# Supplementary material for: Climate-Driven Phenological Change: Developing Robust Spatiotemporal Modeling and Projection Capability
Source: PLoS One. 2015 Nov 6;10(11):e0141207. doi: 10.1371/journal.pone.0141207 (PMC4636262; doi:10.1371/journal.pone.0141207)
Supplement: S1 Dataset — (ZIP) [file pone.0141207.s005.zip]

Archive with 4 entries (3 files):
- S1_Dataset/
- S1_Dataset/CumDD_Medelpad.xlsx
- S1_Dataset/CumDD_Skåne.xlsx
- S1_Dataset/CumDD_Sörmland.xlsx
