# Supplementary material for: Climate-Driven Phenological Change: Developing Robust Spatiotemporal Modeling and Projection Capability
Source: PLoS One. 2015 Nov 6;10(11):e0141207. doi: 10.1371/journal.pone.0141207 (PMC4636262; doi:10.1371/journal.pone.0141207)
Supplement: S1 Dataset — (ZIP) [file pone.0141207.s005.zip › S1_Dataset/CumDD_Medelpad.xlsx]

## Sheet: T0=0
Day		1950	1951	1952	1953	1954	1955	1956	1957	1958	1959	1960	1961	1962	1963	1964	1965	1966	1967	1968	1969	1970	1971	1972	1973	1974	1975	1976	1977	1978	1979	1980	1981	1982	1983	1984	1985	1986	1987	1988	1989	1990	1991	1992	1993	1994	1995	1996	1997
2012-01-01	1	0	0	0.303243	0	0.0531843	0.00177787	0	0	0	0	0.417973	0	0	0	0	0.177472	0	0.0451559	0	0	0	0	0.75867	2.47238	0.124138	0.0519433	0	0	0	0	0	0	0	0.297838	0.23335	0	0	0	0.320949	0	0	0	1.11731	0.0279396	0	0	0	0
2012-01-02	2	0	0	0.356318	0	1.31058	0.00177787	0	0	0	0	0.701607	0	0	0.0208779	0	0.217576	0	0.141127	0	0	0	0	0.853891	3.64423	0.124138	1.18896	0	0.0751592	0	0	0	0	0	0.985516	0.245061	0	0	0	0.714537	0.801416	0	0.164625	1.75266	0.143652	0	0	0	0
2012-01-03	3	0	0	0.356318	0	2.12526	0.00177787	0.0590907	0	0	0	0.701607	0.0431592	0.581371	0.0208779	0.0270395	0.217576	0	0.15318	0	0.176065	0	0	0.853891	5.23555	0.124138	2.91831	0	0.114392	0	0	0	0	0	1.01636	0.247776	0	0	0	0.754892	2.54938	0	0.548928	2.51537	0.344319	0	0	0	0.0395524
2012-01-04	4	0	0	0.356318	0	2.12526	0.00177787	0.825399	0	0	0	0.701607	0.189014	0.931271	0.0208779	1.05067	0.217576	0	0.15318	0	0.311907	0	0	0.853891	5.9447	0.124138	3.01257	0	0.139001	0	0	0	0	0	1.3303	0.247776	0	0	0	0.754892	3.17358	0	0.630551	2.62862	0.347001	0	0	0	0.280495
2012-01-05	5	0	0	0.356318	0	2.39049	0.00177787	1.44069	0.0819157	0	0	0.857182	0.345991	1.97834	0.0208779	1.50102	0.217576	0	0.15318	0	0.314804	0	0	0.853891	10.0798	0.124138	3.02794	0	0.972267	0	0	0	0	0	1.56806	0.247776	0	0	0	0.754892	3.18722	0	0.79016	2.68166	0.347001	0	0	0	0.28509
2012-01-06	6	0	0	0.394865	0	2.99774	0.00177787	1.45831	0.145001	0	0	0.857375	0.345991	2.37184	0.0208779	1.51129	0.217576	0	0.15318	0	0.314804	0	0	0.853891	15.0796	0.124138	3.1146	0	1.98291	0.000541202	0	0	0	0	2.19017	0.247776	0	0	0	0.754892	3.50325	0	1.08014	2.70666	0.839737	0	0	0	0.752355
2012-01-07	7	0	0	2.12554	0	3.00077	0.00177787	1.69488	0.146097	0	0	0.857375	0.345991	2.37184	0.0208779	1.51129	0.217576	0	0.15318	0	0.314804	0	0	0.853891	18.4889	0.155178	3.1146	0	1.98291	0.349543	0	0	0	0	2.77772	0.247776	0	0	0	0.754892	3.57444	0.241078	1.16129	2.70798	1.62084	0	0	0	1.21517
2012-01-08	8	0	0	2.44009	0	3.00077	0.00177787	1.69488	1.31626	0	0	0.857375	0.345991	2.51795	0.0208779	1.79492	0.217576	0	0.15318	0	0.314804	0	1.45904	0.853891	21.4296	0.157685	3.1146	0.00467675	1.98291	1.05196	0.0103392	0	0	0	3.08277	0.247776	0	0	0	0.754892	3.57444	0.241078	1.16129	2.71006	2.21536	0.00332605	0.141128	0.00848545	1.25951
2012-01-09	9	0	0	3.25939	0	3.00077	0.00177787	1.69488	3.66489	0	0	0.857375	0.345991	2.95865	0.0208779	2.81687	0.217576	0	0.15318	0	0.314804	0	3.40254	0.853891	22.7031	0.157685	3.1146	0.00467675	1.98291	1.3034	0.0103392	0	0.566945	0	3.08277	0.247776	0	0	0	0.77789	4.46502	0.277139	1.16129	2.71006	2.40903	0.00332605	0.143087	0.0259811	1.25951
2012-01-10	10	0	0	3.26587	0	3.00077	0.00177787	1.69488	3.79132	0	0	0.857375	0.345991	3.41675	0.0208779	3.59577	0.217576	0	0.15318	0	0.314804	0	8.9595	0.853891	27.7627	0.194633	3.1146	0.00467675	1.98291	1.53558	0.0103392	0	0.566945	0	3.08277	0.247776	0	0	0	2.12917	4.76668	0.359141	1.16129	2.71006	2.74687	0.00332605	0.143087	0.393801	1.25951
2012-01-11	11	0	0	3.26587	0	3.00077	0.00177787	1.69488	3.8044	0	0	0.857375	0.345991	3.68632	0.0208779	5.36781	0.217576	0	0.15318	0	0.314804	0	14.2804	0.853891	29.592	0.213179	3.1146	0.00467675	1.98291	1.53558	0.0103392	0	0.725798	0	3.38385	0.268255	0	0	0	2.79169	4.76967	0.359141	1.16129	3.95731	3.07881	0.00332605	0.143087	0.681503	1.25951
2012-01-12	12	0	0	3.26587	0	3.00077	0.00177787	1.69488	3.8044	0	0	0.857375	0.345991	4.10654	0.0208779	7.18473	0.531592	0	0.15318	0	0.314804	0	16.1043	0.853891	29.7824	0.213179	3.1146	0.00467675	1.98291	1.53558	0.0103392	0	1.0128	0	4.40123	0.587851	0	6.38916e-05	0	2.79246	4.89059	0.359141	1.16129	4.52871	3.07881	0.00332605	0.143087	0.793243	1.25951
2012-01-13	13	0.0581992	0	3.26587	0.698804	3.14896	0.00177787	1.69488	3.8044	0	0	0.857375	0.345991	4.31926	0.0208779	7.22632	1.00834	0	0.15318	0	0.314804	0	16.2858	0.853891	29.8763	0.215318	3.50026	0.00467675	1.98939	1.53558	0.0103392	0.29676	1.0128	0.0842378	4.8902	1.37808	0	0.00931695	0	2.79246	4.99236	0.359141	1.16129	4.52871	3.07881	0.108799	0.143087	0.936871	1.79179
2012-01-14	14	0.0597443	0	3.26587	1.53885	3.56959	0.00177787	1.69488	3.8044	0	0	0.857375	0.353786	4.32581	0.0208779	7.22632	1.43209	0	0.15318	0	0.314804	0	16.2947	0.853891	29.8763	0.381601	3.84172	0.00467675	2.08896	2.0421	0.0103392	0.716077	1.0128	1.55196	4.90645	1.52628	0	0.00931695	0	2.95992	5.07186	0.359141	1.16129	6.39081	3.07881	0.14844	0.285944	1.43199	3.177
2012-01-15	15	0.0597443	0	3.26928	1.85939	3.7284	0.00177787	1.69488	3.8044	0	0	0.857375	1.86563	4.32581	0.0208779	7.22632	2.7225	0	0.15318	0	0.314804	0	16.3001	0.853891	29.9431	0.742199	6.35844	0.00467675	2.08896	3.39404	0.0103392	0.716077	1.01424	2.73831	4.90645	1.52628	0	0.00931695	0	3.21846	5.90814	0.537786	1.16601	10.6784	3.11108	0.14844	0.586117	1.43469	6.2896
2012-01-16	16	0.0597443	0	3.28878	2.33102	3.73425	0.00177787	1.69488	4.33176	0.394242	0	0.857375	2.57124	4.32581	0.0208779	7.22632	2.94042	0	0.560099	0	0.314804	0	16.3021	0.853891	30.1504	0.801959	10.1856	0.00467675	2.08896	3.58302	0.0103392	0.716077	1.01424	2.73831	4.90645	1.52628	0	0.00931695	0	3.22469	7.04664	0.707432	1.17303	12.321	3.52307	0.14844	1.2171	1.45173	7.87973
2012-01-17	17	0.0597443	0	3.28878	3.40446	3.73425	0.00177787	1.69488	5.40964	0.39826	0	0.857375	2.57124	4.41006	0.0208779	7.35453	3.09256	0	0.97977	0	0.396802	0	16.3021	0.853891	30.1813	0.801959	11.0257	0.00467675	2.08896	3.58346	0.0103392	1.40209	1.01424	2.73831	4.90645	1.52628	0.00290753	0.00931695	0	3.22469	8.15508	0.720784	1.17303	12.321	4.40243	0.14844	3.72686	1.5529	7.9372
2012-01-18	18	0.0597443	0	3.28878	4.4976	3.73425	0.00177787	1.69488	6.25864	0.39826	0	0.857375	2.57124	4.52194	0.0208779	7.80238	3.29466	0	1.08493	0	0.599748	0	16.3021	0.853891	30.1813	0.814462	11.0257	0.00467675	2.08896	3.58346	0.0103392	1.7028	1.01424	2.73831	4.90645	1.52628	0.0954958	0.00931695	0	3.22469	8.35787	0.720784	1.17303	12.321	6.17858	0.14844	4.83861	1.5529	7.93978
2012-01-19	19	0.0625644	0	3.28878	4.4976	3.73425	0.00177787	1.69488	7.03493	0.39826	0	0.857375	2.57124	4.55599	0.38863	8.5529	3.29466	0	1.18581	0	0.599748	0	16.7096	0.853891	30.1813	1.39877	11.0257	0.0252888	2.08896	3.60388	0.0103392	1.7028	1.01424	2.73831	4.90645	1.52628	0.0954958	0.00931695	0	3.2306	9.23514	0.720784	1.1869	12.321	6.38472	0.14844	5.08968	1.5529	8.16882
2012-01-20	20	0.487419	0	3.28878	5.11858	3.73425	0.00177787	1.69488	8.51277	0.39826	0	0.857375	2.57124	4.55599	0.38863	8.96206	3.29466	0	1.18581	0.258827	0.599748	0	17.0013	0.853891	30.1813	1.49257	11.0257	0.0486681	2.08896	3.65037	0.0103392	1.7028	1.01424	2.73831	4.90645	1.52628	0.0954958	0.00931695	0	3.24312	9.90091	0.720784	1.8852	12.321	6.38472	0.14844	5.12087	1.5529	8.16882
2012-01-21	21	0.704762	0	3.28878	5.16844	3.73425	0.00177787	1.69488	10.6188	0.39826	0	0.857375	2.57124	4.55599	0.514312	10.6985	3.29466	0	1.18581	0.483183	0.599748	0	17.3482	0.853891	30.1813	1.58352	11.2371	0.0632116	2.08896	3.65137	0.0103392	1.7028	1.01424	2.73831	5.46071	1.52628	0.0954958	0.00931695	0.00050259	3.55901	10.0743	0.720784	2.45013	12.4766	6.66021	1.06378	5.13831	1.5529	9.87413
2012-01-22	22	0.731029	0	3.28878	5.16844	3.73425	0.00177787	1.69488	10.7632	0.39826	0	0.857375	2.57124	4.55599	0.844582	11.6164	3.29633	0	1.18581	0.538555	0.599748	0	17.3701	0.853891	30.1847	1.99248	11.3925	0.0632116	2.08896	3.65137	0.0103392	1.7028	1.01424	2.73831	5.46071	1.52628	0.0954958	0.00931695	0.00201036	4.1429	10.3973	0.836097	3.9847	12.7449	6.9288	1.43305	5.14385	1.5529	12.4524
2012-01-23	23	0.731029	0	3.28878	5.16844	3.73425	0.00177787	1.69488	10.7919	0.39826	0	0.890171	2.57124	4.55599	1.70553	12.3881	3.29633	0	1.18581	0.627737	0.599748	0	17.4871	0.853891	30.1987	1.99248	11.9611	0.0632116	2.08896	3.65137	0.0103392	1.7028	1.05542	2.73831	5.5363	1.52628	0.0954958	0.0161805	0.00201036	4.22952	10.3973	1.04922	7.79094	12.7765	6.93201	1.43805	5.14474	1.5529	12.8541
2012-01-24	24	0.731029	0	3.28878	5.16844	3.73425	0.536322	1.69488	10.7919	0.39826	0	1.01139	2.57124	4.55599	2.14264	13.2088	3.29633	0	1.18581	0.64209	0.599748	0	17.7299	1.40566	30.4351	1.99248	12.0426	0.0632116	2.08896	3.65137	0.0103392	1.7028	2.26772	2.73831	5.53833	1.52628	0.0954958	0.0171437	0.11237	4.23748	10.4135	1.23359	8.56782	12.7765	6.93201	1.43805	5.14474	1.5529	12.8701
2012-01-25	25	0.731029	0	3.28878	5.16844	3.73425	1.97334	1.69488	10.7919	0.39826	0	2.08623	2.57124	4.55599	2.14264	13.228	3.29633	0	1.18581	0.64209	0.599748	0	18.6206	1.6003	32.1863	1.99248	12.0426	0.0632116	2.08896	3.65137	0.0103392	1.7028	2.72898	2.73831	5.6032	1.52628	0.0954958	0.0171437	0.693272	4.23748	11.3335	1.23359	12.8535	12.7765	6.93201	1.43805	5.14474	1.5529	12.8701
2012-01-26	26	0.731029	0	3.28878	5.16844	3.73425	2.33381	1.69488	10.7919	0.39826	0.305958	2.24749	2.57124	4.55599	2.15163	13.228	3.29633	0	1.18581	0.64209	0.599748	0	18.7542	1.6003	33.7317	1.99248	12.045	0.0632116	2.08896	3.65137	0.0103392	1.7028	2.72898	2.73831	5.75151	1.52628	0.0954958	0.0171437	0.693272	4.23748	11.6287	1.23359	14.7691	13.2074	6.93201	1.43805	5.14474	1.5529	12.8701
2012-01-27	27	0.731029	0	3.28878	5.16844	3.73425	2.90534	1.69488	10.8084	0.39826	0.992093	2.25073	2.57124	4.55599	2.59917	13.228	3.29633	0	1.18581	0.64209	0.599748	0	18.7764	1.6003	33.7346	1.99267	12.1252	0.0632116	2.08896	3.65137	0.0103392	1.7028	3.57353	2.73831	6.11417	1.52628	0.0954958	0.0171437	0.693272	4.23748	11.7396	1.23359	15.1435	17.0559	6.93201	1.43805	5.14474	1.5529	13.4121
2012-01-28	28	0.731029	0	3.28878	5.18934	3.73425	3.08796	1.69488	10.8084	0.791179	1.38938	2.25073	2.77605	4.55599	2.60772	13.228	3.29633	0	1.18581	0.64209	0.599748	0	18.7764	1.6003	33.7346	1.99826	12.5146	0.0632116	2.08896	3.65137	0.0103392	1.7028	7.68751	2.73831	6.50249	1.52628	0.0954958	0.0171437	0.693272	4.23748	14.605	1.23359	16.3921	22.1353	6.93201	1.43805	5.14474	2.17053	13.472
2012-01-29	29	0.731029	0	3.28878	5.18934	3.73425	3.08796	1.69488	10.8439	1.3375	1.61945	2.25073	2.90834	4.55599	3.03797	13.447	3.29633	0	1.18581	0.64209	0.614365	0	18.7764	1.6003	33.7346	2.10279	12.7	0.0632116	2.08896	3.65137	0.0103392	1.7028	10.3222	2.73831	6.50249	1.52628	0.0954958	0.0171437	0.693272	4.23748	17.3441	1.23545	16.5553	25.5301	6.93201	1.43805	5.14474	2.32184	15.3801
2012-01-30	30	0.731029	0	3.28878	5.18934	3.73425	3.08796	1.69488	10.9427	1.34597	1.94142	2.25073	2.91858	4.55599	3.03797	13.9165	3.29633	0	1.18581	0.642152	0.719369	0	18.7764	1.6003	33.7346	2.11357	12.7174	0.0632116	2.08896	3.65343	0.0103392	1.7028	12.6266	2.73831	6.50249	1.52628	0.0954958	0.0171437	0.693272	4.23748	18.6823	1.23545	16.5553	29.0401	6.93201	1.43805	5.14474	2.841	18.5259
2012-01-31	31	0.731029	0	3.28878	5.18934	3.73425	3.08796	1.69488	10.9427	1.96881	1.94142	2.25073	2.91858	4.57065	3.03797	13.9364	3.29633	0	1.18581	0.689807	0.993298	0	18.7764	1.6003	33.7976	2.20544	12.7259	0.0810156	2.08896	3.68115	0.0103392	1.7028	13.5836	2.73831	6.50249	1.52628	0.0954958	0.0171437	0.833421	4.23748	19.0041	1.4885	16.5553	30.2264	7.42981	1.43805	5.14474	2.84938	18.5977
2012-02-01	32	0.731029	0	3.28878	5.18934	3.73425	3.08796	1.69488	10.9819	3.83937	1.94168	2.25073	2.91858	4.57459	3.03797	13.9364	3.29633	0	1.18581	0.690387	0.993298	0.00975389	18.7764	1.6003	34.0459	2.81531	12.8469	0.0810156	2.08896	3.68115	0.0103392	1.7028	16.1723	2.73831	6.50249	1.52635	0.0954958	0.0171437	0.842191	4.23748	21.7354	3.19979	16.5558	30.3777	10.9122	1.43805	5.14474	2.92306	18.6
2012-02-02	33	0.731029	0	3.29385	5.18934	3.73425	3.08796	1.69488	11.231	4.94012	2.30432	2.25073	2.91858	4.57459	3.03797	13.9364	3.29633	0	1.18581	0.690387	0.993298	0.00975389	18.7764	1.6003	34.6821	2.83998	13.4459	0.0810156	2.08896	3.68115	0.0103392	1.7028	16.6266	2.73831	6.50249	1.52635	0.0954958	0.0171437	1.99831	4.24498	23.1253	4.23717	16.5558	30.7291	13.2986	1.43805	5.19137	2.92306	18.6
2012-02-03	34	0.731029	0	3.30725	5.18934	3.73425	3.08796	1.69488	11.4964	5.16091	2.89894	2.25073	2.91858	4.57459	3.03797	14.0972	3.60169	0	1.18581	0.690387	0.993298	0.00975389	18.8574	1.6003	35.3653	2.83998	16.2595	0.0810156	2.08896	3.68115	0.0103392	1.7028	16.9447	2.73831	6.50249	1.52635	0.0954958	0.0171437	2.01198	4.25609	25.8484	5.18114	16.5558	30.7814	14.4945	1.43805	5.19137	2.92452	18.6386
2012-02-04	35	0.868444	0	3.30725	5.18934	3.7548	3.08854	1.69488	11.8697	5.16091	4.30568	2.25073	2.91858	4.58318	3.03797	14.3358	3.87129	0	1.18581	0.690387	0.993298	0.00975389	21.2652	1.6003	35.6746	2.84178	18.5884	0.0810156	2.08896	3.68115	0.0103392	1.7028	16.9447	2.73831	6.50249	1.53172	0.0954958	0.0171437	2.58057	4.25628	28.6357	5.39967	16.5558	30.7976	15.5582	1.43805	6.1556	2.92452	19.7922
2012-02-05	36	0.891516	0	3.30725	5.18934	3.92726	3.11367	1.69488	12.5939	5.16091	5.75399	2.25073	2.91858	4.58318	3.03797	14.3358	4.2135	0	1.18711	0.690387	0.993298	0.00975389	23.7609	1.6003	36.7498	2.84178	20.0345	0.0810156	2.10385	3.68115	0.0103392	1.7028	16.9447	2.73831	6.50249	1.63629	0.0954958	0.0171437	4.55475	4.55622	29.4882	6.92224	16.5558	30.7976	15.682	1.43805	6.84174	2.92452	19.8567
2012-02-06	37	0.90977	0	3.30725	5.18934	3.96761	3.1177	1.69488	13.4859	5.16091	5.83964	2.25546	2.91858	4.58318	3.03797	14.3358	5.6005	0	1.81046	0.690387	1.01062	0.00975389	25.0415	1.6003	36.7991	2.84432	22.197	0.106217	2.14374	3.68115	0.0103392	1.7028	16.9447	2.73831	6.50249	1.65974	0.0954958	0.0171437	4.98834	5.32493	31.3851	12.1526	16.5558	30.7976	15.8009	1.43805	8.4546	2.92452	19.8584
2012-02-07	38	0.966768	0	3.3281	5.18934	3.96761	3.12078	1.69488	14.0541	5.16091	5.94477	2.93785	3.08106	4.76891	3.03797	14.8023	6.72002	0	1.84955	0.690387	1.20224	0.00975389	25.0415	1.6003	36.8467	2.84432	22.9637	0.106217	2.14374	3.68115	0.0103392	1.7028	16.9515	2.73831	6.50249	1.67133	0.0954958	0.0171437	4.98834	5.46303	32.5979	15.7375	16.5558	31.9138	16.0516	1.43805	8.57516	2.92452	21.4158
2012-02-08	39	0.982594	0.00154298	3.3281	5.18934	3.96761	3.12078	1.69488	14.0541	5.16091	5.94477	3.80055	3.13164	5.37956	3.03797	15.9482	6.72002	0	1.85006	0.690387	1.20224	0.00975389	25.0415	1.6003	36.8486	2.84432	23.408	0.106217	2.14374	3.68115	0.0103392	1.7028	16.9524	2.73831	6.50249	1.67133	0.0954958	0.0171437	4.98834	5.47159	33.2437	17.4041	16.5558	34.7072	19.6319	1.43805	8.57516	2.92452	21.7291
2012-02-09	40	0.982594	0.00154298	3.3281	5.18934	3.96761	3.12078	1.69488	14.0541	5.16091	6.27812	5.50259	3.13164	5.43452	3.03797	16.2358	6.76709	0	1.85006	0.690387	1.20224	0.00975389	25.0415	1.6003	36.8486	2.84432	24.2271	0.106217	2.14374	3.68115	0.0103392	1.7028	17.0529	2.73831	6.50249	1.67133	0.0954958	0.0171437	4.98834	5.47159	33.2437	18.3479	16.5558	35.345	23.2262	1.43805	8.60444	2.92452	21.7324
2012-02-10	41	0.982594	0.221723	3.3281	5.18934	3.96761	3.12078	1.69488	14.0541	5.16091	6.27812	5.5256	3.13164	6.66853	3.03797	16.2358	6.82535	0	1.88953	0.690387	1.20224	0.00975389	25.1745	1.6003	36.8486	2.84432	24.7302	0.202204	2.14374	3.68115	0.0103392	1.7028	17.0529	2.73831	6.50249	1.67133	0.0954958	0.0171437	4.98834	5.53355	33.8397	19.3098	16.5558	36.5576	24.3825	1.43805	8.69051	2.92452	21.7324
2012-02-11	42	0.982594	0.22583	3.3281	5.18934	3.96761	3.12078	1.69488	14.0541	5.16091	6.27812	5.5256	3.28498	7.03767	3.03797	16.2358	7.5322	0	3.13533	0.709304	1.20224	0.00975389	25.1745	1.6003	36.8486	2.85249	24.9488	0.210008	2.14374	3.68115	0.0103392	1.7028	17.0529	2.74075	6.50249	1.67583	0.0954958	0.100852	4.98834	5.95166	34.4715	19.6285	16.5558	36.7682	25.2929	1.43805	8.69668	2.92452	21.8045
2012-02-12	43	0.982594	0.22583	3.3281	5.18934	3.96761	3.12078	1.69488	14.0541	5.16091	6.27812	5.5256	3.46926	7.03767	3.03797	16.2358	8.94044	0	3.4465	0.709304	1.20224	0.00975389	25.1827	1.6003	36.8709	3.16264	25.1089	0.210008	2.14374	3.68115	0.0103392	1.7028	17.0529	3.13061	6.50249	2.55555	0.0954958	0.249636	4.98834	6.41129	34.5239	19.952	16.5558	37.1726	25.9875	1.43805	8.69668	2.92452	21.8091
2012-02-13	44	0.982594	0.22583	3.3281	5.18934	3.96761	3.12078	1.69488	14.0541	5.16091	6.2785	5.5256	3.48451	7.03767	3.03797	16.2358	9.04593	0	3.779	0.71014	1.20224	0.00975389	25.5544	1.6003	37.019	3.88875	25.1089	0.210008	2.14374	3.68115	0.0103392	1.7028	17.0529	3.93489	6.50249	2.92319	0.0954958	0.595286	4.98834	6.52097	34.8441	20.183	16.5558	37.1809	27.2868	1.43805	8.70568	2.92452	21.8091
2012-02-14	45	0.982594	0.22583	3.3281	5.18934	3.96761	3.12078	1.69488	14.0541	5.67404	6.2785	5.5256	5.83627	7.03767	3.03797	16.2358	9.04593	0	3.79283	0.71014	1.20224	0.00975389	26.1904	1.60285	37.189	3.9067	25.1089	0.210008	2.14374	3.68115	0.0103392	1.7028	17.0529	5.54811	6.50249	3.0984	0.0954958	0.595286	4.98834	6.53649	35.058	20.2133	16.5558	37.1821	28.273	1.43805	8.72733	2.92452	21.8091
2012-02-15	46	0.982594	0.22583	3.3281	5.18934	3.96761	3.12078	1.69488	14.0541	5.90427	6.79021	5.5256	6.8772	7.03767	3.03797	16.2358	9.04593	0	3.79283	0.71014	1.20224	0.00975389	26.3474	1.60285	37.1945	3.93345	25.1089	0.210008	2.14374	3.68115	0.0103392	1.96615	17.0529	6.28208	7.32606	3.10128	0.0954958	0.595286	4.98834	6.54322	35.3453	20.2168	16.5558	37.1821	29.1618	1.43805	9.27307	3.00698	21.8091
2012-02-16	47	0.982594	0.22583	3.35826	5.20024	3.96761	3.12078	1.69488	14.0541	5.90427	7.69385	5.5256	8.89079	7.03767	3.03797	16.2358	9.04593	0	3.79283	0.71014	1.20224	0.00975389	26.3735	1.60285	37.1945	4.20264	25.2639	1.05583	2.14374	3.68115	0.0482949	2.2556	17.0529	6.50663	7.45692	3.10128	0.0954958	0.595286	4.98834	6.56848	35.3902	20.2168	16.5558	37.1821	29.6355	1.43805	10.4178	3.03975	21.8091
2012-02-17	48	0.982594	0.22583	3.35826	5.30728	3.96761	3.12078	1.69488	14.0541	5.90427	9.3226	5.5256	12.708	7.03767	3.03797	16.2358	9.04593	0	3.79283	0.71014	1.20224	0.00975389	26.3735	1.60285	37.1945	4.52079	25.264	2.8384	2.14374	3.68115	0.0482949	2.2794	17.0813	6.55471	8.09975	3.10128	0.0954958	0.595286	4.98834	6.57175	35.4753	20.2168	16.5558	37.1821	29.6613	1.43805	11.4262	3.03975	21.8091
2012-02-18	49	1.2322	0.22583	3.35826	5.46686	3.96761	3.12078	1.69488	14.0541	5.90427	12.1462	5.5256	16.9877	7.03767	3.03797	16.2358	10.0128	0	3.79283	0.71014	1.20224	0.00975389	26.3735	1.60285	37.1945	4.59714	25.2664	2.8384	2.14374	3.68115	0.0482949	2.2794	17.0813	6.55471	9.04488	3.10128	0.0954958	0.595286	4.98834	6.57175	35.4763	20.3777	16.5558	37.2008	29.6629	1.43805	12.0023	3.03975	21.8091
2012-02-19	50	1.59778	0.22583	3.35826	5.58162	3.96761	3.12078	1.69488	14.0541	5.90427	14.1657	5.5256	19.3715	7.05776	3.03797	16.2358	10.6933	0	3.79283	0.71014	1.20224	0.00975389	26.3735	1.60285	37.2448	4.59714	25.7963	2.84443	2.14374	3.68115	0.0482949	2.2794	17.0813	6.55471	10.4234	3.10128	0.0954958	0.595286	4.98834	6.57175	35.5658	21.445	16.5558	37.3858	29.6629	1.43805	12.1295	3.03975	21.8091
2012-02-20	51	1.78939	0.22583	3.4984	5.58162	3.96761	3.12078	1.69488	14.0541	5.90427	14.9279	5.5256	23.649	7.3042	3.03797	16.5243	11.6088	0	3.81338	0.71014	1.20224	0.00975389	26.3735	1.60285	37.9842	4.59714	26.1619	2.84443	2.14374	3.68115	0.0482949	2.28414	17.0813	6.66676	10.5186	3.10128	0.0954958	0.595286	5.05689	6.57175	36.1478	25.292	16.5558	37.3858	29.6629	1.43805	12.2662	3.03975	21.8355
2012-02-21	52	1.78939	0.22583	3.66975	5.85449	3.96761	3.12729	1.69488	14.0541	5.90427	14.9279	5.5256	26.0132	7.3042	3.03797	16.706	12.8089	0	4.27151	0.71014	1.20224	0.00975389	26.3735	1.60285	38.0046	4.6429	26.5807	2.84443	2.14374	3.68115	0.0482949	2.28414	17.0813	6.80825	10.5186	3.10128	0.0954958	0.595286	5.45825	6.57175	36.6951	28.9984	17.1166	37.6379	29.6629	1.43805	12.314	3.03975	21.8438
2012-02-22	53	1.81349	0.22583	3.69448	6.02624	3.96761	3.12729	1.69488	14.0541	5.90427	14.9279	5.5256	27.4615	7.3042	3.03797	16.706	12.8111	0	4.6439	0.71014	1.20224	0.00975389	26.3735	1.68585	38.0046	7.22262	27.3428	2.84443	2.14374	3.68115	0.0482949	2.47876	17.0813	6.80825	11.5235	3.10128	0.0954958	0.595286	5.49718	6.57175	37.1027	31.2766	17.3485	37.928	29.6629	1.43805	12.314	3.03975	21.937
2012-02-23	54	1.81536	0.22583	3.69448	6.02624	3.96761	3.12729	1.69488	14.0541	5.90427	14.9279	5.5256	29.2195	8.3448	3.07049	16.706	12.8111	0	4.66787	0.71014	1.20224	0.00975389	26.3735	2.3318	38.0046	7.77729	28.0969	2.84443	2.14374	3.68115	0.0482949	2.6867	17.0813	6.80825	12.1556	3.10128	0.0954958	0.595286	5.49718	6.57175	37.1195	37.4022	18.1206	38.6386	29.6629	1.43805	12.7826	3.03975	23.4144
2012-02-24	55	1.81536	0.22583	3.69448	6.04439	3.96761	3.12729	1.69488	14.0541	5.90427	15.5815	5.5256	29.8552	8.35702	3.07049	16.706	12.8111	0	4.68361	0.71014	1.20224	0.00975389	26.3735	4.18499	38.0046	8.46807	28.999	2.87741	2.14374	3.68115	0.221474	2.69994	17.0813	7.50246	12.6173	3.10128	0.0954958	0.595286	5.49718	6.57175	37.1195	41.3291	19.4965	38.9181	29.6629	1.43805	13.0711	3.03975	25.7489
2012-02-25	56	1.81536	0.22583	3.98586	6.68794	3.96761	3.12729	1.69488	14.0541	5.90427	16.2916	5.5256	29.942	8.35702	3.07049	16.706	12.8111	0	4.68361	0.71014	1.20224	0.00975389	26.3735	5.38545	38.0046	9.6185	29.9459	4.59008	2.14374	3.85689	1.06639	2.69994	17.0813	7.95747	14.3101	3.27787	0.17077	0.595286	5.49718	6.57175	37.1195	42.1894	20.3326	39.8163	29.6629	1.43805	13.5945	3.03975	27.6051
2012-02-26	57	1.81536	0.22583	5.34761	9.21697	3.96761	3.17059	1.69488	14.0541	5.90427	18.1668	5.5256	31.0615	8.35727	3.07075	16.8436	12.8111	0	4.68361	2.14436	1.20224	0.00975389	26.3735	5.38545	38.0046	12.1525	31.3942	6.18204	2.14374	4.18426	3.17066	2.69994	17.0813	7.95747	15.0494	3.81499	0.411572	0.687014	5.49718	6.57175	37.1463	42.3041	20.3748	40.9795	29.6633	1.43805	14.0859	3.09427	27.9582
2012-02-27	58	1.81726	0.22583	6.61382	10.9954	3.96761	3.17059	1.69488	14.0541	5.90427	20.4343	5.5256	33.8645	8.35727	3.54327	16.9209	12.8111	0	4.69263	5.14242	1.20224	0.00975389	26.3735	5.38545	38.0046	13.1781	33.42	7.2602	2.14374	4.54247	3.7753	3.62583	17.0813	7.95747	15.1139	3.90628	0.55984	0.688934	5.49718	6.57175	37.4818	42.3568	20.3748	42.2499	29.6854	1.43805	14.1648	3.58909	28.2567
2012-02-28	59	1.81726	0.22583	6.92815	12.236	3.96761	3.17284	1.69488	14.0541	5.90427	22.7753	5.5256	36.8116	8.73527	4.68324	16.9339	12.8111	0	5.50965	7.98329	1.20224	0.12249	26.3735	5.42595	38.0046	13.7028	34.6372	7.34647	2.25995	5.35767	4.09867	4.43364	17.0813	7.95747	15.1139	4.34436	0.908076	0.90369	5.49718	6.57175	38.3172	42.6158	20.3748	43.1989	29.6867	1.43805	14.8086	3.71634	28.5119
2012-02-29	60	NA	NA	6.93781	NA	NA	NA	1.9578	NA	NA	NA	5.5256	NA	NA	NA	16.9339	NA	NA	NA	9.56666	NA	NA	NA	5.42595	NA	NA	NA	7.49014	NA	NA	NA	5.04724	NA	NA	NA	4.97062	NA	NA	NA	6.57175	NA	NA	NA	43.9394	NA	NA	NA	4.13268	NA
2012-03-01	61	1.81726	0.281482	6.93781	15.9891	3.96761	3.19587	2.6992	14.0541	5.90427	25.8424	5.5256	39.3881	8.73666	6.60063	16.9532	12.8111	0	5.9418	10.5103	1.42548	0.414162	26.3735	5.42595	38.0046	13.7138	34.8199	7.78662	2.34014	7.39373	4.55725	5.27389	17.0813	8.0404	15.1139	5.03196	0.908076	1.11375	5.49718	6.57175	38.6351	42.6572	20.3748	47.2449	29.6918	1.43805	15.6295	4.68971	30.3222
2012-03-02	62	1.81726	0.286253	6.93781	19.2154	3.96761	3.67284	2.76229	14.0642	5.90427	28.1008	5.5256	40.4282	8.73666	7.85099	17.3668	12.8111	0	6.14924	11.1669	1.42548	0.414162	26.3735	5.42595	38.0072	13.7143	34.8873	7.9383	2.37568	7.91254	4.55906	5.27389	17.0813	8.69536	15.1139	5.03196	0.908076	1.45579	5.49718	6.57175	39.1162	42.681	20.3748	49.2016	29.7761	1.43805	16.2444	4.72519	33.9628
2012-03-03	63	2.07818	0.413081	6.93781	20.8127	3.96761	4.85191	2.76365	14.0642	5.90427	30.415	5.52819	42.4803	8.73666	9.77523	17.6427	12.8111	0.847274	6.40517	11.3305	1.42548	0.414162	26.3735	5.42595	38.1557	13.7143	35.0991	8.03548	2.37568	7.93139	6.44418	5.27389	17.0813	8.69884	15.1139	5.03196	0.908076	2.24953	5.49718	6.57175	39.1501	42.6901	20.3772	50.2604	30.1717	1.43805	16.4132	4.78431	36.307
2012-03-04	64	3.01955	2.10751	6.96635	21.1532	3.96761	5.18807	2.76365	14.0878	6.08395	32.3034	5.54288	45.5584	8.73666	10.9869	17.8907	12.8111	0.847274	7.30833	11.3856	1.42567	0.414162	26.3735	5.42595	39.0292	13.7221	36.808	8.48898	2.37568	8.10928	7.39066	5.27389	17.0813	8.69884	15.1406	5.03196	0.908076	2.79831	5.49718	6.57175	39.2077	43.3812	20.3972	51.6464	30.3824	1.43805	16.4132	7.11446	37.2529
2012-03-05	65	4.21895	3.28934	7.34812	22.4191	3.98655	5.18807	2.76365	14.0881	6.52831	33.652	5.62498	48.5892	8.73666	12.2625	18.0038	12.8111	1.18332	9.13579	12.0113	1.73351	0.414162	26.3735	5.42595	39.4192	13.723	37.7434	9.19025	2.38153	8.18584	8.54667	5.28644	17.0813	8.7023	15.2361	5.87582	0.908076	2.8008	5.49718	6.5819	40.4021	45.2392	20.4428	52.5022	30.4703	1.66815	16.4296	7.56675	38.7967
2012-03-06	66	7.492	3.4343	7.50862	25.4334	4.05939	5.18807	2.76365	14.1796	6.52831	35.4312	5.87042	54.0906	8.73666	12.4181	19.0617	12.8111	2.17569	10.4253	12.5383	2.66565	0.430343	26.7612	5.42595	39.9652	13.7617	38.037	9.48602	2.38153	8.29441	10.5689	5.93639	17.0813	8.7023	15.2369	6.51333	0.908076	2.83487	5.49718	6.58614	41.8693	45.7729	20.4485	53.3324	30.5042	2.11405	16.4492	8.14387	41.1667
2012-03-07	67	8.53457	3.43461	7.69081	26.4585	4.29243	5.48751	2.76365	14.1897	6.52831	36.9687	5.98783	56.8991	8.73666	14.4058	20.9556	12.8629	2.96752	14.3299	13.1113	2.66565	0.515707	28.1642	5.42595	40.3636	14.2133	38.5835	9.48602	3.47424	8.43335	12.2162	5.94101	17.0813	9.92887	15.2369	6.96088	0.91052	3.61259	5.49718	6.58614	44.7578	45.8307	20.5765	55.5471	30.5042	2.30582	16.5269	9.98295	42.5423
2012-03-08	68	9.11694	3.43461	7.9908	27.8827	4.74635	5.48751	2.76718	14.1897	6.52831	37.2071	5.98783	59.1021	8.76391	14.9315	24.3853	13.3633	3.94352	16.1894	16.0144	2.66565	0.546383	28.448	5.42595	40.9443	14.2144	40.2752	9.48602	7.06174	8.45127	12.837	5.94101	17.0813	10.7671	15.2369	7.04927	0.91052	5.11641	5.49718	6.58614	45.9763	47.1552	21.027	59.6131	30.655	2.89856	17.0864	12.3034	45.4959
2012-03-09	69	9.14266	3.43461	8.92271	30.2219	6.70688	5.48751	3.38487	14.2225	6.52831	37.9517	5.98826	64.2801	8.76391	14.9315	27.4902	13.4321	4.42264	19.6616	16.4617	2.66565	0.55371	28.8933	5.42595	41.8891	14.2144	41.3247	9.48602	10.5694	9.22094	13.0642	5.94101	17.0813	10.7828	15.2369	7.04927	0.91052	6.19584	5.49718	6.58614	46.0783	47.5634	21.3061	61.6696	32.4205	4.94945	17.1086	13.9553	49.4746
2012-03-10	70	9.25693	3.43461	10.222	30.4672	7.46663	5.4879	4.60504	15.8111	6.52831	39.3844	6.00163	70.746	8.76391	14.9315	28.2608	13.5819	4.42264	20.6207	16.4617	2.66636	0.556563	28.8933	5.42595	44.3859	14.3139	42.3327	9.48602	12.9015	10.7846	13.2367	5.94101	17.096	10.7842	15.2369	7.05633	1.17364	6.6927	5.51213	6.58614	47.0599	47.9582	21.3387	65.1728	32.6185	5.96099	17.3797	15.0518	54.208
2012-03-11	71	9.31251	3.43461	11.4749	31.051	8.5535	6.42954	5.78308	17.1458	6.52831	40.782	6.15216	73.6422	8.76391	14.9315	28.8932	15.3148	4.42264	23.6406	16.4617	2.66636	0.556563	28.8933	5.42595	45.7276	14.6411	42.8263	9.48602	15.2202	11.745	13.2415	5.94101	17.096	10.7853	15.2369	7.05633	2.28736	6.92112	5.67249	6.58788	48.1096	48.1874	24.4633	67.1539	33.2843	7.63702	17.5608	15.1894	57.2125
2012-03-12	72	9.31251	3.43461	12.2093	31.757	9.24879	7.95204	7.27982	19.5115	6.52831	42.2558	6.15216	75.0768	8.76391	14.9315	29.3176	16.5962	4.42264	25.8852	16.4617	2.66636	0.563438	28.9248	7.87772	48.8604	15.2052	43.7184	9.48602	17.4316	11.8543	13.2523	5.94101	17.096	10.7853	15.3863	7.05633	4.60001	7.15624	5.67361	6.58788	49.4345	48.2546	27.0048	67.3562	33.9866	8.96896	17.8736	15.2288	60.9393
2012-03-13	73	9.31251	3.43461	12.2156	34.6005	9.59372	9.22188	8.66644	20.4959	6.52831	43.6035	6.15216	75.5704	8.76391	14.9315	29.5938	18.1007	4.42264	27.0706	18.835	2.66636	0.563438	28.9248	14.8197	51.9683	15.3642	45.7091	9.48602	20.7293	12.3285	13.2558	5.94101	17.096	10.7854	17.054	7.06595	5.36116	7.15624	5.72586	6.58788	50.923	48.3995	27.0529	68.0968	37.6609	9.51859	20.6088	15.2288	63.2479
2012-03-14	74	9.31251	3.43461	12.4394	38.4866	10.4715	9.54788	9.4715	20.5034	6.52831	44.3856	6.15346	76.5301	8.76391	14.9315	29.7453	20.1567	4.42264	27.689	19.2881	3.13042	0.749177	28.9268	17.5559	52.5749	15.7495	46.9668	9.48602	21.8575	12.3816	13.2558	5.94769	17.096	10.8342	20.0411	7.54386	5.59125	7.21304	6.08937	6.58788	51.5098	48.7682	27.0734	68.1538	41.7254	9.69675	22.1141	15.2543	63.4606
2012-03-15	75	9.39173	3.43461	13.0183	42.7624	12.3178	10.8351	10.1534	20.5034	6.52831	44.4743	6.15346	77.2388	8.76391	14.9315	30.0409	22.2897	4.42264	28.6432	19.2881	3.81223	1.23874	28.9268	18.0608	54.709	15.866	47.7441	9.48602	22.1962	12.3816	13.2558	5.94769	17.096	10.9423	20.8245	7.85751	5.59125	8.13095	6.08937	6.58788	52.72	52.541	27.1149	68.8691	47.0771	10.0672	22.1141	15.2608	63.5177
2012-03-16	76	9.59547	3.43461	13.3086	46.6447	13.1945	11.053	10.2488	20.5034	6.53024	45.3321	6.15346	78.157	8.95418	14.9315	30.2516	25.2329	5.05022	29.2286	19.325	3.8212	1.81637	28.9278	20.977	57.5917	16.0217	47.9678	9.48602	22.697	12.3816	13.2558	5.94769	17.1307	11.9721	20.9728	7.92292	5.59125	8.92836	6.08937	6.58788	53.3446	57.3805	27.174	69.4491	50.1705	10.4342	22.1308	15.2608	63.5177
2012-03-17	77	11.0706	3.43461	13.4462	48.1757	13.2052	11.053	10.29	20.5034	6.53024	48.0937	7.14954	82.2241	9.20145	14.9315	30.2516	27.2481	5.34043	29.5068	19.3497	3.85404	2.04503	29.8668	22.9865	57.7538	16.0217	47.9754	9.48602	23.8407	12.3816	13.2558	5.94769	17.3981	12.4597	21.5904	7.92292	5.59125	9.09399	6.08937	6.58788	53.4135	61.6688	27.2614	70.6701	52.5997	10.7712	22.5278	15.3552	63.5807
2012-03-18	78	15.0864	3.43461	13.7977	50.8145	13.3797	11.053	10.8312	20.5034	6.53024	50.6062	8.23203	83.757	9.20202	14.9315	30.2516	27.794	5.42689	29.6663	19.4393	4.23583	2.4406	29.9595	26.0935	57.9469	16.0217	48.8685	9.48602	25.7181	12.3816	13.2558	5.94769	17.4007	12.7195	22.6877	7.92292	5.64785	10.0944	6.08937	6.58788	53.8364	67.7097	27.4046	74.6384	54.8256	10.9796	22.7601	15.7505	63.5807
2012-03-19	79	18.8981	3.43461	13.7982	53.1236	13.8185	11.053	10.925	20.5034	6.53024	52.2644	9.54011	83.8662	9.31908	14.9315	30.2516	28.0888	6.26296	29.9039	19.519	4.36896	2.66067	29.9595	29.1859	58.4084	16.0257	49.8192	9.51584	27.2951	12.3816	13.2558	5.94769	17.4007	13.0409	23.7716	8.01901	6.53876	11.9044	6.08937	6.64455	54.645	74.9175	28.0339	77.3978	55.63	11.1492	23.285	16.3133	63.5807
2012-03-20	80	21.7539	3.43461	13.7982	55.9372	14.9153	11.053	11.2462	20.5034	6.53024	53.8015	11.0827	83.9312	9.3392	14.9315	30.3475	28.1102	10.9189	30.8807	19.6622	4.54054	2.68326	29.9595	31.9716	58.9298	16.5014	50.7348	9.51809	27.9811	12.3816	14.0047	5.94769	17.4524	13.0562	24.0677	8.46023	7.02483	13.7758	6.08937	7.23811	55.826	78.6239	30.5672	79.2151	56.6356	11.2144	23.5249	16.505	63.5807
2012-03-21	81	22.9389	3.43461	13.7982	59.4623	16.1604	11.053	11.9247	20.5034	6.53024	56.4092	12.6831	84.081	9.34708	14.9315	30.3507	28.1507	12.5112	32.9307	20.5661	4.54284	2.68589	29.9595	34.9034	59.3946	16.8999	52.1825	9.53322	28.2705	12.3816	14.5647	5.94769	17.4572	13.0908	24.1279	8.8333	7.02779	15.5742	6.08937	7.48638	59.4039	79.4002	31.8544	80.3223	60.0823	11.3429	23.9379	16.5214	63.5807
2012-03-22	82	24.2617	3.43461	13.7982	63.3989	18.8285	11.053	12.6523	20.5034	7.01648	60.3099	13.7664	84.5747	9.34708	15.0315	30.3507	28.4959	12.5785	34.4698	20.8573	5.09489	2.69795	29.9595	37.8267	62.1742	17.7189	53.4706	9.53322	28.905	12.3816	14.6339	5.94769	17.4721	13.1596	24.1501	8.8333	7.05036	16.6867	6.08937	7.77105	60.4343	82.6932	32.5809	81.4871	62.3443	11.3864	25.1723	16.7228	63.5807
2012-03-23	83	25.3571	3.43461	13.7982	66.9425	22.6458	11.4157	12.951	20.5034	7.58006	62.5944	16.5272	87.0784	9.43986	15.0557	30.3731	28.713	12.5785	34.7605	22.0164	6.20602	2.77633	29.9653	38.4898	68.5956	18.7352	54.7794	9.53322	32.0281	12.3816	14.6917	5.94769	18.7042	14.5318	24.1518	8.8333	7.08921	17.761	6.1055	7.81149	61.3025	85.0433	32.6656	82.5974	64.1713	12.0879	29.6686	16.7283	63.6506
2012-03-24	84	28.3453	3.72641	13.7982	71.211	24.1817	11.4775	13.4864	20.5034	8.00736	65.286	19.4509	88.0493	9.94186	15.0557	30.5394	28.718	12.5785	34.8234	23.4374	7.07077	3.08908	29.9653	39.437	74.1765	20.3014	55.827	9.53322	34.8172	12.3816	14.7908	5.95067	19.6741	16.5427	24.3782	8.8333	7.42666	18.6462	6.32611	7.88297	62.1031	86.3381	32.6656	82.7912	65.1407	12.1063	31.6623	16.8558	63.6572
2012-03-25	85	31.3501	4.49985	13.7982	75.1839	24.2692	11.9929	13.8984	20.7439	8.13404	68.4044	21.3843	88.7942	10.2608	15.0557	30.6993	28.7727	12.5785	34.9385	26.0678	7.98308	3.97516	30.1446	39.9472	78.8212	23.3983	56.2562	9.53322	35.7986	12.5666	15.3001	6.22576	20.2753	21.4551	24.3916	8.8333	7.47369	18.7275	6.35722	7.90142	62.3065	87.2702	34.1378	83.5629	65.9185	12.1063	32.5467	17.3301	63.8335
2012-03-26	86	34.038	4.94677	13.7982	79.4162	24.3854	12.1128	14.5694	21.6661	8.13404	70.9474	22.8732	91.3028	10.3821	15.0557	31.0858	29.056	12.5785	36.2245	30.4857	9.02589	4.19782	30.1446	40.1907	84.112	25.7228	56.7241	9.5338	35.8664	12.8354	15.6992	6.28828	20.3412	27.1816	24.4808	8.8333	8.23109	19.3683	6.35722	7.91597	63.3316	89.0113	37.4418	84.039	66.317	12.1063	33.2168	17.6175	64.6067
2012-03-27	87	35.6856	4.98482	13.7982	81.0034	24.8178	12.1135	15.9285	23.7304	8.34924	73.3322	24.1514	92.0462	10.3821	15.0557	31.559	29.3248	12.5785	38.9321	34.108	10.4239	4.20119	30.1446	40.1947	86.5782	28.2218	56.8739	10.5016	35.901	13.4376	16.2587	6.3014	20.3642	31.1014	24.5832	8.8333	8.61855	20.3559	6.61217	8.21198	64.2389	92.3154	41.074	84.6707	66.7347	12.7776	33.2837	17.9189	66.3414
2012-03-28	88	36.3016	4.99827	13.7982	81.3139	25.1239	12.1135	19.0871	26.0047	8.40638	73.8417	25.4421	92.7533	10.3821	15.13	32.1549	29.6316	12.5802	40.5145	38.8604	11.3994	4.3105	30.1446	40.2553	88.6179	30.0219	57.0994	13.348	35.901	13.8538	16.8675	6.3014	20.7932	32.2644	24.6126	8.8333	8.62537	21.2574	7.38474	8.88595	65.2164	96.3483	44.5494	85.1065	67.168	14.026	33.3368	18.2453	66.9407
2012-03-29	89	37.5184	5.00096	14.0466	83.0994	25.2805	12.1135	22.8736	27.3818	9.42276	73.8912	26.4912	93.1164	10.386	15.2546	32.7877	32.6832	12.5802	41.7527	42.5201	12.3022	4.31371	30.8243	40.3704	93.0931	31.6218	57.2166	15.7015	35.901	14.7857	17.6142	6.32274	22.0859	32.9975	24.7039	8.8333	8.6438	23.4336	8.47809	9.4667	67.3117	99.2706	47.2771	85.3023	67.4527	14.7045	33.9275	18.2869	67.7679
2012-03-30	90	38.5453	5.49003	14.8614	84.3923	25.3351	12.1451	25.7049	30.5497	10.6291	74.2787	27.0122	93.2418	10.3867	15.2546	33.2185	34.9089	12.5802	42.9207	44.0697	12.7187	4.45846	32.394	40.5487	97.9709	33.4673	57.3458	16.3505	36.0121	18.3548	18.3551	6.43213	23.5378	33.7892	24.7077	8.85269	8.6644	24.0964	10.3151	9.95435	68.6942	101.96	49.0524	85.3786	67.7166	17.2522	34.6653	18.3055	68.8864
2012-03-31	91	40.7029	6.46984	15.6144	84.8749	25.9953	12.3897	26.6794	34.1618	11.9306	75.1521	27.5604	93.5625	10.398	15.3721	33.7972	36.3774	12.9458	44.2771	45.9551	12.9582	4.538	33.3982	41.1711	101.188	37.4916	58.0722	17.1719	37.2334	21.6272	19.8599	6.78544	25.5234	37.4035	24.8865	9.19457	9.19231	24.6075	12.3702	11.214	69.4705	104.939	49.9028	85.4177	68.1978	18.9317	35.1387	18.3055	72.9173
2012-04-01	92	44.7648	7.56018	15.7664	85.8188	26.6381	12.481	28.032	37.8484	12.8399	76.5763	28.1648	94.4789	11.2192	16.115	34.6914	37.9746	13.89	45.2153	46.5587	13.4052	4.55969	34.2877	41.534	102.59	41.9428	58.536	18.1212	37.4265	23.6336	20.3273	7.83291	28.5296	42.6123	25.7041	9.83074	10.5137	24.9551	15.1736	13.0656	69.8062	108.304	51.3281	85.4193	68.8951	20.7024	37.2543	18.3068	77.3193
2012-04-02	93	46.2897	7.98605	15.9418	86.6666	27.9318	12.9145	28.6519	42.514	13.6308	79.4188	28.862	95.1623	12.0283	16.6772	35.4437	38.8341	14.8909	45.9014	46.6723	13.829	4.55969	35.2878	41.6822	103.836	44.4969	58.5974	19.1238	37.4494	24.5601	20.9719	8.64967	31.4718	47.4132	25.9051	10.2005	10.9254	26.021	15.806	14.7099	69.8881	108.828	53.0994	85.4193	70.0258	22.8323	37.8539	18.4032	79.3895
2012-04-03	94	48.1443	8.59159	16.4654	90.2534	29.0131	13.6971	28.8142	46.7992	15.0568	83.0448	29.8899	95.8765	12.6637	18.1583	36.599	41.6673	15.3993	46.5402	47.3201	16.4787	4.71012	37.4725	41.7716	104.984	48.1158	58.6199	19.9848	37.9803	25.5578	21.1875	10.1149	36.3245	51.0606	25.9381	10.5557	12.0355	27.3463	18.6426	17.8834	70.1465	108.845	58.3983	85.4236	70.5956	26.1166	38.4492	19.9626	80.3588
2012-04-04	95	49.7186	9.1118	17.6112	94.8224	30.2172	14.0006	28.831	50.6803	16.1537	86.1695	31.0884	96.6339	13.0434	18.7936	37.4382	45.9486	16.2567	47.2136	48.0033	20.3921	5.01315	38.0091	42.8514	105.731	52.1718	58.7628	20.8455	38.4736	26.2763	21.755	11.7768	39.7493	52.9796	26.0761	10.7116	12.923	28.0827	21.3192	21.724	71.2052	108.849	62.3488	85.4567	71.0464	27.8982	39.2883	23.2813	81.2936
2012-04-05	96	51.3792	9.74337	21.6503	98.632	32.1787	14.0395	28.8312	55.763	16.7663	88.359	32.4753	97.5924	13.5096	19.1919	38.7024	49.5672	18.1402	47.7031	49.1652	23.7973	5.01315	39.2363	43.5098	106.15	57.3328	59.9109	21.2106	38.5375	26.9717	22.6826	13.2998	41.8431	53.9577	27.0038	11.8939	13.5629	28.5614	23.5832	26.2588	72.7448	108.92	65.2743	85.4567	71.6758	29.0317	40.188	26.2691	81.6345
2012-04-06	97	52.9974	10.3494	26.3467	102.178	33.3411	14.0395	28.8937	58.7358	17.1773	90.9421	34.9624	98.2754	13.6609	21.2282	40.1892	52.3878	20.0327	48.9248	49.7306	28.0988	5.14573	40.5685	44.8318	107.696	62.9919	61.8932	21.6496	38.5422	29.0578	23.7034	18.2981	46.401	55.5077	28.2416	14.0769	13.7161	29.6495	24.9688	29.072	73.9874	108.93	69.2712	85.4567	72.5433	31.0277	41.2234	29.8863	81.9682
2012-04-07	98	54.1705	11.8147	30.071	104.752	33.6971	14.0395	29.4631	59.6385	17.5148	92.8319	38.3132	99.5213	14.1749	24.8422	41.2451	52.9444	21.5437	50.1817	49.8158	30.9788	5.60135	41.4916	47.0168	108.631	68.5236	63.0786	21.9157	38.5422	32.9658	24.5606	20.7646	51.4697	57.2344	29.8932	17.385	13.7742	30.9179	26.4197	33.3766	75.0206	109.238	73.3504	86.6305	72.8819	32.2704	41.6742	33.6369	82.5078
2012-04-08	99	56.0972	14.153	34.401	107.191	34.5348	14.0689	30.1165	61.0318	17.9463	93.24	41.9776	100.737	14.9532	26.5801	42.2175	52.9462	23.1403	53.8673	50.2458	35.838	7.46706	43.8914	48.1316	109.836	72.999	64.4093	22.7691	38.5422	34.7153	25.7642	22.2316	55.1356	57.2954	30.7507	20.7659	13.7995	33.931	26.9787	34.9262	76.3109	110.129	76.9643	88.2897	72.9669	34.5711	42.7654	38.1838	82.9775
2012-04-09	100	59.3262	17.2976	38.8026	108.663	36.7366	14.0855	30.1297	61.2373	18.4119	93.2447	45.8745	101.809	15.801	27.638	43.0492	53.1877	23.5766	56.3737	51.1351	41.6273	7.9816	48.233	49.8343	110.944	73.6279	65.2982	23.8327	38.5422	38.3516	26.4849	23.9255	57.951	57.5874	31.311	24.4435	13.851	35.0179	27.4426	35.0797	78.3709	113.704	80.6462	89.8043	73.5156	36.37	43.4767	41.5664	84.7039
2012-04-10	101	63.1917	20.4695	43.8931	109.745	39.3866	14.2756	30.1803	61.2383	19.1573	93.528	49.3676	102.726	17.8487	28.3111	43.7617	53.4715	23.5766	59.7579	52.2329	46.1457	8.66065	51.0358	51.4223	111.452	73.7571	66.0261	27.703	38.5422	39.7448	27.3409	25.8232	62.4817	57.5993	32.9024	28.8605	14.8545	35.0516	28.3524	35.1788	80.8149	117.911	85.1924	91.4175	74.5091	39.1037	44.4675	42.3126	87.7943
2012-04-11	102	66.3588	22.7588	50.7745	111.495	42.9189	14.5482	30.3637	61.2383	20.3157	93.5507	51.132	103.32	18.6222	29.2395	46.6116	53.7494	23.5766	63.1047	53.8932	49.0122	9.15732	54.315	52.8274	111.885	73.7887	67.0581	32.8628	38.5697	40.9353	29.7705	27.489	66.8441	57.723	34.1873	31.9459	15.8047	35.228	29.2367	35.4054	82.4356	120.689	93.4145	95.2052	75.8979	42.1939	45.8059	42.5432	88.3894
2012-04-12	103	69.1988	24.7475	59.0106	116.32	46.3107	15.4806	30.5219	61.2383	22.3698	93.7428	52.6199	104.15	20.0009	30.2547	49.5513	56.3507	23.5766	65.8037	58.2378	50.436	10.3519	56.7659	55.5978	112.627	74.4255	67.7098	35.6384	38.9481	41.6376	33.0643	31.1949	70.5125	58.3116	34.4225	34.7061	17.0093	35.8095	31.3677	35.895	86.3099	124.505	101.853	97.5742	77.6378	45.4463	48.1206	43.455	88.8204
2012-04-13	104	72.8957	28.1357	65.0653	122.884	48.5136	18.1559	30.5503	61.2383	25.5028	94.9749	55.0068	104.928	21.6802	32.2456	51.9369	58.2243	23.5766	69.5629	62.2297	50.8315	11.6132	57.9369	58.8067	114.18	75.1546	68.7906	37.0359	39.3722	42.4497	34.1093	36.5246	72.8686	59.553	34.5243	37.709	18.7099	35.9628	33.9796	36.4821	90.8338	129.724	109.039	99.1897	79.1698	49.3532	52.3614	46.3284	92.2411
2012-04-14	105	76.1204	32.1977	71.7859	128.114	50.5841	20.4521	30.5641	61.2383	28.8734	100.059	59.6001	109.588	22.7136	35.5164	55.0731	60.9388	23.5766	74.1201	66.9217	51.1078	12.7752	59.5127	63.362	117.609	76.1381	70.4165	40.9834	39.7238	44.5172	34.5345	41.2665	76.5578	60.3915	35.2058	41.2621	21.0469	35.9767	37.851	37.0243	98.1539	133.42	112.766	99.5578	80.4513	51.8036	56.3918	49.2276	93.7254
2012-04-15	106	79.9251	34.7274	78.8337	130.931	52.0414	22.1227	30.5805	61.2978	31.818	108.307	64.5845	112.497	25.2185	37.9509	58.8002	63.4749	23.5766	79.5483	70.4923	51.5023	14.1394	61.1541	67.1284	119.874	78.4682	71.8386	46.0526	40.8636	46.0464	34.8129	45.2781	79.4533	63.4308	36.2763	45.9999	23.8194	35.9959	40.9793	37.5328	103.685	136.75	117.006	99.6043	82.3197	55.6139	59.8001	51.7262	95.3506
2012-04-16	107	85.2133	36.0113	82.7708	134.521	53.2917	24.1075	31.3353	61.3115	34.2102	117.264	68.0723	116.642	30.1918	41.5384	62.7047	65.3768	23.5766	82.4847	74.4852	51.806	16.4077	62.608	70.9581	123.278	81.5587	74.012	50.4353	41.771	48.0289	35.3689	48.7706	81.4643	68.6467	39.5701	50.1808	25.8348	36.0339	44.2878	41.8583	108.351	141.316	120.368	100.1	84.7758	59.0471	61.6054	54.5956	98.2561
2012-04-17	108	89.9472	38.3012	84.9971	138.343	54.7995	24.7392	32.7001	63.1979	36.1976	124.103	71.9105	121.747	34.1615	44.7643	67.9037	67.085	23.5766	84.0843	78.8686	52.4394	22.7555	63.3646	74.7281	125.021	85.3054	75.8434	56.3542	42.1782	48.8119	36.1234	52.121	83.6604	72.1664	43.2611	52.6697	26.7249	36.0351	46.0217	44.4383	111.02	145.719	120.931	101.335	88.4809	60.7038	62.6391	60.6726	101.852
2012-04-18	109	94.609	40.2248	88.167	140.298	57.5319	26.2059	34.2456	66.9558	39.0417	126.567	76.3721	126.035	38.5842	48.5098	73.2025	68.4824	23.5799	84.8354	83.4853	52.9183	26.6059	65.2398	77.9829	127.456	90.0828	78.8778	58.7408	42.9638	48.9273	37.2244	55.0008	87.1674	75.569	47.047	54.853	29.4872	36.7629	47.5412	45.9129	113.369	149.233	121.07	102.251	90.7726	62.2471	64.2034	66.4926	102.81
2012-04-19	110	98.1135	41.1561	91.1869	141.286	59.8438	29.299	36.2068	69.2032	40.889	127.616	81.7478	128.636	41.3578	52.0738	79.5947	71.7916	23.9044	85.4632	89.1197	53.3042	27.7423	69.7253	80.8541	129.096	93.567	83.064	60.6427	43.8793	49.9698	38.9345	56.3021	89.8213	78.94	51.2239	56.5472	32.7554	37.5656	48.81	47.0506	115.303	154.231	121.333	103.088	91.7237	63.6192	64.9431	71.4468	103.803
2012-04-20	111	103.054	41.5871	94.2421	143.572	63.284	32.2897	39.0328	72.6502	42.7784	128.621	87.6176	130.56	45.1081	56.8974	85.5867	75.0888	24.9504	85.6688	93.1894	54.4285	28.416	73.3396	84.0554	129.484	98.2795	87.0439	62.6716	46.3196	51.9676	41.8146	58.2389	93.2643	82.5351	53.7825	58.6822	34.4474	38.0143	49.2863	48.228	119.977	159.55	121.568	105.228	93.1574	64.796	67.6054	76.9267	104.708
2012-04-21	112	109.621	42.8587	98.9432	148.095	64.5707	32.706	42.4229	76.9889	43.7893	130.134	93.1449	134.638	49.2249	59.5192	91.2435	79.6317	26.019	85.679	99.4227	57.5579	29.2964	74.4834	88.1966	130.705	101.594	90.0792	64.8554	50.6851	54.3604	43.6885	60.8073	93.5853	85.4987	59.1258	60.395	37.5026	38.0593	49.4765	48.7566	124.154	165.005	122.357	106.425	95.0305	67.2465	71.2949	81.7613	106.442
2012-04-22	113	115.942	44.8643	103.443	154.728	65.8303	33.2031	47.5421	82.1009	46.0705	131.313	97.0685	139.174	54.1997	61.1499	94.5571	85.0284	27.1949	86.1363	106.655	58.8974	30.6216	74.9691	91.2069	132.862	105.439	93.7259	68.5356	54.3302	58.554	44.4763	64.2837	93.631	89.8295	62.467	65.5293	40.2684	38.6192	50.4771	49.2467	125.339	170.683	123.667	106.964	100.533	72.0244	75.079	87.3625	107.583
2012-04-23	114	120.549	49.2779	109.713	161.704	68.5294	33.5917	52.537	87.2262	47.6428	133.914	98.9734	142.606	59.3829	63.2138	98.231	90.4856	28.1607	86.9467	111.933	61.8871	31.4211	75.5012	93.1398	135.563	108.935	98.6034	72.8783	56.435	60.8455	46.0257	68.5555	93.8373	94.523	66.1761	70.3074	41.7821	41.7781	55.742	49.7816	126.473	177.682	126.702	107.052	106.971	76.7955	78.9742	90.7983	108.504
2012-04-24	115	124.384	54.4593	116.442	169.461	70.5525	34.3363	57.2162	91.9324	50.7677	139.311	101.478	147.64	64.6015	66.9416	101.368	95.6563	29.316	88.774	117.913	65.7183	31.9766	76.4555	93.575	137.215	111.871	103.056	75.8642	57.1848	60.8998	48.6798	72.3489	94.4691	100.138	70.1047	75.8128	42.961	46.9332	60.6166	50.3968	127.991	184.672	130.059	107.197	115.508	81.9667	83.3403	91.3318	110.08
2012-04-25	116	127.843	60.5348	122.98	176.575	71.5034	35.6642	62.4072	95.6819	54.0823	146.414	104.488	155.728	69.2815	70.4492	102.82	100.225	30.6387	91.0851	123.943	69.4294	32.3633	76.7968	96.1089	138.408	115.483	108.077	77.0746	58.0324	60.9115	50.8238	75.3398	95.3502	105.563	74.4072	80.5024	43.6846	50.848	63.622	50.9673	130.17	192.444	133.745	107.711	124.535	88.6246	85.9377	91.4958	111.552
2012-04-26	117	130.827	65.7787	129.075	182.383	73.5862	36.7682	66.2042	100.63	56.7616	153.798	107.329	164.524	74.6154	76.0109	106.86	103.897	34.8534	96.2844	133.072	72.476	32.711	76.9915	99.5009	139.563	120.901	112.791	77.5879	59.2268	61.3915	53.074	79.3899	96.5177	108.812	79.5508	83.7088	44.4458	54.3334	65.7229	52.1214	132.674	201.739	137.304	109.89	133.115	93.2678	86.8446	93.3918	112.925
2012-04-27	118	134.273	71.0838	135.31	188.136	75.46	37.9041	68.6548	106.245	59.121	164.212	108.804	171.238	79.3116	82.2185	112.077	108.17	40.0048	101.276	139.354	75.5207	33.5433	77.7203	100.815	140.432	126.089	115.622	78.1618	60.6715	62.0891	56.1241	83.3103	97.5797	112.843	83.4494	87.3973	45.3166	58.8811	69.1384	54.7505	136.336	206.994	141.707	111.714	142.326	100.612	87.2329	96.4899	116.444
2012-04-28	119	138.587	76.6333	143.821	193.647	78.2887	39.2986	70.7051	111.791	61.6057	173.538	112.752	174.459	83.3518	88.0798	118.463	114.295	45.1	107.203	144.252	81.127	35.6821	78.3675	101.228	141.721	132.236	119.013	78.8118	64.7817	63.1403	60.0847	87.7248	98.5392	118.126	87.0462	95.1981	46.6963	63.8648	76.3537	58.9682	140.004	211.342	146.728	116.229	149.713	107.32	87.4559	99.9907	119.69
2012-04-29	120	142.871	82.2849	154.621	202.218	80.8024	43.3422	73.6018	116.68	65.7633	184.494	117.634	178.727	84.9443	93.7013	125.44	119.933	51.7543	110.819	151.573	84.358	37.6722	79.1664	102.436	143.372	138.238	122.133	79.3413	69.2247	63.9708	62.4245	93.2356	99.8519	120.812	90.1332	105.02	48.6823	67.9553	84.0975	63.2955	144.819	219.379	151.388	120.144	157.201	114.605	87.833	101.294	122.865
2012-04-30	121	146.216	88.6421	164.231	211.586	82.4806	48.4263	76.9302	119.524	71.0425	194.446	122.028	182.096	86.7034	97.2751	129.658	124.867	59.3986	112.576	158.902	84.419	40.1452	80.4758	103.469	147.924	143.753	128.468	79.8128	74.0064	65.7677	63.858	99.1214	100.457	123.178	92.7348	114.667	50.8322	71.1319	92.1596	67.5289	149.381	230.155	155.403	124.972	166.64	118.07	88.7078	102.788	127.107
2012-05-01	122	152.365	94.9752	170.417	221.862	85.9926	52.9965	81.2871	122.046	74.9946	202.745	126.876	185.989	89.6445	101.691	133.121	128.584	65.7933	113.448	165.39	84.8303	43.5777	83.2021	109.156	151.933	149.548	134.343	80.8238	79.2544	68.8107	66.5115	103.896	100.879	125.601	96.6666	124.037	53.1639	76.4826	102.296	71.8881	154.871	238.803	160.033	128.168	177.266	120.82	90.2491	104.646	132.082
2012-05-02	123	160.424	99.5353	175.506	232.684	91.4102	56.6244	86.816	125.076	78.4712	212.259	130.475	192.5	91.9676	105.474	137.61	132.182	71.4715	114.475	169.705	86.1354	46.6183	87.5602	116.339	158.327	153.802	138.771	81.6819	83.4049	71.3688	68.4549	109.103	100.975	127.971	100.485	132.218	54.0534	84.9883	109.505	75.8256	164.53	251.44	164.587	133.104	187.158	124.845	95.2783	107.277	138.456
2012-05-03	124	170.692	105.28	180.088	240.445	98.1249	58.4146	92.556	126.994	81.8211	222.852	133.965	199.225	94.1343	108.788	142.192	136.823	77.2813	116.036	172.344	87.8983	50.8867	91.3649	123.634	161.99	156.105	143.003	84.0392	86.9744	74.7257	69.4737	115.879	101.438	131.865	104.785	140.29	54.4772	92.4361	112.279	81.8298	173.062	264.999	170.361	138.616	197.334	129.956	102.214	111.012	141.897
2012-05-04	125	179.123	109.54	186.32	247.81	106.257	59.9172	99.7976	129.436	85.6486	232.247	138.245	204.956	96.4286	115.49	146.07	142.699	81.1224	117.798	174.636	90.2621	54.9541	96.308	131.534	165.901	157.193	146.54	87.6633	91.7675	77.9055	72.2852	122.26	102.521	135.928	109.312	147.566	55.9951	101.791	116.032	86.0133	180.216	277.11	175.069	144.868	204.191	137.179	110.08	115.018	144.749
2012-05-05	126	188.627	113.179	193.169	254.871	114.575	62.5629	105.925	131.687	89.3065	239.276	143.134	210.574	99.6848	121.839	150.534	148.257	84.1348	121.319	177.115	94.1559	59.222	102.581	138.563	169.002	159.38	152.773	92.0663	98.0707	80.0045	74.677	128.527	103.682	141.021	114.287	153.626	57.4469	112.619	120.575	90.1778	186.065	289.935	179.724	154.469	208.75	145.287	116.236	118.572	146.788
2012-05-06	127	199.409	116.839	202.313	259.566	123.395	66.0193	114.188	133.337	92.9757	244.37	149.575	215.239	103.98	128.686	154.625	153.7	85.6975	124.866	182.315	99.6102	67.0353	109.848	145.148	172.382	162.233	160.356	97.0296	108.54	83.7892	78.0651	135.271	106.888	146.415	120.758	158.196	60.651	123.435	125.945	96.6659	192.387	301.451	183.271	163.247	214.825	152.557	123.714	120.443	148.46
2012-05-07	128	209.944	120.674	210.683	264.244	133.881	69.5129	120.655	135.414	95.9656	248.359	155.083	221.149	108.208	135.701	159.091	159.538	87.9245	128.123	187.138	106.414	73.5762	116.452	151.95	178.1	166.704	167.38	101.575	114.9	88.0938	81.3178	141.224	111.927	152.466	128.253	161.799	65.6652	134.602	130.418	103.062	197.127	310.61	188.394	168.463	225.053	160.562	129.458	123.152	154.28
2012-05-08	129	220.213	125.073	218.179	269.88	144.119	72.7935	126.887	137.448	99.2243	253.866	161.835	227.155	112.933	142.972	162.899	165.772	90.4805	133.825	191.128	112.765	80.1974	123.203	157.742	183.734	171.129	175.379	107.117	117.633	93.1093	85.2035	147.063	118.797	158.164	137.398	164.996	71.8554	143.769	134.997	110.135	204.006	318.944	192.801	173.494	234.62	170.305	133.445	126.279	160.526
2012-05-09	130	230.599	129.897	227.709	275.732	152.047	77.9993	132.924	141.902	104.706	260.828	170.352	232.352	119.546	151.161	171.195	171.028	94.3562	139.106	194.162	117.758	87.7408	130.811	161.449	188.112	175.824	185.868	115.846	120.987	96.2214	88.8326	150.804	126.92	162.477	144.624	166.714	78.1708	152.397	140.255	116.903	209.811	328.494	196.077	177.017	243.525	179.826	136.938	129.283	165.863
2012-05-10	131	242.182	134.409	238.344	282.502	161.16	82.2099	139.628	148.801	111.45	269.56	179.882	238.714	124.953	158.765	178.68	177.694	98.7878	144.84	197.856	123.083	96.3585	140.964	164.88	194.336	181.825	198.497	127.28	125.611	97.7939	92.3564	154.633	137.065	167.053	151.382	169.282	84.0914	160.784	144.068	123.727	214.636	338.657	203.599	180.589	252.815	187.724	138.474	133.575	171.776
2012-05-11	132	253.704	139.646	249.047	290.759	170.878	84.8883	146.439	155.012	116.734	281.285	190.422	243.894	131.386	168.443	186.514	184.567	103.998	151.477	203.356	128.606	104.494	151.708	170.378	201.686	187.885	210.772	138.883	130.654	100.88	97.0044	158.563	145.817	171.53	158.385	173.103	90.4647	167.985	147.049	131.295	220.631	346.084	212.185	184.55	261.756	196.143	140.136	140.222	176.924
2012-05-12	133	265.681	145.826	260.061	299.568	177.676	87.6187	154.568	162.667	122.323	295.146	201.455	250.178	137.464	177.523	194.093	188.86	109.812	157.529	210.825	134.182	113.1	159.983	175.779	207.312	195.614	219.33	145.459	134.301	104.404	102.165	162.464	154.388	177.105	166.306	179.009	97.8812	174.022	150.483	139.995	226.018	353.563	220.087	188.964	269.561	202.777	142.166	151.785	181.829
2012-05-13	134	277.117	151.908	266.174	307.678	184.236	91.2647	162.487	173.71	126.935	309.139	211.85	256.319	142.471	186.136	202.191	194.897	116.871	162.959	216.134	139.988	122.273	167.734	179.472	213.365	203.467	224.132	153.481	140.674	107.652	107.029	168.634	162.514	182.587	172.541	186.472	105.987	180.846	152.767	150.61	231.79	363.044	226.093	195.185	272.645	207.417	145.088	163.656	189.202
2012-05-14	135	284.022	156.906	269.448	315.731	190.645	94.6807	170.606	184.39	131.42	323.765	222.673	263.255	147.922	196.624	212.488	199.369	124.527	166.319	219.074	145.096	129.145	173.603	183.299	219.341	210.731	231.322	162.696	145.941	112.073	117.277	178.428	171.076	188.633	181.292	196.127	113.134	189.022	155.205	160.423	238.659	373.268	231.772	202.5	277.054	214.632	146.904	171.782	197.282
2012-05-15	136	288.378	162.613	273.456	325.644	195.847	99.4761	176.609	193.08	137.214	337.78	233.904	270.925	155.169	206.219	219.076	202.389	133.704	171.474	222.433	149.806	132.819	178.977	187.742	224.571	218.352	240.296	171.705	150.595	115.697	126.239	190.49	179.664	194.332	189.451	205.586	118.636	196.997	159.734	166.635	247.744	383.244	235.508	215.845	286.253	220.421	147.594	173.728	205.322
2012-05-16	137	292.709	168.824	277.271	336.158	199.629	105.38	185.027	203.851	141.929	347.929	244.369	278.605	162.26	216.471	223.429	205.84	141.336	175.982	225.058	156.096	138.568	185.563	192.695	229.698	228.837	249.356	182.934	156.373	122.621	133.499	202.143	188.463	199.697	197.299	217.803	124.062	204.444	166.971	174.02	258.468	389.578	238.591	228.508	295.113	224.878	149.289	174.721	212.671
2012-05-17	138	296.839	175.548	281.712	348.918	204.794	110.856	191.241	215.618	147.476	353.748	255.191	286.453	168.727	224.775	228.028	209.07	150.57	180.842	228.214	160.549	145.073	192.859	199.027	234.105	240.535	259.608	193.738	162.485	132.135	144.356	213.313	197.66	206.211	205.999	231.092	129.751	211.415	173.92	183.621	266.749	395.445	242.287	235.136	304.06	228.75	152.634	175.882	219.291
2012-05-18	139	301.27	184.795	285.284	361.563	211.856	117.364	196.604	224.022	152.869	358.593	265.225	295.413	176.028	232.204	234.739	213.098	161.848	186.307	232.7	164.652	151.26	198.776	206.442	238.299	253.325	269.294	205.706	168.464	140.506	155.357	224.21	208.611	211.016	217.142	245.005	136.283	219.267	179.332	189.93	275.253	401.102	247.368	246.056	317.132	232.062	155.85	177.168	225.369
2012-05-19	140	308.14	193.286	288.484	373.841	219.388	123.986	201.888	233.183	157.18	363.053	274.451	303.714	182.856	238.801	242.518	216.272	173.61	190.46	238.357	170.611	159.844	206.954	212.582	247.154	262.919	280.311	218.55	174.509	149.163	162.484	230.63	220.259	215.493	226.719	258.199	143.873	227.43	185.573	195.119	285.694	406.223	255.359	259.427	331.767	234.865	160.923	180.578	229.824
2012-05-20	141	315.579	200.661	294.898	385.948	230.922	129.905	208.142	243.984	160.649	367.591	282.029	311.155	189.128	245.129	251.669	219.64	182.546	195.011	243.29	176.229	166.775	210.899	218.896	254.614	270.423	292.531	229.724	181.291	160.076	170.019	233.639	232.727	220.919	235.494	269.662	151.184	236.927	190.589	201.078	293.856	412.497	263.541	271.96	345.915	239.328	167.217	185.928	233.452
2012-05-21	142	323.379	207.057	303.231	399.762	244.913	134.719	215.093	251.77	168.638	372.192	285.628	318.447	197.171	251.746	262.089	222.297	189.625	202.557	245.834	180.317	172.845	214.903	227.16	262.011	277.993	301.434	239.291	189.769	171.422	177.156	236.841	244.866	226.734	245.208	282.619	155.079	246.846	197.971	208.034	302.098	417.638	271.725	284.746	359.91	245.067	173.349	192.066	236.691
2012-05-22	143	332.754	212.496	313.992	411.389	259.371	137.597	224.296	258.722	175.472	377.792	291.079	324.841	205.49	260.309	272.986	225.99	196.501	210.851	248.753	186.819	177.75	218.428	234.256	271.345	286.325	308.445	248.356	199.043	183.468	187.207	241.518	259.244	234.291	254.833	296.998	156.484	256.294	205.924	215.048	314.1	423.96	277.621	296.709	374.115	250.883	181.91	199.535	240.038
2012-05-23	144	341.979	217.43	325.299	424.218	273.595	140.718	235.86	265.029	183.206	383.639	300.535	332.232	213.039	270.184	285.277	232.812	202.151	221.064	252.527	194.588	182.882	220.676	242.293	280.276	296.831	316.266	258.898	207.831	195.498	197.401	247.434	275.006	241.612	265.769	310.836	157.831	264.473	215.357	223.683	328.162	430.133	282.824	309.46	389.733	256.953	190.107	207.749	243.842
2012-05-24	145	348.569	222.751	334.888	432.292	287.723	143.393	248.749	270.986	191.926	391.777	311.743	341.43	219.03	280.211	297.716	241.039	208.912	230.883	257.441	202.142	188.793	222.63	251.184	288.608	305.909	323.558	272.557	215.108	206.626	207.542	252.69	289.814	249.622	274.459	322.607	159.817	273.889	223.103	232.236	343.441	436.91	288.372	323.388	401.566	263.139	196.359	216.445	249.226
2012-05-25	146	355.933	229.024	344.345	438.292	302.689	148.328	261.637	277.994	203.303	398.902	324.348	349.896	226.19	292.381	310.359	249.975	216.143	239.313	263.743	211.742	197.692	225.207	259.401	295.164	313.128	330.445	287.179	220.612	216.193	219.768	256.893	303.137	259.309	283.088	332.627	162.549	282.974	231.376	241.912	358.61	444.02	293.437	335.939	407.642	270.289	205.365	224.763	255.424
2012-05-26	147	363.539	236.529	351.317	444.94	318.484	153.888	270.036	284.878	216.915	405.988	337.472	356.681	232.564	306.618	322.973	259.412	222.197	245.378	270.38	222.316	206.342	229.409	266.949	303.861	320.765	339.181	299.993	228.321	226.45	230.576	262.365	313.438	270.58	292.953	346.924	170.975	291.963	238.398	253.416	367.213	450.396	298.349	349.601	414.329	275.699	215.747	231.268	262.247
2012-05-27	148	370.043	243.372	358.884	452.108	334.054	160.768	278.636	293.439	230.64	413.616	351.734	362.693	240.405	321.428	334.879	266.688	229.213	252.763	277.664	231.623	216.238	235.135	272.906	314.397	326.891	348.017	304.289	238.782	237.957	239.175	268.57	322.75	281.447	304.21	363.469	185.068	301.501	241.79	267.964	374.905	457.058	305.35	364.704	419.199	281.333	228.703	238.658	268.973
2012-05-28	149	376.726	248.957	367.905	456.831	349.565	168.59	291.673	302.091	240.529	419.942	365.667	370.094	249.799	335.973	345.936	271.737	237.166	264.737	286.348	241.677	225.716	246.108	280.027	325.785	332.204	354.566	310.795	246.736	248.622	251.185	277.528	331.097	291.27	314.491	378.726	200.857	309.77	245.178	283.816	382.024	465.949	314.051	380.315	425.182	286.285	241.609	245.249	276.051
2012-05-29	150	387.32	254.349	377.482	462.818	366.099	175.35	302.828	310.762	249.88	426.702	377.971	378.594	257.559	350.137	354.688	277.824	244.02	276.813	296.208	251.934	235.51	257.992	286.678	338.15	337.211	356.89	319.496	250.468	261.084	262.114	288.613	341.755	300.523	322.966	393.848	215.404	317.707	251.189	300.205	390.775	474.827	323.926	397.006	431.082	291.954	256.359	252.694	282.087
2012-05-30	151	395.285	260.655	385.823	470.764	382.277	183.632	311.529	319.767	258.419	434.28	392.348	390.572	263.233	363.23	363.975	283.589	251.486	289.155	307.248	259.987	245.318	272.354	293.318	352.106	344.515	359.888	329.855	254.496	275.056	277.673	301.248	351.593	310.81	332.136	408.14	225.895	325.832	259.354	316.025	398.134	485.594	335.085	413.228	436.822	298.752	271.504	262.091	288.832
2012-05-31	152	401.986	268.13	394.248	479.748	393.495	193.81	322.918	329.552	269.476	442.709	408.096	405.45	268.709	374.972	369.945	291.445	260.903	302.772	317.778	269.638	256.227	289.531	297.807	365.758	352.136	363.48	339.729	260.173	289.764	290.42	313.199	360.856	324.432	341.859	422.254	235.606	334.722	266.169	325.323	403.738	497.672	342.748	430.21	443.163	307.334	285.528	271.567	297.1
2012-06-01	153	409.158	278.529	404.047	490.823	400.958	205.354	336.63	337.468	283.178	451.875	421.817	422.167	273.575	387.275	375.169	300.267	269.054	316.891	329.323	278.455	265.161	306.544	304.522	378.498	359.718	368.606	348.579	269.523	303.087	306.008	325.037	375.068	338.316	352.633	438.047	247.49	346.759	274.361	333.145	411.131	507.91	349.314	445.666	453.113	315.761	297.409	282.617	308.937
2012-06-02	154	419.188	287.576	414.59	503.047	409.053	218.432	346.681	346.578	296.506	461.164	433.426	437.884	278.389	401.548	382.397	309.65	277.684	330.549	343.026	286.871	274.045	323.131	312.707	389.313	370.068	373.636	357.006	277.894	316.317	320.348	338.702	387.241	353.954	361.687	454.529	259.056	359.152	284.147	339.676	419.032	519.411	355.04	459.724	460.284	324.923	312.141	294.171	321.071
2012-06-03	155	433.448	297.032	425.918	517.944	417.481	232.48	359.407	357.039	309.675	473.255	446.581	452.69	284.789	415.797	388.129	318.36	286.057	345.203	357.891	294.387	284.499	336.736	320.821	398.818	380.255	379.229	365.458	288.645	331.537	332.095	354.945	398.562	370.306	371.376	470.062	267.491	372.144	293.792	347.805	427.088	531.581	361.672	473.952	466.767	336.157	327.252	304.117	332.324
2012-06-04	156	449.212	308.878	434.931	531.562	427.217	245.528	369.125	364.987	321.038	487.214	462.125	469.726	292.156	429.349	395.039	326.917	295.379	358.912	371.799	301.364	298.427	348.397	329.35	410.229	389.203	386.246	373.43	297.344	345.402	346.655	372.183	412.746	387.874	378.704	485.468	277.462	384.685	302.305	356.891	436.713	543.503	368.093	489.176	475.963	347.206	342.253	314.188	340.271
2012-06-05	157	466.165	319.141	444.948	543.035	437.371	257.469	379.121	372.458	328.581	501.306	478.663	487.667	299.063	443.932	405.789	338.172	304.944	369.472	386.328	309.399	314.387	359.156	342.721	421.972	397.205	395.462	381.575	304.593	360.318	361.508	388.582	424.537	404.457	385.681	500.112	285.882	396.371	311.957	367.323	446.445	555.242	375.451	505.567	484.268	358.118	356.226	327.046	351.606
2012-06-06	158	479.696	326.859	456.739	555.147	444.656	267.596	390.146	381.153	337.292	516.783	495.004	505.826	310.104	459.319	416.368	351.852	316.972	378.759	400.556	318.362	331.239	370.635	358.654	434.839	404.544	405.428	388.148	311.663	376.506	377.032	404.853	435.998	412.61	393.523	515.049	292.951	410.097	322.995	380.568	458.483	566.047	383.814	523.21	494.106	368.217	370.727	340.335	365.126
2012-06-07	159	494.663	332.899	468.455	568.322	451.629	273.596	402.129	389.129	348.249	534.756	511.495	524.121	323.013	472.367	424.492	366.766	328.822	387.013	412.757	330.945	347.312	380.822	375.63	448.201	414.298	418.945	396.169	320.861	390.363	395.255	421.657	446.624	420.546	404.438	530.737	300.309	424.532	335.343	393.485	471.624	576.856	393.128	539.954	503.502	378.558	384.807	351.862	380.615
2012-06-08	160	509.457	340.292	480.071	583.337	460.5	278.228	416.503	399.17	357.301	551.862	526.982	541.061	336.474	485.79	431.485	380.924	341.667	395.72	423.25	343.064	364.442	388.148	390.805	461.031	423.679	435.83	403.991	331.068	402.43	412.289	439.452	457.023	427.88	415.671	541.233	308.243	438.067	347.336	407.431	483.832	588.369	402.949	555.057	512.63	389.631	398.944	364.973	396.235
2012-06-09	161	520.881	348.246	490.521	600.122	471.795	283.377	432.393	409.47	365.608	567.056	539.078	557.452	346.209	498.905	441.003	393.954	354.955	403.012	432.979	357.096	381.436	396.243	402.651	471.113	432.472	450.75	413.709	341.736	411.75	422.747	457.974	469.414	432.632	429.44	549.461	315.329	449.577	357.45	422.104	494.649	602.642	414.015	567.88	522.437	399.428	413.325	377.572	412.199
2012-06-10	162	527.942	357.073	501.307	617.948	485.389	289.082	448.41	422.998	371.658	579.751	551.787	574.232	354.477	513.084	451.854	407.371	370.213	411.499	441.64	370.658	398.973	405.465	413.191	480.86	441.558	461.072	424.042	351.95	420.723	432.464	474.497	482.443	438.414	440.823	556.575	323.654	463.784	367.642	433.921	504.716	617.17	425.179	582.95	534.286	410.146	425.02	389.972	427.891
2012-06-11	163	536.313	365.646	512.381	634.593	499.931	295.759	467.731	437.234	378.069	591.799	565.137	588.625	363.361	523.826	462.576	421.757	386.705	420.784	450.528	382.284	412.362	415.324	423.788	487.638	452.765	472.779	434.042	365.594	430.813	445.322	489.589	492.856	444.424	451.233	564.569	332.645	478.441	378.378	443.294	515.917	630.861	433.277	600.281	543.206	420.918	434.538	404.914	443.463
2012-06-12	164	545.054	374.784	524.539	651.642	513.908	303.299	486.695	451.754	384.938	605.319	577.652	602.434	370.182	535.039	474.327	431.705	404.89	430.414	465.311	394.911	422.532	425.646	433.104	494.775	464.745	486.534	446.787	377.304	441.11	457.655	497.85	499.389	449.858	464.798	572.634	341.993	491.574	388.758	456.524	526.986	641.758	442.915	616.428	552.246	433.409	444.968	418.132	459.036
2012-06-13	165	554.375	386.145	537.042	671.309	524.165	312.166	502.101	462.941	392.221	619.574	590.141	616.007	378.321	543.342	486.639	441.538	421.457	442.657	483.441	408.699	434.236	436.236	444.248	505.551	479.726	496.156	460.283	392.827	451.465	470.31	508.489	507.943	454.999	479.473	583.941	351.744	504.04	398.138	470.219	538.196	652.383	451.851	633.125	560.233	443.81	457.18	429.2	476.329
2012-06-14	166	564.903	398.658	548.975	690.844	533.77	322.471	516.341	475.434	400.657	629.03	603.71	629.71	388.093	552	502.699	453.394	439.416	455.806	499.172	422.758	444.404	448.198	456.736	515.289	496.231	505.284	475.002	411.292	462.494	482.563	522.022	516.496	461.567	492.984	593.975	362.35	518.608	408.844	480.495	548.503	663.526	462.396	650.573	567.988	455.585	471.882	438.84	492.928
2012-06-15	167	576.308	412.644	561.311	708.294	545.25	332.874	527.728	488.31	410.284	637.921	616.497	641.621	399.127	560.168	520.501	465.15	457.814	469.495	513.612	435.747	456.941	458.717	467.968	523.432	512.736	514.592	486.384	430.949	474.105	496.023	536.262	527.865	468.387	507.343	606.612	373.684	533.268	417.658	491.884	559.796	675.428	472.243	666.311	575.673	463.015	486.966	448.438	507.359
2012-06-16	168	590.868	425.631	573.292	724.348	557.283	341.228	537.331	502.175	422.398	646.578	627.844	655.018	410.088	570.069	533.462	477.211	477.161	483.501	526.432	450.542	470.103	468.355	480.133	532.948	530.553	523.68	501.443	445.596	486.408	509.069	552.161	539.039	476.18	521.37	619.529	384.395	549.289	427.125	505.664	573.899	687.254	482.512	677.901	583.561	469.553	502.983	458.378	517.74
2012-06-17	169	604.155	438.202	585.147	743.207	569.713	348.537	547.284	517.007	437.019	656.575	640.491	668.323	422.143	581.107	544.399	490.863	496.642	497.902	540.793	465.31	484.675	478.767	493.816	543.053	549.236	533.62	515.889	460.266	495.556	519.04	568.571	549.066	485.385	533.903	633.273	395.36	568.656	436.519	519.544	588.686	696.761	493.568	686.947	591.421	477.287	517.556	468.637	527.352
2012-06-18	170	616.946	452.39	597.939	761.58	584.222	356.426	557.846	526.803	452.061	668.511	653.735	681.527	434.163	591.414	555.193	504.147	517.195	511.707	557.092	482.343	501.345	487.911	508.346	555.209	566.606	543.218	526.616	475.419	506.222	528.273	584.588	558.657	493.847	546.152	648.594	407.386	588.188	444.412	534.805	602.692	706.553	505.412	697.744	599.427	486	530.159	478.375	538.385
2012-06-19	171	631.183	465.141	611.509	780.403	600.653	364.021	569.35	535.462	463.452	678.367	665.293	692.103	446.688	601.973	566.942	516.207	537.767	527.206	575.059	500.365	518.844	497.397	521.809	568.893	583.896	556.523	538.669	490.46	518.393	537.846	599.488	567.435	503.473	559.494	664.244	421.03	607.666	453.402	550.036	619.794	717.568	516.588	710.143	609.359	494.959	542.269	486.723	549.87
2012-06-20	172	644.817	475.74	624.467	798.64	619.322	374.063	581.915	543.688	474.543	687.355	677.337	703.261	460.402	612.612	579.239	528.11	556.774	542.531	590.835	518.283	536.289	508.167	533.911	584.042	602.048	574.126	548.118	499.821	531.477	552.901	612.943	577.257	512.004	572.508	676.696	436.205	621.252	462.736	563.778	635.873	729.451	528.314	724.041	619.887	505.874	556.704	496.2	562.285
2012-06-21	173	659.606	486.618	635.469	815.72	637.709	384.321	592.818	551.461	485.246	696.116	688.66	714.577	473.273	622.213	591.466	538.697	574.613	556.762	606.779	535.713	551.6	520.72	545.568	600.82	620.877	590.719	559.396	508.092	544.924	570.027	625.924	588.433	519.959	582.913	688.992	451.55	631.481	473.468	581.956	651.251	740.454	539.532	734.833	629.514	517.435	571.027	507.127	574.249
2012-06-22	174	675.434	499.418	646.533	833.932	654.419	398.539	604.047	559.278	496.852	707.145	701.785	726.417	485.454	632.629	605.417	550.274	592.096	569.368	622.927	553.183	566.222	532.998	557.923	619.011	639.167	602.218	571.905	515.969	559.037	588.791	638.519	599.576	527.159	594.359	701.199	468.421	643.036	485.31	598.523	668.048	753.127	551.295	741.819	639.296	529.342	582.989	518.577	586.245
2012-06-23	175	691.769	514.645	658.555	853.469	669.773	413.009	617.3	568.346	509.528	722.374	718.149	738.358	499.924	642.024	618.48	563.293	608.406	579.013	637.041	570.8	582.916	545.462	568.895	638.233	654.866	615.921	583.911	525.656	572.971	607.374	649.826	614.322	535.805	608.593	711.839	485.724	654.723	498.89	616.679	684.848	765.743	564.703	751.422	648.149	537.22	596.745	529.442	598.513
2012-06-24	176	706.672	529.226	670.026	873.328	683.267	425.084	630.248	578.179	522.728	739.391	736.088	750.531	512.052	652.614	630.509	575.122	623.022	588.921	654.218	587.309	599.517	557.446	580.851	656.804	667.782	629.038	596.274	536.568	586.682	624.552	661.157	629.473	545.262	622.841	723.007	504.27	670.357	512.049	633.893	696.443	779.854	577.29	762.43	656.823	547.69	613.579	540.186	610.125
2012-06-25	177	721.094	546.658	681.73	894.99	695.944	438.63	641.327	587.052	536.751	756.989	755.687	761.992	524.127	664.281	643.585	589.033	638.322	598.068	670.002	602.348	614.606	569.126	594.534	673.207	680.274	640.157	611.271	547.568	600.085	640.742	673.266	643.388	554.766	635.388	734.436	521.639	689.219	525.006	651.768	708.737	795.448	589.889	776.271	666.761	556.849	631.287	551.847	622.472
2012-06-26	178	737.735	564.679	693.85	916.914	709.764	450.305	651.776	597.159	551.798	774.824	775.467	773.376	535.574	677.577	658.161	602.761	652.297	607.934	683.086	618.592	629.204	581.67	610.122	691.735	690.065	650.903	627.965	558.353	613.022	654.842	686.493	654.586	566.051	646.871	745.912	539.129	709.144	537.057	671.795	725.108	811.003	601.627	792.449	679.143	569.219	647.968	563.64	634.49
2012-06-27	179	754.839	579.271	709.066	935.654	723.313	461.954	662.964	606.205	568.73	791.285	791.231	784.015	546.626	690.933	674.778	615.639	665.673	619.095	696.266	637.034	643.823	596.166	628.491	709.477	700.097	660.502	644.422	569.522	625.856	666.86	699.736	664.816	578.918	658.721	758.126	556.173	726.629	548.053	693.426	743.689	823.584	613.257	809.54	692.47	582.699	661.032	576.379	648.531
2012-06-28	180	770.832	591.679	725.055	956.426	736.127	475.275	674.733	615.763	587.458	805.47	805.882	794.757	558.062	705.644	686.829	627.512	679.585	630.007	706.85	655.576	659.682	611.922	648.948	726.384	711.935	670.621	657.907	580.178	639.755	679.693	712.839	675.012	592.994	669.925	769.914	570.544	741.144	559.59	714.122	761.203	835.769	624.879	822.154	705.532	597.265	673.5	588.041	663.207
2012-06-29	181	786.632	602.681	740.789	976.553	749.027	489.746	684.974	626.335	606.93	816.53	819.934	806.692	570.671	723.155	696.451	638.78	694.325	643.185	717.989	674.051	676.694	625.614	669.433	742.393	724.244	681.732	671.178	590.114	652.618	692.281	724.885	684.98	607.177	681.721	782.595	584.708	756.497	570.813	734.81	775.899	850.596	636.962	833.436	717.08	613.142	683.859	600.4	678.281
2012-06-30	182	802.844	614.022	753.63	996.595	762.145	504.95	695.647	639.164	627.856	829.286	831.776	819.19	583.878	740.217	706.468	649.18	708.723	655.028	730.471	689.105	692.914	639.886	688.632	758.573	738.162	696.58	684.221	601.117	666.176	703.045	737.816	694.694	620.499	694.579	794.894	596.46	773.41	581.664	754.193	788.067	862.703	648.471	845.139	732.008	628.857	694.166	612.609	693.945
2012-07-01	183	816.485	627.189	767.86	1015.64	777.355	520.589	706.809	654.487	648.697	843.028	843.87	834.016	598.22	755.175	716.347	658.777	722.858	666.67	745.468	701.096	708.998	656.605	709.123	775.4	751.121	712.836	695.356	613.953	680.518	712.668	752.824	704.465	634.61	708.324	808.037	606.63	790.614	594.987	772.34	801.176	874.938	660.839	856.536	746.486	641.754	704.866	626.662	713.118
2012-07-02	184	828.07	641.144	783.232	1032.2	790.517	536.901	721.891	669.475	669.846	855.947	856.488	851.617	610.601	771.994	726.044	668.229	736.737	678.213	764.103	712.588	722.827	673.855	729.759	795.714	764.275	726.857	706.89	625.434	694.039	721.193	767.658	716.439	648.102	722.124	819.614	618.131	806.964	608.001	790.506	813.804	887.591	675.465	867.107	760.49	656.045	714.763	639.335	733.398
2012-07-03	185	838.359	653.372	799.742	1049.28	805.92	552.351	739.334	682.175	690.956	868.666	869.532	864.871	622.813	787.569	736.606	678.328	751.725	692.386	786.325	724.4	735.892	691.487	749.746	816.513	777.418	740.896	718.252	640.217	708.005	731.904	781.976	728.867	660.251	735.05	832.302	630.226	820.837	619.554	808.183	827.626	901.042	691.353	877.329	773.386	670.864	726.249	651.903	751.051
2012-07-04	186	849.733	664.556	812.25	1065.68	821.657	567.891	757.441	693.934	710.14	883.128	882.563	876.024	635.94	804.383	746.902	688.275	766.07	706.619	806.377	736.431	749.095	710.823	769.031	836.859	790.548	751.528	729.265	657.364	722.286	742.994	796.265	741.334	672.099	748.524	844.1	646.046	836.321	631.843	825.413	845.357	914.927	707.043	888.019	785.452	684.543	737.287	664.216	769.059
2012-07-05	187	862.52	674.118	824.262	1079.65	838.989	582.528	775.631	706.193	724.84	900.193	898.036	887.277	649.272	819.895	756.362	698.697	779.925	718.146	822.131	750.883	761.339	730.507	789.05	855.108	803.71	763.413	741.179	674.171	736.719	756.296	810.555	753.581	683.505	762.558	854.462	661.801	848.831	647.238	843.155	862.86	928.232	725.536	900.965	797.739	698.729	747.485	677.508	786.168
2012-07-06	188	875.256	682.974	840.297	1092.66	855.048	597.613	791.432	718.099	737.355	919.498	913.095	899.339	661.786	835.659	765.867	710.23	794.218	729.813	835.037	763.962	774.223	748.426	810.34	874.209	816.435	777.718	754.064	691.034	749.635	768.667	824.406	767.759	695.744	777.142	867.196	678.351	863.246	662.827	860.497	877.402	941.199	745.372	914.457	808.427	715.427	757.317	690.298	802.927
2012-07-07	189	888.939	692.364	858.205	1104.76	871.926	613.217	806.265	729.418	747.925	935.954	928.527	910.777	674.001	848.125	776.458	723.184	808.465	745.985	847.75	776.248	787.56	762.618	829.285	895.076	828.596	791.354	768.948	706.196	763.699	781.853	840.054	784.097	708.044	795.089	880.716	693.854	878.191	678.659	877.659	894.173	955.606	764.838	927.083	817.533	732.18	771.634	704.142	820.316
2012-07-08	190	902.638	704.201	877.845	1115.97	887.538	628.7	820.448	740.633	759.881	951.844	943.695	923.932	688.405	861.297	785.405	736.371	821.592	761.914	861.55	789.705	800.908	779.42	848.431	914.941	842.341	803.39	782.233	721.931	776.884	797.225	856.41	800.061	721.649	815.298	896.232	707.526	892.444	691.465	894.556	910.632	970.3	783.919	940.792	829.979	749.469	784.261	718.539	833.849
2012-07-09	191	915.006	716.427	899.056	1129.13	903.612	646.632	836.302	752.427	774.505	968.669	958.974	936.916	703.747	873.899	798.677	747.22	835.185	777.508	873.853	803.978	817.909	795.221	863.285	932.395	858.212	817.209	797.896	739.44	791.51	813.501	871.037	818.379	735.703	835.399	915.058	722.096	904.101	703.952	910.98	925.025	984.241	804.854	955.61	841.278	767.228	794.878	732.238	846.944
2012-07-10	192	928.25	729.499	919.607	1143.29	920.215	666.791	852.356	765.249	787.253	982.989	975.004	950.389	719.245	887.842	811.906	757.636	849.494	794.171	885.012	817.628	835.555	808.292	877.3	949.571	873.547	835.906	813.618	755.962	806.705	828.396	885.521	837.393	753.342	856.769	933.832	738.31	916.197	715.474	927.876	938.591	997.667	824.317	967.833	855.781	785.649	806.566	745.99	861.849
2012-07-11	193	940.832	744.415	938.272	1157.53	939.818	687.828	869.152	780.008	798.117	997.079	991.413	964.816	733.269	901.07	824.378	768.606	865.053	808.212	895.238	830.118	850.001	824.294	894.14	965.787	888.117	854.24	827.452	769.174	820.444	843.267	900.267	856.164	773.271	876.8	952.84	754.949	928.053	727.063	943.786	954.181	1011.79	839.896	980.575	869.74	803.637	819.768	760.843	877.669
2012-07-12	194	953.902	762.364	955.302	1172.56	959.7	709.264	884.237	795.881	809.401	1010.67	1006.66	978.787	745.077	914.177	836.29	779.334	878.871	818.88	905.995	844.146	862.198	838.828	913.171	980.649	902.617	871.138	842.211	781.896	834.06	858.321	914.668	874.892	790.829	895.875	969.816	771.937	939.212	737.901	961.133	968.412	1025.15	854.996	994.448	885.631	821.739	831.378	774.799	893.994
2012-07-13	195	968.519	778.96	970.784	1188.3	979.278	730.754	898.84	812.652	820.741	1027.92	1021.82	992.825	755.322	926.804	851.54	791.096	892.688	830.398	917.388	856.586	875.237	849.123	930.833	996.497	917.284	886.19	858.232	791.471	847.943	873.721	928.428	890.792	804.128	911.398	986.05	788.813	950.394	749.361	977.691	982.863	1038.05	871.473	1009.08	901.897	843.253	845.082	789.642	909.986
2012-07-14	196	983.254	793.486	984.372	1204.94	998.677	752.19	915.353	830.973	834.527	1042.81	1037.38	1007.98	766.01	938.981	865.779	804.786	906.322	841.443	929.695	868.811	887.986	858.877	947.176	1013.23	931.075	897.01	875.522	799.566	860.383	889.522	942.546	905.443	820.432	923.992	1001.94	804.599	964.98	762.785	994.472	995.206	1050.43	887.169	1023.22	917.299	861.963	858.827	802.87	926.514
2012-07-15	197	998.849	809.058	997.836	1220.69	1016.99	771.852	931.244	848.696	846.134	1054.49	1053.15	1023.63	778.897	952.407	880.795	816.35	920.644	853.607	942.399	884.549	902.069	869.857	963.668	1030.9	944.273	908.704	891.969	807.992	870.595	904.686	957.015	918.098	839.19	937.816	1017.56	820.426	979.713	778.052	1012.92	1006.7	1065	901.09	1035.96	933.09	882.212	871.863	815.61	943.558
2012-07-16	198	1015.49	824.079	1010.57	1236.38	1032.82	787.582	946.394	867.157	857.299	1067.77	1069.7	1039.7	791.912	967.147	899.165	827.353	934.799	867.501	955.439	900.722	913.051	881.995	982.606	1049.35	957.517	921.423	906.643	817.213	879.947	919.939	971.764	929.787	858.501	950.675	1033.44	833.58	995.312	792.585	1032.95	1018.32	1079.91	914.838	1046.79	948.978	900.668	884.998	828.498	960.554
2012-07-17	199	1031.83	838.96	1022.71	1252.72	1046.93	804.29	962.932	886.451	869.316	1084.1	1087.5	1057.14	803.503	981.308	915.572	839.746	950.132	881.897	968.716	916.61	926.43	894.487	1001.27	1067.58	971.817	933.134	921.052	826.674	890.691	935.72	984.884	942.406	877.064	962.443	1048.81	845.319	1010.37	806.156	1052.7	1028.05	1097.02	929.097	1059.05	964.44	914.499	898.047	839.461	977.99
2012-07-18	200	1048.4	850.297	1036.05	1268.76	1060.62	817.538	979.395	905.493	880.368	1101.94	1102.63	1074.71	813.97	994.404	930.553	854.427	965.666	898.988	982.785	931.536	939.755	905.339	1017.22	1086.17	986.182	945.846	937.321	835.759	901.08	951.201	998.589	955.374	893.791	977.404	1064.42	858.363	1026.59	821.645	1072.79	1039.28	1113.32	944.958	1070.94	979.196	930.118	912.679	851.749	994.308
2012-07-19	201	1063.64	861.691	1048.99	1284.75	1074.58	828.884	994.16	924.526	891.209	1119.32	1117.7	1093.39	824.693	1007.12	944.37	871.02	983.873	917.11	997.229	945.697	955.35	916.574	1033.2	1102.83	1000.46	960.797	952.974	845.421	910.6	965.963	1012.8	969.107	908.661	988.007	1079.05	873.811	1039.87	837.042	1095.09	1051.45	1127.39	959.573	1084.31	993.611	945.546	926.633	864.325	1011.85
2012-07-20	202	1079.47	872.454	1062.11	1300.24	1087.92	841.943	1008.24	944.2	901.357	1137.42	1131.72	1110.72	837.763	1020.82	958.319	888.844	1002.51	934.334	1011.44	959.981	972.23	927.065	1049.84	1121.72	1015.08	975.838	968.497	856.091	922.775	979.595	1025.84	984.229	924.426	997.075	1093.85	888.953	1052.39	853.379	1114.68	1064.25	1143.79	975.339	1098.24	1009.19	961.677	940.959	877.582	1030.4
2012-07-21	203	1095.61	883.988	1074.64	1317.07	1101.14	856.637	1020.56	964.66	912.318	1155.68	1144.8	1127.54	852.743	1033.04	971.674	906.55	1020.8	948.614	1023.9	977.244	988.04	937.535	1064.23	1139	1029.69	990.963	983.921	867.752	935.067	993.69	1039.3	998.973	936.418	1008.68	1107.85	901.688	1066.71	870.93	1130.98	1078.94	1159.52	991.888	1113.76	1025.56	978.128	956.52	891.373	1049.3
2012-07-22	204	1113.12	896.359	1085.58	1333.24	1115.35	872.834	1033.17	984.621	924.767	1172.81	1158.49	1142.54	866.45	1047.1	986.081	923.187	1039.08	962.31	1035.64	993.867	1001.19	948.448	1076.97	1155.25	1043.5	1007.19	997.143	880.102	947.621	1008.22	1053.15	1013	946.743	1021.79	1120.46	913.374	1080.46	889.349	1145.07	1095.36	1172.19	1005.98	1130.98	1043.05	995.553	969.134	906.803	1068.63
2012-07-23	205	1129.51	909.619	1097.95	1351.21	1128.19	888.493	1044.8	1005.17	938.174	1189.31	1173.13	1155.52	880.698	1062.19	1001.2	940.129	1057.5	975.174	1048.93	1012.46	1014.67	960.529	1092.22	1172.78	1057.59	1023.15	1010.32	892.354	960.696	1021.54	1068.15	1026.75	960.178	1037.64	1134.09	925.605	1093.9	906.737	1159.78	1112.74	1185.59	1020.64	1144.98	1059.15	1012.76	981.097	922.564	1087.72
2012-07-24	206	1145.51	925.86	1110.81	1367.52	1142.22	903.599	1056.69	1024.48	951.68	1207.92	1185.98	1168.14	891.966	1076.88	1015.74	956.608	1075.96	987.561	1063.34	1029.14	1026.01	972.893	1110.25	1188.97	1069.44	1039.62	1025.98	904.005	973.564	1034.79	1085.01	1041.58	975.221	1053.56	1147.94	939.014	1108.56	922.012	1174.93	1131.6	1202.35	1034.9	1158.44	1075.56	1028.74	994.752	939.187	1106.85
2012-07-25	207	1161.71	942.538	1123.57	1383.91	1157.39	921.029	1068.51	1043.13	963.125	1225.97	1200.71	1179.78	904.191	1093.85	1031.57	972.932	1095.28	1000.92	1078.34	1044.26	1039.25	989.28	1126.91	1204.47	1082.2	1056.39	1042.93	915.431	988.445	1049.06	1101.4	1057.23	988.574	1070.03	1162.64	954.686	1122.38	934.84	1192.98	1151.63	1218.16	1049.7	1175.15	1090.18	1046.75	1008.59	955.682	1125.64
2012-07-26	208	1175.99	960.001	1137.49	1400.85	1172.61	939.194	1080.76	1061.23	974.496	1242.16	1216.66	1191.66	915.347	1108.29	1043.79	987.941	1114.55	1014.9	1093.25	1058.2	1053.26	1005.66	1140.58	1220.61	1095.63	1070.06	1056.7	928.222	1003.37	1064.6	1118.52	1075.43	1002.34	1088.13	1175.52	968.805	1136.51	947.978	1209.77	1171.6	1235.41	1063.09	1193.41	1104.36	1069.18	1021.84	968.876	1144.3
2012-07-27	209	1188.34	977.444	1152.26	1419.77	1187.47	959.572	1092.26	1078.14	988.002	1257.66	1234.71	1204.43	926.722	1120.89	1056.54	1001.55	1129.62	1031.29	1106.41	1074.21	1069.23	1021.53	1152.87	1238.7	1107.29	1086.53	1068.4	940.869	1017.7	1079.48	1137.35	1092.12	1014.16	1106.42	1187.51	982.738	1152.35	960.678	1225.85	1191.62	1253.22	1078.22	1209.14	1116.96	1091.57	1039.58	982.867	1162.06
2012-07-28	210	1202.66	993.675	1166.78	1436.03	1203.1	979.638	1105.44	1096.51	1002.07	1275.06	1253.87	1217.41	938.734	1132.26	1070.07	1014.99	1142.75	1047.77	1120.16	1089.94	1084.18	1036.66	1166.58	1255.47	1119.37	1102.82	1079.35	954.696	1034.3	1093.52	1156.04	1107.07	1029.26	1122.04	1201.6	996.978	1168.72	973.201	1239.7	1208.6	1270.58	1096.69	1221.81	1130.01	1114.13	1058.36	996.889	1178.97
2012-07-29	211	1217.72	1008.82	1181.07	1450.93	1216.65	994.776	1119.63	1115.19	1016.35	1291.49	1272.84	1231.48	950.836	1145.85	1083.98	1027.83	1154.71	1064.52	1134.71	1109.61	1097.83	1052.83	1181.81	1272.08	1131.04	1119.32	1089.17	969.083	1051.95	1107.66	1175.26	1120.51	1045.81	1133.05	1215.07	1010.92	1186.07	984.207	1253.52	1223.54	1285.93	1116.01	1235.21	1143.56	1132.58	1077.44	1008.4	1195.05
2012-07-30	212	1234.53	1019.77	1196	1465.62	1230.13	1012.17	1134.22	1132.9	1031.99	1303.47	1290.76	1245.17	964.194	1161.62	1095.14	1039.83	1167.64	1078.79	1150.83	1129.6	1112.42	1069.44	1199.27	1288.15	1143.58	1137.79	1098.45	983.406	1070.14	1121.38	1194.82	1137.39	1063.42	1145.35	1228.99	1024.23	1203.2	995.924	1267.75	1240.74	1300.99	1135	1247.29	1157.6	1150.33	1096.54	1021.47	1211.48
2012-07-31	213	1250.83	1032.28	1211.97	1480.39	1245.12	1030.44	1148.9	1149.71	1047.28	1317.53	1308.41	1260.37	978.717	1179.11	1106.93	1053.27	1181.04	1095.63	1167.71	1148.32	1128.72	1086.37	1217.08	1302.82	1155.79	1156.77	1107.58	997.726	1089.19	1136.05	1214.44	1153.97	1081.92	1158.32	1245.07	1037.68	1219.91	1008.13	1282	1256.74	1315.62	1153.49	1259.81	1173.09	1168.79	1115.85	1035.09	1228.1
2012-08-01	214	1267.03	1046.18	1227.21	1494.09	1259.42	1047.15	1162.16	1164.42	1060.45	1333.33	1327.54	1275.65	991.407	1198.18	1118.24	1065.88	1194.34	1113.87	1183.4	1167.21	1144.4	1103.34	1235.86	1315.11	1169.35	1172.14	1117.37	1011.28	1109.34	1151.37	1234.13	1168.22	1100.52	1172.68	1264.15	1052.46	1235.01	1020.41	1294.85	1271.98	1331.83	1172.84	1271.2	1188.66	1188.1	1136	1048.77	1244.52
2012-08-02	215	1283.87	1062	1243.64	1506.95	1272.67	1060.63	1174.88	1177.22	1071.96	1350.33	1346.47	1291.01	1001.59	1216.75	1128.64	1077.98	1207.42	1132.28	1195.51	1184.81	1158.78	1119.66	1252.86	1331.36	1183.2	1185.24	1127.89	1025.81	1127.68	1167.18	1253.22	1179.82	1118.75	1188.9	1283.23	1067.55	1250.03	1033.08	1306.66	1285.99	1349.02	1192.63	1284.86	1203.08	1207.95	1155.47	1062.14	1260.46
2012-08-03	216	1300.51	1078.58	1260.89	1520.01	1286.88	1072.65	1187.02	1190.48	1083.64	1366.58	1363.71	1305.03	1012.76	1234.13	1140.65	1089.86	1223.21	1150.27	1209.22	1201.65	1174.42	1136.87	1268.53	1346.69	1196.53	1201.19	1140.01	1041.09	1143.8	1180.23	1271.07	1192.25	1135.77	1203.25	1301.13	1081.53	1265.65	1044.66	1318.25	1298.49	1368.73	1212.54	1300.71	1217.46	1228.15	1172.98	1074.77	1277.66
2012-08-04	217	1317.42	1095.08	1278.56	1532.42	1301.16	1085.3	1199.88	1204.71	1094.82	1381.81	1376.12	1318.34	1024.97	1250.95	1151.77	1101.69	1238.72	1168.91	1223.63	1219.58	1190.56	1153.26	1281.81	1364.23	1209.87	1219.33	1151.2	1057.18	1159.48	1191.37	1288.33	1208.19	1153.49	1215.83	1318.92	1094.75	1279.59	1057.07	1330.4	1313.91	1387.06	1231.77	1316.78	1232.54	1247.86	1185.97	1088.83	1294.23
2012-08-05	218	1333.35	1112.83	1293	1545.12	1314.89	1098.56	1213.67	1219.58	1105.29	1395.5	1389.04	1330.25	1037.41	1266.4	1165.33	1113.25	1253.48	1183.83	1238.62	1237.76	1206.89	1170.72	1292.86	1380.35	1221.24	1239.41	1163.48	1073.68	1171.6	1201.46	1305.74	1222.52	1170.61	1230.96	1337.52	1108.44	1295.53	1069.1	1343.09	1329.46	1403.19	1251.35	1331.07	1246.45	1267.3	1199.58	1104.17	1311.06
2012-08-06	219	1349.48	1130.91	1306.75	1558.33	1329.03	1111.92	1227.49	1233.89	1118.54	1409.48	1403.07	1341.81	1049.64	1280.67	1180.37	1123.72	1267.99	1196.86	1253.97	1255.9	1222.6	1187.83	1308.04	1394.92	1232.95	1259.22	1176.4	1087.81	1182.8	1212.23	1322.44	1238.02	1186.77	1243.81	1354.5	1121.18	1308.61	1081.12	1357.27	1345.58	1415.27	1269.97	1346.27	1260.57	1286.52	1214.15	1120.39	1328.89
2012-08-07	220	1366.42	1149.43	1319.15	1572.29	1343.7	1124.9	1239.83	1245.46	1130.58	1422.95	1418.16	1355.25	1062.26	1296.67	1197.21	1135.87	1281.54	1207.37	1269.32	1274.11	1234.19	1204.49	1324.58	1410.29	1244.27	1279.08	1189.97	1097.88	1195.04	1224.59	1335.91	1251.27	1204.56	1258.48	1371.17	1135.36	1319.3	1093.71	1372.13	1360.93	1428.08	1287.39	1360.07	1275.31	1301.22	1224.88	1135.41	1347.31
2012-08-08	221	1382.43	1167.46	1331.13	1586.86	1358.07	1138.67	1251.52	1256.83	1144.09	1435.57	1433.07	1368.25	1073.74	1312.11	1215.71	1146.54	1296.6	1217.73	1281.6	1291.26	1246.33	1218.69	1342.62	1421.3	1255.71	1300.15	1203.44	1110.48	1207.22	1240.18	1348.14	1265.11	1220.94	1276.16	1386.04	1149.77	1329.55	1104.19	1387.66	1376.13	1440.44	1302.93	1371.91	1289.81	1314.51	1235.55	1149.92	1366.86
2012-08-09	222	1399.19	1187.42	1344.19	1600.21	1372.46	1155.47	1262.2	1270.26	1156.01	1447.02	1448.27	1380.92	1085.74	1328.56	1233.92	1156.21	1311.57	1231.26	1294.53	1308.67	1258.77	1230.45	1359.47	1432.63	1267.78	1319.7	1219.64	1123.47	1220.33	1254.96	1359.43	1279.36	1237.43	1293.79	1400.76	1166.33	1341.33	1113.48	1401.72	1391.63	1452.5	1318.62	1382.29	1302.75	1329.11	1247.3	1164.68	1387.01
2012-08-10	223	1415.81	1204.94	1357.89	1613.79	1385.98	1171.48	1273.2	1283.88	1169.81	1458.59	1464.13	1394.54	1098.01	1343.99	1250.44	1166.23	1326.23	1244.24	1309.85	1327.07	1271.98	1243.51	1375.16	1444.15	1280.26	1338.96	1236.58	1137.04	1233.35	1269.86	1371.49	1295.91	1249.42	1309.77	1415.27	1179.89	1353.73	1123.23	1415.52	1407.17	1466.06	1332.81	1395.13	1316.55	1344.79	1261.14	1179.84	1405.37
2012-08-11	224	1433.45	1220.34	1371.37	1628.29	1400.06	1186.95	1283.91	1299.31	1183.96	1473.4	1479.43	1408.86	1110.65	1357.26	1265.92	1177.01	1339.41	1257.97	1322.48	1345.22	1285.46	1255.39	1388.66	1458.04	1294.13	1358.09	1253.73	1151.82	1246.2	1283.29	1383.29	1311.17	1261.96	1323.78	1426.62	1196.17	1365.57	1134.56	1428.52	1422.1	1480.54	1346.86	1409.58	1331.44	1358.71	1276.08	1195.19	1417.12
2012-08-12	225	1450.74	1233.84	1384.96	1644.29	1414.43	1204.15	1295.48	1315.64	1198.89	1490.95	1492.89	1422.09	1124.18	1370.07	1278.51	1188.03	1350.73	1272.1	1333.12	1363.33	1298.63	1267.2	1401.39	1470.03	1308.12	1372.43	1271.02	1165.17	1257.83	1298.54	1396.29	1326.79	1274.8	1333.48	1439.79	1210.99	1377.42	1146.02	1440.48	1437.43	1495.37	1360.08	1422.53	1343.32	1374.12	1292.14	1211	1433.41
2012-08-13	226	1465.44	1247.65	1399.62	1662.35	1428.77	1221.53	1306.55	1328.55	1215.03	1509.07	1505.92	1435.34	1137.59	1383.94	1290.52	1199.29	1361.23	1287.72	1343.56	1381.93	1311.29	1279.77	1415.5	1484.42	1322.71	1386.19	1287.71	1178.31	1267.05	1312.47	1410.85	1342.75	1291.03	1342.42	1454.24	1225.2	1388.37	1157.49	1453.41	1450.86	1511.86	1372.42	1432.8	1355.22	1390.14	1307.71	1227.41	1447.28
2012-08-14	227	1479.86	1261.85	1412.23	1680.79	1442.07	1240.15	1317.52	1339.87	1230.51	1526.35	1519.99	1446.88	1148.94	1396.97	1302.43	1211.3	1370.8	1302.3	1351.61	1399.46	1323.7	1289.62	1429.49	1498.41	1336.76	1400.03	1303.72	1191.38	1275.17	1326.41	1426.23	1358.34	1303.08	1351.73	1466.74	1238.96	1398.31	1166.01	1468.17	1464.76	1528.37	1384.51	1444.85	1367.19	1405.23	1322.45	1243.73	1460.39
2012-08-15	228	1493.36	1276.61	1422.89	1699.41	1455.78	1258.21	1329	1352.14	1246.56	1544.08	1534.92	1458.41	1159.77	1410.93	1312.26	1223.45	1382.26	1316.44	1361.24	1415.71	1337.74	1302	1444.1	1515.6	1349.38	1411.78	1319.44	1204.89	1283.86	1341.29	1442.66	1372.08	1314.28	1361.8	1477.8	1253.52	1408.6	1174.57	1481	1479.84	1546.01	1398.15	1457.67	1379.03	1418.53	1338.39	1260.12	1472.38
2012-08-16	229	1509.55	1290.71	1433.05	1717.78	1469.16	1276.95	1341.12	1367.26	1261.99	1562.27	1549.06	1470.93	1170.09	1424.93	1320.28	1235.66	1394.26	1329.19	1372.39	1432.25	1352.71	1312.94	1459.08	1532.54	1363.9	1423.3	1335.57	1219.64	1295.66	1355.72	1459.11	1383.27	1326.7	1373.77	1490.15	1269.39	1418.85	1183.62	1495.68	1496.87	1562.4	1412.55	1470.57	1391.19	1429.44	1355.05	1275.07	1486.53
2012-08-17	230	1526.29	1304.32	1443.22	1735.13	1481.32	1296.51	1352.66	1383.23	1276.59	1579.77	1562.45	1482.66	1180.47	1438.54	1327.85	1247.78	1408.53	1342.58	1383.54	1449.42	1367.37	1324.14	1472.72	1550.13	1377.35	1433.62	1352.28	1233.07	1310.03	1372.11	1473.69	1394.36	1339.5	1384.73	1500.99	1285.45	1429.5	1193.76	1508.5	1511.83	1578.57	1427.69	1483.35	1403.06	1440.49	1373.86	1292.81	1502.89
2012-08-18	231	1543.7	1318.71	1453.9	1752.43	1493.35	1315.76	1364.59	1399.5	1290.8	1594.61	1574.81	1495.37	1191.17	1452.26	1338.19	1260.19	1421.73	1354.51	1394.24	1466.59	1382.74	1335.72	1484.95	1565.89	1390.3	1444.37	1368.53	1244.73	1323.73	1389.93	1485.17	1405.61	1353.47	1393.84	1513.15	1300.27	1438.98	1206.02	1520.34	1525.45	1592.93	1442.59	1496.07	1413.6	1452.32	1392.21	1308.46	1519.78
2012-08-19	232	1560.04	1332.48	1464.75	1768.34	1505.6	1334.54	1375.54	1416.11	1305.87	1611.57	1585.78	1506.24	1204.25	1466.6	1351.93	1272.47	1434.12	1365.91	1406.64	1484.28	1396.81	1351.66	1496.8	1576.91	1403.14	1455.05	1381.95	1253.72	1336.81	1406.93	1497.86	1416.05	1367.17	1406.16	1527.13	1315.46	1449.26	1220.56	1531.66	1537.57	1607.02	1457.6	1508.76	1425.09	1463.46	1406.68	1326.2	1537.46
2012-08-20	233	1575.57	1347.74	1476.29	1781.51	1517.86	1353.74	1386.72	1432.04	1319.97	1629.7	1597.85	1517.59	1217.7	1480.96	1366.28	1286.14	1446.39	1376.73	1417.54	1500.78	1410.49	1367.43	1508.79	1588.33	1414.38	1468.13	1392.5	1262.75	1350.25	1422.48	1511.27	1427.82	1379.66	1419.25	1542.86	1329.99	1457.75	1232.45	1545	1550.34	1620.22	1472.01	1522.34	1437.65	1474.37	1417.93	1344.45	1554.54
2012-08-21	234	1590.48	1363.06	1488.34	1795.35	1530.19	1370.3	1398.68	1443.79	1333.19	1646.51	1611.13	1529.7	1230.71	1494.23	1377.43	1298.27	1458.15	1388.67	1430.08	1515.39	1424.08	1379.87	1521.82	1597.13	1426.26	1484.1	1403.47	1273.04	1365.25	1437.65	1522.85	1440.08	1390.37	1434.93	1559	1343.84	1467.44	1244.82	1558.86	1565.79	1634	1485.25	1534.55	1449.47	1485.79	1429.11	1362.34	1572.5
2012-08-22	235	1604.15	1378.03	1499.99	1808.84	1543.68	1384.32	1410.46	1454.32	1346.5	1664.84	1624.34	1540.8	1243.83	1507.95	1385.7	1310.08	1467.37	1402.04	1444.29	1530.92	1439.04	1389.58	1532.17	1605.8	1440.84	1497.32	1417.22	1283.67	1378.76	1452.19	1537.3	1452.36	1400.37	1451.9	1575.77	1358.42	1477.13	1258.07	1570.71	1580.02	1647.46	1499.81	1545.25	1459.14	1497.71	1445.15	1377.3	1590.14
2012-08-23	236	1617.93	1394.48	1511.38	1823.83	1557.77	1399.33	1420.66	1464.28	1359.61	1683.37	1636.28	1551.48	1256.73	1520.76	1396.04	1322.4	1477.42	1416.4	1460.79	1544.12	1452.24	1400.86	1542.13	1616.03	1453.63	1510.22	1432.73	1293.7	1390.21	1463.21	1549.43	1463.43	1412.48	1463.61	1590.7	1371.9	1485.37	1267.89	1582.17	1592.04	1660.19	1516.01	1555.35	1467.83	1511.91	1459.68	1392.09	1605.1
2012-08-24	237	1629.82	1409.88	1522.57	1838.38	1572.17	1415.89	1431.2	1475.48	1371.63	1699.86	1649.86	1562.04	1268.92	1534.57	1405.93	1335.21	1487.94	1430.21	1477.58	1555.74	1465.23	1416.4	1552.42	1624.37	1465.95	1519.9	1446.46	1302.3	1401.25	1473.67	1560.44	1474.04	1423.3	1471.26	1601.26	1383.58	1493.13	1275.43	1592.89	1600.84	1671.72	1532.9	1566.05	1478.71	1527.11	1472.92	1407.01	1619.45
2012-08-25	238	1640.57	1423.73	1531	1852.16	1587.44	1433.59	1441.05	1487.51	1383.67	1713.33	1663.85	1571.63	1280.49	1547.16	1417.39	1350.4	1498.71	1443.12	1494.27	1568.57	1476.98	1430.81	1563.13	1633.72	1479.54	1528.72	1457.32	1311.74	1412.11	1485.12	1571.48	1483.79	1435.22	1479.75	1609.83	1396.64	1501.76	1284.4	1605.87	1608.8	1681.01	1546.16	1577.39	1489.91	1540.64	1482.74	1422.59	1632.02
2012-08-26	239	1654.74	1439.82	1540.34	1866	1601.42	1452.71	1451.6	1498.99	1397.49	1724.94	1677.21	1582.12	1293.43	1560.34	1424.93	1365.11	1511.2	1456.67	1509.84	1582.49	1487.93	1446.52	1575.18	1641.18	1495.35	1538.73	1468.31	1322.76	1423.65	1495.02	1582.62	1494.02	1449.04	1493.61	1617.72	1409.29	1509.77	1292.66	1618.32	1617.51	1691.3	1561.17	1588.33	1499.62	1553.67	1492.14	1439.23	1647.36
2012-08-27	240	1667.24	1457.32	1547.85	1879.54	1615.95	1470.5	1461.64	1511.74	1412.15	1734.38	1691.22	1591.27	1302.9	1573.84	1438.06	1377.35	1525.39	1471.41	1525.64	1594.06	1500.02	1458.97	1586.73	1651.58	1511.38	1551.32	1478.93	1334.24	1434.22	1505.1	1593.74	1502.87	1460.68	1507.33	1628.45	1420.75	1517.14	1300.31	1631.29	1627.14	1700.67	1576.13	1599.74	1509.72	1567.66	1501.22	1455.67	1662.7
2012-08-28	241	1682.9	1473.75	1556.41	1892.78	1630.71	1484.81	1470.62	1524.51	1426.75	1741.31	1703.22	1602.95	1313.56	1587.44	1448.32	1389.16	1539.74	1485.97	1540.49	1607.09	1512.28	1471.16	1598.08	1663.55	1526.72	1562.17	1493.04	1342.44	1443.71	1515.63	1605.06	1514.66	1473.06	1519.45	1637.84	1432.25	1524.29	1310.39	1643.77	1636.37	1712.8	1588.44	1611	1519.84	1579.96	1510.16	1471.32	1676.5
2012-08-29	242	1697.06	1488.1	1565.8	1903.08	1642.74	1495.04	1479.4	1536.63	1442.63	1749.13	1713.31	1614.09	1325.59	1599.56	1456.77	1402.72	1552.89	1499.15	1555.4	1620.24	1526.1	1482.12	1610.5	1675.06	1539.17	1571.94	1508.94	1353.1	1452.37	1527.22	1614.91	1524.41	1483.92	1530.64	1649.18	1445.71	1532.52	1319.54	1655.91	1645.16	1727.36	1599.6	1623.84	1528.49	1589.99	1517.75	1485.87	1694
2012-08-30	243	1709.44	1505.85	1575.16	1913.11	1652.39	1508.2	1486.57	1548.4	1458.16	1757.71	1721.16	1629.49	1336.59	1611.77	1466	1414.35	1564.72	1512.09	1565.79	1633.05	1540.02	1489.23	1619.52	1687.19	1553.88	1581.33	1524.12	1367.61	1462.19	1540.59	1624.67	1532.63	1494.08	1542.4	1659.62	1456.81	1539.74	1327.84	1670.92	1654.41	1741.84	1613.11	1636.13	1537.62	1598.86	1526.46	1502.04	1711.46
2012-08-31	244	1721.8	1521.74	1585.54	1924.1	1663.11	1524.84	1494.36	1559.29	1473.3	1766.88	1727.98	1644.97	1347.2	1622.83	1475.97	1424.96	1576.99	1524.72	1577.51	1644.7	1551.76	1497.53	1628.34	1699.58	1566.59	1591.37	1534.22	1378.33	1471.27	1549.26	1634	1541.08	1508.27	1552.79	1670.36	1466.38	1548.18	1336.95	1683.09	1666.69	1755.88	1624.34	1645.46	1546.16	1607.99	1536.2	1515.21	1727.88
2012-09-01	245	1732.35	1538.8	1599.07	1935.46	1674.43	1540.09	1501.88	1570.88	1489.09	1777.27	1736.41	1659.47	1357.07	1634.84	1485.99	1435.95	1587.7	1536.29	1589.58	1655.45	1567.53	1506.11	1639.84	1711.86	1580.17	1604.03	1543.7	1391.31	1480.49	1557.4	1643.33	1550.98	1519.58	1563.63	1678.01	1477.2	1556.46	1344.83	1695.34	1679.18	1769.21	1640.38	1656.74	1555.72	1617.7	1546.32	1528.64	1744.08
2012-09-02	246	1742.14	1554.3	1609.6	1945.03	1685.98	1551.46	1512.61	1581.19	1504.26	1789.53	1744.81	1670.73	1365.32	1647.21	1496.73	1448.09	1599.15	1549.08	1603.76	1665.77	1580.52	1518.41	1654.29	1722.66	1594.46	1615.48	1550.76	1403.55	1490.16	1565.15	1652.71	1561.76	1528.85	1578.09	1685.53	1488.81	1564.88	1354.61	1707.63	1691.13	1780.12	1656.36	1667.94	1565.95	1629.43	1559.87	1541.41	1761.18
2012-09-03	247	1754.15	1566.94	1619.24	1958.72	1699.71	1563.9	1523.84	1592.42	1519.1	1800.36	1753.8	1680.31	1372.74	1661.38	1508.02	1460.05	1608.85	1561.36	1618.36	1676.17	1590.25	1527.68	1666.96	1731.39	1608.92	1629.75	1556.62	1418.82	1503.26	1573.99	1665.32	1571.57	1536.23	1593.53	1691.34	1496.33	1573.87	1363.73	1721.79	1699.81	1790.48	1670.56	1677.52	1574.76	1640.1	1570.93	1554.75	1777.5
2012-09-04	248	1766.47	1580.8	1627.73	1969.3	1712.21	1577.23	1533.36	1602.52	1533.97	1811.3	1761.59	1688.78	1381.93	1675.25	1518.59	1473.69	1620.83	1574.63	1632.72	1685.09	1600.23	1536.84	1674.17	1740.82	1623.13	1641.48	1562.17	1429.91	1515.68	1586.65	1676.09	1581.19	1542.89	1608.89	1697.46	1506.54	1584.37	1372.91	1736.61	1707.88	1800.17	1682.42	1686.61	1583.3	1649.52	1585.54	1565.85	1793.19
2012-09-05	249	1778.97	1594.32	1635.68	1977.89	1723.59	1588.68	1542.17	1611.94	1548.57	1822.64	1769.62	1695.41	1392.66	1687.19	1529.52	1486.47	1633.49	1588.57	1649.18	1693.36	1608.03	1545.61	1681.43	1751.11	1635.02	1652.7	1567.95	1441.14	1527.61	1598.29	1685.29	1590.25	1549.13	1622.06	1703.97	1515.03	1592.7	1385.29	1747.32	1719.63	1809.62	1690.21	1693.95	1590.63	1659.22	1599.35	1574.82	1808.96
2012-09-06	250	1791.54	1608.11	1643.92	1985.24	1734.29	1601.11	1549.69	1621.63	1561.73	1834.31	1776.52	1704.89	1403.62	1697.79	1539.65	1499.05	1646.76	1600.92	1665.84	1704.51	1616.35	1554.71	1692.08	1761.88	1647.59	1660.4	1577.26	1452.18	1539.13	1609.43	1697.8	1601.43	1556	1633.06	1711.22	1520.9	1599.83	1397.54	1759.54	1733.52	1817.33	1695.51	1700	1598.9	1669.14	1613.88	1582.41	1823.06
2012-09-07	251	1801.74	1618.91	1652.13	1994.3	1742.49	1613.57	1559.9	1631.57	1575.87	1846.38	1782.96	1713.65	1413.37	1709.91	1551.5	1511.33	1658.97	1613.35	1682.27	1713.41	1622.2	1565.6	1703.46	1770.56	1658.85	1666.18	1583.99	1461.5	1549.7	1620.88	1711	1608.89	1562.52	1642.79	1723.04	1528.8	1605.8	1408.82	1772.26	1744.23	1828.86	1701.36	1706.21	1605.68	1679.03	1626.81	1591.54	1835.99
2012-09-08	252	1812.46	1628.84	1660.48	2004.61	1754.08	1627.8	1569.63	1644.75	1586.85	1857	1791.83	1723.33	1423.24	1721.25	1560.65	1524.49	1669.33	1624.19	1697.13	1726.09	1627.89	1580.73	1714.41	1778.96	1668.73	1673.35	1589.27	1468.57	1559.66	1634.63	1726.71	1620.16	1571.73	1651.07	1735.66	1538.89	1613.4	1419.59	1784.84	1753.35	1840.39	1709.42	1713.57	1612.33	1689.11	1637.58	1599.58	1848.25
2012-09-09	253	1820.73	1638.11	1668.96	2012.8	1766.45	1642.33	1578.79	1655.42	1595.73	1867.89	1799.24	1732.36	1432.16	1732.52	1567.96	1536.84	1675.72	1633.21	1709.94	1738.27	1636.77	1592.93	1722.09	1785.92	1682.11	1685	1593.94	1474.98	1569.49	1646.31	1740.79	1631.21	1579.93	1659.78	1746.29	1549.51	1620.4	1430.01	1797.76	1760.43	1851.9	1717.65	1722.33	1620.9	1697.03	1645.27	1607.08	1857.59
2012-09-10	254	1829.55	1646.54	1677.63	2020.42	1780.16	1657.88	1589.09	1666.3	1604.28	1880.08	1808.87	1740.13	1439.47	1745.14	1573.42	1549.12	1681.42	1644.18	1722.91	1751.77	1648.76	1602.46	1733.78	1792.31	1691.73	1697.87	1599.18	1480.22	1580.17	1655.25	1751.75	1642.86	1587.05	1667.38	1756.77	1558.79	1626.16	1438.25	1810.54	1767.09	1864.25	1727.44	1734.33	1629.63	1707.35	1653.07	1614.29	1869.29
2012-09-11	255	1838.43	1657	1685.37	2027.84	1792.97	1672.24	1599.35	1678.74	1613.99	1892.48	1820.05	1748.25	1448.18	1755.72	1579.28	1559.34	1686.63	1655.45	1734.22	1764.33	1660.03	1613.63	1743.97	1797.17	1699.23	1708.98	1607.64	1484.53	1590.77	1664.39	1759.81	1653.05	1597.65	1677.19	1765.98	1566.67	1632.25	1447.07	1821.93	1773.4	1873.65	1734.13	1746.36	1638.89	1717.01	1661.01	1620.57	1879.25
2012-09-12	256	1847.58	1669.52	1692.73	2035.45	1805.38	1685.07	1608.82	1690.08	1622.84	1903.91	1831.5	1758.52	1456.24	1764.23	1584.42	1567.85	1696.04	1666.89	1742.11	1774.36	1669.98	1621.94	1753.28	1802.44	1708.88	1720.91	1614.65	1488.06	1600.75	1671.98	1767.7	1663.23	1606.32	1687.28	1776.01	1576.17	1638.51	1457.35	1832.28	1784.94	1881.26	1741.19	1757.48	1646.43	1727.7	1669.37	1627.05	1888.6
2012-09-13	257	1855.24	1682.83	1700.48	2042.98	1816.1	1693.73	1617.43	1700.34	1634	1912.41	1845.46	1767.54	1465.04	1772.01	1590.78	1577.04	1704.69	1680.07	1746.36	1784.62	1679.32	1626.82	1760.37	1807.13	1717.77	1733.84	1622.2	1495.11	1607.62	1677.71	1778.4	1671.09	1613.89	1697.34	1785.36	1584.3	1645.22	1462.96	1840.97	1795.56	1889.4	1747.54	1766.81	1651.23	1735.84	1678.57	1633.77	1899.21
2012-09-14	258	1863.04	1697.34	1706.38	2048.89	1826.11	1702.26	1625.91	1710.22	1643.79	1921.32	1858.09	1775.44	1472.73	1781.86	1596.88	1584.93	1714.45	1692.12	1751.73	1791.1	1689.34	1632.92	1765.96	1812.53	1726.16	1744.41	1630.1	1499.15	1614.2	1684.09	1789.46	1677.24	1619.41	1708.92	1794.67	1595.43	1651.13	1471.26	1849.09	1804.98	1898.51	1753.36	1774.65	1655.94	1745.44	1687.69	1641.9	1908.34
2012-09-15	259	1873.23	1710.05	1711.27	2057.18	1834.87	1710.35	1634.27	1719.72	1649.03	1928.73	1870.66	1786.1	1479.16	1791.09	1601.73	1593.56	1721.09	1704.02	1758.25	1799.27	1700.25	1638.44	1772.99	1820.29	1736.65	1754.15	1636.7	1503.08	1621.14	1690.29	1800.38	1684.22	1631.7	1719.89	1804.4	1606.21	1657.33	1478.44	1859.4	1813.53	1907.96	1766.29	1784.17	1659.46	1751.51	1694.77	1649.75	1917.62
2012-09-16	260	1882.68	1720.76	1719.73	2066.72	1843.65	1720.08	1640.97	1728.95	1654.9	1934.26	1882	1797.6	1485.45	1803.03	1608.45	1602.32	1727.93	1714.65	1764.2	1809.23	1709.82	1644.31	1781.31	1827.59	1748.67	1763.04	1641.16	1509.48	1630.57	1695.64	1807.88	1688.94	1642.52	1729.99	1813.25	1615.65	1663.79	1485.09	1870.04	1821.34	1915.24	1775.16	1793.61	1663.37	1758.66	1701.85	1660.04	1928.98
2012-09-17	261	1892.4	1730.48	1728.75	2075.34	1851.38	1731.42	1647.05	1738.7	1664.45	1941.73	1892.39	1812.2	1495.7	1813.22	1613.31	1614.82	1735.35	1723.9	1770.69	1816.3	1720.11	1653.82	1789.28	1833.95	1761.74	1774.46	1645.25	1515.35	1640.61	1701.14	1818.5	1695.07	1653.54	1740.83	1821.33	1623.75	1670.04	1490.06	1879.16	1828.61	1923.24	1780.16	1803.29	1668	1764.64	1708.55	1668.73	1939.2
2012-09-18	262	1903.53	1738.03	1735.32	2084.61	1860.29	1740.08	1653.23	1747.04	1673.93	1948.93	1904.23	1825.28	1502.78	1823.52	1621.76	1622.34	1742.62	1734.15	1775.52	1822.52	1730.97	1664.12	1797.58	1841.56	1773.74	1787.21	1650.08	1523.06	1649.21	1709.56	1829.37	1700.56	1665.22	1752.86	1830.31	1630.73	1675.05	1496.59	1886.54	1837.98	1932.03	1784.92	1810.67	1672.6	1769.91	1716.73	1678.6	1946.41
2012-09-19	263	1913.81	1743.92	1741.19	2092.8	1867.98	1749.37	1660.77	1753.35	1681.77	1957.29	1914.53	1836.61	1511.47	1831.05	1627.84	1631.51	1750.18	1743.04	1779.81	1830.46	1739.54	1672.81	1805.93	1848.63	1780.71	1796.46	1655.87	1532.28	1655.88	1717.84	1838.76	1709.48	1675.42	1764.76	1838.24	1636.34	1681.87	1502.93	1895.65	1850.75	1939.66	1792.25	1818.97	1677.94	1775.18	1725.37	1686.2	1953.46
2012-09-20	264	1923.12	1749.64	1745.8	2102.52	1874.44	1759.31	1670.25	1758.35	1690.04	1965.08	1925.33	1845.55	1518.84	1837.66	1632.91	1638.51	1759.71	1753.69	1786.1	1836.02	1746.77	1681.12	1813.95	1853.59	1787.68	1803.11	1662.79	1543.99	1660.46	1725.82	1844.83	1715.8	1681.41	1776.94	1845.61	1644.9	1689.92	1508.66	1905.9	1863.16	1948.55	1799.82	1825.59	1683.51	1780.84	1732.94	1693.8	1959.86
2012-09-21	265	1932.82	1755.22	1748.74	2110.01	1880.04	1768.67	1675.52	1762.59	1699.6	1973.68	1936.94	1855.92	1527.22	1846.05	1640.05	1648.28	1766.03	1764.46	1789.46	1840.86	1754.02	1687.64	1821.75	1860.32	1792.6	1814.28	1669.69	1554.79	1666.02	1732.66	1852.8	1721.61	1692.33	1785.7	1853.21	1651.91	1695.27	1514.16	1912.46	1878.84	1957.34	1806.17	1832.01	1691.18	1789.33	1741.76	1701.75	1968.97
2012-09-22	266	1941.09	1762.7	1752.38	2116.33	1886.42	1775.59	1679.4	1767.2	1707.25	1979.94	1949.15	1867.97	1534.1	1856.51	1647.99	1659.47	1771.98	1773.28	1793.57	1843.73	1759.66	1697.62	1830.02	1864.34	1802.36	1821.45	1676.58	1562.52	1670.89	1739.76	1863.65	1729.81	1702.34	1791.98	1861.08	1657.48	1699.88	1519.63	1917.65	1890.17	1963.81	1813.51	1842.2	1699.77	1798.3	1750.57	1711.11	1976.37
2012-09-23	267	1948.14	1772.81	1755.48	2122.21	1892.06	1783.92	1685.58	1770.57	1715.94	1985.55	1961.06	1878.36	1542.62	1867.44	1656.86	1668.59	1777.89	1781.69	1796.43	1849.96	1765.19	1704.56	1836.4	1867.45	1811.26	1832.2	1684.56	1568.84	1674.31	1744.23	1873.1	1738.76	1709.34	1799.01	1868.37	1663.41	1704.25	1529.06	1927.95	1902.11	1969.21	1822.7	1853.02	1706.54	1809.18	1758.62	1718.92	1982.63
2012-09-24	268	1956.09	1781.75	1759.12	2128.11	1896	1794.2	1694.7	1773.76	1722.95	1991.73	1972.96	1888.24	1550.74	1877.31	1666.1	1675.42	1785.31	1790.37	1798.23	1855.66	1770.51	1712.19	1843.73	1871.07	1818.33	1840.79	1690.96	1575.63	1676.05	1751.12	1881.22	1746.71	1714.57	1804.63	1874.25	1668.39	1708.03	1536.45	1938.14	1913.7	1973.66	1827.72	1862.71	1713.53	1819.96	1764.8	1727.21	1991.08
2012-09-25	269	1963.66	1789.01	1762.48	2135.52	1903.72	1804.11	1705.99	1776.05	1730.67	1997.68	1982.36	1897.59	1558.85	1887.44	1676.89	1686.26	1790.64	1798.56	1800.61	1865.86	1774.61	1719.92	1849.29	1875.83	1827.2	1847.18	1696.93	1581.32	1679.99	1756.37	1890.6	1757.43	1721.65	1807.81	1880.69	1673.08	1710.23	1543.51	1947.3	1924.24	1977.75	1835.77	1873.87	1720.05	1827.29	1771.68	1733.78	2004.24
2012-09-26	270	1970.34	1798.57	1766.94	2144.06	1912.53	1815.51	1716.18	1778.64	1737.69	2001.72	1990.03	1904.63	1565.89	1898.03	1684.39	1696.39	1794.14	1809.06	1802.99	1873.24	1779.01	1725.57	1855.2	1878.31	1835.79	1858.7	1702.8	1587.06	1685.1	1766.51	1900.22	1766.73	1728.82	1815.36	1885.81	1678.08	1712.2	1550.15	1952.41	1934.1	1982.02	1842.85	1883.71	1725.38	1832.43	1781.11	1740.36	2014.66
2012-09-27	271	1976.97	1808.84	1774.15	2152.24	1917.18	1823.49	1724.61	1780.86	1743.63	2005.49	1993.68	1912.02	1574.25	1906.02	1691.65	1707.23	1796.63	1815.66	1805.61	1877.88	1782.29	1730.68	1858.61	1880.28	1842.5	1867.59	1705.96	1594.59	1690.21	1771.3	1909.51	1774.38	1738.33	1823.87	1890.35	1683.96	1713.95	1555.31	1959.75	1944.07	1986.17	1848.04	1893.23	1730.92	1839.28	1788.26	1747.95	2023.66
2012-09-28	272	1984.58	1820.27	1782.34	2161.02	1920.72	1829.86	1734	1784.22	1749.69	2009.13	1997.02	1920.35	1581.86	1913.32	1701.3	1717.98	1799.37	1821.44	1813.22	1882.63	1786.86	1736.94	1862.07	1881.92	1847.6	1871.71	1707.76	1600.81	1694.73	1776.99	1920.41	1784.89	1747.72	1827.6	1895.03	1689.68	1717.87	1561.58	1966.42	1952.01	1990.87	1853.25	1899.16	1736.31	1844.67	1792.32	1756.55	2030.22
2012-09-29	273	1990.84	1831.14	1789.53	2170.87	1925.65	1835.71	1743.32	1786.45	1758.12	2013.46	2000.46	1931.36	1588.25	1919.19	1710.19	1727.73	1801.95	1830.37	1822.41	1887.21	1793.66	1741.36	1865.98	1888.3	1857.48	1878.12	1709.4	1607.83	1697.45	1781.27	1930.43	1795.39	1757.29	1832.32	1897.93	1693.59	1726.31	1566.43	1975.68	1956.26	1994.76	1857.99	1904.64	1741.69	1850.74	1795.84	1764.75	2035.36
2012-09-30	274	1998.11	1841.06	1793.94	2178.85	1929.33	1845.88	1750.88	1789.06	1766.77	2021.37	2003.9	1941.62	1595.28	1923.95	1715.98	1738.22	1806.97	1837.94	1830.85	1892.04	1800.92	1748.67	1871.08	1893.48	1865.18	1884.33	1712.18	1613.4	1700.33	1785.98	1940.59	1805.66	1766.75	1835.82	1902.09	1695.8	1731.34	1572.84	1982.29	1961.42	1999.83	1861.02	1909.36	1748.14	1857.05	1799.57	1773.58	2042.71
2012-10-01	275	2002.88	1851.02	1796.86	2187.7	1933.31	1853.8	1754.17	1791.58	1772.85	2026.88	2008.05	1951.58	1603.26	1928.47	1719.77	1744.52	1810.5	1846.88	1839.51	1894.49	1808.2	1755.62	1875.08	1899.26	1871.94	1894.23	1716.62	1616.75	1702.45	1789.27	1946.35	1816.4	1776	1839.32	1908.98	1704.17	1740.75	1579.06	1986	1966.27	2003.53	1865.06	1915.79	1753.19	1860.84	1802.55	1781.15	2047.29
2012-10-02	276	2012.26	1860.25	1801.2	2198	1937.75	1859.29	1759.1	1796.5	1778.04	2032	2012.11	1962.99	1614.6	1934.36	1725.94	1749.61	1817.33	1855.09	1845.54	1898.75	1814.66	1761.8	1881.66	1907.45	1876.71	1903.46	1720.04	1618.65	1706.68	1791.94	1952.5	1828.06	1785.28	1841.95	1916.26	1712.53	1748.8	1584.99	1993.83	1971.42	2008.12	1869.61	1922.52	1757.87	1863.7	1804.37	1787.65	2053.04
2012-10-03	277	2020.85	1868.86	1804.34	2205.4	1940.78	1864.03	1763.51	1800.29	1785.77	2038.43	2015.72	1971.72	1627.14	1938.7	1731.36	1755.76	1826	1864.54	1851.53	1901.26	1819.6	1766.01	1887.23	1917.87	1883.58	1909.92	1723.2	1619.27	1711.22	1796.56	1959.01	1838.03	1796.35	1847.03	1927.15	1720.97	1753.06	1591.34	2001.84	1976.99	2013.28	1873.6	1927.52	1763.35	1864.18	1808.5	1793.66	2058.15
2012-10-04	278	2027.85	1876.89	1806.36	2211.77	1945.16	1869.28	1767.44	1804	1795.4	2048.07	2020.9	1979.48	1635.33	1943.27	1739.7	1761.04	1830.68	1873.29	1856.41	1905.76	1823.76	1769.63	1893.8	1929.84	1888.3	1916.38	1728.1	1619.84	1718.13	1800.64	1963.87	1848.42	1805.29	1852.05	1937.27	1731.49	1757.15	1597.5	2010.67	1985.52	2022.23	1879.21	1933.74	1770.11	1865.5	1818.11	1801.44	2062.12
2012-10-05	279	2033.1	1884.07	1807.29	2216.29	1949.22	1872.14	1770.95	1806.93	1804.83	2059.31	2023.8	1986.15	1641.72	1948.61	1747.69	1767.48	1834.46	1883.09	1858.15	1910.85	1827.81	1773.01	1900.96	1938.06	1894.77	1923.74	1732.77	1621.37	1722.19	1802.82	1971.58	1856.51	1811.43	1860.26	1947.03	1741	1760.07	1602.35	2015.96	1992.33	2029.81	1883.73	1940.42	1779.24	1868.33	1828.29	1807.4	2067.5
2012-10-06	280	2043.28	1891.27	1807.67	2218.89	1952.09	1875.14	1773.55	1809.74	1816.44	2069.76	2026.11	1995.78	1648.34	1954.67	1753.09	1775.23	1837.99	1888.31	1859.18	1914.82	1834.01	1780.42	1906.93	1940.91	1900.74	1930.13	1737	1622.78	1725.57	1806.77	1979.22	1862.25	1817.41	1866.38	1956.05	1750.41	1764.27	1608.46	2023.81	1998.58	2034.64	1890.56	1945.97	1786.03	1871.29	1838.99	1813.77	2071.82
2012-10-07	281	2053.66	1898.96	1808.01	2222.38	1955.21	1880.28	1775.37	1811.94	1826.85	2077.72	2028.31	2005.5	1655.88	1957.7	1757.61	1784.31	1840.97	1891.9	1860.82	1921.79	1842.64	1791.12	1915.35	1944.82	1907.28	1934.33	1744.09	1623.19	1727.22	1811	1987	1866.7	1822.7	1872.06	1964.87	1756.89	1770.38	1617.11	2031.59	2002.69	2038.6	1895.74	1952.96	1790.89	1881.34	1847.8	1823.62	2074.9
2012-10-08	282	2063.03	1906.27	1808.26	2226.76	1957.18	1887.6	1778.12	1815.52	1834.06	2082.1	2030.67	2015.1	1665.11	1962.14	1766.57	1790.45	1846.5	1898.43	1863.26	1931.32	1849.45	1796.21	1923.16	1950.33	1912.86	1938.61	1750.18	1623.98	1730.52	1814.2	1994.31	1871.34	1826.08	1873.86	1973.29	1763.61	1773.3	1623.61	2038.45	2004.61	2041.49	1901.93	1960.55	1793.46	1888.14	1856.23	1832.52	2079.58
2012-10-09	283	2069.54	1913.16	1809.04	2233.52	1960.15	1897.07	1779.35	1820.92	1842.13	2086.95	2033.17	2023.84	1671.94	1968.89	1775.17	1793.86	1850.61	1904.23	1865.08	1939.7	1854.55	1799.34	1931.16	1953.14	1916.69	1939.62	1754.58	1627.15	1736.96	1821.49	2002.6	1875.19	1828.99	1876.16	1979.79	1769.18	1775.26	1632.7	2042.63	2006.94	2047.14	1909.87	1963.73	1795.76	1894.24	1868.54	1839.17	2083.92
2012-10-10	284	2075.28	1918.62	1810.57	2241.86	1965.53	1907.18	1783.16	1827.21	1848.99	2092.71	2034.75	2032.77	1677.53	1973.52	1784.26	1797.47	1852.88	1908.83	1866.12	1947.59	1860.74	1801.01	1939.51	1953.33	1918.26	1941.07	1758.24	1634.13	1740.82	1828.07	2008.4	1881.21	1831.81	1878.74	1985.39	1773.96	1779	1640.37	2046.04	2009.29	2053.97	1916.18	1965.61	1798.12	1898.88	1877.48	1843.53	2087.73
2012-10-11	285	2081.03	1924.08	1813.06	2248.07	1970.56	1917.22	1789.14	1833.84	1857.23	2096.88	2035.99	2043.1	1682.69	1977.31	1792.48	1799.02	1854.46	1913.67	1866.98	1953.18	1866.51	1809.34	1945.11	1953.61	1919.02	1945.48	1761.25	1638.69	1746.5	1834.12	2015.58	1887.57	1835.07	1881.41	1991.99	1777.65	1784.16	1649.05	2047.62	2011.24	2058.32	1921.43	1967.53	1799.25	1902.49	1884.36	1847.6	2092.43
2012-10-12	286	2085.94	1927.88	1815.49	2256.34	1975.81	1924.18	1795.62	1840.11	1864.14	2100.87	2037.41	2052.05	1685.59	1981.67	1798.5	1802.62	1856.38	1920.08	1869.89	1960.21	1873.96	1814.92	1949.04	1954.83	1920.64	1952.82	1762.07	1642.51	1754.13	1837.46	2021.54	1892	1838.02	1883.3	1995.56	1782.05	1789.64	1657.27	2049.58	2013.63	2062.11	1926.94	1967.92	1800.58	1907.1	1890.2	1855.07	2096.04
2012-10-13	287	2088.82	1932.8	1817.33	2263.37	1981.42	1932.63	1800.02	1845.83	1869.58	2104.83	2038.31	2061.09	1690.84	1983.67	1802.34	1809.75	1858.87	1923.06	1873.19	1968.07	1879.68	1816.39	1954.05	1955.73	1922.19	1958.07	1762.23	1646.43	1763.16	1840.69	2025.22	1895.58	1840.27	1885.77	1998.42	1784.25	1796.37	1664.26	2051.41	2017.14	2069.3	1930.62	1968.15	1802.2	1911.05	1897.06	1858.05	2097.96
2012-10-14	288	2090.88	1939.06	1818.96	2268.61	1984.87	1939.97	1805.08	1850.32	1873.02	2107.89	2038.86	2070.97	1694.14	1986.29	1806.8	1816.04	1861.72	1928.78	1875.72	1972.58	1881.72	1817.49	1958.5	1956.77	1923.19	1961.01	1762.38	1647.84	1768.11	1844.88	2029.13	1899.71	1842.08	1892.43	1999.86	1789.9	1801.76	1671.23	2056.29	2019.11	2079	1933.29	1968.52	1802.61	1917.99	1902.25	1859.35	2099.57
2012-10-15	289	2095.59	1944.38	1820.61	2271.75	1986.98	1941.76	1808.5	1852.29	1877.31	2112.76	2040.19	2079.8	1695.26	1989.02	1811.14	1822.27	1865.05	1936.83	1876.07	1975.15	1888.78	1818.53	1964.34	1957.84	1926.34	1964.64	1763.13	1651.88	1771.64	1847.65	2031.96	1902.55	1842.9	1898.92	2002.44	1797.14	1807.9	1677.85	2062.44	2020.94	2087.14	1936.96	1968.55	1803.01	1919.41	1904.63	1863.1	2100.53
2012-10-16	290	2102.02	1951.25	1822.04	2273.89	1987.67	1942.55	1811.1	1855.05	1879.69	2121.35	2041.85	2084.31	1696.24	1991.54	1816.5	1828.08	1871.27	1942.77	1876.2	1982.82	1896.46	1819.57	1970.21	1958.94	1931.21	1970.64	1764.9	1656.95	1773.35	1848.82	2033.85	1904.96	1843.31	1905.26	2004.17	1804.61	1812.08	1686.26	2069.9	2022.88	2095.74	1940.53	1968.55	1803.27	1919.75	1912.26	1867.38	2100.88
2012-10-17	291	2108	1958.97	1823.59	2275.86	1988.47	1943.87	1815.11	1860.64	1882.38	2126.12	2043.92	2090.74	1701.2	1995.67	1820.95	1831.75	1875.27	1944.13	1877.35	1989.78	1905.95	1824.3	1975.67	1959.52	1935.12	1976.14	1767.62	1663.76	1777.66	1850.5	2034.12	1906.63	1843.42	1912.41	2010.15	1805.78	1817.03	1695.91	2075.14	2023.75	2105.7	1947.88	1968.55	1803.74	1920.62	1920.69	1871.48	2101.97
2012-10-18	292	2112.07	1964.42	1824.78	2280.68	1989.01	1944.03	1821.65	1862.83	1885.31	2129.21	2045.11	2094.89	1706.13	1998.1	1824.64	1834.3	1880.27	1945.29	1878	1997.06	1911.59	1828.14	1977.38	1959.84	1936.75	1977.89	1769.93	1672.22	1781.4	1851.6	2035.37	1907.68	1843.57	1917.8	2014.21	1809.34	1821.61	1702.23	2078.87	2027.59	2110.2	1953.33	1968.55	1804.99	1921.4	1929.65	1877.55	2108.31
2012-10-19	293	2115.02	1967.75	1825.48	2287.45	1989.18	1944.18	1827.4	1865.41	1885.67	2132.88	2045.57	2102.42	1709.65	2003.33	1827.91	1836.8	1885.74	1946.82	1879.04	2002.2	1915.3	1832.79	1979.29	1960.06	1937.96	1979.1	1772.65	1676.52	1786.05	1853.36	2039.2	1908.45	1843.87	1921.55	2018.48	1814.66	1825.82	1705.22	2081.45	2029.94	2112.81	1954.99	1968.72	1810.41	1921.76	1936.6	1882.98	2112.73
2012-10-20	294	2120.02	1974.2	1825.55	2292.53	1990.02	1944.78	1831.03	1867.66	1886.14	2137.58	2046.01	2110.99	1713.86	2007.68	1834.67	1841.62	1890.24	1947.74	1879.93	2006.82	1920.04	1838.48	1979.98	1960.65	1938.38	1982.76	1775.57	1680.92	1791.65	1857.59	2042.55	1911.14	1845.1	1925.55	2024.12	1822.66	1830.89	1711.66	2084.19	2033.8	2115.16	1954.99	1968.81	1813.49	1922.78	1940.63	1886.57	2113.85
2012-10-21	295	2124.05	1980.87	1825.87	2299.92	1993.01	1949.27	1834.77	1868.7	1887.61	2141.16	2046.58	2119.64	1723.37	2015.2	1839.08	1848.77	1894.68	1948.65	1885.14	2011.64	1923.85	1842.2	1980.25	1960.69	1938.93	1984.62	1778.58	1687.53	1792.46	1861.5	2044.62	1912.69	1848.01	1928.96	2029.45	1827.59	1833.07	1717.92	2087.96	2040.03	2116.39	1955.73	1968.81	1813.79	1923.86	1942.47	1889.16	2114.86
2012-10-22	296	2126.17	1987.88	1826.1	2304.83	1996.3	1950.6	1840.39	1872	1890.77	2141.68	2047.02	2127.75	1733.37	2021.51	1842.14	1855.22	1899.89	1950.78	1890.48	2013.82	1924.67	1843.09	1980.45	1960.71	1940.28	1985.42	1782.71	1695.26	1793.51	1863.09	2045.68	1914.06	1848.78	1933.87	2032.41	1832.57	1834.93	1722.99	2091.22	2047.94	2120.95	1957.31	1968.81	1813.97	1924.99	1943.64	1893.14	2115.4
2012-10-23	297	2127.05	1991.32	1826.15	2310.19	1998.53	1951.8	1844.9	1873.95	1894.1	2141.68	2047.15	2135.52	1740.58	2027.21	1847.49	1861.44	1904.46	1951.59	1891.55	2015.24	1924.79	1843.38	1981.28	1960.74	1941.3	1985.84	1786.6	1700.67	1794.16	1866.67	2046.1	1914.67	1852.8	1939.75	2033.98	1840.71	1835.83	1726.24	2093.15	2054.73	2125.61	1958.01	1968.81	1814.28	1928.82	1947.94	1896.34	2115.46
2012-10-24	298	2128.63	1993.63	1826.42	2317.6	1999.85	1952.75	1848.25	1876.37	1898.39	2141.69	2047.5	2143.19	1745.28	2032.88	1853.51	1867.65	1908.71	1953.46	1891.55	2017.59	1927.19	1843.99	1982.52	1961.39	1941.57	1986.88	1787.4	1707.05	1795.98	1867.45	2046.23	1915.05	1855.93	1943.29	2035.18	1846.84	1837.75	1728.47	2093.17	2058.52	2128.93	1960.13	1968.83	1816.52	1934.01	1952.77	1901.23	2115.6
2012-10-25	299	2130.96	1997.41	1826.82	2324.1	2001.6	1954.91	1850.04	1879.06	1901.9	2142.12	2047.51	2150.8	1751.36	2038.93	1856.56	1872.62	1910.41	1955.27	1891.55	2022.95	1928.07	1847.28	1984.36	1965.03	1942.39	1991	1790.23	1711.44	1797.57	1867.68	2046.26	1915.3	1857.36	1943.8	2036.16	1851.2	1839.96	1730.96	2093.24	2061.58	2130	1963.96	1968.84	1818.61	1940.23	1956.84	1906.23	2115.69
2012-10-26	300	2132.96	1998.37	1826.92	2331.61	2004.22	1955.75	1850.26	1881.94	1905.16	2142.62	2047.57	2155.97	1756.95	2044.38	1857.74	1874.4	1910.63	1959.82	1892.15	2027.63	1928.65	1851.42	1986.09	1969.71	1943.34	1999.61	1791.1	1717.19	1799.76	1867.7	2046.26	1915.3	1858.87	1948.53	2037.5	1856.38	1842.38	1733.02	2094.55	2065.93	2130.5	1965.34	1968.84	1820.43	1943.84	1962.86	1910.63	2115.73
2012-10-27	301	2134.04	1999.83	1827.19	2338.39	2005.87	1956.44	1850.27	1886.06	1910.72	2143.67	2047.63	2161.18	1758.46	2050.47	1862.95	1878.42	1910.94	1966.42	1892.17	2030.65	1929.03	1856.21	1986.62	1972	1943.58	2008.57	1791.16	1720.57	1802.78	1867.7	2046.29	1915.37	1860.09	1951.45	2039.14	1859.74	1846.78	1735.61	2095.97	2069.67	2131.12	1965.52	1968.85	1825	1946.64	1971.28	1914.75	2116.1
2012-10-28	302	2134.29	2003.95	1828.21	2346.97	2006.66	1956.5	1850.28	1890.96	1915.1	2147.41	2047.64	2168.34	1759.75	2056.39	1868.87	1884.23	1911.49	1969.48	1892.24	2033.73	1929.07	1862.88	1987.49	1975.83	1944.32	2012.58	1791.45	1724.91	1807.48	1867.77	2046.54	1915.97	1865.31	1952.05	2039.68	1861.36	1854.04	1739.96	2096.5	2070.95	2134.12	1966.12	1968.85	1829.66	1948.2	1976.45	1919.93	2117.78
2012-10-29	303	2135.06	2006.57	1831.98	2354.56	2009.88	1956.5	1850.34	1893.44	1920.71	2152.18	2047.71	2175.6	1761.93	2061.05	1873.42	1889.28	1911.93	1973.68	1893.54	2035.18	1929.11	1866.24	1989.57	1977.12	1945.49	2017.46	1791.7	1729.59	1808.26	1867.87	2046.57	1917.27	1867.72	1953.15	2040.06	1862.67	1860.13	1744.22	2096.52	2072.82	2138.09	1967.07	1968.85	1831.43	1949.17	1978.74	1924.94	2122.93
2012-10-30	304	2137.02	2008.48	1834.13	2360.15	2014.08	1956.5	1850.34	1896.03	1925.03	2154.97	2048.01	2179.65	1762.94	2064.84	1875.35	1892.36	1913.17	1977.72	1894.28	2035.54	1929.24	1868.78	1991.74	1977.64	1946.31	2019.49	1792.04	1732.12	1808.48	1867.89	2046.57	1917.83	1872.03	1958.02	2044.24	1867.2	1863.43	1747.04	2096.52	2076.45	2141.28	1969.34	1968.85	1833.25	1950.48	1979.59	1927.34	2128.52
2012-10-31	305	2140.24	2011.6	1834.29	2363.73	2018.03	1956.5	1851.66	1897.26	1929.27	2158.48	2048.01	2181.33	1766.67	2067.86	1876.81	1895.57	1914.35	1978.86	1894.28	2035.86	1929.27	1870.77	1994.73	1977.67	1947.97	2020.05	1792.25	1737.76	1809.23	1867.92	2046.57	1917.96	1875.67	1961.82	2048.05	1868.22	1867.29	1749.84	2096.69	2079.17	2143.71	1971.9	1968.85	1836.23	1951.61	1979.61	1927.67	2131.92
2012-11-01	306	2143.49	2014.15	1834.29	2366.37	2020.11	1956.5	1853.18	1900.11	1930.94	2161.95	2048.01	2184.33	1770.59	2069.47	1877.4	1897.44	1915.33	1978.94	1894.28	2035.98	1929.27	1873.89	1996.61	1978.44	1948.83	2021.32	1792.25	1745.19	1812.8	1867.97	2046.57	1918.03	1877.12	1964.69	2051.59	1868.22	1871.08	1752.92	2096.75	2081.78	2144.09	1973.72	1968.88	1839.3	1953.02	1979.69	1928.43	2135.27
2012-11-02	307	2145.98	2016.42	1834.29	2369.69	2020.87	1956.56	1853.18	1903.97	1931.47	2164.27	2048.01	2186.82	1771.76	2070.26	1879.81	1900.72	1915.48	1979.7	1894.28	2036.02	1929.27	1877.33	1997.91	1979.78	1948.94	2022.98	1792.25	1750.39	1818.11	1868.05	2046.57	1918.08	1882.5	1967.83	2058.01	1868.34	1872.39	1753.94	2096.75	2084.7	2144.86	1976.36	1969.03	1841.18	1954.23	1979.72	1929.16	2135.39
2012-11-03	308	2146.91	2016.82	1834.29	2372.74	2020.97	1956.66	1853.18	1905.52	1933.94	2168.64	2048.5	2189.73	1773.09	2071.91	1884.79	1903.74	1916.53	1982.26	1894.28	2036.02	1929.27	1883.98	1999.14	1979.97	1949.03	2027.46	1792.27	1753.92	1820.97	1868.05	2046.57	1918.08	1885.59	1969.37	2063.97	1868.47	1872.54	1756.79	2097.4	2086.48	2146.08	1979.71	1969.1	1841.73	1954.44	1979.72	1930.16	2135.46
2012-11-04	309	2147.77	2016.83	1834.29	2375.72	2021.59	1956.69	1853.82	1908.49	1936.39	2172.72	2050.17	2190.86	1776.71	2072.85	1889.01	1905.47	1916.83	1987.19	1894.28	2036.02	1929.27	1886.19	2000.52	1980.95	1949.15	2031.57	1792.42	1756.81	1824.71	1868.38	2047.07	1918.79	1886.28	1970.88	2066.4	1868.76	1872.8	1762.37	2099.37	2090.3	2146.61	1983.55	1969.14	1841.81	1955.89	1979.72	1931.01	2135.48
2012-11-05	310	2148.09	2016.83	1834.3	2378.85	2024.24	1956.76	1854.04	1914.9	1939.75	2173.81	2053.45	2193.18	1781.95	2073.65	1889.34	1907.53	1917.48	1990.84	1894.28	2036.02	1929.28	1886.49	2001.79	1984.29	1949.16	2035.05	1792.58	1759.19	1825.92	1868.77	2048.2	1920.25	1886.3	1972.09	2068.58	1870.66	1873.02	1768.76	2099.97	2094.35	2147.44	1986.16	1969.14	1841.82	1958.63	1980.56	1932	2135.55
2012-11-06	311	2148.18	2017.09	1834.3	2380.79	2025.15	1956.76	1854.04	1921.78	1944.37	2173.86	2055.15	2193.92	1786.43	2074.09	1890.01	1911.3	1920.77	1995.59	1894.28	2036.04	1929.28	1886.49	2002.84	1988.02	1949.61	2037.07	1793.76	1761.18	1828.07	1868.95	2051.19	1920.49	1886.3	1974.82	2070.15	1873.91	1873.52	1772.69	2100.18	2096.98	2151.04	1987.8	1969.3	1841.82	1960.46	1983.02	1934.24	2135.94
2012-11-07	312	2148.22	2018.12	1834.3	2384.39	2025.17	1956.92	1854.04	1926.14	1949.77	2173.86	2055.52	2195.27	1789.93	2076.17	1890.01	1914.83	1921.8	2000.73	1894.28	2036.25	1929.28	1886.49	2005.25	1988.68	1949.83	2037.74	1794.37	1764.91	1831.74	1869.84	2051.74	1920.5	1886.34	1978.52	2070.27	1875.5	1873.63	1772.82	2100.36	2100.3	2155.6	1988.75	1969.71	1841.82	1960.68	1983.12	1935.42	2136.04
2012-11-08	313	2148.23	2018.76	1834.3	2389.92	2025.17	1956.93	1854.04	1927.54	1953.64	2173.87	2055.53	2196.76	1792.14	2079.01	1890.01	1916.01	1923.46	2004.96	1894.28	2037.08	1929.28	1886.51	2006.24	1989.61	1949.86	2038.96	1797.4	1769.81	1833	1870.47	2052.22	1920.52	1886.55	1983.59	2070.39	1876.37	1874.59	1772.83	2100.36	2103.58	2160.84	1989.77	1969.78	1841.83	1961.01	1983.17	1936.09	2136.46
2012-11-09	314	2148.23	2018.85	1834.3	2392.82	2025.17	1957.21	1854.57	1928.06	1956.62	2174.95	2055.53	2201.03	1793.42	2079.98	1890.93	1917.9	1927.6	2006.64	1894.28	2038.8	1929.28	1886.51	2007.44	1992.85	1950.51	2045.36	1800.13	1771.55	1836.27	1870.51	2052.41	1920.58	1888.64	1986.18	2070.39	1876.9	1876.88	1772.83	2100.36	2105.63	2164.25	1990.07	1969.81	1842.22	1961.02	1983.62	1936.18	2136.78
2012-11-10	315	2148.24	2018.85	1834.3	2394.18	2025.17	1958.29	1854.85	1928.08	1958.03	2177.29	2055.62	2204.97	1794.25	2080.03	1892.81	1918.14	1929.21	2008.78	1894.28	2039.99	1929.28	1886.51	2009.58	1993.26	1952.53	2049.22	1801.89	1773.86	1842.27	1870.51	2052.41	1921.43	1891.93	1987.66	2070.41	1879.07	1880.35	1773.2	2101.05	2110.29	2166.41	1990.32	1970.46	1844	1961.02	1983.64	1936.18	2137.01
2012-11-11	316	2148.77	2018.85	1834.3	2396.42	2025.56	1959.81	1854.85	1928.08	1958.57	2180.24	2055.68	2207.21	1794.43	2080.03	1894.51	1918.16	1929.37	2011.15	1894.28	2040.89	1929.28	1887.86	2010.87	1993.26	1954.41	2051.72	1803.78	1776.39	1844.73	1870.51	2052.41	1922.5	1896.91	1987.75	2071.53	1880.06	1884.93	1773.84	2104.19	2115.01	2167.29	1990.73	1972.01	1846.84	1961.02	1983.64	1936.18	2137.39
2012-11-12	317	2149.13	2018.89	1834.3	2399.72	2026.17	1963.23	1854.85	1928.63	1959.51	2182.69	2055.92	2207.45	1794.5	2080.03	1894.88	1918.16	1929.49	2013.57	1894.28	2042.01	1929.28	1888.4	2011.64	1993.26	1956.64	2053.36	1804.3	1778.57	1845.9	1870.54	2052.41	1922.5	1901.08	1987.75	2073.4	1880.72	1885.57	1774.41	2105.75	2120.44	2167.44	1991.42	1972.89	1847.7	1961.02	1984.06	1936.18	2138.73
2012-11-13	318	2149.89	2018.91	1834.3	2400.82	2026.48	1965.1	1854.85	1930.36	1960.68	2184.67	2056.27	2207.91	1794.62	2080.12	1895.38	1918.16	1930.92	2014.73	1894.28	2044.44	1929.29	1888.4	2012.25	1993.26	1957.38	2053.63	1804.33	1780.33	1848.66	1871.33	2052.41	1922.5	1905.6	1987.75	2074.25	1880.73	1885.57	1775.06	2106.06	2122.39	2167.64	1992.59	1973.3	1849.49	1961.02	1987.05	1936.18	2140.49
2012-11-14	319	2150.51	2018.91	1834.32	2401.47	2026.49	1966.88	1854.98	1931.46	1962.03	2186.36	2056.3	2210.54	1795.41	2080.85	1896.26	1918.16	1932.95	2015.24	1894.28	2044.82	1929.29	1888.46	2012.59	1993.26	1957.39	2054.17	1804.33	1780.67	1850.32	1871.62	2052.48	1922.5	1906.54	1988.8	2074.25	1880.73	1885.75	1776.15	2106.39	2122.69	2167.69	1993.83	1973.67	1851.95	1961.04	1988.59	1936.37	2141.06
2012-11-15	320	2150.66	2018.91	1834.34	2401.69	2026.49	1967.55	1854.98	1932.9	1963.54	2187.43	2056.3	2215.51	1797.22	2081.27	1898.3	1918.16	1935.76	2016.07	1894.28	2044.94	1929.58	1889.86	2012.59	1993.26	1957.5	2055.19	1804.33	1781.25	1852.25	1871.65	2052.56	1922.5	1906.57	1990.22	2074.25	1880.73	1886.44	1777.49	2106.4	2123	2167.73	1993.94	1973.79	1852.37	1961.06	1988.79	1938.73	2141.12
2012-11-16	321	2150.66	2018.91	1834.37	2401.7	2026.49	1968.03	1855.09	1933.75	1966.41	2187.55	2056.31	2218.79	1797.49	2081.37	1899.53	1918.16	1936.37	2016.57	1894.28	2046.09	1929.62	1889.96	2012.59	1993.26	1957.57	2055.64	1804.34	1781.51	1853.45	1871.66	2053.39	1922.69	1907.14	1990.38	2074.25	1880.73	1887.55	1779.15	2108.13	2124.3	2168.71	1993.94	1973.79	1852.38	1961.06	1988.79	1940.39	2141.35
2012-11-17	322	2150.66	2019.07	1834.38	2402.66	2026.49	1969.91	1855.13	1934.41	1970.19	2187.55	2056.42	2220.21	1797.49	2081.39	1899.57	1918.16	1936.54	2016.95	1894.28	2047.12	1929.62	1889.96	2012.59	1993.26	1957.6	2056.55	1804.6	1781.51	1853.55	1872.28	2053.42	1923.12	1908.24	1990.38	2074.25	1880.73	1889.03	1781.3	2108.92	2125.36	2168.89	1993.94	1973.79	1852.38	1961.06	1988.79	1942.46	2142.58
2012-11-18	323	2150.66	2019.19	1834.38	2404.49	2026.49	1972.48	1855.13	1934.77	1973.38	2187.55	2056.53	2220.94	1797.49	2081.39	1899.64	1918.16	1936.57	2017.96	1894.28	2047.15	1929.62	1889.96	2012.59	1993.26	1957.61	2057	1804.66	1781.51	1854.69	1873.25	2053.42	1924.4	1908.48	1991.32	2074.25	1880.73	1891.42	1782.36	2108.92	2125.85	2168.93	1993.94	1973.85	1852.38	1961.06	1988.79	1942.71	2143.16
2012-11-19	324	2150.66	2019.34	1834.39	2406.15	2026.49	1973.22	1855.13	1934.88	1973.41	2187.55	2056.54	2221.03	1797.5	2081.5	1899.68	1918.16	1936.57	2018.04	1894.28	2047.18	1930.49	1889.96	2012.59	1993.28	1957.61	2057	1804.92	1781.51	1856.55	1873.76	2053.42	1925.08	1908.58	1991.32	2074.25	1880.73	1892.78	1783	2108.92	2126.18	2168.93	1993.94	1974.04	1852.41	1961.06	1988.79	1942.72	2143.22
2012-11-20	325	2150.66	2021.19	1834.46	2406.41	2026.49	1973.93	1855.13	1935.33	1973.6	2187.55	2056.54	2223.48	1797.5	2081.53	1899.72	1918.16	1936.57	2018.69	1894.29	2047.18	1933.57	1889.96	2012.59	1993.29	1957.61	2057	1806.63	1781.51	1857.12	1873.99	2053.42	1925.14	1908.73	1991.45	2074.25	1880.73	1892.88	1783.66	2108.92	2126.43	2168.93	1993.94	1974.04	1852.41	1961.15	1988.79	1942.83	2143.25
2012-11-21	326	2150.67	2024.55	1834.47	2406.41	2026.49	1974.85	1855.13	1936.59	1974.57	2188.77	2056.54	2229.88	1797.5	2081.54	1899.73	1918.16	1936.57	2020.7	1894.29	2047.18	1935.97	1889.96	2012.67	1993.29	1957.61	2057	1808.8	1781.51	1857.14	1874	2053.66	1925.45	1908.76	1991.45	2074.25	1880.73	1892.88	1784.18	2108.92	2126.43	2168.93	1994.01	1974.04	1852.41	1961.35	1989.5	1942.86	2143.3
2012-11-22	327	2150.72	2027.58	1834.52	2406.41	2026.49	1976.8	1855.13	1937.24	1978.36	2190.1	2056.54	2234.87	1797.5	2081.54	1899.73	1918.16	1936.57	2024.36	1894.29	2047.18	1938.33	1889.96	2012.81	1993.93	1957.61	2057	1808.86	1781.51	1858.32	1874.17	2053.82	1925.57	1909.66	1991.45	2074.27	1880.73	1892.96	1784.5	2109.11	2126.43	2168.93	1996.03	1974.04	1852.41	1962.87	1989.97	1942.93	2143.3
2012-11-23	328	2151.1	2029.23	1834.56	2406.41	2026.49	1978.09	1855.13	1937.65	1984.35	2190.23	2056.54	2235.45	1797.5	2081.54	1900.14	1918.16	1936.57	2026.73	1894.93	2047.18	1939.9	1889.96	2012.87	1994.27	1957.61	2057	1808.86	1781.51	1858.61	1875.61	2054.62	1925.57	1911.23	1991.45	2074.78	1880.73	1894.28	1784.5	2109.46	2126.43	2168.93	1998.58	1974.04	1852.41	1965.86	1990.82	1943.12	2143.31
2012-11-24	329	2151.88	2029.66	1834.65	2406.43	2026.49	1978.11	1855.13	1938.17	1987.87	2190.23	2056.61	2235.66	1797.5	2081.54	1900.78	1918.16	1936.59	2027.55	1895.52	2047.18	1940.69	1889.96	2012.87	1994.27	1957.61	2057.85	1808.86	1781.51	1858.62	1876.43	2054.7	1925.62	1911.73	1992.08	2075.02	1880.76	1896.87	1784.53	2111	2126.43	2168.93	2001.67	1974.06	1852.44	1968.85	1991.91	1943.13	2143.32
2012-11-25	330	2152.31	2029.94	1834.66	2406.5	2026.51	1978.11	1855.13	1938.18	1990.49	2190.28	2057.25	2236.78	1797.5	2081.54	1901.02	1918.16	1936.83	2028.5	1895.91	2047.18	1941.48	1890.07	2012.87	1994.27	1957.76	2058.84	1808.86	1781.51	1858.62	1876.43	2054.7	1925.63	1911.8	1993.87	2075.02	1880.76	1900.18	1784.56	2111.85	2126.43	2168.94	2004.47	1974.15	1852.44	1969.26	1992	1943.13	2143.34
2012-11-26	331	2152.35	2030.01	1834.66	2406.61	2026.68	1978.2	1855.13	1938.18	1991.34	2190.87	2057.72	2237.01	1798.61	2081.54	1901.21	1918.17	1936.86	2030.07	1896.38	2047.18	1941.55	1890.43	2012.91	1994.27	1958.38	2059.36	1808.92	1781.51	1858.62	1876.43	2054.7	1925.63	1911.88	1993.91	2075.02	1880.76	1903.63	1784.56	2111.85	2126.43	2168.94	2006.89	1974.47	1852.44	1969.8	1992	1943.13	2143.34
2012-11-27	332	2152.52	2030.75	1834.66	2407.42	2027.06	1978.27	1855.13	1938.18	1991.6	2192.8	2057.88	2237.01	1800.02	2081.66	1901.29	1918.25	1937.07	2030.4	1896.68	2047.18	1943.21	1891.19	2013.31	1994.27	1959.38	2060.56	1809.14	1781.51	1858.62	1876.43	2054.7	1925.63	1911.94	1993.91	2075.02	1880.76	1904.61	1784.56	2111.85	2126.43	2168.94	2008.33	1974.52	1852.44	1972.12	1992	1943.13	2143.34
2012-11-28	333	2152.56	2031.37	1834.66	2410.2	2027.27	1978.27	1855.13	1938.18	1992.64	2194.08	2057.97	2237.01	1800.27	2082.59	1901.29	1918.29	1938.9	2030.72	1896.68	2047.18	1945.39	1892.52	2013.75	1994.27	1960.16	2061.31	1809.36	1782.16	1858.62	1876.43	2054.7	1925.63	1912.24	1993.91	2075.47	1880.76	1907.21	1784.56	2111.85	2126.43	2169.38	2009.84	1974.61	1852.44	1974.37	1992	1943.13	2143.34
2012-11-29	334	2152.56	2031.4	1834.66	2411.93	2028.08	1978.27	1855.13	1938.18	1995.64	2194.66	2057.98	2237.01	1800.27	2083.34	1901.29	1918.29	1939.78	2031.11	1896.68	2047.18	1945.4	1894.93	2014.44	1994.27	1960.33	2062.01	1810.64	1782.69	1858.62	1876.55	2054.7	1925.63	1912.34	1993.91	2076.49	1880.76	1911.47	1784.56	2111.85	2127.35	2169.73	2012.35	1974.68	1852.44	1975.36	1992	1943.16	2143.34
2012-11-30	335	2152.56	2031.4	1834.66	2413.89	2028.91	1978.41	1855.13	1938.18	1996.48	2195.69	2057.98	2237.34	1800.27	2083.41	1901.29	1918.29	1939.86	2031.38	1896.68	2047.18	1945.4	1895.62	2014.59	1994.27	1960.33	2062.16	1810.84	1782.7	1858.62	1877.21	2054.7	1925.63	1912.35	1993.91	2076.67	1880.76	1912.74	1784.56	2111.85	2129.98	2169.73	2012.77	1974.73	1852.44	1975.37	1992.05	1943.29	2143.34
2012-12-01	336	2152.61	2031.91	1834.66	2416.08	2029.14	1978.73	1855.13	1938.95	1996.48	2196.76	2058.76	2237.44	1800.4	2083.54	1901.29	1918.29	1939.9	2033.29	1896.69	2047.18	1945.4	1896.11	2015.41	1994.27	1960.33	2062.51	1810.87	1783.41	1858.62	1877.23	2055.06	1925.63	1913.16	1993.91	2078	1880.76	1915.11	1784.85	2111.85	2133.27	2170.91	2012.99	1976.48	1852.44	1975.59	1992.16	1943.29	2143.34
2012-12-02	337	2152.61	2031.91	1834.66	2419.07	2030.06	1978.84	1855.13	1940.41	1996.48	2197.31	2060.8	2237.44	1802.81	2083.74	1901.29	1918.29	1940.49	2035.24	1896.69	2047.28	1945.4	1896.21	2017.59	1994.27	1960.36	2063.46	1810.89	1784.08	1858.62	1877.78	2055.31	1925.63	1913.32	1994.18	2079.65	1880.76	1915.18	1786.96	2111.85	2136.74	2174.07	2013.52	1978.44	1852.5	1976.08	1992.16	1943.51	2143.34
2012-12-03	338	2152.61	2031.91	1834.66	2422.82	2033.17	1978.84	1855.13	1941.3	1997	2197.51	2062.61	2237.44	1806.45	2084.39	1901.39	1918.29	1942.7	2036.66	1896.77	2047.3	1945.4	1896.21	2019.77	1994.29	1960.57	2063.85	1810.89	1784.08	1858.62	1878.35	2055.31	1927.23	1913.33	1995.6	2080.19	1880.76	1915.22	1789.4	2111.85	2140.17	2178.16	2013.92	1981.17	1852.54	1976.09	1992.16	1944.29	2143.34
2012-12-04	339	2152.61	2031.91	1834.66	2424.44	2035.49	1978.84	1855.13	1942.9	1997.6	2197.55	2063.07	2237.44	1808.59	2084.87	1901.47	1918.29	1944.33	2037.34	1898.05	2047.3	1945.4	1896.36	2021.27	1994.29	1960.8	2064.01	1811.39	1784.08	1858.62	1878.39	2055.31	1928.88	1913.33	1996.8	2080.33	1880.76	1915.35	1790.41	2111.85	2140.67	2179.44	2014.27	1982.02	1852.95	1976.09	1992.16	1945.91	2143.34
2012-12-05	340	2152.61	2032.43	1834.66	2424.89	2035.91	1978.84	1855.13	1943.66	1997.6	2197.55	2063.26	2237.48	1811.1	2085.35	1901.48	1918.31	1944.58	2037.44	1898.46	2047.3	1945.55	1897.01	2022.04	1994.29	1961.01	2064.31	1812.45	1784.08	1858.62	1880.28	2055.31	1928.88	1913.33	1997.03	2080.37	1880.76	1915.35	1791.01	2111.85	2140.67	2179.52	2014.32	1982.31	1853.59	1976.09	1992.16	1948.31	2143.35
2012-12-06	341	2152.61	2033.06	1834.87	2424.91	2035.97	1978.98	1855.13	1944.64	1997.6	2197.55	2063.26	2237.81	1815.24	2085.92	1901.48	1918.32	1945.22	2037.44	1899.81	2047.3	1945.97	1897.86	2024.71	1994.29	1961.02	2064.38	1813.16	1784.13	1858.62	1881.4	2055.31	1928.88	1913.47	1997.08	2080.88	1880.76	1915.35	1791.01	2111.85	2140.98	2180.06	2014.69	1982.31	1853.94	1976.13	1992.16	1948.87	2143.35
2012-12-07	342	2152.61	2033.06	1834.87	2426.13	2036.03	1978.98	1855.13	1945.33	1997.6	2197.55	2063.26	2237.81	1816.58	2086.52	1901.51	1918.32	1946.25	2037.44	1901.08	2047.3	1946.17	1898.69	2026.09	1994.29	1961.02	2064.43	1813.57	1784.13	1858.62	1881.57	2055.31	1928.88	1913.49	1997.08	2081.58	1880.76	1915.35	1791.01	2111.85	2140.98	2180.56	2015.15	1982.31	1854.16	1976.55	1992.16	1948.88	2143.35
2012-12-08	343	2152.61	2033.06	1834.88	2427.23	2036.04	1978.98	1855.13	1945.33	1997.6	2197.55	2063.26	2237.81	1816.95	2086.62	1902.15	1918.32	1946.72	2037.44	1901.08	2047.3	1946.74	1898.71	2026.28	1994.29	1961.09	2064.46	1814.72	1784.13	1858.62	1881.57	2055.31	1928.88	1913.49	1997.41	2082.64	1880.76	1915.91	1791.01	2112.06	2140.98	2180.56	2015.48	1982.31	1854.51	1977.72	1992.16	1949.07	2143.8
2012-12-09	344	2153.2	2033.06	1834.88	2427.24	2036.04	1978.98	1855.13	1945.33	1997.6	2197.55	2063.26	2237.81	1818.96	2086.62	1904.27	1918.32	1946.76	2037.44	1901.08	2047.39	1949.88	1898.71	2026.28	1994.29	1961.24	2064.46	1815.81	1784.17	1858.62	1881.57	2055.31	1928.88	1913.49	1997.41	2083.38	1880.76	1918.5	1791.28	2112.11	2140.98	2180.56	2015.81	1982.31	1854.51	1978.94	1992.21	1950.93	2145.13
2012-12-10	345	2153.55	2033.06	1835.3	2427.24	2036.33	1978.98	1855.16	1945.33	1997.6	2197.55	2063.26	2237.81	1819.5	2086.62	1905.9	1918.32	1946.81	2037.44	1901.08	2047.68	1955.13	1898.71	2026.28	1995.15	1961.24	2064.46	1815.96	1784.26	1858.62	1881.57	2055.31	1928.88	1913.55	1997.41	2083.51	1880.76	1920.41	1791.43	2112.11	2140.98	2180.56	2015.81	1982.38	1854.51	1979.8	1992.27	1952.98	2146.86
2012-12-11	346	2153.87	2033.06	1835.91	2427.26	2037.91	1978.98	1855.38	1945.33	1997.6	2197.55	2063.26	2237.81	1819.5	2086.62	1905.97	1918.32	1946.82	2037.44	1901.08	2048.08	1961.02	1898.71	2026.28	1996.24	1961.24	2064.7	1815.96	1784.27	1858.62	1881.57	2055.31	1928.88	1913.55	1997.41	2083.86	1880.76	1920.48	1791.43	2112.11	2140.98	2180.56	2016.01	1983.62	1854.51	1980.63	1992.29	1953.16	2148.18
2012-12-12	347	2154.19	2033.19	1835.91	2427.33	2038.25	1978.98	1855.58	1945.33	1997.6	2197.55	2063.26	2237.81	1819.5	2086.62	1906.47	1918.32	1946.82	2037.44	1901.09	2048.19	1962.99	1898.71	2026.6	1996.24	1961.24	2065.09	1815.97	1784.45	1858.62	1881.57	2055.31	1928.88	1913.55	1997.41	2083.9	1880.76	1920.48	1791.43	2112.11	2140.98	2180.57	2016.28	1983.74	1854.51	1980.73	1992.62	1953.23	2148.66
2012-12-13	348	2154.28	2033.46	1835.91	2427.82	2038.66	1978.98	1855.61	1945.33	1997.6	2197.55	2063.26	2237.81	1819.5	2087.25	1907.32	1918.32	1946.82	2037.44	1901.27	2048.21	1963.04	1898.71	2027.83	1996.24	1961.24	2065.09	1815.97	1784.94	1858.62	1881.57	2055.7	1928.88	1913.55	1997.41	2083.9	1881.06	1920.48	1791.88	2112.42	2140.98	2180.57	2017.06	1983.74	1854.51	1980.73	1992.91	1953.23	2148.69
2012-12-14	349	2154.29	2034.14	1835.91	2428.59	2039.27	1978.98	1855.63	1945.33	1997.6	2197.55	2063.26	2237.81	1819.5	2088.13	1907.35	1918.32	1946.82	2037.44	1901.5	2048.22	1963.07	1898.81	2031.54	1996.24	1961.39	2066.08	1815.97	1785.01	1858.62	1881.57	2055.74	1928.88	1913.55	1997.93	2083.9	1881.21	1920.48	1792.15	2112.43	2140.98	2180.84	2017.21	1983.74	1854.51	1980.81	1993.92	1953.23	2148.7
2012-12-15	350	2154.31	2035.33	1835.91	2429.38	2040.81	1978.98	1856.08	1945.33	1997.6	2197.55	2063.26	2237.81	1819.5	2088.18	1907.39	1918.32	1946.82	2038.34	1901.5	2048.22	1963.14	1898.85	2033.69	1996.24	1961.55	2068.29	1815.97	1785.84	1858.62	1881.57	2055.74	1928.88	1913.65	1998.97	2083.9	1881.21	1920.48	1792.15	2112.43	2140.98	2181.25	2017.23	1983.8	1854.51	1980.81	1996	1953.23	2148.86
2012-12-16	351	2154.88	2035.54	1835.91	2429.79	2042.25	1978.98	1858.08	1945.92	1997.6	2197.55	2063.42	2237.81	1819.5	2088.63	1907.39	1918.32	1946.82	2038.41	1901.5	2048.22	1963.14	1899.28	2035.23	1996.24	1961.55	2068.33	1815.97	1787.44	1858.62	1881.57	2055.74	1928.88	1913.7	1998.97	2083.9	1881.21	1920.48	1792.15	2112.66	2140.98	2181.7	2017.26	1984.48	1854.51	1980.81	1997.54	1953.23	2151.16
2012-12-17	352	2155.79	2035.54	1835.91	2429.81	2042.63	1978.98	1859.31	1946.37	1997.6	2197.55	2064.55	2238.7	1819.5	2088.63	1907.39	1918.32	1946.82	2038.41	1901.5	2048.22	1963.93	1899.87	2035.9	1996.24	1961.7	2068.33	1815.97	1788.59	1858.62	1881.57	2055.75	1928.88	1913.7	1998.97	2083.9	1881.21	1920.48	1792.15	2112.66	2140.98	2181.79	2017.54	1985.39	1854.51	1980.81	1998.59	1953.23	2152.48
2012-12-18	353	2156.22	2036.12	1835.91	2429.84	2044.23	1978.98	1860.11	1946.96	1997.6	2197.85	2065.1	2241.75	1819.5	2088.63	1907.39	1918.32	1947.22	2038.41	1901.5	2048.22	1965.68	1900.08	2036.27	1996.24	1961.79	2068.33	1815.97	1788.82	1858.62	1881.57	2056.23	1928.88	1913.7	1998.97	2083.9	1881.21	1920.48	1792.15	2112.66	2140.98	2181.82	2018.69	1986.05	1854.51	1981.08	1998.59	1953.23	2152.98
2012-12-19	354	2156.23	2036.73	1835.91	2429.85	2046.43	1978.98	1860.26	1947.01	1997.6	2198.59	2065.1	2243.21	1819.5	2088.63	1907.39	1918.32	1947.48	2038.41	1901.5	2048.22	1966.09	1900.37	2036.51	1996.24	1961.79	2068.33	1815.97	1788.87	1858.62	1881.57	2056.46	1928.88	1913.7	1998.97	2083.91	1881.21	1920.48	1792.15	2112.66	2141.08	2181.86	2018.79	1988.92	1855.42	1981.99	1998.59	1953.23	2152.98
2012-12-20	355	2156.23	2037.97	1835.91	2429.85	2046.74	1978.98	1860.26	1947.54	1997.6	2199.08	2065.1	2244.25	1819.5	2088.63	1907.39	1918.32	1947.48	2038.41	1901.5	2048.22	1966.47	1900.37	2036.73	1996.24	1961.84	2068.34	1815.97	1789	1858.62	1881.57	2056.47	1928.88	1913.83	1998.97	2084.26	1881.21	1920.48	1792.15	2112.66	2141.11	2181.86	2018.9	1989.38	1856.29	1982.66	1998.59	1953.23	2152.98
2012-12-21	356	2156.23	2039.45	1835.91	2429.85	2046.75	1978.98	1860.26	1947.85	1997.61	2200.4	2065.1	2244.25	1819.5	2088.63	1907.81	1918.32	1947.48	2038.41	1901.58	2048.22	1966.58	1900.82	2036.79	1996.24	1962.13	2070.22	1815.97	1789	1858.62	1881.57	2056.47	1928.88	1914.39	1998.97	2084.94	1881.21	1920.48	1792.15	2112.66	2141.11	2181.86	2018.97	1989.38	1856.29	1982.79	1998.59	1953.23	2152.98
2012-12-22	357	2156.23	2040.03	1835.91	2429.85	2046.75	1978.98	1860.26	1948.07	1997.63	2201.56	2065.1	2244.25	1819.5	2088.63	1910.32	1918.32	1947.48	2038.41	1901.71	2048.22	1966.58	1901.42	2036.93	1996.24	1962.95	2071.09	1815.97	1789	1858.62	1881.57	2056.47	1928.88	1915.4	1999.06	2084.98	1881.45	1920.48	1792.15	2112.68	2141.11	2181.86	2018.97	1989.38	1856.29	1982.79	1998.59	1953.23	2152.98
2012-12-23	358	2156.23	2040.34	1835.91	2429.88	2046.75	1978.98	1860.26	1948.94	1997.63	2201.59	2065.1	2244.25	1819.5	2088.63	1912.38	1918.32	1947.48	2038.41	1901.77	2048.22	1966.58	1901.42	2036.95	1996.24	1963.75	2072.05	1815.97	1789.03	1858.62	1881.6	2056.47	1928.88	1915.61	1999.09	2085.2	1881.45	1920.48	1792.31	2112.82	2141.11	2182.21	2018.97	1989.38	1856.29	1983.1	1998.59	1953.23	2152.98
2012-12-24	359	2156.23	2040.63	1835.91	2430.39	2046.75	1978.98	1860.26	1949.12	1997.63	2201.6	2065.1	2244.25	1819.54	2089.2	1912.76	1918.32	1947.49	2038.41	1901.84	2048.22	1966.58	1901.56	2037.09	1996.24	1964.98	2072.05	1815.97	1789.36	1858.62	1882.26	2056.47	1928.88	1915.61	1999.1	2087	1881.45	1920.48	1792.32	2112.82	2141.11	2184.41	2018.97	1989.38	1856.29	1984.3	1998.59	1953.23	2152.98
2012-12-25	360	2156.23	2042.69	1835.91	2431.42	2046.75	1978.98	1860.26	1949.12	1997.63	2201.64	2065.1	2244.25	1819.92	2089.26	1912.76	1918.32	1947.51	2038.41	1901.85	2048.22	1966.58	1901.66	2037.09	1996.24	1966.34	2072.05	1815.97	1789.38	1858.62	1882.68	2056.47	1928.88	1915.67	1999.1	2088.57	1881.45	1920.48	1792.33	2112.82	2141.97	2186.2	2018.97	1989.68	1856.29	1985.05	1998.59	1953.23	2152.99
2012-12-26	361	2156.23	2043.73	1835.91	2431.58	2046.75	1978.98	1860.26	1949.21	1997.63	2201.64	2065.25	2244.25	1819.94	2089.26	1912.76	1918.32	1947.51	2038.41	1901.85	2048.22	1966.58	1902.24	2037.09	1996.24	1966.61	2072.05	1815.97	1789.39	1858.62	1882.77	2056.47	1928.88	1916.2	1999.1	2088.72	1881.45	1920.48	1792.36	2112.82	2143.8	2186.67	2018.97	1991.23	1856.29	1985.9	1998.59	1953.23	2153
2012-12-27	362	2156.23	2043.73	1835.91	2431.58	2046.75	1978.99	1860.26	1949.84	1997.63	2201.64	2066	2244.25	1819.94	2089.95	1912.76	1918.32	1947.51	2038.41	1901.85	2048.22	1966.58	1902.53	2037.2	1996.62	1966.72	2073.21	1815.97	1789.39	1858.62	1883.03	2056.47	1928.88	1916.38	1999.1	2088.72	1881.45	1920.48	1792.36	2112.82	2143.9	2187.44	2018.97	1991.25	1856.29	1985.94	1998.59	1953.23	2153
2012-12-28	363	2156.23	2043.75	1835.91	2431.58	2046.75	1979.11	1860.26	1950.17	1997.63	2201.64	2066.34	2244.29	1819.94	2090.35	1912.76	1918.32	1947.51	2038.41	1901.85	2048.3	1966.58	1902.53	2037.27	1997.63	1966.72	2074.58	1815.97	1789.39	1858.62	1883.57	2056.47	1928.88	1916.38	1999.39	2088.72	1881.45	1920.48	1792.36	2113.06	2143.9	2187.65	2020.1	1992.73	1856.29	1985.97	1998.59	1953.32	2153
2012-12-29	364	2156.23	2044.1	1835.91	2431.58	2046.75	1979.27	1860.26	1950.17	1997.63	2201.64	2066.34	2244.29	1819.94	2090.82	1912.76	1918.32	1947.55	2038.41	1901.85	2048.36	1966.58	1902.53	2037.55	1998.03	1966.72	2074.58	1815.97	1789.39	1858.62	1883.67	2057.64	1928.88	1916.39	1999.74	2088.72	1881.45	1920.48	1792.36	2115.05	2143.9	2187.89	2022.1	1993.64	1856.29	1985.98	1998.59	1953.43	2153
2012-12-30	365	2156.23	2044.46	1835.91	2431.58	2046.75	1979.27	1860.26	1950.17	1997.63	2201.64	2066.34	2244.29	1819.94	2091.75	1912.76	1918.32	1947.69	2038.41	1901.85	2048.36	1966.58	1902.57	2039.13	1999.5	1966.72	2076.4	1815.97	1789.39	1858.62	1883.74	2058.56	1928.88	1916.39	1999.82	2088.72	1881.45	1920.48	1792.38	2115.72	2143.9	2188.06	2022.48	1993.64	1856.35	1986	1998.59	1953.43	2153
2012-12-31	366	2156.23	2044.89	1835.91	2431.59	2046.75	1979.27	1860.26	1950.17	1997.63	2201.64	2066.34	2244.29	1819.94	2092.28	1912.86	1918.32	1947.7	2038.41	1901.85	2048.56	1966.58	1903	2042.84	2000.05	1966.72	2077.76	1815.97	1789.39	1858.62	1883.74	2058.56	1928.88	1916.39	1999.86	2088.72	1881.45	1920.48	1792.38	2115.88	2143.9	2188.08	2022.51	1993.73	1856.36	1986	1998.59	1953.43	2153.02
[truncated: 13 more columns]

## Sheet: T0=0.5
Day		1950	1951	1952	1953	1954	1955	1956	1957	1958	1959	1960	1961	1962	1963	1964	1965	1966	1967	1968	1969	1970	1971	1972	1973	1974	1975	1976	1977	1978	1979	1980	1981	1982	1983	1984	1985	1986	1987	1988	1989	1990	1991	1992	1993	1994	1995	1996	1997
2012-01-01	1	0	0	0.182502	0	0.00890816	0	0	0	0	0	0.274396	0	0	0	0	0.0845443	0	0.016674	0	0	0	0	0.546371	2.09738	0.0766397	0.00832721	0	0	0	0	0	0	0	0.179078	0.147182	0	0	0	0.22241	0	0	0	0.916837	0.00900647	0	0	0	0
2012-01-02	2	0	0	0.208509	0	0.993969	0	0	0	0	0	0.437873	0	0	0.00547261	0	0.0947807	0	0.0486371	0	0	0	0	0.592401	2.94376	0.0766397	0.899494	0	0.015991	0	0	0	0	0	0.642954	0.147182	0	0	0	0.466525	0.680963	0	0.0929702	1.41448	0.054554	0	0	0	0
2012-01-03	3	0	0	0.208509	0	1.68365	0	0.0189409	0	0	0	0.437873	0.0180894	0.456371	0.00547261	0.00981573	0.0947807	0	0.049391	0	0.0925521	0	0	0.592401	4.17979	0.0766397	2.25598	0	0.0239452	0	0	0	0	0	0.653751	0.147182	0	0	0	0.484831	2.14915	0	0.295667	2.03143	0.166091	0	0	0	0.0144496
2012-01-04	4	0	0	0.208509	0	1.68365	0	0.603376	0	0	0	0.437873	0.0818958	0.665488	0.00547261	0.832128	0.0947807	0	0.049391	0	0.148714	0	0	0.592401	4.76394	0.0766397	2.29917	0	0.0249493	0	0	0	0	0	0.864064	0.147182	0	0	0	0.484831	2.63191	0	0.328794	2.09805	0.166091	0	0	0	0.155197
2012-01-05	5	0	0	0.208509	0	1.85133	0	1.08588	0.0318206	0	0	0.497894	0.165052	1.41542	0.00547261	1.16037	0.0947807	0	0.049391	0	0.148714	0	0	0.592401	8.4309	0.0766397	2.30387	0	0.608404	0	0	0	0	0	0.985496	0.147182	0	0	0	0.484831	2.63427	0	0.404298	2.11878	0.166091	0	0	0	0.155197
2012-01-06	6	0	0	0.222746	0	2.33358	0	1.08703	0.0521162	0	0	0.497894	0.165052	1.68475	0.00547261	1.16191	0.0947807	0	0.049391	0	0.148714	0	0	0.592401	12.9398	0.0766397	2.33845	0	1.39217	0	0	0	0	0	1.48751	0.147182	0	0	0	0.484831	2.83774	0	0.537067	2.12575	0.533827	0	0	0	0.497463
2012-01-07	7	0	0	1.64112	0	2.33358	0	1.25433	0.0521162	0	0	0.497894	0.165052	1.68475	0.00547261	1.16191	0.0947807	0	0.049391	0	0.148714	0	0	0.592401	15.8916	0.0809477	2.33845	0	1.39217	0.227273	0	0	0	0	1.86751	0.147182	0	0	0	0.484831	2.87061	0.130758	0.577917	2.12575	1.16959	0	0	0	0.829925
2012-01-08	8	0	0	1.83656	0	2.33358	0	1.25433	1.04261	0	0	0.497894	0.165052	1.75326	0.00547261	1.37541	0.0947807	0	0.049391	0	0.148714	0	1.16424	0.592401	18.4577	0.0809477	2.33845	0	1.39217	0.730833	0.000515389	0	0	0	2.03905	0.147182	0	0	0	0.484831	2.87061	0.130758	0.577917	2.12575	1.63565	0	0.0483996	0	0.842538
2012-01-09	9	0	0	2.47186	0	2.33358	0	1.25433	3.02924	0	0	0.497894	0.165052	2.06895	0.00547261	2.1717	0.0947807	0	0.049391	0	0.148714	0	2.74721	0.592401	19.483	0.0809477	2.33845	0	1.39217	0.857962	0.000515389	0	0.441945	0	2.03905	0.147182	0	0	0	0.492542	3.56738	0.144396	0.577917	2.12575	1.71602	0	0.0483996	0	0.842538
2012-01-10	10	0	0	2.4727	0	2.33358	0	1.25433	3.08377	0	0	0.497894	0.165052	2.39234	0.00547261	2.75685	0.0947807	0	0.049391	0	0.148714	0	7.8072	0.592401	24.0426	0.0879812	2.33845	0	1.39217	0.988656	0.000515389	0	0.441945	0	2.03905	0.147182	0	0	0	1.55112	3.76635	0.177371	0.577917	2.12575	1.93451	0	0.0483996	0.141865	0.842538
2012-01-11	11	0	0	2.4727	0	2.33358	0	1.25433	3.08717	0	0	0.497894	0.165052	2.52896	0.00547261	4.21482	0.0947807	0	0.049391	0	0.148714	0	12.6495	0.592401	25.4969	0.089489	2.33845	0	1.39217	0.988656	0.000515389	0	0.512728	0	2.22124	0.14882	0	0	0	2.04955	3.76635	0.177371	0.577917	3.07465	2.16125	0	0.0483996	0.249936	0.842538
2012-01-12	12	0	0	2.4727	0	2.33358	0	1.25433	3.08717	0	0	0.497894	0.165052	2.74143	0.00547261	5.73996	0.311475	0	0.049391	0	0.148714	0	14.1733	0.592401	25.6007	0.089489	2.33845	0	1.39217	0.988656	0.000515389	0	0.677575	0	2.97906	0.345095	0	0	0	2.04955	3.82832	0.177371	0.577917	3.48542	2.16125	0	0.0483996	0.268689	0.842538
2012-01-13	13	0.018976	0	2.4727	0.558639	2.3968	0	1.25433	3.08717	0	0	0.497894	0.165052	2.85631	0.00547261	5.76085	0.663225	0	0.049391	0	0.148714	0	14.2574	0.592401	25.6258	0.089489	2.606	0	1.3932	0.988656	0.000515389	0.182962	0.677575	0.0142355	3.35471	0.891286	0	0	0	2.04955	3.88089	0.177371	0.577917	3.48542	2.16125	0.0462682	0.0483996	0.309944	1.25857
2012-01-14	14	0.018976	0	2.4727	1.08869	2.67574	0	1.25433	3.08717	0	0	0.497894	0.165052	2.85707	0.00547261	5.76085	0.961972	0	0.049391	0	0.148714	0	14.2574	0.592401	25.6258	0.138157	2.84544	0	1.44181	1.37943	0.000515389	0.477095	0.677575	1.11567	3.35853	0.960918	0	0	0	2.13866	3.90875	0.177371	0.577917	5.03338	2.16125	0.0497128	0.108838	0.607004	2.34587
2012-01-15	15	0.018976	0	2.4727	1.29511	2.74512	0	1.25433	3.08717	0	0	0.497894	1.38025	2.85707	0.00547261	5.76085	1.92291	0	0.049391	0	0.148714	0	14.2574	0.592401	25.6527	0.330466	4.94251	0	1.44181	2.43333	0.000515389	0.477095	0.677575	2.08704	3.35853	0.960918	0	0	0	2.2891	4.59183	0.258317	0.577917	8.82402	2.16602	0.0497128	0.294573	0.607004	5.04023
2012-01-16	16	0.018976	0	2.48201	1.64452	2.74564	0	1.25433	3.48954	0.269242	0	0.497894	1.92539	2.85707	0.00547261	5.76085	2.04081	0	0.355916	0	0.148714	0	14.2574	0.592401	25.7293	0.354075	8.27822	0	1.44181	2.53448	0.000515389	0.477095	0.677575	2.08704	3.35853	0.960918	0	0	0	2.29	5.47135	0.342684	0.578398	10.1606	2.44399	0.0497128	0.800555	0.61209	6.30528
2012-01-17	17	0.018976	0	2.48201	2.49797	2.74564	0	1.25433	4.33878	0.269242	0	0.497894	1.92539	2.90588	0.00547261	5.83331	2.11337	0	0.652576	0	0.173744	0	14.2574	0.592401	25.7345	0.354075	8.9911	0	1.44181	2.53448	0.000515389	1.03811	0.677575	2.08704	3.35853	0.960918	0	0	0	2.29	6.28948	0.347	0.578398	10.1606	3.16871	0.0497128	2.84101	0.672715	6.3226
2012-01-18	18	0.018976	0	2.48201	3.38148	2.74564	0	1.25433	5.02327	0.269242	0	0.497894	1.92539	2.96816	0.00547261	6.14044	2.23724	0	0.702716	0	0.266692	0	14.2574	0.592401	25.7345	0.355874	8.9911	0	1.44181	2.53448	0.000515389	1.22006	0.677575	2.08704	3.35853	0.960918	0.0437467	0	0	2.29	6.41369	0.347	0.578398	10.1606	4.60896	0.0497128	3.61773	0.672715	6.3226
2012-01-19	19	0.018976	0	2.48201	3.38148	2.74564	0	1.25433	5.61525	0.269242	0	0.497894	1.92539	2.98581	0.248225	6.69255	2.23724	0	0.757457	0	0.266692	0	14.556	0.592401	25.7345	0.779662	8.9911	0.00113083	1.44181	2.53933	0.000515389	1.22006	0.677575	2.08704	3.35853	0.960918	0.0437467	0	0	2.29078	7.1534	0.347	0.579194	10.1606	4.74879	0.0497128	3.75117	0.672715	6.45015
2012-01-20	20	0.332679	0	2.48201	3.87747	2.74564	0	1.25433	6.78346	0.269242	0	0.497894	1.92539	2.98581	0.248225	6.94877	2.23724	0	0.757457	0.157869	0.266692	0	14.6992	0.592401	25.7345	0.818379	8.9911	0.00643108	1.44181	2.55722	0.000515389	1.22006	0.677575	2.08704	3.35853	0.960918	0.0437467	0	0	2.29078	7.65205	0.347	1.13263	10.1606	4.74879	0.0497128	3.76125	0.672715	6.45015
2012-01-21	21	0.461797	0	2.48201	3.89464	2.74564	0	1.25433	8.51601	0.269242	0	0.497894	1.92539	2.98581	0.307744	8.34769	2.23724	0	0.757457	0.297059	0.266692	0	14.896	0.592401	25.7345	0.850028	9.09397	0.00762473	1.44181	2.55722	0.000515389	1.22006	0.677575	2.08704	3.7878	0.960918	0.0437467	0	0	2.40416	7.72233	0.347	1.57267	10.2439	4.92462	0.840055	3.76446	0.672715	7.91209
2012-01-22	22	0.470493	0	2.48201	3.89464	2.74564	0	1.25433	8.57723	0.269242	0	0.497894	1.92539	2.98581	0.516036	9.01815	2.23724	0	0.757457	0.314226	0.266692	0	14.8996	0.592401	25.7345	1.13508	9.17028	0.00762473	1.44181	2.55722	0.000515389	1.22006	0.677575	2.08704	3.7878	0.960918	0.0437467	0	0	2.70971	7.91033	0.393107	2.8777	10.4259	5.06722	1.09996	3.76446	0.672715	10.0852
2012-01-23	23	0.470493	0	2.48201	3.89464	2.74564	0	1.25433	8.58524	0.269242	0	0.5022	1.92539	2.98581	1.11084	9.60306	2.23724	0	0.757457	0.339977	0.266692	0	14.9342	0.592401	25.7349	1.13508	9.53998	0.00762473	1.44181	2.55722	0.000515389	1.22006	0.690089	2.08704	3.83611	0.960918	0.0437467	6.44236e-05	0	2.72849	7.91033	0.500815	6.21395	10.4396	5.06722	1.09996	3.76446	0.672715	10.3358
2012-01-24	24	0.470493	0	2.48201	3.89464	2.74564	0.409544	1.25433	8.58524	0.269242	0	0.55647	1.92539	2.98581	1.42697	10.21	2.23724	0	0.757457	0.343758	0.266692	0	15.0286	1.01917	25.862	1.13508	9.58377	0.00762473	1.44181	2.55722	0.000515389	1.22006	1.59143	2.08704	3.83611	0.960918	0.0437467	6.44236e-05	0.0452024	2.72849	7.91628	0.596463	6.74049	10.4396	5.06722	1.09996	3.76446	0.672715	10.3394
2012-01-25	25	0.470493	0	2.48201	3.89464	2.74564	1.61229	1.25433	8.58524	0.269242	0	1.32536	1.92539	2.98581	1.42697	10.2159	2.23724	0	0.757457	0.343758	0.266692	0	15.6086	1.12447	27.2056	1.13508	9.58377	0.00762473	1.44181	2.55722	0.000515389	1.22006	1.90557	2.08704	3.86062	0.960918	0.0437467	6.44236e-05	0.501105	2.72849	8.61658	0.596463	10.5619	10.4396	5.06722	1.09996	3.76446	0.672715	10.3394
2012-01-26	26	0.470493	0	2.48201	3.89464	2.74564	1.87646	1.25433	8.58524	0.269242	0.186085	1.37656	1.92539	2.98581	1.42741	10.2159	2.23724	0	0.757457	0.343758	0.266692	0	15.6806	1.12447	28.3907	1.13508	9.58377	0.00762473	1.44181	2.55722	0.000515389	1.22006	1.90557	2.08704	3.93912	0.960918	0.0437467	6.44236e-05	0.501105	2.72849	8.82636	0.596463	12.1539	10.7454	5.06722	1.09996	3.76446	0.672715	10.3394
2012-01-27	27	0.470493	0	2.48201	3.89464	2.74564	2.32299	1.25433	8.58948	0.269242	0.74722	1.37656	1.92539	2.98581	1.75422	10.2159	2.23724	0	0.757457	0.343758	0.266692	0	15.6853	1.12447	28.3907	1.13508	9.61545	0.00762473	1.44181	2.55722	0.000515389	1.22006	2.63774	2.08704	4.18965	0.960918	0.0437467	6.44236e-05	0.501105	2.72849	8.86135	0.596463	12.4107	14.1264	5.06722	1.09996	3.76446	0.672715	10.7563
2012-01-28	28	0.470493	0	2.48201	3.90593	2.74564	2.39155	1.25433	8.58948	0.551805	1.03009	1.37656	2.01237	2.98581	1.75568	10.2159	2.23724	0	0.757457	0.343758	0.266692	0	15.6853	1.12447	28.3907	1.13508	9.79853	0.00762473	1.44181	2.55722	0.000515389	1.22006	6.30262	2.08704	4.47487	0.960918	0.0437467	6.44236e-05	0.501105	2.72849	11.352	0.596463	13.3054	18.7063	5.06722	1.09996	3.76446	1.16534	10.7693
2012-01-29	29	0.470493	0	2.48201	3.90593	2.74564	2.39155	1.25433	8.59449	0.976138	1.16972	1.37656	2.06752	2.98581	2.0565	10.3377	2.23724	0	0.757457	0.343758	0.267208	0	15.6853	1.12447	28.3907	1.16626	9.87705	0.00762473	1.44181	2.55722	0.000515389	1.22006	8.53285	2.08704	4.47487	0.960918	0.0437467	6.44236e-05	0.501105	2.72849	13.6647	0.596463	13.3838	21.6197	5.06722	1.09996	3.76446	1.24492	12.367
2012-01-30	30	0.470493	0	2.48201	3.90593	2.74564	2.39155	1.25433	8.63106	0.976718	1.39895	1.37656	2.06817	2.98581	2.0565	10.6443	2.23724	0	0.757457	0.343758	0.30138	0	15.6853	1.12447	28.3907	1.16755	9.87814	0.00762473	1.44181	2.55722	0.000515389	1.22006	10.4659	2.08704	4.47487	0.960918	0.0437467	6.44236e-05	0.501105	2.72849	14.6987	0.596463	13.3838	24.6457	5.06722	1.09996	3.76446	1.64384	15.1157
2012-01-31	31	0.470493	0	2.48201	3.90593	2.74564	2.39155	1.25433	8.63106	1.47456	1.39895	1.37656	2.06817	2.98701	2.0565	10.6525	2.23724	0	0.757457	0.364419	0.455492	0	15.6853	1.12447	28.408	1.20708	9.87814	0.0128105	1.44181	2.56451	0.000515389	1.22006	11.1624	2.08704	4.47487	0.960918	0.0437467	6.44236e-05	0.577503	2.72849	14.9308	0.740768	13.3838	25.5588	5.44002	1.09996	3.76446	1.64481	15.1483
2012-02-01	32	0.470493	0	2.48201	3.90593	2.74564	2.39155	1.25433	8.63889	2.97504	1.39895	1.37656	2.06817	2.98701	2.0565	10.6525	2.23724	0	0.757457	0.364419	0.455492	0	15.6853	1.12447	28.533	1.6581	9.92403	0.0128105	1.44181	2.56451	0.000515389	1.22006	13.3989	2.08704	4.47487	0.960918	0.0437467	6.44236e-05	0.577503	2.72849	17.2853	1.99087	13.3838	25.6431	8.47934	1.09996	3.76446	1.67	15.1483
2012-02-02	33	0.470493	0	2.48201	3.90593	2.74564	2.39155	1.25433	8.7807	3.77498	1.63988	1.37656	2.06817	2.98701	2.0565	10.6525	2.23724	0	0.757457	0.364419	0.455492	0	15.6853	1.12447	29.0443	1.65908	10.3777	0.0128105	1.44181	2.56451	0.000515389	1.22006	13.7434	2.08704	4.47487	0.960918	0.0437467	6.44236e-05	1.4637	2.72945	18.3409	2.70208	13.3838	25.875	10.4907	1.09996	3.77902	1.67	15.1483
2012-02-03	34	0.470493	0	2.48708	3.90593	2.74564	2.39155	1.25433	8.93516	3.89241	2.08755	1.37656	2.06817	2.98701	2.0565	10.7253	2.43124	0	0.757457	0.364419	0.455492	0	15.7238	1.12447	29.5029	1.65908	12.7721	0.0128105	1.44181	2.56451	0.000515389	1.22006	13.9624	2.08704	4.47487	0.960918	0.0437467	6.44236e-05	1.4642	2.72945	20.6509	3.2666	13.3838	25.8888	11.4042	1.09996	3.77902	1.67	15.1583
2012-02-04	35	0.539574	0	2.48708	3.90593	2.7468	2.39155	1.25433	9.18684	3.89241	3.2136	1.37656	2.06817	2.98782	2.0565	10.8481	2.60379	0	0.757457	0.364419	0.455492	0	17.7566	1.12447	29.7189	1.65908	14.7247	0.0128105	1.44181	2.56451	0.000515389	1.22006	13.9624	2.08704	4.47487	0.960918	0.0437467	6.44236e-05	1.9182	2.72945	23.0647	3.38068	13.3838	25.8903	12.1631	1.09996	4.53884	1.67	16.062
2012-02-05	36	0.541055	0	2.48708	3.90593	2.83617	2.39392	1.25433	9.77707	3.89241	4.33327	1.37656	2.06817	2.98782	2.0565	10.8481	2.82203	0	0.757457	0.364419	0.455492	0	19.8736	1.12447	30.4875	1.65908	15.867	0.0128105	1.44278	2.56451	0.000515389	1.22006	13.9624	2.08704	4.47487	0.983408	0.0437467	6.44236e-05	3.50166	2.89784	23.6856	4.69673	13.3838	25.8903	12.2318	1.09996	5.04466	1.67	16.0894
2012-02-06	37	0.547023	0	2.48708	3.90593	2.84079	2.39392	1.25433	10.5166	3.89241	4.36208	1.37656	2.06817	2.98782	2.0565	10.8481	3.89697	0	1.2558	0.364419	0.459231	0	20.9691	1.12447	30.5076	1.65908	17.6071	0.0202659	1.45453	2.56451	0.000515389	1.22006	13.9624	2.08704	4.47487	0.985187	0.0437467	6.44236e-05	3.81498	3.2194	25.2062	9.42712	13.3838	25.8903	12.2919	1.09996	6.28691	1.67	16.0894
2012-02-07	38	0.569569	0	2.49453	3.90593	2.84079	2.39392	1.25433	10.9449	3.89241	4.40039	1.93395	2.15747	3.09039	2.0565	11.2018	4.78421	0	1.27099	0.364419	0.547316	0	20.9691	1.12447	30.525	1.65908	18.214	0.0202659	1.45453	2.56451	0.000515389	1.22006	13.9631	2.08704	4.47487	0.985187	0.0437467	6.44236e-05	3.81498	3.24562	26.0531	12.5122	13.3838	26.8645	12.4407	1.09996	6.34971	1.67	17.3544
2012-02-08	39	0.574894	0	2.49453	3.90593	2.84079	2.39392	1.25433	10.9449	3.89241	4.40039	2.58245	2.18467	3.53079	2.0565	12.0644	4.78421	0	1.27099	0.364419	0.547316	0	20.9691	1.12447	30.525	1.65908	18.5502	0.0202659	1.45453	2.56451	0.000515389	1.22006	13.9631	2.08704	4.47487	0.985187	0.0437467	6.44236e-05	3.81498	3.24562	26.5374	13.7884	13.3838	29.2453	15.5735	1.09996	6.34971	1.67	17.5617
2012-02-09	40	0.574894	0	2.49453	3.90593	2.84079	2.39392	1.25433	10.9449	3.89241	4.62327	3.92777	2.18467	3.55244	2.0565	12.2502	4.79153	0	1.27099	0.364419	0.547316	0	20.9691	1.12447	30.525	1.65908	19.2157	0.0202659	1.45453	2.56451	0.000515389	1.22006	14.0104	2.08704	4.47487	0.985187	0.0437467	6.44236e-05	3.81498	3.24562	26.5374	14.4853	13.3838	29.7581	18.6829	1.09996	6.35735	1.67	17.5617
2012-02-10	41	0.574894	0.146394	2.49453	3.90593	2.84079	2.39392	1.25433	10.9449	3.89241	4.62327	3.9326	2.18467	4.46024	2.0565	12.2502	4.8131	0	1.27514	0.364419	0.547316	0	21.0382	1.12447	30.525	1.65908	19.5987	0.0314202	1.45453	2.56451	0.000515389	1.22006	14.0104	2.08704	4.47487	0.985187	0.0437467	6.44236e-05	3.81498	3.26831	27.0096	15.2222	13.3838	30.5604	19.579	1.09996	6.39964	1.67	17.5617
2012-02-11	42	0.574894	0.146394	2.49453	3.90593	2.84079	2.39392	1.25433	10.9449	3.89241	4.62327	3.9326	2.25777	4.72345	2.0565	12.2502	5.39496	0	2.27594	0.367513	0.547316	0	21.0382	1.12447	30.525	1.66269	19.7172	0.0314202	1.45453	2.56451	0.000515389	1.22006	14.0104	2.08704	4.47487	0.985504	0.0437467	0.0393998	3.81498	3.43799	27.513	15.4171	13.3838	30.6372	20.2594	1.09996	6.39964	1.67	17.5845
2012-02-12	43	0.574894	0.146394	2.49453	3.90593	2.84079	2.39392	1.25433	10.9449	3.89241	4.62327	3.9326	2.36029	4.72345	2.0565	12.2502	6.50522	0	2.4683	0.367513	0.547316	0	21.0403	1.12447	30.5266	1.88088	19.7876	0.0314202	1.45453	2.56451	0.000515389	1.22006	14.0104	2.34578	4.47487	1.74022	0.0437467	0.122473	3.81498	3.62554	27.5241	15.5842	13.3838	30.9126	20.7719	1.09996	6.39964	1.67	17.5859
2012-02-13	44	0.574894	0.146394	2.49453	3.90593	2.84079	2.39392	1.25433	10.9449	3.89241	4.62327	3.9326	2.36029	4.72345	2.0565	12.2502	6.55599	0	2.70291	0.367513	0.547316	0	21.2663	1.12447	30.5749	2.42626	19.7876	0.0314202	1.45453	2.56451	0.000515389	1.22006	14.0104	3.02506	4.47487	1.98364	0.0437467	0.351135	3.81498	3.65798	27.7403	15.6691	13.3838	30.9126	21.7841	1.09996	6.4019	1.67	17.5859
2012-02-14	45	0.574894	0.146394	2.49453	3.90593	2.84079	2.39392	1.25433	10.9449	4.28077	4.62327	3.9326	4.33705	4.72345	2.0565	12.2502	6.55599	0	2.70536	0.367513	0.547316	0	21.6185	1.12447	30.6714	2.4307	19.7876	0.0314202	1.45453	2.56451	0.000515389	1.22006	14.0104	4.25987	4.47487	2.08368	0.0437467	0.351135	3.81498	3.65882	27.8485	15.6751	13.3838	30.9126	22.6454	1.09996	6.40687	1.67	17.5859
2012-02-15	46	0.574894	0.146394	2.49453	3.90593	2.84079	2.39392	1.25433	10.9449	4.40328	5.00998	3.9326	5.22221	4.72345	2.0565	12.2502	6.55599	0	2.70536	0.367513	0.547316	0	21.6989	1.12447	30.6725	2.435	19.7876	0.0314202	1.45453	2.56451	0.000515389	1.37365	14.0104	4.86073	5.17345	2.08368	0.0437467	0.351135	3.81498	3.65882	28.0271	15.6751	13.3838	30.9126	23.3228	1.09996	6.70241	1.6907	17.5859
2012-02-16	47	0.574894	0.146394	2.5078	3.90738	2.84079	2.39392	1.25433	10.9449	4.40328	5.78861	3.9326	6.896	4.72345	2.0565	12.2502	6.55599	0	2.70536	0.367513	0.547316	0	21.7062	1.12447	30.6725	2.52522	19.8788	0.761977	1.45453	2.56451	0.0135605	1.57038	14.0104	4.96672	5.23982	2.08368	0.0437467	0.351135	3.81498	3.6644	28.0301	15.6751	13.3838	30.9126	23.6294	1.09996	7.43873	1.70171	17.5859
2012-02-17	48	0.574894	0.146394	2.5078	3.96092	2.84079	2.39392	1.25433	10.9449	4.40328	7.044	3.9326	10.2434	4.72345	2.0565	12.2502	6.55599	0	2.70536	0.367513	0.547316	0	21.7062	1.12447	30.6725	2.70548	19.8788	2.25746	1.45453	2.56451	0.0135605	1.57696	14.0219	4.98377	5.75746	2.08368	0.0437467	0.351135	3.81498	3.6644	28.0742	15.6751	13.3838	30.9126	23.6368	1.09996	8.14792	1.70171	17.5859
2012-02-18	49	0.738595	0.146394	2.5078	4.05903	2.84079	2.39392	1.25433	10.9449	4.40328	9.49071	3.9326	14.0386	4.72345	2.0565	12.2502	7.34464	0	2.70536	0.367513	0.547316	0	21.7062	1.12447	30.6725	2.7461	19.8788	2.25746	1.45453	2.56451	0.0135605	1.57696	14.0219	4.98377	6.57257	2.08368	0.0437467	0.351135	3.81498	3.6644	28.0742	15.7507	13.3838	30.9144	23.6368	1.09996	8.5388	1.70171	17.5859
2012-02-19	50	1.00333	0.146394	2.5078	4.12309	2.84079	2.39392	1.25433	10.9449	4.40328	11.1352	3.9326	16.0564	4.734	2.0565	12.2502	7.8983	0	2.70536	0.367513	0.547316	0	21.7062	1.12447	30.6779	2.7461	20.2878	2.25823	1.45453	2.56451	0.0135605	1.57696	14.0219	4.98377	7.68575	2.08368	0.0437467	0.351135	3.81498	3.6644	28.1019	16.472	13.3838	31.012	23.6368	1.09996	8.60746	1.70171	17.5859
2012-02-20	51	1.09902	0.146394	2.57797	4.12309	2.84079	2.39392	1.25433	10.9449	4.40328	11.7669	3.9326	19.8671	4.90236	2.0565	12.4202	8.6888	0	2.70605	0.367513	0.547316	0	21.7062	1.12447	31.2879	2.7461	20.5354	2.25823	1.45453	2.56451	0.0135605	1.57696	14.0219	5.04458	7.7477	2.08368	0.0437467	0.351135	3.82971	3.6644	28.5589	19.841	13.3838	31.012	23.6368	1.09996	8.66927	1.70171	17.5894
2012-02-21	52	1.09902	0.146394	2.68847	4.32212	2.84079	2.39461	1.25433	10.9449	4.40328	11.7669	3.9326	21.8389	4.90236	2.0565	12.5159	9.69709	0	2.99469	0.367513	0.547316	0	21.7062	1.12447	31.2944	2.74869	20.8341	2.25823	1.45453	2.56451	0.0135605	1.57696	14.0219	5.12719	7.7477	2.08368	0.0437467	0.351135	4.12516	3.6644	28.9811	23.1044	13.8197	31.1405	23.6368	1.09996	8.68882	1.70171	17.5894
2012-02-22	53	1.10692	0.146394	2.69701	4.43673	2.84079	2.39461	1.25433	10.9449	4.40328	11.7669	3.9326	23.0212	4.90236	2.0565	12.5159	9.69709	0	3.19854	0.367513	0.547316	0	21.7062	1.15162	31.2944	4.94729	21.4607	2.25823	1.45453	2.56451	0.0135605	1.70338	14.0219	5.12719	8.62766	2.08368	0.0437467	0.351135	4.1411	3.6644	29.2744	25.0077	13.9269	31.3229	23.6368	1.09996	8.68882	1.70171	17.62
2012-02-23	54	1.10692	0.146394	2.69701	4.43673	2.84079	2.39461	1.25433	10.9449	4.40328	11.7669	3.9326	24.5325	5.81796	2.06825	12.5159	9.69709	0	3.20026	0.367513	0.547316	0	21.7062	1.67257	31.2944	5.37696	22.0905	2.25823	1.45453	2.56451	0.0135605	1.82633	14.0219	5.12719	9.10759	2.08368	0.0437467	0.351135	4.1411	3.6644	29.2759	30.6376	14.3638	31.8313	23.6368	1.09996	9.03242	1.70171	18.7529
2012-02-24	55	1.10692	0.146394	2.69701	4.43958	2.84079	2.39461	1.25433	10.9449	4.40328	12.2797	3.9326	25.0457	5.81796	2.06825	12.5159	9.69709	0	3.20057	0.367513	0.547316	0	21.7062	3.20182	31.2944	5.95151	22.8659	2.26074	1.45453	2.56451	0.101797	1.82684	14.0219	5.6964	9.45541	2.08368	0.0437467	0.351135	4.1411	3.6644	29.2759	34.0788	15.4756	32.0043	23.6368	1.09996	9.18599	1.70171	20.6566
2012-02-25	56	1.10692	0.146394	2.89122	4.9657	2.84079	2.39461	1.25433	10.9449	4.40328	12.8648	3.9326	25.0657	5.81796	2.06825	12.5159	9.69709	0	3.20057	0.367513	0.547316	0	21.7062	4.24703	31.2944	6.86095	23.6346	3.66552	1.45453	2.66597	0.821713	1.82684	14.0219	6.04801	10.8617	2.17002	0.0641586	0.351135	4.1411	3.6644	29.2759	34.7661	16.138	32.7244	23.6368	1.09996	9.58436	1.70171	22.1041
2012-02-26	57	1.10692	0.146394	3.94123	7.16645	2.84079	2.40756	1.25433	10.9449	4.40328	14.4254	3.9326	25.7701	5.81796	2.06825	12.5807	9.69709	0	3.20057	1.57055	0.547316	0	21.7062	4.24703	31.2944	9.0199	24.851	4.90115	1.45453	2.86834	2.54245	1.82684	14.0219	6.04801	11.422	2.58046	0.224928	0.392693	4.1411	3.6644	29.288	34.8015	16.1502	33.6522	23.6368	1.09996	9.95741	1.70966	22.3414
2012-02-27	58	1.10692	0.146394	4.91521	8.62129	2.84079	2.40756	1.25433	10.9449	4.40328	16.3179	3.9326	28.1329	5.81796	2.4159	12.5923	9.69709	0	3.20057	4.11902	0.547316	0	21.7062	4.24703	31.2944	9.92059	26.5037	5.7258	1.45453	2.99736	3.02208	2.62773	14.0219	6.04801	11.4333	2.6228	0.286154	0.392693	4.1411	3.6644	29.4622	34.8206	16.1502	34.7236	23.6422	1.09996	9.9879	2.06686	22.5258
2012-02-28	59	1.10692	0.146394	5.11406	9.6789	2.84079	2.40756	1.25433	10.9449	4.40328	18.3273	3.9326	30.6447	6.08478	3.41914	12.5925	9.69709	0	3.67486	6.51515	0.547316	0.0460982	21.7062	4.25473	31.2944	10.3203	27.4153	5.76456	1.51419	3.49737	3.23661	3.22012	14.0219	6.04801	11.4333	2.94214	0.525234	0.525905	4.1411	3.6644	29.952	34.9736	16.1502	35.4696	23.6422	1.09996	10.5065	2.12222	22.6723
2012-02-29	60	NA	NA	5.11406	NA	NA	NA	1.41381	NA	NA	NA	3.9326	NA	NA	NA	12.5925	NA	NA	NA	7.88578	NA	NA	NA	4.25473	NA	NA	NA	5.81957	NA	NA	NA	3.66213	NA	NA	NA	3.4471	NA	NA	NA	3.6644	NA	NA	NA	36.0219	NA	NA	NA	2.41731	NA
2012-03-01	61	1.10692	0.169001	5.11406	13.0267	2.84079	2.415	1.98279	10.9449	4.40328	21.0194	3.9326	32.8457	6.08478	5.03771	12.5955	9.69709	0	3.92307	8.7044	0.68733	0.233928	21.7062	4.25473	31.2944	10.3228	27.5378	6.00749	1.5322	5.15959	3.57007	3.8067	14.0219	6.07981	11.4333	3.4752	0.525234	0.651077	4.1411	3.6644	30.1362	34.9915	16.1502	38.9125	23.6422	1.09996	11.2024	2.8157	24.1608
2012-03-02	62	1.10692	0.169001	5.11406	15.866	2.84079	2.76878	2.00017	10.9485	4.40328	22.9028	3.9326	33.7229	6.08478	6.01084	12.9054	9.69709	0	4.0384	9.23603	0.68733	0.233928	21.7062	4.25473	31.2944	10.3228	27.5569	6.07972	1.54195	5.55341	3.57007	3.8067	14.0219	6.57608	11.4333	3.4752	0.525234	0.883435	4.1411	3.6644	30.4582	34.9973	16.1502	40.4173	23.6703	1.09996	11.6924	2.82746	27.3368
2012-03-03	63	1.25975	0.219488	5.11406	17.1981	2.84079	3.82285	2.00017	10.9485	4.40328	24.8412	3.9326	35.43	6.08478	7.51218	13.0838	9.69709	0.730714	4.2199	9.3259	0.68733	0.233928	21.7062	4.25473	31.359	10.3228	27.6899	6.12504	1.54195	5.55906	5.13624	3.8067	14.0219	6.57608	11.4333	3.4752	0.525234	1.54012	4.1411	3.6644	30.4736	34.999	16.1502	41.1215	23.9443	1.09996	11.7558	2.84967	29.2477
2012-03-04	64	2.06846	1.60916	5.11538	17.4331	2.84079	4.03624	2.00017	10.9587	4.50277	26.3199	3.93331	38.1138	6.08478	8.51331	13.2384	9.69709	0.730714	4.99807	9.3429	0.68733	0.233928	21.7062	4.25473	32.0744	10.3245	29.0423	6.45747	1.54195	5.60875	5.92517	3.8067	14.0219	6.57608	11.4407	3.4752	0.525234	1.92575	4.1411	3.6644	30.4882	35.5628	16.1569	42.1893	24.0691	1.09996	11.7558	4.8229	29.9331
2012-03-05	65	3.06756	2.52169	5.38497	18.5565	2.84876	4.03624	2.00017	10.9587	4.8372	27.2919	3.96473	40.6978	6.08478	9.63503	13.2892	9.69709	0.968047	6.47698	9.85604	0.911598	0.233928	21.7062	4.25473	32.3215	10.3245	29.7727	7.03374	1.54324	5.6119	6.86477	3.81113	14.0219	6.57608	11.4908	4.19405	0.525234	1.92575	4.1411	3.66813	31.3833	37.0462	16.1706	42.9201	24.1138	1.21981	11.7593	5.15806	31.1849
2012-03-06	66	5.96837	2.5922	5.46314	21.1958	2.87901	4.03624	2.00017	10.9951	4.8372	28.6544	4.0929	45.6992	6.08478	9.72592	14.1803	9.69709	1.82225	7.51156	10.2607	1.71994	0.236302	21.9821	4.25473	32.7445	10.3397	29.9623	7.20963	1.54324	5.63891	8.5598	4.33609	14.0219	6.57608	11.4908	4.70789	0.525234	1.93826	4.1411	3.66813	32.6334	37.4548	16.1706	43.5281	24.1187	1.53736	11.7644	5.60902	33.1836
2012-03-07	67	6.88556	2.5922	5.57019	22.0225	3.02227	4.21916	2.00017	10.9951	4.8372	29.8175	4.13065	48.0857	6.08478	11.3928	15.7294	9.71888	2.48908	10.9339	10.7092	1.71994	0.252418	23.0906	4.25473	33.036	10.6663	30.3846	7.20963	2.51095	5.67668	9.83213	4.33609	14.0219	7.6767	11.4908	5.04491	0.525234	2.5983	4.1411	3.66813	35.0328	37.4842	16.2008	45.3628	24.1187	1.67194	11.8073	7.11948	34.2894
2012-03-08	68	7.34293	2.5922	5.75949	23.3125	3.30898	4.21916	2.00017	10.9951	4.8372	29.967	4.13065	49.965	6.09298	11.8193	18.6895	10.1001	3.27891	12.4629	13.1815	1.71994	0.255505	23.2965	4.25473	33.5033	10.6663	31.6155	7.20963	5.72345	5.68104	10.2253	4.33609	14.0219	8.3899	11.4908	5.08139	0.525234	3.94575	4.1411	3.66813	35.8447	38.5726	16.4808	48.9614	24.1893	2.13969	12.2418	9.06489	36.8287
2012-03-09	69	7.3449	2.5922	6.5664	25.2767	4.90779	4.21916	2.49286	10.9985	4.8372	30.5865	4.13065	54.6801	6.09298	11.8193	21.3176	10.1271	3.64549	15.4386	13.5064	1.71994	0.255505	23.6545	4.25473	34.3231	10.6663	32.3971	7.20963	8.81473	6.31021	10.3422	4.33609	14.0219	8.39193	11.4908	5.08139	0.525234	4.90017	4.1411	3.66813	35.8715	38.8566	16.6282	50.6674	25.6329	3.84279	12.2463	10.4794	40.3139
2012-03-10	70	7.38169	2.5922	7.72361	25.4251	5.53657	4.21916	3.58803	12.4313	4.8372	31.8595	4.13078	60.646	6.09298	11.8193	21.8759	10.2169	3.64549	16.186	13.5064	1.71994	0.255505	23.6545	4.25473	36.4365	10.7219	33.2665	7.20963	10.7744	7.51887	10.4057	4.33609	14.0276	8.39193	11.4908	5.08203	0.687317	5.27648	4.14733	3.66813	36.5538	39.1545	16.6314	53.6706	25.7519	4.72933	12.4272	11.4468	44.5973
2012-03-11	71	7.3952	2.5922	8.65488	25.8887	6.45257	5.0358	4.64107	13.5544	4.8372	33.1266	4.19654	63.1348	6.09298	11.8193	22.3121	11.6682	3.64549	18.7556	13.5064	1.71994	0.255505	23.6545	4.25473	37.5418	10.9528	33.6351	7.20963	12.7324	8.2632	10.4059	4.33609	14.0276	8.39193	11.4908	5.08203	1.58157	5.4124	4.24364	3.66813	37.3588	39.2753	19.381	55.2581	26.2927	6.11826	12.5219	11.5236	47.2268
2012-03-12	72	7.3952	2.5922	9.26435	26.4109	7.01546	6.19145	6.01281	15.5496	4.8372	34.4688	4.19654	64.2407	6.09298	11.8193	22.6316	12.7532	3.64549	20.5596	13.5064	1.71994	0.255505	23.6673	6.35907	40.2997	11.407	34.4022	7.20963	14.562	8.30486	10.4066	4.33609	14.0276	8.39193	11.5627	5.08203	3.51748	5.54547	4.24364	3.66813	38.5106	39.3092	21.5804	55.3655	26.8701	7.18761	12.7013	11.5379	50.4827
2012-03-13	73	7.3952	2.5922	9.26519	28.9212	7.25194	7.17184	7.27443	16.3093	4.8372	35.6869	4.19654	64.5913	6.09298	11.8193	22.8142	14.1289	3.64549	21.4329	15.5539	1.71994	0.255505	23.6673	12.801	42.9948	11.4765	36.1179	7.20963	17.4848	8.65414	10.4066	4.33609	14.0276	8.39193	13.0031	5.08383	4.13359	5.54547	4.25531	3.66813	39.6395	39.3924	21.6021	55.8978	30.1695	7.61225	15.0194	11.5379	52.4221
2012-03-14	74	7.3952	2.5922	9.39286	32.4171	8.0047	7.38907	7.9545	16.3093	4.8372	36.3439	4.19654	65.4199	6.09298	11.8193	22.9028	15.8798	3.64549	21.9197	15.9129	2.06651	0.355179	23.6673	15.1795	43.477	11.7546	37.2282	7.20963	18.4799	8.67106	10.4066	4.33757	14.0276	8.40468	15.5791	5.45762	4.27863	5.552	4.50285	3.66813	39.9547	39.6414	21.6069	55.9215	33.8442	7.69994	16.1448	11.5436	52.5354
2012-03-15	75	7.41423	2.5922	9.78475	36.2657	9.47604	8.45443	8.51142	16.3093	4.8372	36.3818	4.19654	65.9233	6.09298	11.8193	23.0953	17.7261	3.64549	22.6141	15.9129	2.62699	0.72882	23.6673	15.5745	45.2361	11.7972	37.8805	7.20963	18.6742	8.67106	10.4066	4.33757	14.0276	8.42579	16.1177	5.66466	4.27863	6.22989	4.50285	3.66813	40.906	42.9294	21.6257	56.5119	38.7439	7.96332	16.1448	11.5437	52.5625
2012-03-16	76	7.53504	2.5922	9.9811	39.773	10.1342	8.59163	8.55519	16.3093	4.8372	37.0317	4.19654	66.6561	6.20547	11.8193	23.223	20.2944	4.16326	23.0477	15.9295	2.62699	1.1997	23.6673	18.1201	47.7396	11.8735	38.0168	7.20963	19.0189	8.67106	10.4066	4.33757	14.0417	9.11725	16.1922	5.69237	4.27863	6.84855	4.50285	3.66813	41.4057	47.2853	21.6411	56.9386	41.4619	8.21922	16.1451	11.5437	52.5625
2012-03-17	77	8.7038	2.5922	10.0654	41.0189	10.1346	8.59163	8.56867	16.3093	4.8372	39.4093	5.06763	70.3622	6.36703	11.8193	23.223	21.9491	4.37485	23.2223	15.9397	2.6348	1.33439	24.3511	19.7969	47.8399	11.8735	38.0168	7.20963	19.7894	8.67106	10.4066	4.33757	14.2298	9.38939	16.6294	5.69237	4.27863	6.92635	4.50285	3.66813	41.4309	51.0922	21.69	57.8945	43.5354	8.453	16.3816	11.5694	52.5835
2012-03-18	78	12.2792	2.5922	10.3053	43.2826	10.2523	8.59163	8.98787	16.3093	4.8372	41.5468	6.02512	71.6818	6.36703	11.8193	23.223	22.365	4.42193	23.2835	15.9901	2.90563	1.61755	24.3869	22.5716	47.953	11.8735	38.7849	7.20963	21.2927	8.67106	10.4066	4.33757	14.2298	9.49303	17.3702	5.69237	4.28915	7.76709	4.50285	3.66813	41.7288	56.6331	21.7797	61.4572	45.3904	8.58288	16.4639	11.8601	52.5835
2012-03-19	79	15.6746	2.5922	10.3053	45.2798	10.566	8.59163	9.0252	16.3093	4.8372	42.8397	7.2082	71.7356	6.42466	11.8193	23.223	22.5455	5.133	23.4119	16.0286	2.97001	1.73799	24.3869	25.289	48.3044	11.8739	39.4411	7.20981	22.5248	8.67106	10.4066	4.33757	14.2298	9.65958	18.2261	5.71766	5.05507	9.29108	4.50285	3.67732	42.4103	63.3409	22.1753	63.767	46.031	8.67205	16.8082	12.316	52.5835
2012-03-20	80	18.1461	2.5922	10.3053	47.7402	11.5379	8.59163	9.24741	16.3093	4.8372	44.1037	8.62579	71.769	6.42853	11.8193	23.2822	22.5477	9.30581	24.153	16.1128	3.07172	1.74024	24.3869	27.7281	48.6698	12.2133	40.2317	7.20981	23.0857	8.67106	11.0305	4.33757	14.2537	9.65971	18.4022	6.04822	5.41625	10.8542	4.50285	4.13135	43.4664	66.651	24.2205	65.2284	46.8619	8.71111	16.9316	12.4313	52.5835
2012-03-21	81	19.1444	2.5922	10.3053	50.8903	12.6537	8.59163	9.80091	16.3093	4.8372	46.3364	10.079	71.8578	6.43008	11.8193	23.2822	22.5599	10.6027	25.8598	16.853	3.07172	1.74024	24.3869	30.2849	49.0258	12.3633	41.5175	7.21225	23.2729	8.67106	11.4837	4.33757	14.2537	9.66642	18.4191	6.30367	5.41625	12.3205	4.50285	4.25823	46.5641	67.2987	25.1624	66.0705	49.9405	8.7867	17.2114	12.4327	52.5835
2012-03-22	82	20.3257	2.5922	10.3053	54.3915	14.9484	8.59163	10.4036	16.3093	5.19844	49.8508	11.0349	72.2412	6.43008	11.8767	23.2822	22.804	10.6344	27.0691	17.0486	3.51352	1.74214	24.3869	32.8364	51.4376	12.962	42.6806	7.21225	23.7823	8.67106	11.4969	4.33757	14.2575	9.6831	18.4228	6.30367	5.41944	13.1838	4.50285	4.42718	47.3796	70.2167	25.5187	66.8357	51.8578	8.79531	18.1472	12.5507	52.5835
2012-03-23	83	21.2961	2.5922	10.3053	57.5032	18.3348	8.83626	10.6124	16.3093	5.63702	51.7862	13.4348	74.3799	6.4693	11.884	23.2855	22.9357	10.6344	27.2623	18.0278	4.49965	1.78997	24.3869	33.3443	57.359	13.8533	43.8326	7.21225	26.5252	8.67106	11.5223	4.33757	15.2304	10.915	18.4228	6.30367	5.42368	13.8786	4.50446	4.43395	48.1228	72.1852	25.5559	67.5743	53.3041	9.31613	22.1761	12.5507	52.6054
2012-03-24	84	23.9093	2.76304	10.3053	61.3206	19.6235	8.85217	11.0231	16.3093	5.95003	54.1028	16.0415	75.1361	6.8648	11.884	23.3938	22.9368	10.6344	27.2918	19.2587	5.24161	2.02063	24.3869	34.0613	62.5176	15.2945	44.6481	7.21225	28.9393	8.67106	11.5632	4.33757	16.0673	12.5697	18.5543	6.30367	5.62609	14.5007	4.62562	4.45476	48.7984	73.2352	25.5559	67.6825	54.1193	9.31787	23.789	12.628	52.6062
2012-03-25	85	26.5448	3.41148	10.3053	64.896	19.6623	9.24254	11.315	16.4345	6.01224	56.8388	17.7182	75.7315	7.08438	11.884	23.5	22.9548	10.6344	27.3547	21.4787	6.02891	2.78171	24.5042	34.4537	66.7873	18.0164	44.9523	7.21225	29.6714	8.7438	11.9518	4.52076	16.5314	17.0224	18.5543	6.30367	5.63009	14.53	4.63231	4.45964	48.8651	73.8656	26.8893	68.3292	54.7691	9.31787	24.474	13.0049	52.697
2012-03-26	86	28.8577	3.7334	10.3053	68.7209	19.7237	9.2851	11.861	17.2204	6.01224	59.0089	19.0453	77.8672	7.14743	11.884	23.7794	23.1383	10.6344	28.3321	25.4192	6.9469	2.90291	24.5042	34.6056	71.6195	20.0254	45.2251	7.21225	29.7018	8.85679	12.1797	4.56013	16.5649	22.2488	18.5919	6.30367	6.15963	14.9163	4.63231	4.46209	49.6783	75.2884	29.7605	68.6142	55.0405	9.31787	25.0195	13.2009	53.2767
2012-03-27	87	30.1945	3.74261	10.3053	70.0521	20.0423	9.2851	13.0754	18.974	6.13755	60.9765	20.18	78.458	7.14743	11.884	24.157	23.3085	10.6344	30.6	28.6909	8.16081	2.90291	24.5042	34.6064	73.7528	22.1952	45.2651	8.05508	29.7174	9.23039	12.414	4.5616	16.571	25.6777	18.6193	6.30367	6.42209	15.6839	4.77962	4.6049	50.4629	78.2175	33.0132	69.0105	55.3336	9.88294	25.0549	13.4159	54.7404
2012-03-28	88	30.6855	3.74441	10.3053	70.2802	20.2214	9.2851	15.8507	20.8768	6.15209	61.3717	21.1639	78.9992	7.14743	11.9247	24.6337	23.5041	10.6344	31.795	32.9436	9.01131	2.95146	24.5042	34.6144	75.4327	23.6862	45.3826	10.5363	29.7174	9.52152	12.6854	4.5616	16.8829	26.5485	18.6235	6.30367	6.42209	16.2955	5.18981	5.01348	51.1966	81.8641	36.1136	69.3309	55.6419	11.0064	25.0787	13.6494	55.1617
2012-03-29	89	31.6579	3.74441	10.4568	71.7968	20.2864	9.2851	19.26	22.0578	7.04347	61.3848	22.0612	79.2537	7.14743	11.9808	25.1437	26.1961	10.6344	32.6615	36.2004	9.73534	2.95146	25.0595	34.6608	79.518	25.054	45.4237	12.5373	29.7174	10.1763	13.1066	4.56619	17.9614	27.1566	18.646	6.30367	6.42728	18.0991	5.86945	5.38602	52.8994	84.4173	38.4663	69.4385	55.8027	11.435	25.5285	13.6629	55.832
2012-03-30	90	32.5289	4.10848	11.1466	72.8788	20.3093	9.29588	21.7163	24.8545	8.12477	61.6553	22.4572	79.3195	7.14743	11.9808	25.4676	28.0391	10.6344	33.456	37.3944	10.0442	3.01982	26.4208	34.7429	83.9818	26.6553	45.4751	13.0456	29.7884	13.3569	13.5544	4.59857	19.1609	27.8233	18.646	6.31273	6.43364	18.6162	7.33148	5.73499	54.0077	86.7319	39.8674	69.471	55.97	13.6205	26.1413	13.664	56.7308
2012-03-31	91	34.3654	4.96329	11.7746	73.2381	20.8356	9.43212	22.5337	28.0916	9.30131	62.4037	22.8804	79.5402	7.14856	12.0423	25.9335	29.2129	10.8831	34.5317	38.9745	10.1418	3.05028	27.2573	35.242	86.7814	30.3045	46.0765	13.742	30.802	16.2544	14.6902	4.77052	20.9421	31.0395	18.7315	6.54579	6.85373	18.8582	9.04266	6.60009	54.6256	89.3164	40.4918	69.4907	56.317	15.1041	26.4897	13.664	60.2915
2012-04-01	92	37.9303	5.92862	11.8298	74.057	21.3295	9.4749	23.6229	31.4033	10.0856	63.5007	23.3603	80.3317	7.75763	12.6602	26.7027	30.6151	11.573	35.257	39.4251	10.4402	3.05276	27.9889	35.4974	87.9094	34.3808	46.4289	14.5663	30.8912	17.9749	15.0135	5.50398	23.5856	35.7605	19.4239	7.05696	8.05009	18.9958	11.4461	7.98053	54.8577	92.2957	41.6555	69.4907	56.8156	16.4864	28.2589	13.664	64.2015
2012-04-02	93	39.1265	6.24681	11.9107	74.7649	22.2747	9.787	24.0682	35.6786	10.7511	65.9657	23.9325	80.8903	8.3852	13.098	27.338	31.3619	12.3886	35.818	39.4636	10.7524	3.05276	28.6599	35.5591	88.7549	36.5598	46.4536	15.4416	30.8973	18.7669	15.3572	6.00043	26.1562	40.1403	19.5358	7.31288	8.33682	19.7351	11.9231	9.21368	54.8712	92.6601	43.1463	69.4907	57.589	18.2215	28.704	13.6982	65.8914
2012-04-03	94	40.576	6.72211	12.311	77.919	23.0039	10.4443	24.1693	39.5888	12.052	69.2167	24.8249	81.4795	8.89554	14.3965	28.3624	33.8541	12.7239	36.2521	39.8719	13.0685	3.13749	30.48	35.574	89.6221	39.8037	46.459	16.1753	31.2633	19.6396	15.4362	7.10975	30.5089	43.41	19.5446	7.5431	9.28407	20.756	14.3848	12.0175	55.0063	92.6684	47.978	69.4919	57.9214	21.0919	29.1682	15.0815	66.622
2012-04-04	95	41.8253	7.08211	13.3318	81.988	23.8622	10.6381	24.1697	43.0948	13.0239	71.9481	25.8985	82.1116	9.13933	14.7961	29.0603	37.6593	13.2327	36.7065	40.3573	16.6151	3.33471	30.9031	36.5024	90.231	43.458	46.5178	16.911	31.6482	20.2237	15.7684	8.4366	33.552	44.9489	19.5823	7.60191	10.0466	21.3302	16.6942	15.483	55.94	92.6691	51.5489	69.5041	58.192	22.5162	29.8806	18.0252	67.3869
2012-04-05	96	43.1545	7.53257	16.9969	85.3708	25.4671	10.649	24.1697	47.6827	13.4935	73.7625	27.1553	82.9451	9.45073	15.0681	30.0855	40.9056	14.6528	37.0499	41.2831	19.6145	3.33471	32.0053	37.0358	90.5127	48.1211	47.5409	17.0966	31.6663	20.7941	16.3758	9.70156	35.3151	45.7824	20.229	8.39866	10.5671	21.6717	18.6398	19.5663	57.3545	92.6946	54.0994	69.5041	58.6964	23.2782	30.5965	20.6614	67.6222
2012-04-06	97	44.5526	8.00741	21.3183	88.4778	26.3543	10.649	24.192	50.2563	13.7796	75.9126	29.2673	83.4631	9.51831	16.9419	31.374	43.35	16.0918	37.9342	41.7265	23.4655	3.40276	33.2125	38.0027	91.7166	53.2856	49.1831	17.314	31.6663	22.5086	17.1013	14.2036	39.376	47.1372	21.0085	10.1553	10.6258	22.6185	19.7087	22.0046	58.4722	92.698	57.5963	69.5041	59.2946	24.9008	31.4775	23.9036	67.8454
2012-04-07	98	45.5039	9.34777	24.6676	90.6815	26.5859	10.649	24.6386	50.9475	14.008	77.4007	32.1378	84.4412	9.78416	20.1775	32.2857	43.7873	17.2299	38.813	41.7689	26.0081	3.68853	34.0106	39.8045	92.4516	58.4422	50.1238	17.4793	31.6663	25.9431	17.763	16.2951	43.9633	48.4889	22.2609	12.9848	10.6432	23.7615	20.9134	25.8178	59.2176	92.9003	61.1789	70.4392	59.4845	25.8768	31.8033	27.2792	68.265
2012-04-08	99	47.0949	11.318	28.5795	92.7446	27.2986	10.6596	25.1671	52.0442	14.316	77.676	35.4188	85.4452	10.4144	21.6075	33.1254	43.7873	18.4578	42.0435	42.0869	30.501	5.20573	36.0353	40.5424	93.3688	62.4446	51.1188	18.2076	31.6663	27.3413	18.6747	17.3793	47.2542	48.5055	22.7473	15.9907	10.6482	26.3975	21.3502	27.0669	60.1246	93.6666	64.3005	71.8008	59.5085	27.8017	32.6418	31.4511	68.6138
2012-04-09	100	49.8307	14.0665	32.6061	93.8867	29.2997	10.6657	25.1712	52.1559	14.6605	77.6764	38.9402	86.317	11.1372	22.5009	33.8342	43.9209	18.7626	44.1	42.8512	35.9149	5.58625	39.9884	41.8364	94.2822	62.919	51.7259	19.1046	31.6663	30.5981	19.2716	18.7181	49.6931	48.7008	23.0313	19.2934	10.6616	27.2966	21.6891	27.1471	61.8049	96.834	67.5826	73.1171	59.9356	29.386	33.2112	34.4693	70.0203
2012-04-10	101	53.2029	16.8634	37.3215	94.8034	31.6768	10.7706	25.1857	52.1559	15.281	77.8579	42.0583	87.0841	12.8254	23.0542	34.3506	44.0952	18.7626	46.9875	43.794	40.0485	6.07873	42.4183	43.0293	94.6713	62.9945	52.3144	22.5944	31.6663	31.7401	19.8827	20.2972	53.8419	48.7015	24.3035	23.3354	11.5401	27.3093	22.4739	27.1814	63.8501	100.604	71.7538	74.4044	60.7892	31.7816	34.0493	34.9921	72.73
2012-04-11	102	55.872	18.7869	43.7226	96.3946	34.8341	10.9414	25.2554	52.1559	16.3143	77.8635	43.4728	87.5545	13.4739	23.8324	36.8442	44.2604	18.7626	49.9593	45.2946	42.5017	6.34356	45.3225	44.0635	94.9446	63.0054	53.2214	27.2594	31.6767	32.6653	21.9485	21.6819	57.7649	48.7435	25.3017	26.0458	12.3595	27.3967	23.2323	27.3021	65.0893	103.006	79.4759	77.7765	62.053	34.5144	35.2628	35.1299	73.189
2012-04-12	103	58.2239	20.4839	51.4647	100.747	37.8171	11.6885	25.3314	52.1559	18.0348	77.9478	44.5742	88.2592	14.4951	24.4284	39.4089	46.4436	18.7626	52.2834	49.2059	43.6803	7.4034	47.3265	46.4531	95.4875	63.5171	53.748	29.6599	31.8748	33.2096	24.8683	25.0309	61.0583	49.2071	25.4363	28.4085	13.4391	27.8691	24.9884	27.6667	68.4637	106.435	87.4145	79.7647	63.6571	37.3918	37.2142	35.9166	73.5185
2012-04-13	104	61.4219	23.4514	57.1444	106.81	39.6737	13.9887	25.3389	52.1559	20.7928	79.0101	46.5861	88.7426	15.8152	26.0247	41.4295	47.9376	18.7626	55.6675	52.8152	43.9443	8.51785	48.2643	49.2003	96.764	64.1234	54.6249	30.7827	32.1266	33.8067	25.7073	29.8847	63.0351	50.173	25.4655	31.0364	14.9027	27.9307	27.2325	28.1288	72.4875	111.185	94.1	81.0464	65.0431	40.9237	41.0729	38.4777	76.5643
2012-04-14	105	64.1503	27.0953	63.4623	111.566	41.3961	15.91	25.3453	52.1559	23.769	83.6133	50.6794	92.9967	16.639	28.9204	44.1931	50.1934	18.7626	59.8498	57.0792	44.0995	9.537	49.5767	53.3765	99.8171	64.9639	56.0026	34.3552	32.338	35.5271	26.0268	34.2516	66.3042	50.8865	26.0221	34.1819	16.884	27.9326	30.7289	28.546	79.3116	114.506	97.4054	81.2927	66.1647	42.967	44.6925	41.0061	77.7648
2012-04-15	106	67.57	29.2553	70.0109	114.008	42.5327	17.3025	25.3498	52.1763	26.3369	91.3619	55.1637	95.4626	18.8676	30.9799	47.5452	52.3532	18.7626	64.7781	60.2748	44.3722	10.7404	50.8926	56.7679	101.735	66.9272	57.2953	39.0494	33.2016	36.8389	26.214	37.8882	68.7259	53.5508	26.9649	38.4204	19.2815	27.9339	33.4822	28.9184	84.4513	117.343	101.149	81.3137	67.7157	46.33	47.6274	43.1341	79.0698
2012-04-16	107	72.4831	30.3296	73.544	117.223	43.5872	18.9397	25.9796	52.1769	28.3551	99.8187	58.2597	99.2295	23.4659	34.1669	51.0746	53.8294	18.7626	67.3204	63.8927	44.5732	12.6345	51.9641	60.2193	104.79	69.6427	59.1313	43.0571	33.984	38.4994	26.6596	41.0057	70.4002	58.2666	29.8837	42.1606	20.935	27.9352	36.4157	32.835	88.6795	121.409	104.069	81.6949	69.7968	49.3882	49.0456	45.6335	81.6002
2012-04-17	108	76.8126	32.2376	75.398	120.67	44.912	19.4422	27.217	53.7317	29.9678	106.158	61.7229	103.959	27.0606	37.0178	55.8894	55.091	18.7626	68.5923	67.9011	45.0958	18.5024	52.4193	63.6104	106.112	73.0144	60.7221	48.5422	34.2663	39.1058	27.279	43.9045	72.2718	61.3039	33.0828	44.2745	21.7001	27.9352	37.8121	35.0154	90.9341	125.313	104.511	82.7766	73.0035	50.7247	49.7184	51.2241	84.7154
2012-04-18	109	80.9744	33.8187	78.2015	122.314	47.2694	20.7772	28.5272	57.0652	32.4652	108.25	65.8094	107.868	31.0074	40.3883	60.7433	56.0625	18.7626	69.1947	72.1427	45.4523	21.9491	53.8975	66.4899	108.094	77.2918	63.3816	50.5797	34.8256	39.1642	28.1133	46.4109	75.2798	64.3293	36.3687	46.0842	24.0893	28.5252	39.0443	36.2637	92.7833	128.422	104.581	83.568	74.9658	51.9534	50.8958	56.5833	85.4662
2012-04-19	110	83.9803	34.5922	80.8274	123.156	49.2081	23.4953	30.1905	58.9376	33.9479	109.143	70.8102	110.063	33.4059	43.5773	66.6698	58.8774	18.9949	69.6744	77.383	45.6797	22.726	57.9795	68.986	109.307	80.4007	67.1928	52.1532	35.6071	40.0597	29.5166	47.3554	77.5508	67.3236	40.0456	47.4889	26.9807	29.208	40.1815	37.248	94.2754	133.018	104.765	84.1011	75.6717	52.9934	51.3635	61.0819	86.2432
2012-04-20	111	88.539	34.9014	83.4801	125.072	52.2733	26.111	32.6415	62.0096	35.4626	110.007	76.305	111.714	36.7813	47.919	72.2758	61.7996	19.9159	69.7824	81.0619	46.532	23.1736	61.2202	71.8152	109.493	84.6182	70.7977	53.8369	37.7139	41.7599	32.0217	48.9147	80.6058	70.501	42.2292	49.2751	28.3	29.5356	40.5422	38.2644	98.4507	137.962	104.908	85.8689	76.8968	54.0281	53.6075	66.1818	87.01
2012-04-21	112	94.6426	35.8956	87.7354	129.191	53.3429	26.4056	35.6566	65.9733	36.1086	111.222	81.4528	115.417	40.5231	50.1659	77.4428	65.8933	20.8595	69.7829	86.8138	49.3022	23.849	62.0556	75.5205	110.46	87.5328	73.458	55.6481	41.6397	43.842	33.4795	51.1081	80.8079	73.0847	47.0725	50.6264	30.9698	29.545	40.65	38.6556	102.128	143.042	105.572	86.7974	78.397	56.1205	56.8776	70.6414	88.3788
2012-04-22	113	100.464	37.5314	91.7852	135.331	54.4295	26.7788	40.4009	70.7103	38.0148	112.208	84.9928	119.578	45.0381	51.3689	80.3838	70.9033	21.9085	70.1346	93.5692	50.4488	24.8834	62.3755	78.112	112.253	90.896	76.7285	58.9162	44.9053	47.6605	33.9055	54.2094	80.8271	77.0404	49.9839	55.2607	33.3687	29.963	41.4738	39.0247	103.019	148.328	106.735	87.2217	83.4634	60.4047	60.2865	75.7426	89.1893
2012-04-23	114	104.645	41.57	97.5615	141.911	56.7556	27.0438	45.0208	75.4605	39.3258	114.463	86.5478	122.635	49.739	53.0676	83.6827	75.9854	22.7494	70.82	98.4268	53.0889	25.558	62.781	79.6855	114.568	94.0101	81.2108	62.8839	46.636	49.5825	35.0774	58.1062	80.9302	81.345	53.193	59.6291	34.6354	32.747	46.241	39.4365	103.873	154.827	109.402	87.2574	89.5134	64.7637	63.7112	78.7858	89.8906
2012-04-24	115	108.106	46.2846	103.831	149.171	58.4041	27.6594	49.3249	79.7495	42.0757	119.434	88.6771	127.294	54.5826	56.4204	86.4613	80.7812	23.6227	72.3849	103.91	56.559	25.8203	63.6103	80.0153	115.845	96.5313	85.1699	65.4948	47.2209	49.6018	37.354	61.5247	81.4405	86.4636	56.6216	64.6526	35.5816	37.504	50.6366	39.9267	105.101	161.355	112.393	87.3392	97.5505	69.5599	67.6781	79.1321	91.2094
2012-04-25	116	111.124	51.8601	109.912	155.785	59.2018	28.723	54.1409	83.1241	45.0153	126.038	91.3127	134.998	58.8848	59.553	87.7559	84.886	24.566	74.357	109.439	59.8951	26.064	63.8432	82.2135	116.688	99.7678	89.6987	66.4126	47.8795	49.6057	39.0883	64.1741	82.184	91.4521	60.4241	68.8487	36.1802	41.0438	53.2322	40.3666	106.935	168.677	115.704	87.7287	106.077	75.8117	69.8934	79.2108	92.4072
2012-04-26	117	113.684	56.7289	115.569	161.097	60.9362	29.6669	57.5629	87.6972	47.3196	132.922	93.7496	143.324	63.8399	64.7397	91.4204	88.0821	28.4052	79.1813	118.069	62.5667	26.2821	63.9375	85.2271	117.614	104.689	93.949	66.8003	48.9489	49.9607	40.8504	67.8438	83.2073	94.3003	65.0677	71.6801	36.7847	44.0441	54.9701	41.3461	109.013	177.471	118.888	89.5116	114.157	80.0217	70.5786	80.785	93.593
2012-04-27	118	116.737	61.6342	121.429	166.406	62.4632	30.6062	59.6385	92.9372	49.304	142.835	94.9108	149.544	68.0382	70.5722	96.2574	91.8579	33.1816	83.798	123.857	65.1537	26.8061	64.5412	86.2458	118.352	109.48	96.3936	67.2498	50.0003	50.5333	43.4006	71.3348	84.1184	97.9564	68.4663	74.9936	37.5306	48.2023	58.0106	43.6201	112.183	182.252	122.89	90.9419	122.869	86.866	70.8291	83.5082	96.7055
2012-04-28	119	120.582	66.76	129.539	171.541	64.917	31.7802	61.3147	98.1051	51.4137	151.662	98.477	152.39	71.5868	76.0585	102.261	97.5524	37.8947	89.2323	128.352	70.2599	28.5734	65.0474	86.5465	119.445	115.252	99.3646	67.7748	53.6144	51.4467	46.9852	75.2493	84.9072	102.739	71.6006	82.4186	38.6098	52.811	64.7259	47.4629	115.352	186.218	127.537	94.9606	129.755	93.0742	70.9337	86.568	99.5757
2012-04-29	120	124.401	71.997	139.847	179.63	67.0649	35.4354	63.8364	102.617	55.1634	162.118	102.981	156.283	72.8547	81.2013	108.737	102.815	44.0892	92.4054	135.259	73.1302	30.2243	65.6823	87.5189	120.847	120.86	102.109	68.1794	57.6824	52.1296	48.8805	80.264	86.0631	105.051	74.265	91.7413	40.2766	56.4059	71.9698	51.4151	119.701	193.76	131.822	98.3762	136.863	99.8585	71.1607	87.66	102.379
2012-04-30	121	127.371	77.9749	148.957	188.497	68.4187	40.0677	66.7906	105.086	59.9525	171.57	107.001	159.277	74.3191	84.3467	112.455	107.374	51.2334	93.8291	142.193	73.151	32.3461	66.8578	88.2308	124.983	125.999	107.944	68.5231	61.9811	53.6094	49.9858	85.7017	86.4686	107.041	76.3988	100.925	42.1408	59.0833	79.5325	55.2735	123.888	204.036	135.423	102.704	145.802	102.949	71.8535	88.8628	106.247
2012-05-01	122	133.119	83.8418	154.657	198.274	71.5556	44.2215	70.7725	107.238	63.4936	179.369	111.436	162.796	76.8776	88.3553	115.42	110.716	57.1281	94.5152	148.296	73.4347	35.4035	69.2445	93.5126	128.618	131.418	113.319	69.3997	66.8541	56.2791	52.2642	90.101	86.7518	109.081	79.8343	109.82	44.0735	64.012	89.1715	59.2578	129.001	212.184	139.678	105.523	155.928	105.322	73.2244	90.3844	110.844
2012-05-02	123	140.694	88.027	159.329	208.596	76.5834	47.4083	75.9263	109.892	66.5952	188.383	114.591	168.891	78.8288	91.7216	119.411	113.938	62.4313	95.3851	152.137	74.5154	38.0834	73.2277	100.206	134.511	135.284	117.281	70.1328	70.6159	58.4853	53.8327	94.9329	86.7919	111.068	83.2773	117.582	44.5906	72.0177	95.882	62.8202	138.16	224.321	143.81	109.959	165.322	108.965	77.8338	92.6398	116.718
2012-05-03	124	150.462	93.3545	163.502	215.866	82.8804	48.8328	81.2914	111.463	69.5558	198.475	117.681	175.159	80.6097	94.6445	123.569	118.204	67.7626	96.7576	154.356	76.0499	41.9768	76.5936	107.061	137.797	137.216	121.106	72.0125	73.8104	61.4693	54.5282	101.209	87.147	114.556	87.2019	125.154	44.7889	79.0701	98.2811	68.3245	146.193	237.38	149.101	114.971	174.998	113.701	84.2694	95.9419	119.68
2012-05-04	125	158.398	97.2391	169.359	222.731	90.5159	50.0004	88.033	113.529	72.9624	207.37	121.572	180.406	82.5334	100.847	126.984	123.705	71.1632	98.183	156.265	78.0941	45.6692	81.0674	114.575	141.332	138.117	124.268	75.174	78.1241	64.2742	56.9412	107.207	88.1031	118.207	91.3536	131.93	45.9376	87.9376	101.658	72.0435	152.882	248.991	153.434	120.727	181.355	120.456	91.6354	99.4485	122.131
2012-05-05	126	167.417	100.504	175.735	229.292	98.3333	52.2022	93.7523	115.401	76.2428	213.9	126.086	185.524	85.3833	106.82	131.068	128.888	73.8099	101.329	158.368	81.6129	49.5621	86.965	121.104	144.056	139.97	130.095	79.0848	84.0521	66.081	58.958	113.099	89.0688	122.89	95.949	137.61	46.9909	98.2658	105.826	75.7122	158.3	261.316	157.661	129.828	185.414	128.069	97.2953	102.502	123.836
2012-05-06	127	177.705	103.788	184.384	233.488	106.653	55.1857	101.515	116.692	79.537	218.535	132.027	189.69	89.3018	113.168	134.785	133.957	75.0653	104.501	163.136	86.6895	56.9721	93.809	127.19	147.009	142.452	137.188	83.6499	94.0214	69.4908	61.9711	119.467	91.8854	127.797	102.044	141.778	49.8179	108.581	110.697	81.7343	164.159	272.332	160.832	138.106	190.99	134.929	104.273	103.946	125.134
2012-05-07	128	187.754	107.248	192.255	237.695	116.64	58.3043	107.493	118.395	82.1028	222.144	137.097	195.099	93.1416	119.687	138.789	139.42	76.933	107.375	167.483	93.1187	63.138	100.017	133.61	152.245	146.549	143.714	87.8202	99.8839	73.4203	64.8488	125.038	96.5238	133.474	109.123	145.001	54.4565	119.249	114.692	87.6819	168.515	280.991	165.581	142.914	200.718	142.435	109.517	106.262	130.455
2012-05-08	129	197.537	111.272	199.37	242.831	126.378	61.2099	113.231	120.054	84.9824	227.232	143.364	200.606	97.385	126.508	142.192	145.27	79.1251	112.662	171.011	99.069	69.3433	106.393	138.92	157.38	150.598	151.265	92.9868	102.191	78.0609	68.3595	130.387	102.975	138.705	117.768	147.791	60.2712	127.916	118.896	94.3589	174.894	288.925	169.525	147.453	209.784	151.678	113.107	109.015	136.201
2012-05-09	130	207.432	115.715	208.523	248.185	133.855	65.9943	118.776	124.008	89.9819	233.819	151.396	205.302	103.498	134.237	149.988	150.116	82.6257	117.559	173.67	103.563	76.5116	113.579	142.251	161.257	154.917	161.254	101.292	105.136	80.7742	71.6087	133.661	110.6	142.518	124.532	149.172	66.2117	136.052	123.653	100.66	180.313	297.978	172.426	150.599	218.189	160.699	116.206	111.643	141.076
2012-05-10	131	218.515	119.852	218.657	254.455	142.515	69.8166	125.028	130.428	96.2269	242.088	160.425	211.165	108.408	141.415	157.022	156.282	86.6823	122.871	176.988	108.388	84.7543	123.232	145.308	166.981	160.539	173.383	112.226	109.297	82.0977	74.7571	137.009	120.245	146.593	130.809	151.367	71.7113	143.939	127.063	107.064	184.641	307.641	179.447	153.796	226.997	168.096	117.388	115.544	146.488
2012-05-11	132	229.536	124.714	228.874	262.212	151.748	72.126	131.461	136.143	101.135	253.313	170.465	215.844	114.341	150.593	164.356	162.656	91.5173	129.057	181.989	113.411	92.4889	133.476	150.43	173.831	166.204	185.158	123.328	113.841	84.8084	79.03	140.541	128.501	150.621	137.35	154.812	77.6317	150.641	129.67	114.255	190.136	314.585	187.534	157.376	235.464	176.044	118.7	121.786	151.136
2012-05-12	133	241.013	130.406	239.388	270.521	158.117	74.4815	139.091	143.299	106.303	266.673	180.999	221.696	120.02	159.173	171.437	166.565	96.9562	134.671	188.958	118.486	100.704	141.265	155.452	179.013	173.465	193.216	129.413	117.066	87.9579	83.8152	144.066	136.607	155.701	144.771	160.339	84.6389	156.178	132.729	122.561	195.109	321.677	194.936	161.41	242.77	182.198	120.363	132.849	155.545
2012-05-13	134	251.95	135.988	245.028	278.131	164.302	77.7524	146.51	153.842	110.424	280.167	190.893	227.337	124.619	167.286	179.036	172.111	103.522	139.601	193.767	123.888	109.433	148.516	158.769	184.566	180.862	197.611	136.934	122.939	90.7883	88.2879	149.862	144.339	160.708	150.506	167.4	92.3157	162.501	134.629	132.684	200.381	330.716	200.484	167.139	245.417	186.462	122.91	144.22	162.417
2012-05-14	135	258.354	140.552	247.927	285.684	170.337	80.791	154.128	164.022	114.534	294.292	201.217	233.773	129.639	177.274	188.833	176.135	110.678	142.477	196.239	128.58	115.904	153.916	162.175	190.042	187.72	204.318	145.65	127.706	94.7954	98.0355	159.177	152.491	166.255	158.757	176.564	98.9631	170.178	136.648	141.998	206.75	340.446	205.663	174.051	249.357	193.176	124.363	151.846	170.007
2012-05-15	136	262.301	145.776	251.559	295.103	175.164	85.0986	159.662	172.212	119.954	307.807	211.948	240.943	136.387	186.369	194.929	178.78	119.355	147.149	199.17	132.79	119.187	158.859	166.243	194.796	194.94	212.792	154.159	131.869	98.0443	106.497	170.738	160.613	171.466	166.42	185.528	104.068	177.654	140.678	147.777	215.345	349.922	208.899	186.896	258.056	198.465	124.826	153.39	177.547
2012-05-16	137	266.257	151.575	254.999	305.117	178.536	90.5021	167.58	182.482	124.169	317.456	221.916	248.124	142.996	196.121	198.872	181.856	126.508	151.198	201.361	138.58	124.5	164.945	170.819	199.474	204.93	221.353	164.888	137.168	104.468	113.268	181.892	168.955	176.419	173.776	197.246	109.12	184.6	147.438	154.735	225.569	355.756	211.485	199.059	266.416	202.44	126.165	154.056	184.416
2012-05-17	138	270.011	157.923	258.995	317.376	183.247	95.594	173.301	193.75	129.24	322.804	232.239	255.476	148.983	203.938	203.064	184.6	135.242	155.558	204.139	142.577	130.63	171.74	176.775	203.505	216.127	231.105	175.192	142.857	113.483	123.626	192.562	177.659	182.435	181.977	210.035	114.434	191.072	153.888	163.835	233.351	361.123	214.684	205.209	274.863	205.924	129.134	154.923	190.624
2012-05-18	139	274.067	166.671	262.158	329.521	189.812	101.683	178.187	201.653	134.134	327.18	241.777	263.935	155.784	210.867	209.327	188.241	146.02	160.524	208.251	146.193	136.441	177.157	183.76	207.215	228.417	240.294	186.66	148.42	121.353	134.126	202.959	188.11	186.741	192.62	223.448	120.577	198.438	158.799	169.653	241.355	366.282	219.386	215.629	287.435	208.862	131.907	155.9	196.263
2012-05-19	140	280.438	174.663	264.983	341.3	196.859	107.805	183.02	210.32	137.998	331.265	250.504	271.736	162.18	216.964	216.73	191.032	157.282	164.206	213.532	151.656	144.525	184.836	189.441	215.57	237.512	250.81	199.004	154.09	129.52	140.753	208.879	199.258	190.844	201.696	236.141	127.791	206.101	164.54	174.431	251.295	370.922	226.877	228.5	301.57	211.267	136.501	158.93	200.279
2012-05-20	141	287.394	181.655	271.021	352.907	207.893	113.224	188.775	220.62	141.093	335.37	257.581	278.678	167.964	222.793	225.428	193.999	165.718	168.272	217.967	156.774	150.958	188.365	195.256	222.53	244.529	262.531	209.678	160.497	139.933	147.788	211.449	211.226	195.856	209.972	247.105	134.602	215.098	169.119	179.982	258.957	376.699	234.559	240.533	315.218	215.302	142.39	163.906	203.494
2012-05-21	142	294.697	187.657	278.854	366.221	221.384	117.542	195.225	227.906	148.583	339.595	260.805	285.469	175.507	228.964	235.347	196.276	172.297	175.318	220.154	160.419	156.54	191.939	203.021	229.427	251.634	270.934	218.744	168.476	150.779	154.439	214.276	222.865	201.171	219.186	259.562	138.06	224.517	176.001	186.44	266.745	381.424	242.243	252.818	328.713	220.566	148.092	169.643	206.318
2012-05-22	143	303.572	192.721	289.116	377.348	235.342	120.041	203.935	234.359	154.917	344.771	265.881	291.448	183.326	237.026	245.744	199.594	178.673	183.116	222.702	166.508	160.948	195.089	209.616	238.261	259.483	277.444	227.352	177.249	162.325	163.991	218.579	236.743	208.228	228.311	273.441	139.167	233.465	183.548	193.02	278.247	387.265	247.64	264.282	342.418	225.96	156.157	176.713	209.286
2012-05-23	144	312.296	197.28	299.922	389.676	249.066	122.787	214.999	240.204	162.151	350.154	274.837	298.339	190.375	246.402	257.535	206.034	183.862	192.829	226.101	173.838	165.586	196.962	217.154	246.692	269.489	284.765	237.395	185.537	173.855	173.684	223.995	252.005	215.05	238.746	286.779	140.16	241.144	192.481	201.155	291.809	393.014	252.346	276.533	357.536	231.542	163.854	184.471	212.711
2012-05-24	145	318.386	202.168	309.011	397.25	262.694	125.087	227.388	245.759	170.405	357.792	285.545	307.037	195.865	255.933	269.475	213.765	190.123	202.147	230.638	181.002	171.108	198.542	225.544	254.524	278.066	291.558	250.554	192.314	184.483	183.326	228.756	266.313	222.559	246.937	298.05	141.756	250.06	199.733	209.208	306.588	399.292	257.406	289.961	368.869	237.297	169.606	192.668	217.651
2012-05-25	146	325.251	208.066	317.968	402.796	277.159	129.576	239.777	252.315	181.282	364.416	297.65	315.003	202.526	267.603	281.618	222.201	196.853	210.078	236.441	190.127	179.507	200.737	233.261	260.662	284.785	297.944	264.676	197.427	193.551	195.052	232.552	279.136	231.746	255.066	307.57	144.089	258.645	207.532	218.385	321.257	405.902	262.09	302.012	374.452	243.947	178.112	200.486	223.351
2012-05-26	147	332.357	215.071	324.44	408.946	292.454	134.687	247.676	258.703	194.393	371.003	310.274	321.295	208.399	281.34	293.731	231.138	202.49	215.642	242.578	200.201	187.657	204.494	240.31	268.859	291.922	306.18	276.99	204.636	203.307	205.359	237.593	288.937	242.517	264.431	321.367	152.015	267.134	214.054	229.389	329.363	411.779	266.589	315.174	380.64	248.931	187.994	206.496	229.743
2012-05-27	148	338.361	221.415	331.523	415.614	307.525	141.091	255.776	266.764	207.618	378.131	324.037	326.807	215.833	295.65	305.137	237.915	209.006	222.527	249.395	209.013	197.053	209.72	245.766	278.896	297.559	314.516	280.834	214.598	214.315	213.458	243.298	297.749	252.884	275.189	337.412	165.608	276.172	216.993	243.436	336.555	417.942	273.09	329.777	385.066	254.08	200.45	213.386	235.969
2012-05-28	149	344.545	226.517	340.043	419.879	322.536	148.413	268.312	274.915	217.007	383.976	337.469	333.708	224.726	309.695	315.694	242.588	216.459	234.002	257.579	218.568	206.032	220.193	252.387	289.783	302.463	320.565	286.956	222.055	224.479	224.968	251.757	305.595	262.207	284.97	352.169	180.896	283.941	219.992	258.788	343.235	426.334	281.291	344.888	390.55	258.621	212.857	219.49	242.547
2012-05-29	150	354.638	231.518	349.121	425.404	338.569	154.695	278.967	283.087	225.859	390.26	349.274	341.708	231.986	323.36	323.951	248.185	222.823	245.577	266.939	228.324	215.325	231.577	258.566	301.648	307.017	322.522	295.207	225.398	236.442	235.397	262.341	315.753	270.96	292.945	366.791	194.943	291.378	225.628	274.677	351.486	434.712	290.666	361.078	395.95	263.845	227.106	226.477	248.11
2012-05-30	151	362.104	237.428	356.961	432.851	354.248	162.478	287.169	291.592	233.898	397.356	363.15	353.186	237.171	335.952	332.737	253.451	229.803	257.42	277.479	235.877	224.633	245.438	264.706	315.104	313.821	325.142	305.066	229.044	249.913	250.456	274.476	325.092	280.75	301.614	380.583	204.935	299.003	233.314	289.997	358.345	444.979	301.325	376.801	401.189	270.186	241.751	235.375	254.42
2012-05-31	152	368.305	244.403	364.886	441.334	364.965	172.155	298.058	300.876	244.454	405.284	378.398	367.565	242.226	347.194	338.245	260.806	238.721	270.536	287.509	245.028	235.042	262.116	268.695	328.256	320.941	328.35	314.44	234.221	264.122	262.703	285.927	333.867	293.872	310.837	394.197	214.152	307.393	239.644	298.795	363.527	456.557	308.488	393.283	407.03	278.268	255.275	244.351	262.192
2012-06-01	153	374.981	254.302	374.185	451.909	371.929	183.199	311.269	308.292	257.656	413.951	391.619	383.782	246.661	358.997	343.056	269.128	246.372	284.156	298.554	253.345	243.477	278.628	274.911	340.497	328.079	333.006	322.791	243.072	276.945	277.791	297.265	347.579	307.256	321.112	409.49	225.536	318.93	247.335	306.117	370.42	466.295	314.554	408.239	416.481	286.194	266.656	254.9	273.53
2012-06-02	154	384.511	262.849	384.228	463.633	379.524	195.777	320.82	316.902	270.484	422.739	402.728	398.999	251.031	372.77	349.802	278.012	254.501	297.313	311.757	261.261	251.86	294.716	282.595	350.811	337.929	337.632	330.718	250.949	289.674	291.631	310.43	359.252	322.394	329.665	425.472	236.602	330.823	256.621	312.16	377.822	477.296	319.78	421.797	423.152	294.856	280.888	265.955	285.163
2012-06-03	155	398.271	271.805	395.056	478.03	387.452	209.325	333.046	326.863	283.153	434.33	415.383	413.305	257.001	386.519	355.045	286.222	262.375	311.467	326.123	268.277	261.814	307.821	290.21	359.816	347.616	342.803	338.669	261.2	304.394	302.878	326.173	370.075	338.246	338.855	440.504	244.537	343.315	265.766	319.788	385.387	488.966	325.918	435.525	429.134	305.59	295.499	275.4	295.917
2012-06-04	156	413.535	283.151	403.569	491.149	396.687	221.873	342.264	334.312	294.016	447.79	430.427	429.841	263.868	399.571	361.454	294.278	271.196	324.676	339.53	274.754	275.242	318.981	298.238	370.727	356.064	349.32	346.157	269.399	317.759	316.938	342.912	383.759	355.314	345.682	455.411	254.008	355.356	273.779	328.375	394.512	500.388	331.882	450.248	437.831	316.14	310	284.972	303.415
2012-06-05	157	429.988	292.914	413.087	502.122	406.342	233.314	351.761	341.283	301.06	461.381	446.465	447.282	270.316	413.654	371.705	305.033	280.261	334.736	353.559	282.29	290.702	329.241	311.11	381.97	363.567	358.036	353.804	276.148	332.176	331.292	358.81	395.049	371.397	352.179	469.555	261.928	366.542	282.931	338.307	403.744	511.627	338.739	466.14	445.636	326.551	323.473	297.33	314.249
2012-06-06	158	443.019	300.132	424.377	513.733	413.129	242.941	362.285	349.478	309.276	476.359	462.306	464.941	280.857	428.541	381.783	318.214	291.789	343.523	367.287	290.775	307.055	340.219	326.542	394.338	370.452	367.502	359.883	282.718	347.864	346.316	374.582	406.01	379.051	359.529	483.992	268.504	379.768	293.469	351.052	415.282	521.932	346.603	483.283	454.974	336.15	337.474	310.119	327.269
2012-06-07	159	457.486	305.673	435.593	526.409	419.652	248.48	373.768	356.954	319.733	493.832	478.297	482.735	293.266	441.089	389.407	332.627	303.14	351.278	378.988	302.857	322.627	349.907	343.018	407.199	379.706	380.519	367.404	291.416	361.22	364.039	390.886	416.137	386.493	369.944	499.179	275.363	393.702	305.317	363.469	427.923	532.241	355.417	499.527	463.87	345.991	351.054	321.145	342.259
2012-06-08	160	471.78	312.573	446.71	540.923	428.022	252.698	387.643	366.495	328.285	510.438	493.284	499.176	306.227	454.013	395.901	346.285	315.484	359.484	388.981	314.477	339.257	356.733	357.693	419.529	388.587	396.904	374.726	301.123	372.787	380.572	408.18	426.036	393.328	380.676	509.176	282.796	406.738	316.81	376.915	439.631	543.254	364.738	514.13	472.497	356.564	364.692	333.757	357.378
2012-06-09	161	482.704	320.028	456.659	557.208	438.818	257.349	403.032	376.295	336.092	525.132	504.88	515.066	315.462	466.628	404.919	358.815	328.273	366.276	398.21	328.009	355.751	364.328	369.04	429.111	396.88	411.324	383.944	311.291	381.608	390.531	426.202	437.927	397.6	393.945	516.904	289.382	417.748	326.424	391.088	449.948	557.027	375.304	526.453	481.804	365.862	378.572	345.855	372.842
2012-06-10	162	489.265	328.354	466.945	574.535	451.912	262.625	418.549	389.323	341.681	537.326	517.09	531.346	323.23	480.307	415.27	371.732	343.03	374.264	406.371	341.071	372.788	373.05	379.079	438.358	405.466	421.148	393.777	321.004	390.08	399.747	442.225	450.455	402.927	404.828	523.518	297.207	431.455	336.116	402.405	459.515	571.055	385.967	541.022	493.154	376.08	389.768	357.755	388.034
2012-06-11	163	497.136	336.427	477.519	590.679	465.954	268.829	437.37	403.058	347.605	548.875	529.939	545.24	331.614	490.548	425.492	385.618	359.023	383.048	414.761	352.197	385.677	382.408	389.177	444.649	416.173	432.355	403.277	334.148	399.67	412.106	456.817	460.369	408.477	414.738	531.012	305.698	445.612	346.352	411.277	470.217	584.246	393.566	557.854	501.574	386.351	398.786	372.198	403.106
2012-06-12	164	505.377	345.108	489.177	607.229	479.43	275.892	455.834	417.079	353.975	561.895	541.954	558.548	337.939	501.261	436.743	395.066	376.707	392.181	429.044	364.324	395.347	392.234	397.992	451.308	427.653	445.61	415.522	345.359	409.467	423.939	464.583	466.401	413.48	427.804	538.581	314.546	458.245	356.233	424.008	480.785	594.643	402.704	573.501	510.114	398.342	408.715	384.915	418.179
2012-06-13	165	514.199	355.968	501.181	626.396	489.187	284.272	470.741	427.765	360.757	575.649	553.943	571.622	345.613	509.064	448.554	404.4	392.775	403.924	446.674	377.612	406.551	402.325	408.637	461.584	442.134	454.732	428.518	360.382	419.322	436.093	474.722	474.455	418.141	441.979	549.388	323.797	470.211	365.112	437.203	491.495	604.768	411.14	589.698	517.601	408.244	420.427	395.483	434.972
2012-06-14	166	524.226	367.981	512.613	645.43	498.293	294.078	484.48	439.758	368.694	584.606	567.012	584.824	354.884	517.223	464.115	415.755	410.233	416.573	461.905	391.17	416.22	413.787	420.625	470.823	458.139	463.36	442.737	378.346	429.852	447.847	487.756	482.531	424.209	454.989	558.922	333.903	484.279	375.318	446.978	501.302	615.411	421.185	606.646	524.855	419.519	434.629	404.623	451.071
2012-06-15	167	535.131	381.468	524.449	662.381	509.272	303.98	495.367	452.135	377.821	592.997	579.299	596.236	365.418	524.89	481.417	427.012	428.131	429.763	475.845	403.66	428.256	423.806	431.357	478.465	474.144	472.168	453.619	397.504	440.963	460.807	501.496	493.4	430.53	468.849	571.059	344.737	498.439	383.632	457.867	512.096	626.813	430.532	621.884	532.044	426.449	449.213	413.721	465.002
2012-06-16	168	549.191	393.954	535.93	677.934	520.806	311.835	504.47	465.499	389.434	601.154	590.147	609.133	375.88	534.291	493.878	438.572	446.978	443.269	488.165	417.955	440.918	432.944	443.021	487.482	491.461	480.756	468.178	411.651	452.765	473.352	516.895	504.074	437.836	482.376	583.476	354.948	513.96	392.599	471.147	525.699	638.139	440.301	632.974	539.438	432.539	464.73	423.161	474.883
2012-06-17	169	561.978	406.025	547.285	696.293	532.736	318.644	513.923	479.831	403.555	610.651	602.293	621.937	387.435	544.829	504.315	451.724	465.959	457.169	502.025	432.223	454.991	442.857	456.204	497.086	509.644	490.196	482.124	425.821	461.414	482.824	532.805	513.601	446.541	494.408	596.72	365.414	532.827	401.493	484.528	539.985	647.146	450.857	641.52	546.798	439.773	478.803	432.92	483.995
2012-06-18	170	574.269	419.713	559.577	714.166	546.744	326.032	523.985	489.127	418.097	622.087	615.038	634.641	398.955	554.636	514.609	464.509	486.013	470.474	517.825	448.756	471.161	451.5	470.235	508.743	526.514	499.294	492.351	440.473	471.58	491.556	548.321	522.692	454.503	506.158	611.541	376.94	551.858	408.886	499.289	553.491	656.438	462.201	651.816	554.304	447.987	490.906	442.159	494.528
2012-06-19	171	588.006	431.965	572.647	732.489	562.676	333.128	534.989	497.286	428.988	631.443	626.095	644.718	410.98	564.695	525.857	476.068	506.084	485.474	535.292	466.278	488.159	460.486	483.197	521.927	543.304	512.099	503.904	455.014	483.251	500.63	562.721	530.97	463.629	518.999	626.691	390.083	570.837	417.376	514.02	570.093	666.954	472.877	663.716	563.736	456.446	502.517	450.007	505.513
2012-06-20	172	601.14	442.063	585.105	750.227	580.845	342.67	547.054	505.013	439.579	639.931	637.64	655.375	424.194	574.834	537.655	487.471	524.591	500.298	550.568	483.696	505.104	470.757	494.799	536.576	560.956	529.202	512.853	463.875	495.835	515.185	575.676	540.292	471.66	531.514	638.643	404.758	583.923	426.21	527.261	585.672	678.336	484.103	677.114	573.764	466.86	516.451	458.984	517.429
2012-06-21	173	615.429	452.441	595.607	766.806	598.731	352.428	557.457	512.286	449.783	648.192	648.462	666.191	436.565	583.935	549.382	497.559	541.93	514.029	566.012	500.626	519.915	482.809	505.957	552.853	579.285	545.295	523.631	471.649	508.782	531.81	588.157	550.968	479.115	541.419	650.439	419.603	593.652	436.442	544.94	600.55	688.839	494.821	687.406	582.891	477.921	530.274	469.411	528.892
2012-06-22	174	630.757	464.742	606.171	784.518	614.941	366.145	568.187	519.603	460.889	658.721	661.087	677.531	448.246	593.852	562.832	508.635	558.913	526.135	581.66	517.596	534.038	494.587	517.811	570.545	597.075	556.294	535.64	479.026	522.395	550.075	600.252	561.611	485.82	552.364	662.146	435.974	604.707	447.784	561.007	616.847	701.012	506.084	693.894	592.173	489.328	541.737	480.361	540.388
2012-06-23	175	646.592	479.468	617.694	803.555	629.795	380.116	580.94	528.171	473.064	673.449	676.951	688.973	462.216	602.747	575.396	521.154	574.723	535.28	595.274	534.713	550.231	506.551	528.284	589.266	612.274	569.497	547.146	488.213	535.829	568.157	611.06	575.857	493.966	566.098	672.286	452.777	615.894	460.864	578.663	633.148	713.128	518.992	702.997	600.526	496.706	554.993	490.725	552.156
2012-06-24	176	660.995	493.55	628.664	822.915	642.79	391.69	593.387	537.503	485.764	689.967	694.39	700.645	473.844	612.836	586.925	532.484	588.839	544.688	611.951	550.722	566.333	518.036	539.739	607.338	624.69	582.114	559.009	498.626	549.04	584.836	621.891	590.508	502.923	579.846	682.954	470.823	631.028	473.523	595.376	644.242	726.739	531.079	713.505	608.7	506.676	571.326	500.97	563.268
2012-06-25	177	674.917	510.481	639.868	844.076	654.967	404.737	603.966	545.877	499.288	707.065	713.489	711.607	485.419	624.003	599.5	545.894	603.639	553.336	627.235	565.261	580.921	529.216	552.923	623.241	636.682	592.733	573.506	509.125	561.943	600.526	633.5	603.923	511.927	591.893	693.883	487.692	649.39	485.98	612.751	656.036	741.833	543.178	726.846	618.138	515.335	588.534	512.13	575.115
2012-06-26	178	691.058	528.003	651.488	865.5	668.286	415.912	613.915	555.484	513.834	724.4	732.77	722.491	496.366	636.799	613.577	559.123	617.114	562.702	639.819	581.005	595.019	541.259	568.011	641.269	645.973	602.979	589.7	519.41	574.38	614.126	646.227	614.621	522.712	602.876	704.859	504.682	668.815	497.531	632.279	671.908	756.888	554.416	742.524	630.02	527.205	604.715	523.423	586.633
2012-06-27	179	707.662	542.095	666.204	883.741	681.336	427.061	624.604	564.03	530.266	740.361	748.033	732.63	506.918	649.655	629.693	571.5	629.99	573.362	652.499	598.947	609.138	555.255	585.879	658.511	655.505	612.078	605.657	530.08	586.714	625.644	658.969	624.351	535.079	614.227	716.573	521.226	685.8	508.027	653.409	689.989	768.969	565.546	759.115	642.847	540.186	617.279	535.663	600.174
2012-06-28	180	723.155	554.002	681.693	904.013	693.65	439.882	635.872	573.087	548.494	754.045	762.184	742.872	517.854	663.866	641.245	582.874	643.402	583.775	662.583	616.989	624.498	570.511	605.837	674.918	666.843	621.697	618.642	540.235	600.113	637.977	671.572	634.047	548.655	624.93	727.861	535.097	699.815	519.064	673.606	707.002	780.654	576.667	771.229	655.409	554.251	629.247	546.824	614.35
2012-06-29	181	738.455	564.505	696.927	923.639	706.049	453.853	645.613	583.16	567.466	764.605	775.736	754.306	529.963	680.878	650.366	593.641	657.643	596.452	673.222	634.964	641.009	583.703	625.821	690.427	678.652	632.308	631.413	549.671	612.476	650.064	683.119	643.515	562.338	636.226	740.042	548.762	714.668	529.787	693.794	721.198	794.981	588.251	782.011	666.457	569.629	639.106	558.684	628.925
2012-06-30	182	754.167	575.346	709.268	943.181	718.668	468.557	655.787	595.488	587.892	776.862	787.078	766.304	542.67	697.439	659.884	603.541	671.54	607.796	685.204	649.518	656.729	597.475	644.52	706.107	692.07	646.656	643.956	560.174	625.534	660.328	695.549	652.729	575.16	648.584	751.841	560.013	731.081	540.138	712.677	732.866	806.588	599.259	793.214	680.885	584.843	648.913	570.392	644.088
2012-07-01	183	767.308	588.012	722.998	961.726	733.377	483.695	666.448	610.312	608.234	790.104	798.672	780.63	556.512	711.897	669.263	612.639	685.175	618.937	699.701	661.009	672.313	613.695	664.511	722.433	704.529	662.412	654.591	572.51	639.376	669.451	710.058	662	588.77	661.83	764.484	569.683	747.785	552.961	730.324	745.475	818.323	611.127	804.111	694.863	597.241	659.114	583.946	662.761
2012-07-02	184	778.393	601.467	737.87	977.789	746.04	499.507	681.03	624.799	628.882	802.522	810.79	797.731	568.393	728.216	678.459	621.59	698.554	629.98	717.836	672.001	685.642	630.444	684.647	742.248	717.183	675.933	665.625	583.491	652.397	677.477	724.392	673.474	601.763	675.13	775.561	580.684	763.634	565.475	747.99	757.604	830.476	625.254	814.182	708.367	611.032	668.51	596.118	682.541
2012-07-03	185	788.182	613.196	753.88	994.361	760.942	514.457	697.974	636.999	649.492	814.742	823.334	810.486	580.105	743.291	688.521	631.189	713.042	643.654	739.558	683.313	698.208	647.576	704.134	762.547	729.826	689.472	676.487	597.774	665.863	687.688	738.209	685.402	613.412	687.555	787.749	592.279	777.008	576.528	765.167	770.926	843.427	640.642	823.904	720.763	625.35	679.496	608.187	699.694
2012-07-04	186	799.056	623.879	765.888	1010.27	776.179	529.498	715.581	648.259	668.177	828.704	835.866	821.138	592.732	759.606	698.318	640.636	726.887	657.386	759.11	694.844	710.91	666.413	722.92	782.393	742.456	699.604	687	614.421	679.644	698.278	751.998	697.369	624.76	700.53	799.047	607.6	791.991	588.317	781.897	788.156	856.812	655.832	834.094	732.329	638.53	690.034	620	717.203
2012-07-05	187	811.343	632.942	777.4	1023.74	793.011	543.634	733.271	660.018	682.376	845.269	850.838	831.892	605.564	774.617	707.278	650.559	740.242	668.413	774.364	708.796	722.655	685.597	742.438	800.141	755.118	710.989	698.414	630.728	693.577	711.079	765.788	709.116	635.666	714.064	808.909	622.854	804.002	603.212	799.139	805.159	869.617	673.825	846.54	744.116	652.216	699.732	632.791	733.811
2012-07-06	188	823.579	641.298	792.936	1036.25	808.57	558.219	748.572	671.424	694.391	864.074	865.397	843.453	617.578	789.881	716.283	661.591	754.035	679.58	786.77	721.375	735.038	703.015	763.229	818.742	767.343	724.794	710.799	647.092	705.993	722.951	779.139	722.794	647.405	728.147	821.143	638.904	817.917	618.301	815.981	819.201	882.084	693.161	859.532	754.304	668.414	709.064	645.082	750.071
2012-07-07	189	836.763	650.187	810.343	1047.85	824.949	573.323	762.904	682.243	704.462	880.03	880.33	854.392	629.293	801.847	726.374	674.045	767.782	695.253	798.983	733.161	747.875	716.708	781.674	839.11	779.004	737.93	725.183	661.753	719.557	735.637	794.287	738.632	659.205	745.594	834.163	653.907	832.362	633.633	832.643	835.472	895.991	712.127	871.658	762.91	684.666	722.882	658.426	766.959
2012-07-08	190	849.961	661.524	829.483	1058.56	840.06	588.306	776.587	692.958	715.917	895.42	894.997	867.046	643.197	814.52	734.821	686.732	780.409	710.682	812.283	746.118	760.723	733.009	800.319	858.475	792.249	749.466	737.968	676.988	732.242	750.508	810.143	754.096	672.31	765.303	849.179	667.079	846.115	645.939	849.04	851.432	910.185	730.708	884.867	774.855	701.455	735.008	672.323	779.992
2012-07-09	191	861.829	673.25	850.194	1071.22	855.635	605.738	791.941	704.252	730.041	911.744	909.776	879.531	658.039	826.621	747.593	697.081	793.502	725.775	824.086	759.891	777.224	748.311	814.673	875.428	807.62	762.785	753.131	693.998	746.368	766.285	824.271	771.914	685.864	784.904	867.505	681.149	857.272	657.927	864.964	865.325	923.626	751.142	899.184	785.655	718.714	745.125	685.521	792.587
2012-07-10	192	874.573	685.822	870.245	1084.87	871.738	625.397	807.495	716.574	742.289	925.565	925.306	892.503	673.037	840.064	760.321	706.998	807.312	741.939	834.745	773.041	794.37	760.881	828.189	892.104	822.455	780.982	768.353	710.02	761.063	780.679	838.254	790.428	703.003	805.774	885.779	696.864	868.867	668.949	881.36	878.391	936.552	770.106	910.908	799.657	736.635	756.313	698.774	806.993
2012-07-11	193	886.655	700.239	888.41	1098.62	890.84	645.935	823.791	730.832	752.654	939.155	941.216	906.431	686.561	852.793	772.294	717.468	822.37	755.48	844.471	785.031	808.317	776.384	844.529	907.821	836.525	798.816	781.687	722.731	774.301	795.05	852.501	808.699	722.432	825.306	904.287	713.003	880.224	680.037	896.769	893.48	950.174	785.185	923.15	813.117	754.124	769.015	713.126	822.313
2012-07-12	194	899.226	717.687	904.94	1113.14	910.222	666.871	838.377	746.206	763.437	952.25	955.966	919.901	697.869	865.399	783.706	727.696	835.688	765.648	854.728	798.559	820.013	790.418	863.059	922.183	850.525	815.214	795.946	734.953	787.418	809.604	866.402	826.927	739.49	843.88	920.763	729.49	890.883	690.375	913.617	907.211	963.039	799.785	936.523	828.507	771.725	780.125	726.583	838.137
2012-07-13	195	913.342	733.783	919.922	1128.39	929.301	687.86	852.48	762.477	774.278	969.001	970.622	933.439	707.614	877.526	798.456	738.957	849.005	776.665	865.621	810.499	832.552	800.212	880.222	937.531	864.692	829.766	811.467	744.028	800.801	824.505	879.661	842.327	752.289	858.903	936.497	745.866	901.565	701.335	929.675	921.163	975.438	815.762	950.653	844.274	792.74	793.329	740.926	853.629
2012-07-14	196	927.577	747.81	933.01	1144.52	948.199	708.796	868.492	780.298	787.563	983.388	985.684	948.094	717.802	889.203	812.194	752.147	862.139	787.21	877.428	822.224	844.801	809.467	896.064	953.761	877.983	840.086	828.258	751.623	812.741	839.805	893.279	856.478	768.093	870.997	951.884	761.152	915.651	714.259	945.956	933.005	987.313	830.958	964.293	859.176	810.95	806.575	753.654	869.657
2012-07-15	197	942.672	762.882	945.974	1159.78	966.012	727.959	883.883	797.52	798.67	994.564	1000.95	963.249	730.189	902.129	826.711	763.211	875.961	798.874	889.632	837.462	858.384	819.947	912.057	970.932	890.681	851.28	844.204	759.55	822.453	854.469	907.248	868.633	786.351	884.321	967.009	776.479	929.884	729.026	963.901	943.999	1001.39	844.379	976.54	874.467	830.699	819.111	765.893	886.202
2012-07-16	198	958.817	777.403	958.21	1174.97	981.342	743.188	898.534	815.482	809.335	1007.34	1017	978.81	742.704	916.369	844.58	773.714	889.616	812.269	902.172	853.135	868.866	831.585	930.494	988.887	903.425	863.499	858.378	768.27	831.305	869.222	921.497	879.822	805.162	896.681	982.39	789.133	944.983	743.059	983.432	955.121	1015.79	857.627	986.861	889.855	848.655	831.746	778.281	902.697
2012-07-17	199	974.657	791.783	969.846	1190.81	994.956	759.397	914.572	834.276	820.852	1023.17	1034.3	995.75	753.795	930.03	860.487	785.608	904.449	826.164	914.949	868.522	881.746	843.577	948.662	1006.61	917.225	874.71	872.287	777.231	841.549	884.503	934.118	891.941	823.225	907.948	997.254	800.372	959.539	756.13	1002.69	964.349	1032.4	871.386	998.62	904.817	861.986	844.294	788.745	919.634
2012-07-18	200	990.721	802.62	982.686	1206.35	1008.14	772.144	930.534	852.818	831.404	1040.51	1048.93	1012.83	763.762	942.626	874.968	799.788	919.483	842.755	928.518	882.949	894.57	853.928	964.111	1024.7	931.09	886.922	888.056	785.816	851.438	899.485	947.322	904.409	839.452	922.409	1012.37	812.917	975.262	771.119	1022.28	975.081	1048.2	886.746	1010.01	919.073	877.104	858.426	800.533	935.451
2012-07-19	201	1005.46	813.514	995.129	1221.83	1021.61	782.99	944.799	871.351	841.746	1057.4	1063.51	1031	773.985	954.845	888.285	815.881	937.191	860.377	942.462	896.61	909.666	864.663	979.585	1040.86	944.869	901.373	903.209	794.978	860.458	913.746	961.032	917.642	853.822	932.512	1026.5	827.864	988.037	786.016	1044.08	986.75	1061.78	900.862	1022.89	932.988	892.033	871.88	812.608	952.495
2012-07-20	202	1020.79	823.777	1007.75	1236.83	1034.45	795.55	958.375	890.524	851.393	1074.99	1077.02	1047.83	786.555	968.046	901.735	833.205	955.328	877.101	956.171	910.394	926.045	874.654	995.728	1059.25	958.983	915.914	918.232	805.148	872.133	926.879	973.571	932.264	869.087	941.08	1040.8	842.506	1000.06	801.853	1063.17	999.048	1077.67	916.128	1036.32	948.063	907.664	885.706	825.366	970.54
2012-07-21	203	1036.43	834.811	1019.78	1253.15	1047.16	809.744	970.198	910.484	861.854	1092.75	1089.6	1064.16	801.034	979.767	914.589	850.411	973.12	890.882	968.134	927.157	941.355	884.624	1009.62	1076.04	973.1	930.539	933.156	816.31	883.925	940.473	986.531	946.508	880.579	952.185	1054.3	854.742	1013.88	818.904	1078.96	1013.24	1092.91	932.177	1051.34	963.94	923.614	900.767	838.657	988.947
2012-07-22	204	1053.45	846.682	1030.22	1268.82	1060.88	825.44	982.305	929.945	873.804	1109.38	1102.79	1078.66	814.242	993.322	928.497	866.548	990.893	904.077	979.373	943.28	954.003	895.038	1021.86	1091.78	986.404	946.27	945.878	828.16	895.979	954.499	999.886	960.03	890.404	964.8	1066.41	865.927	1027.13	836.823	1092.56	1029.16	1105.08	945.769	1068.06	980.928	940.54	912.881	853.586	1007.78
2012-07-23	205	1069.34	859.443	1042.08	1286.3	1073.22	840.599	993.438	949.995	886.71	1125.39	1116.93	1091.14	827.99	1007.91	943.114	882.991	1008.81	916.442	992.166	961.376	966.983	906.618	1036.6	1108.81	1000	961.731	958.555	839.911	908.554	967.319	1014.39	973.289	903.339	980.141	1079.53	877.658	1040.07	853.711	1106.77	1046.04	1117.97	959.929	1081.55	996.524	957.244	924.344	868.848	1026.36
2012-07-24	206	1084.83	875.184	1054.45	1302.1	1086.74	855.206	1004.83	968.806	899.716	1143.5	1129.28	1103.26	838.758	1022.1	957.152	898.969	1026.77	928.328	1006.07	977.549	977.826	918.482	1054.13	1124.5	1011.35	977.693	973.716	851.062	920.922	980.074	1030.75	987.62	917.882	995.568	1092.88	890.567	1054.23	868.486	1121.41	1064.4	1134.23	973.687	1094.51	1012.44	972.725	937.5	884.971	1044.99
2012-07-25	207	1100.53	891.361	1066.71	1317.99	1101.41	872.136	1016.15	986.954	910.662	1161.05	1143.52	1114.39	850.483	1038.57	972.49	914.793	1045.59	941.183	1020.57	992.176	990.564	934.369	1070.3	1139.5	1023.61	993.966	990.164	861.988	935.303	993.842	1046.63	1002.77	930.735	1011.54	1107.09	905.739	1067.55	880.814	1138.97	1083.93	1149.55	987.994	1110.73	1026.56	990.238	950.838	900.966	1063.28
2012-07-26	208	1114.31	908.325	1080.12	1334.44	1116.13	889.8	1027.9	1004.56	921.532	1176.74	1158.96	1125.78	861.139	1052.51	984.208	929.302	1064.37	954.667	1034.98	1005.62	1004.07	950.251	1083.46	1155.15	1036.54	1007.13	1003.43	874.28	949.725	1008.88	1063.26	1020.47	943.996	1029.13	1119.46	919.358	1081.18	893.452	1155.25	1103.4	1166.29	1000.87	1128.49	1040.24	1012.17	963.59	913.66	1081.45
2012-07-27	209	1126.16	925.268	1094.4	1352.85	1130.49	909.678	1038.9	1020.97	934.539	1191.73	1176.52	1138.04	872.014	1064.61	996.458	942.408	1078.94	970.557	1047.64	1021.12	1019.55	965.617	1095.26	1172.73	1047.7	1023.11	1014.64	886.426	963.555	1023.26	1081.58	1036.66	955.317	1046.92	1130.96	932.791	1096.52	905.653	1170.83	1122.92	1183.61	1015.51	1143.72	1052.33	1034.06	980.823	927.151	1098.71
2012-07-28	210	1139.98	940.998	1108.42	1368.61	1145.62	929.244	1051.58	1038.84	948.108	1208.64	1195.18	1150.53	883.526	1075.48	1009.49	955.354	1091.57	986.535	1060.9	1036.35	1033.99	980.252	1108.47	1189.01	1059.28	1038.89	1025.08	899.753	979.66	1036.8	1099.78	1051.11	969.921	1062.04	1144.55	946.532	1112.39	917.675	1184.19	1139.4	1200.47	1033.48	1155.89	1064.89	1056.12	999.104	940.673	1115.11
2012-07-29	211	1154.55	955.64	1122.21	1383.02	1158.68	943.882	1065.27	1057.01	961.881	1224.57	1213.64	1164.1	895.128	1088.57	1022.89	967.691	1103.03	1002.79	1074.95	1055.53	1047.15	995.923	1123.19	1205.12	1070.45	1054.9	1034.4	913.64	996.812	1050.44	1118.49	1064.05	985.967	1072.55	1157.52	959.973	1129.24	928.181	1197.5	1153.84	1215.32	1052.3	1168.79	1077.94	1074.06	1017.68	951.684	1130.69
2012-07-30	212	1170.85	966.091	1136.63	1397.2	1171.65	960.78	1079.36	1074.22	977.029	1236.05	1231.06	1177.28	907.985	1103.84	1033.55	979.192	1115.46	1016.56	1090.56	1075.01	1061.24	1012.03	1140.16	1220.69	1082.48	1072.87	1043.19	927.463	1014.5	1063.66	1137.55	1080.42	1003.08	1084.35	1170.93	972.781	1145.87	939.398	1211.23	1170.54	1229.88	1070.79	1180.36	1091.48	1091.32	1036.28	964.255	1146.63
2012-07-31	213	1186.66	978.108	1152.11	1411.48	1186.14	978.549	1093.54	1090.54	991.82	1249.61	1248.21	1191.98	922.009	1120.84	1044.84	992.136	1128.36	1032.89	1106.95	1093.23	1077.03	1028.46	1157.47	1234.85	1094.2	1091.34	1051.81	941.283	1033.05	1077.84	1156.67	1096.51	1021.08	1096.82	1186.52	985.737	1162.08	951.101	1224.98	1186.04	1244	1088.78	1192.39	1106.46	1109.28	1055.09	977.378	1162.74
2012-08-01	214	1202.35	991.501	1166.85	1424.68	1199.95	994.758	1106.3	1104.74	1004.49	1264.9	1266.84	1206.77	934.199	1139.41	1055.65	1004.24	1141.16	1050.64	1122.14	1111.63	1092.22	1044.93	1175.75	1246.64	1107.26	1106.21	1061.11	954.342	1052.7	1092.65	1175.86	1110.25	1039.18	1110.69	1205.09	1000.01	1176.68	962.882	1237.33	1200.77	1259.72	1107.63	1203.28	1121.54	1128.09	1074.74	990.553	1178.67
2012-08-02	215	1218.69	1006.82	1182.78	1437.03	1212.69	1007.74	1118.52	1117.05	1015.49	1281.4	1285.28	1221.63	943.879	1157.47	1065.55	1015.84	1153.73	1068.55	1133.75	1128.72	1106.09	1060.75	1192.25	1262.39	1120.61	1118.82	1071.13	968.364	1070.54	1107.97	1194.45	1121.36	1056.91	1126.4	1223.68	1014.6	1191.2	975.051	1248.64	1214.29	1276.41	1126.92	1216.43	1135.45	1147.44	1093.72	1003.42	1194.1
2012-08-03	216	1234.84	1022.9	1199.53	1449.6	1226.4	1019.26	1130.16	1129.81	1026.68	1297.15	1302.01	1235.14	954.552	1174.35	1077.06	1027.22	1169.03	1086.04	1146.95	1145.07	1121.24	1077.46	1207.42	1277.22	1133.43	1134.27	1082.75	983.146	1086.15	1120.52	1211.8	1133.28	1073.43	1140.25	1241.07	1028.08	1206.32	986.134	1259.73	1226.29	1295.62	1146.33	1231.79	1149.34	1167.14	1110.73	1015.55	1210.8
2012-08-04	217	1251.24	1038.91	1216.69	1461.51	1240.18	1031.4	1142.52	1143.54	1037.35	1311.89	1313.92	1247.96	966.266	1190.67	1087.69	1038.56	1184.03	1104.18	1160.87	1162.5	1136.88	1093.35	1220.2	1294.27	1146.28	1151.91	1093.44	998.733	1101.34	1131.15	1228.57	1148.73	1090.65	1152.33	1258.37	1040.8	1219.76	998.04	1271.39	1241.21	1313.44	1165.06	1247.36	1163.91	1186.35	1123.22	1029.12	1226.87
2012-08-05	218	1266.67	1056.15	1230.64	1473.7	1253.41	1044.17	1155.81	1157.91	1047.32	1325.07	1326.34	1259.37	978.207	1205.62	1100.75	1049.61	1198.3	1118.6	1175.36	1180.18	1152.71	1110.31	1230.75	1309.88	1157.15	1171.49	1105.22	1014.73	1112.96	1140.75	1245.47	1162.56	1107.27	1166.96	1276.47	1053.99	1235.21	1009.58	1283.57	1256.26	1329.07	1184.14	1261.15	1177.33	1205.28	1136.33	1043.95	1243.21
2012-08-06	219	1282.31	1073.74	1243.89	1486.41	1267.06	1057.02	1169.13	1171.72	1060.07	1338.55	1339.87	1270.43	989.935	1219.4	1115.29	1059.59	1212.31	1131.13	1190.21	1197.81	1167.92	1126.92	1245.43	1323.95	1168.36	1190.8	1117.64	1028.37	1123.66	1151.02	1261.67	1177.55	1122.93	1179.32	1292.95	1066.23	1247.78	1021.09	1297.25	1271.88	1340.66	1202.26	1275.85	1190.94	1224.01	1150.4	1059.67	1260.53
2012-08-07	220	1298.74	1091.75	1255.79	1499.88	1281.22	1069.51	1180.97	1182.79	1071.61	1351.53	1354.47	1283.36	1002.06	1234.89	1131.62	1071.23	1225.36	1141.14	1205.05	1215.53	1179	1143.08	1261.47	1338.83	1179.18	1210.15	1130.7	1037.93	1135.4	1162.88	1274.64	1190.3	1140.22	1193.49	1309.12	1079.91	1257.97	1033.19	1311.61	1286.73	1352.97	1219.18	1289.14	1205.19	1238.21	1160.63	1074.19	1278.46
2012-08-08	221	1314.25	1109.28	1267.27	1513.94	1295.09	1082.78	1192.16	1193.65	1084.63	1363.64	1368.88	1295.86	1013.03	1249.84	1149.62	1081.4	1239.91	1151	1216.83	1232.17	1190.64	1156.78	1279.01	1349.33	1190.11	1230.72	1143.68	1050.04	1147.08	1177.97	1286.37	1203.65	1156.1	1210.66	1323.49	1093.83	1267.72	1043.17	1326.64	1301.43	1364.82	1234.22	1300.49	1219.18	1250.99	1170.79	1088.2	1297.51
2012-08-09	222	1330.51	1128.74	1279.83	1526.79	1308.98	1099.08	1202.34	1206.58	1096.05	1374.6	1383.58	1308.03	1024.53	1265.78	1167.34	1090.57	1254.39	1164.03	1229.26	1249.08	1202.59	1168.04	1295.36	1360.17	1201.68	1249.78	1159.37	1062.53	1159.69	1192.24	1297.16	1217.39	1172.09	1227.8	1337.71	1109.89	1279	1051.95	1340.21	1316.43	1376.39	1249.41	1310.37	1231.62	1265.1	1182.04	1102.46	1317.16
2012-08-10	223	1346.63	1145.76	1293.03	1539.88	1322	1114.59	1212.84	1219.71	1109.34	1385.66	1398.93	1321.15	1036.3	1280.71	1183.36	1100.1	1268.55	1176.51	1244.09	1266.98	1215.3	1180.6	1310.55	1371.18	1213.67	1268.54	1175.81	1075.6	1172.2	1206.65	1308.72	1233.45	1183.58	1243.27	1351.71	1122.94	1290.9	1061.2	1353.51	1331.47	1389.45	1263.1	1322.71	1244.93	1280.27	1195.39	1117.12	1335.01
2012-08-11	224	1363.78	1160.66	1306.01	1553.88	1335.58	1129.56	1223.05	1234.63	1122.99	1399.98	1413.74	1334.98	1048.44	1293.48	1198.34	1110.38	1281.23	1189.73	1256.21	1284.64	1228.28	1191.98	1323.55	1384.57	1227.04	1287.17	1192.47	1089.87	1184.56	1219.57	1320.02	1248.21	1195.62	1256.79	1362.56	1138.72	1302.24	1072.04	1366.01	1345.9	1403.43	1276.65	1336.65	1259.32	1293.69	1209.82	1131.97	1346.27
2012-08-12	225	1380.56	1173.66	1319.1	1569.38	1349.45	1146.26	1234.12	1250.46	1137.43	1417.02	1426.69	1347.7	1061.47	1305.79	1210.42	1120.89	1292.05	1203.37	1266.36	1302.25	1240.94	1203.29	1335.78	1396.06	1240.52	1301.01	1209.26	1102.72	1195.68	1234.33	1332.52	1263.33	1207.96	1265.98	1375.24	1153.04	1313.59	1082.99	1377.46	1360.73	1417.76	1289.37	1349.1	1270.7	1308.61	1225.39	1147.28	1362.05
2012-08-13	226	1394.76	1186.97	1333.26	1586.94	1363.3	1163.14	1244.69	1262.87	1153.07	1434.64	1439.23	1360.46	1074.38	1319.16	1221.94	1131.65	1302.05	1218.49	1276.29	1320.34	1253.1	1215.36	1349.39	1409.95	1254.62	1314.26	1225.45	1115.36	1204.4	1247.76	1346.59	1278.79	1223.69	1274.43	1389.19	1166.76	1324.04	1093.96	1389.89	1373.66	1433.74	1301.21	1358.88	1282.1	1324.12	1240.46	1163.19	1375.42
2012-08-14	227	1408.68	1200.68	1345.37	1604.88	1376.09	1181.26	1255.16	1273.69	1168.04	1451.43	1452.79	1371.49	1085.23	1331.69	1233.34	1143.16	1311.12	1232.57	1283.86	1337.37	1265.02	1224.71	1362.88	1423.44	1268.17	1327.61	1240.96	1127.94	1212.03	1261.2	1361.46	1293.87	1235.24	1283.23	1401.19	1180.01	1333.48	1101.98	1404.16	1387.06	1449.75	1312.8	1370.43	1293.57	1338.71	1254.7	1179.01	1388.03
2012-08-15	228	1421.69	1214.93	1355.53	1622.99	1389.31	1198.82	1266.14	1285.47	1183.59	1468.66	1467.23	1382.52	1095.57	1345.15	1242.68	1154.81	1322.07	1246.21	1292.99	1353.13	1278.56	1236.58	1376.98	1440.14	1280.29	1338.85	1256.18	1140.95	1220.22	1275.58	1377.4	1307.11	1245.94	1292.81	1411.75	1194.07	1343.27	1110.04	1416.48	1401.64	1466.9	1325.94	1382.74	1304.9	1351.52	1270.13	1194.91	1399.52
2012-08-16	229	1437.37	1228.53	1365.18	1640.86	1402.18	1217.06	1277.76	1300.08	1198.53	1486.35	1480.86	1394.55	1105.38	1358.65	1250.2	1166.52	1333.58	1258.46	1303.64	1369.17	1293.03	1247.03	1391.47	1456.57	1294.31	1349.88	1271.8	1155.19	1231.52	1289.51	1393.34	1317.8	1257.86	1304.27	1423.59	1209.44	1353.02	1118.6	1430.66	1418.17	1482.78	1339.84	1395.15	1316.57	1361.93	1286.3	1209.36	1413.17
2012-08-17	230	1453.62	1241.65	1374.86	1657.71	1413.85	1236.12	1288.8	1315.55	1212.63	1503.35	1493.75	1405.77	1115.26	1371.77	1257.29	1178.15	1347.35	1271.35	1314.28	1385.83	1307.19	1257.73	1404.61	1473.66	1307.25	1359.7	1288.02	1168.12	1245.39	1305.39	1407.42	1328.39	1270.16	1314.73	1433.94	1225	1363.17	1128.24	1442.98	1432.63	1498.45	1354.47	1407.42	1327.93	1372.47	1304.61	1226.6	1429.03
2012-08-18	231	1470.52	1255.54	1385.04	1674.51	1425.37	1254.87	1300.23	1331.32	1226.34	1517.68	1505.61	1417.98	1125.46	1384.98	1267.13	1190.06	1360.05	1282.77	1324.49	1402.5	1322.06	1268.81	1416.34	1488.92	1319.7	1369.95	1303.76	1179.28	1258.59	1322.71	1418.4	1339.14	1283.63	1323.34	1445.6	1239.32	1372.15	1140	1454.32	1445.75	1512.31	1368.88	1419.64	1337.98	1383.81	1322.45	1241.74	1445.43
2012-08-19	232	1486.36	1268.81	1395.39	1689.92	1437.12	1273.15	1310.68	1347.43	1240.91	1534.15	1516.08	1428.35	1138.04	1398.82	1280.37	1201.84	1371.94	1293.68	1336.39	1419.7	1335.62	1284.25	1427.68	1499.45	1332.05	1380.13	1316.69	1187.78	1271.17	1339.22	1430.59	1349.09	1296.83	1335.17	1459.08	1254.01	1381.93	1154.04	1465.14	1457.37	1525.91	1383.39	1431.84	1348.97	1394.44	1336.43	1258.98	1462.61
2012-08-20	233	1501.39	1283.57	1406.43	1702.6	1448.88	1291.85	1321.36	1362.87	1254.51	1551.77	1527.65	1439.21	1150.99	1412.68	1294.22	1215.01	1383.7	1304	1346.79	1435.69	1348.81	1299.52	1439.18	1510.36	1342.79	1392.71	1326.74	1196.31	1284.12	1354.26	1443.5	1360.36	1308.82	1347.76	1474.31	1268.04	1389.92	1165.43	1477.99	1469.63	1538.61	1397.3	1444.92	1361.02	1404.86	1347.18	1276.74	1479.19
2012-08-21	234	1515.8	1298.38	1417.98	1715.94	1460.71	1307.91	1332.82	1374.11	1267.23	1568.09	1540.43	1450.82	1163.51	1425.46	1304.87	1226.63	1394.96	1315.44	1358.83	1449.8	1361.9	1311.46	1451.71	1518.66	1354.17	1408.17	1337.21	1206.1	1298.62	1368.93	1454.58	1372.12	1319.03	1362.93	1489.95	1281.4	1399.11	1177.3	1491.34	1484.59	1551.88	1410.04	1456.62	1372.34	1415.78	1357.85	1294.13	1496.64
2012-08-22	235	1528.97	1312.85	1429.13	1728.93	1473.7	1321.43	1344.1	1384.14	1280.03	1585.91	1553.15	1461.41	1176.12	1438.67	1312.64	1237.94	1403.69	1328.31	1372.54	1464.84	1376.36	1320.67	1461.56	1526.84	1368.25	1420.9	1350.45	1216.23	1311.62	1382.97	1468.53	1383.89	1328.53	1379.4	1506.21	1295.48	1408.3	1190.05	1502.69	1498.32	1564.85	1424.1	1466.83	1381.52	1427.2	1373.4	1308.58	1513.78
2012-08-23	236	1542.26	1328.81	1440.02	1743.42	1487.29	1335.93	1353.8	1393.61	1292.65	1603.95	1564.58	1471.59	1188.52	1450.98	1322.49	1249.76	1413.23	1342.16	1388.54	1477.53	1389.05	1331.45	1471.02	1536.56	1380.54	1433.29	1365.47	1225.76	1322.58	1393.5	1480.17	1394.47	1340.14	1390.62	1520.65	1308.45	1416.05	1199.37	1513.66	1509.83	1577.08	1439.8	1476.43	1389.71	1440.9	1387.42	1322.87	1528.24
2012-08-24	237	1553.64	1343.71	1450.71	1757.47	1501.19	1352	1363.84	1404.31	1304.17	1619.94	1577.66	1481.65	1200.21	1464.29	1331.87	1262.08	1423.25	1355.48	1404.83	1488.65	1401.55	1346.49	1480.81	1544.4	1392.36	1442.47	1378.69	1233.86	1333.12	1403.46	1490.67	1404.58	1350.46	1397.77	1530.71	1319.63	1423.3	1206.44	1523.87	1518.14	1588.11	1456.19	1486.63	1400.09	1455.59	1400.17	1337.29	1542.1
2012-08-25	238	1563.9	1357.05	1458.64	1770.75	1515.96	1369.19	1373.19	1415.84	1315.71	1632.91	1591.16	1490.75	1211.28	1476.38	1342.83	1276.77	1433.53	1367.89	1421.03	1500.98	1412.79	1360.41	1491.02	1553.26	1405.45	1450.8	1389.06	1242.81	1343.48	1414.4	1501.21	1413.83	1361.88	1405.75	1538.78	1332.19	1431.43	1214.92	1536.36	1525.6	1596.89	1468.94	1497.46	1410.78	1468.63	1409.49	1352.37	1554.16
2012-08-26	239	1577.56	1372.64	1467.48	1784.09	1529.45	1387.82	1383.24	1426.81	1329.03	1644.02	1604.01	1500.73	1223.72	1489.06	1349.87	1290.98	1445.52	1380.94	1436.09	1514.4	1423.25	1375.62	1502.57	1560.22	1420.76	1460.31	1399.55	1253.33	1354.51	1423.81	1511.85	1423.56	1375.2	1419.11	1546.17	1344.34	1438.94	1222.67	1548.3	1533.81	1606.68	1483.46	1507.9	1419.99	1481.15	1418.39	1368.51	1569
2012-08-27	240	1589.57	1389.64	1474.49	1797.12	1543.47	1405.11	1392.78	1439.07	1343.18	1652.95	1617.52	1509.38	1232.69	1502.06	1362.5	1302.71	1459.2	1395.18	1451.4	1525.47	1434.83	1387.57	1513.62	1570.12	1436.29	1472.4	1409.68	1264.31	1364.58	1433.39	1522.47	1431.91	1386.34	1432.34	1556.39	1355.31	1445.81	1229.83	1560.77	1542.94	1615.56	1497.92	1518.82	1429.6	1494.65	1426.97	1384.45	1583.84
2012-08-28	241	1604.72	1405.57	1482.55	1809.87	1557.74	1418.92	1401.26	1451.33	1357.29	1659.39	1629.02	1520.56	1242.86	1515.16	1372.27	1314.02	1473.06	1409.24	1465.74	1538.01	1446.59	1399.26	1524.47	1581.58	1451.13	1482.74	1423.29	1272.02	1373.57	1443.41	1533.29	1443.2	1398.22	1443.96	1565.29	1366.3	1452.46	1239.41	1572.76	1551.67	1627.19	1509.73	1529.57	1439.21	1506.45	1435.41	1399.61	1597.15
2012-08-29	242	1618.38	1419.43	1491.44	1819.67	1569.26	1428.64	1409.54	1462.95	1372.67	1666.71	1638.61	1531.21	1254.38	1526.78	1380.22	1327.08	1485.71	1421.92	1480.15	1550.65	1459.91	1409.72	1536.39	1592.59	1463.08	1492.02	1438.68	1282.17	1381.73	1454.51	1542.64	1452.44	1408.58	1454.64	1576.13	1379.26	1460.19	1248.06	1584.4	1559.96	1641.24	1520.39	1541.92	1447.36	1515.98	1442.51	1413.66	1614.14
2012-08-30	243	1630.27	1436.67	1500.3	1829.2	1578.41	1441.31	1416.22	1474.23	1387.7	1674.79	1645.96	1546.1	1264.89	1538.5	1388.95	1338.21	1497.04	1434.36	1490.04	1562.96	1473.33	1416.35	1544.91	1604.22	1477.29	1500.91	1453.36	1296.19	1391.06	1467.38	1551.9	1460.17	1418.24	1465.91	1586.07	1389.86	1466.92	1255.86	1598.9	1568.71	1655.23	1533.4	1553.71	1456	1524.34	1450.72	1429.33	1631.1
2012-08-31	244	1642.12	1452.06	1510.18	1839.69	1588.63	1457.45	1423.51	1484.62	1402.34	1683.45	1652.28	1561.08	1274.99	1549.05	1398.42	1348.32	1508.8	1446.48	1501.27	1574.11	1484.57	1424.14	1553.25	1616.11	1489.5	1510.44	1462.96	1306.4	1399.64	1475.54	1560.74	1468.12	1431.94	1475.8	1596.31	1398.93	1474.86	1264.46	1610.57	1580.5	1668.77	1544.13	1562.53	1464.04	1532.98	1459.95	1442	1647.02
2012-09-01	245	1652.17	1468.63	1523.21	1850.55	1599.46	1472.19	1430.54	1495.71	1417.62	1693.35	1660.21	1575.08	1284.36	1560.56	1407.94	1358.81	1519.01	1457.56	1512.83	1584.36	1499.84	1432.23	1564.25	1627.89	1502.58	1522.61	1471.95	1318.89	1408.36	1483.18	1569.56	1477.51	1442.74	1486.14	1603.45	1409.25	1482.63	1271.85	1622.32	1592.48	1681.59	1559.67	1573.32	1473.1	1542.19	1469.58	1454.93	1662.73
2012-09-02	246	1661.47	1483.63	1533.24	1859.62	1610.51	1483.07	1440.77	1505.51	1432.29	1705.11	1668.11	1585.84	1292.11	1572.43	1418.18	1370.45	1529.97	1469.84	1526.51	1594.19	1512.34	1444.03	1578.2	1638.19	1516.37	1533.56	1478.55	1330.63	1417.52	1490.47	1578.45	1487.79	1451.51	1500.11	1610.48	1420.36	1490.56	1281.13	1634.11	1603.93	1692	1575.15	1584.02	1482.83	1553.42	1482.63	1467.19	1679.32
2012-09-03	247	1672.97	1495.76	1542.38	1872.81	1623.73	1495	1451.5	1516.24	1446.63	1715.44	1676.6	1594.92	1299.03	1586.1	1428.96	1381.92	1539.17	1481.63	1540.61	1604.08	1521.56	1452.8	1590.36	1646.43	1530.33	1547.32	1483.96	1345.39	1430.13	1498.81	1590.56	1497.11	1458.4	1515.04	1615.8	1427.38	1499.04	1289.75	1647.78	1612.11	1701.86	1588.85	1593.1	1491.13	1563.58	1493.18	1480.04	1695.14
2012-09-04	248	1684.79	1509.13	1550.37	1882.89	1635.73	1507.84	1460.52	1525.85	1461.01	1725.88	1683.89	1602.9	1307.72	1599.47	1439.04	1395.05	1550.64	1494.39	1554.47	1612.51	1531.05	1461.46	1597.08	1655.35	1544.04	1558.55	1489.08	1355.98	1442.04	1510.97	1600.83	1506.22	1464.6	1529.9	1621.42	1437.09	1509.04	1298.43	1662.09	1619.73	1711.05	1600.21	1601.69	1499.18	1572.51	1507.29	1490.63	1710.33
2012-09-05	249	1696.79	1522.14	1557.82	1890.98	1646.62	1518.78	1468.83	1534.77	1475.1	1736.71	1691.42	1609.03	1317.96	1610.91	1449.46	1407.33	1562.8	1507.84	1570.44	1620.27	1538.35	1469.74	1603.84	1665.15	1555.43	1569.28	1494.44	1366.72	1453.47	1522.11	1609.53	1514.79	1470.37	1542.58	1627.45	1445.08	1516.87	1310.31	1672.3	1630.98	1720.01	1607.5	1608.53	1506.01	1581.72	1520.61	1499.11	1725.6
2012-09-06	250	1708.86	1535.43	1565.56	1897.83	1656.81	1530.72	1475.89	1543.95	1487.76	1747.89	1697.82	1618	1328.41	1621.01	1459.1	1419.41	1575.57	1519.69	1586.59	1630.93	1546.16	1478.34	1613.99	1675.42	1567.5	1576.48	1503.25	1377.26	1464.49	1532.75	1621.54	1525.47	1476.75	1553.07	1634.21	1450.48	1523.51	1322.06	1684.03	1644.37	1727.21	1612.3	1614.13	1513.78	1591.13	1534.63	1506.2	1739.21
2012-09-07	251	1718.57	1545.73	1573.27	1906.39	1664.52	1542.68	1485.6	1553.39	1501.4	1759.45	1703.78	1626.26	1337.66	1632.63	1470.44	1431.19	1587.29	1531.62	1602.52	1639.32	1551.52	1488.73	1624.87	1683.59	1578.26	1581.85	1509.48	1386.07	1474.56	1543.7	1634.23	1532.46	1482.81	1562.3	1645.53	1457.87	1529	1332.84	1696.25	1654.59	1738.24	1617.75	1619.92	1520.06	1600.52	1547.07	1514.83	1751.64
2012-09-08	252	1728.79	1555.16	1581.15	1916.2	1675.6	1556.4	1494.83	1566.07	1511.89	1769.58	1712.15	1635.44	1347.03	1643.48	1479.09	1443.85	1597.14	1541.96	1616.88	1651.51	1556.79	1503.36	1635.32	1691.49	1587.63	1588.55	1514.32	1392.7	1484.03	1556.95	1649.44	1543.22	1491.52	1570.08	1657.65	1467.47	1536.11	1343.12	1708.32	1663.2	1749.27	1625.31	1626.79	1526.24	1610.11	1557.33	1522.37	1763.39
2012-09-09	253	1736.55	1563.93	1589.14	1923.89	1687.48	1570.44	1503.48	1576.24	1520.27	1779.97	1719.07	1643.97	1355.45	1654.24	1485.91	1455.7	1603.04	1550.48	1629.2	1663.18	1565.17	1515.05	1642.51	1697.96	1600.52	1599.7	1518.6	1398.62	1493.35	1568.13	1663.03	1553.77	1499.22	1578.29	1667.77	1477.59	1542.6	1353.03	1720.75	1669.81	1760.28	1633.04	1635.05	1534.31	1617.52	1564.53	1529.37	1772.24
2012-09-10	254	1744.87	1571.87	1597.31	1931.01	1700.69	1585.49	1513.29	1586.63	1528.31	1791.65	1728.2	1651.25	1362.27	1666.36	1490.91	1467.48	1608.25	1560.94	1641.66	1676.19	1576.66	1524.08	1653.7	1703.84	1609.64	1612.06	1523.37	1403.42	1503.53	1576.57	1673.48	1564.93	1505.94	1585.39	1677.76	1486.36	1547.87	1360.77	1733.02	1676.03	1772.14	1642.33	1646.54	1542.54	1627.34	1571.83	1536.07	1783.43
2012-09-11	255	1753.25	1581.83	1604.55	1937.93	1713	1599.35	1523.05	1598.57	1537.52	1803.56	1738.87	1658.86	1370.47	1676.45	1496.32	1477.2	1613.02	1571.72	1652.47	1688.24	1587.43	1534.76	1663.39	1708.21	1616.66	1622.67	1531.33	1407.35	1513.63	1585.2	1681.05	1574.62	1516.04	1594.7	1686.46	1493.75	1553.46	1369.09	1743.91	1681.95	1781.04	1648.52	1658.08	1551.3	1636.5	1579.27	1541.85	1792.9
2012-09-12	256	1761.91	1593.86	1611.45	1945.04	1724.9	1611.67	1532.01	1609.4	1545.87	1814.49	1749.82	1668.64	1378.03	1684.45	1501.05	1485.22	1621.94	1582.66	1659.86	1697.77	1596.88	1542.57	1672.2	1712.99	1625.81	1634.11	1537.84	1410.5	1523.12	1592.31	1688.45	1584.3	1524.21	1604.29	1696	1502.75	1559.23	1378.87	1753.76	1692.99	1788.14	1655.08	1668.7	1558.34	1646.69	1587.13	1547.84	1801.74
2012-09-13	257	1769.06	1606.67	1618.7	1952.07	1735.12	1619.83	1540.12	1619.16	1556.53	1822.49	1763.28	1677.16	1386.33	1691.74	1506.92	1493.91	1630.08	1595.33	1663.64	1707.53	1605.72	1547.01	1678.8	1717.3	1634.2	1646.54	1544.89	1417.05	1529.49	1597.53	1698.65	1591.65	1531.28	1613.85	1704.85	1510.38	1565.45	1383.99	1761.96	1703.11	1795.79	1660.93	1677.53	1562.71	1654.33	1595.83	1554.06	1811.85
2012-09-14	258	1776.37	1620.67	1624.12	1957.58	1744.64	1627.87	1548.11	1628.54	1565.83	1830.9	1775.41	1684.56	1393.52	1701.09	1512.57	1501.29	1639.35	1606.89	1668.57	1713.53	1615.24	1552.62	1683.97	1722.21	1642.09	1656.61	1552.3	1420.7	1535.57	1603.42	1709.21	1597.35	1536.31	1624.93	1713.65	1521.01	1570.88	1391.79	1769.57	1712.02	1804.4	1666.27	1684.87	1567.02	1663.43	1604.45	1561.69	1820.49
2012-09-15	259	1786.06	1632.89	1628.63	1965.36	1752.9	1635.45	1555.96	1637.55	1570.59	1837.81	1787.48	1694.71	1399.52	1709.82	1516.98	1509.42	1645.49	1618.29	1674.59	1721.2	1625.65	1557.7	1690.5	1729.47	1652.07	1665.85	1558.39	1424.18	1542.02	1609.12	1719.63	1603.83	1548.11	1635.4	1722.88	1531.28	1576.58	1398.47	1779.39	1720.08	1813.35	1678.7	1693.89	1570.11	1669.04	1611.02	1569.04	1829.26
2012-09-16	260	1795.01	1643.09	1636.59	1974.4	1761.17	1644.68	1562.16	1646.28	1575.95	1842.84	1798.33	1705.71	1405.33	1721.26	1523.19	1517.69	1651.83	1628.42	1680.04	1730.66	1634.72	1563.14	1698.33	1736.27	1663.6	1674.24	1562.47	1430.08	1550.95	1613.99	1726.66	1608.15	1558.42	1645.01	1731.23	1540.23	1582.54	1404.62	1789.53	1727.39	1820.14	1687.06	1702.83	1573.6	1675.69	1617.63	1578.83	1840.13
2012-09-17	261	1804.22	1652.31	1645.11	1982.52	1768.4	1655.53	1567.74	1655.52	1585	1849.81	1808.22	1719.81	1415.07	1730.95	1527.57	1529.69	1658.74	1637.17	1686.03	1737.27	1644.51	1572.15	1705.83	1742.13	1676.16	1685.16	1566.19	1435.47	1560.48	1619.03	1736.77	1613.78	1568.94	1655.34	1738.82	1547.83	1588.29	1409.2	1798.15	1734.15	1827.64	1691.65	1712.01	1577.83	1681.17	1623.91	1587.02	1849.84
2012-09-18	262	1814.85	1659.36	1651.18	1991.29	1776.81	1663.69	1573.47	1663.36	1593.99	1856.51	1819.56	1732.4	1421.66	1740.75	1535.52	1536.7	1665.52	1646.92	1690.38	1743.09	1654.86	1581.95	1713.62	1749.25	1687.67	1697.41	1570.64	1442.68	1568.59	1626.94	1747.14	1618.77	1580.12	1666.88	1747.29	1554.31	1592.89	1415.23	1805.03	1743.03	1835.94	1695.93	1718.93	1582.04	1686.02	1631.66	1596.39	1856.55
2012-09-19	263	1824.63	1664.77	1656.55	1998.99	1784	1672.47	1580.51	1669.18	1601.33	1864.37	1829.35	1743.23	1429.85	1747.78	1541.11	1545.38	1672.58	1655.31	1694.29	1750.54	1662.94	1590.15	1721.47	1755.85	1694.14	1706.16	1576.04	1451.4	1574.76	1634.73	1756.04	1627.19	1589.82	1678.27	1754.73	1559.49	1599.22	1421.07	1813.63	1755.3	1843.06	1702.76	1726.73	1586.9	1690.9	1639.8	1603.5	1863.1
2012-09-20	264	1833.44	1669.98	1660.71	2008.21	1790.05	1681.91	1589.49	1673.68	1609.1	1871.66	1839.66	1751.67	1436.72	1754	1545.71	1551.87	1681.61	1665.46	1700.09	1755.61	1669.67	1597.96	1728.99	1760.36	1700.61	1712.39	1582.54	1462.61	1578.87	1642.2	1761.63	1633.01	1595.34	1689.95	1761.59	1567.55	1606.77	1426.3	1823.39	1767.21	1851.45	1709.83	1732.85	1592.08	1696.15	1646.87	1610.59	1869.01
2012-09-21	265	1842.64	1675.1	1663.28	2015.2	1795.15	1690.78	1594.29	1677.46	1618.16	1879.75	1850.77	1761.54	1444.6	1761.96	1552.35	1561.14	1687.43	1675.72	1703	1759.95	1676.43	1604	1736.29	1766.59	1705.11	1723.06	1588.96	1472.91	1583.93	1648.54	1769.1	1638.32	1605.75	1698.21	1768.7	1574.06	1611.62	1431.34	1829.44	1782.39	1859.74	1715.68	1738.77	1599.25	1704.14	1655.2	1618.04	1877.62
2012-09-22	266	1850.42	1682.08	1666.54	2021.02	1801.03	1697.2	1597.73	1681.58	1625.3	1885.57	1862.48	1773.09	1450.98	1771.91	1559.78	1571.84	1692.88	1684.04	1706.62	1762.41	1681.57	1613.48	1744.06	1770.14	1714.37	1729.73	1595.44	1480.14	1588.33	1655.15	1779.44	1646.02	1615.26	1704.05	1776.07	1579.16	1615.77	1436.31	1834.22	1793.22	1865.71	1722.53	1748.46	1607.34	1712.6	1663.51	1626.91	1884.52
2012-09-23	267	1856.96	1691.68	1669.25	2026.4	1806.19	1705.02	1603.42	1684.46	1633.5	1890.7	1873.89	1782.98	1459.01	1782.35	1568.15	1580.46	1698.29	1691.95	1709	1768.13	1686.62	1619.93	1749.95	1772.87	1722.78	1739.98	1602.96	1485.96	1591.37	1659.22	1788.39	1654.47	1621.77	1710.6	1782.85	1584.59	1619.63	1445.23	1844.03	1804.66	1870.61	1731.22	1758.78	1613.61	1722.98	1671.06	1634.22	1890.27
2012-09-24	268	1864.41	1700.13	1672.53	2031.8	1809.75	1714.8	1612.04	1687.18	1640.01	1896.38	1885.29	1792.36	1466.63	1791.72	1576.89	1586.81	1705.2	1700.15	1710.35	1773.45	1691.44	1627.05	1756.78	1776.1	1729.34	1748.07	1608.87	1492.25	1592.8	1665.62	1796.02	1661.92	1626.59	1715.73	1788.24	1589.17	1623.05	1452.13	1853.72	1815.75	1874.56	1735.73	1767.97	1620.1	1733.26	1676.81	1642.01	1898.22
2012-09-25	269	1871.48	1706.89	1675.51	2038.71	1816.97	1724.22	1622.83	1689.09	1647.23	1901.84	1894.18	1801.21	1474.23	1801.34	1587.18	1597.14	1710.04	1707.84	1712.32	1783.16	1695.05	1634.29	1761.89	1780.37	1737.71	1753.96	1614.34	1497.52	1596.25	1670.47	1804.89	1672.14	1633.17	1718.5	1794.17	1593.43	1624.86	1458.68	1862.38	1825.79	1878.15	1743.28	1778.63	1626.12	1740.09	1683.19	1648.16	1910.88
2012-09-26	270	1877.67	1715.95	1679.47	2046.75	1825.28	1735.12	1632.52	1691.31	1653.75	1905.4	1901.35	1807.81	1480.78	1811.43	1594.19	1606.78	1713.09	1717.85	1714.36	1790.04	1699.07	1639.44	1767.3	1782.47	1745.81	1764.98	1619.71	1502.84	1600.86	1680.11	1814.01	1680.94	1639.84	1725.55	1798.8	1598.01	1626.5	1464.83	1867.01	1835.14	1882.02	1749.9	1787.98	1630.95	1744.84	1692.13	1654.26	1920.81
2012-09-27	271	1883.8	1725.71	1686.18	2054.44	1829.46	1742.6	1640.44	1693.17	1659.19	1908.69	1904.56	1814.76	1488.64	1818.92	1600.94	1617.11	1715.2	1723.95	1716.63	1794.24	1701.98	1644.17	1770.29	1784.11	1752.02	1773.37	1622.48	1509.87	1605.47	1684.48	1822.8	1688.09	1648.86	1733.56	1802.83	1603.46	1627.95	1469.48	1873.85	1844.62	1885.77	1754.64	1797	1636.04	1751.18	1698.77	1661.35	1929.3
2012-09-28	272	1890.91	1736.65	1693.87	2062.71	1832.51	1748.46	1649.34	1696.04	1664.75	1911.95	1907.52	1822.59	1495.75	1825.72	1610.1	1627.36	1717.57	1729.24	1723.73	1798.51	1706.18	1649.94	1773.33	1785.46	1756.67	1777.02	1623.95	1515.59	1609.57	1689.66	1833.2	1698.11	1657.74	1736.83	1807.03	1608.69	1631.49	1475.26	1880.03	1852.06	1890.04	1759.41	1802.47	1641.03	1756.09	1702.43	1669.45	1935.42
2012-09-29	273	1896.66	1747.02	1700.56	2072.06	1836.97	1753.81	1658.15	1697.89	1672.68	1915.85	1910.58	1833.11	1501.64	1831.11	1618.48	1636.61	1719.78	1737.67	1732.42	1802.64	1712.5	1653.98	1776.83	1791.34	1766.05	1782.94	1625.38	1522.11	1611.89	1693.52	1842.73	1708.1	1666.81	1741.05	1809.54	1612.17	1639.43	1479.67	1888.79	1855.87	1893.52	1763.76	1807.46	1646.02	1761.66	1705.53	1677.16	1940.1
2012-09-30	274	1903.43	1756.44	1704.47	2079.54	1840.26	1763.48	1665.22	1700.03	1680.83	1923.26	1913.65	1842.86	1508.17	1835.4	1623.77	1646.6	1724.38	1744.78	1740.36	1806.97	1719.26	1660.79	1781.49	1796.06	1773.25	1788.73	1627.8	1527.22	1614.38	1697.75	1852.39	1717.87	1675.77	1744.12	1813.21	1614.03	1643.96	1485.61	1894.89	1860.53	1898.15	1766.4	1811.77	1652.02	1767.47	1708.83	1685.48	1946.95
2012-10-01	275	1907.72	1765.9	1706.94	2087.89	1843.84	1770.9	1668.08	1702.17	1686.41	1928.27	1917.42	1852.32	1515.65	1839.48	1627.16	1652.41	1727.45	1753.22	1748.52	1809.05	1726.04	1667.24	1785.11	1801.34	1779.51	1798.13	1631.84	1530.13	1616.13	1700.66	1857.67	1728.11	1684.52	1747.21	1819.6	1621.89	1652.87	1491.43	1898.19	1865	1901.46	1769.95	1817.7	1656.63	1770.77	1711.42	1692.55	1951.1
2012-10-02	276	1916.6	1774.62	1710.8	2097.69	1847.79	1775.9	1672.5	1706.69	1691.1	1932.91	1921.11	1863.24	1526.49	1844.87	1632.84	1657.12	1733.77	1760.93	1754.05	1812.82	1732	1672.93	1791.27	1809.03	1783.85	1806.86	1634.88	1531.63	1619.91	1702.99	1863.33	1739.27	1693.3	1749.42	1826.38	1629.75	1660.42	1496.97	1905.52	1869.65	1905.66	1774.01	1823.93	1660.86	1773.27	1712.98	1698.57	1956.35
2012-10-03	277	1924.69	1782.74	1713.46	2104.59	1850.45	1780.18	1676.42	1710	1698.33	1938.84	1924.35	1871.46	1538.53	1848.72	1637.83	1662.82	1741.94	1769.87	1759.55	1814.98	1736.44	1676.73	1796.42	1818.96	1790.21	1812.87	1637.65	1532.05	1624.03	1707.21	1869.33	1748.74	1703.88	1754.01	1836.77	1637.69	1664.19	1502.86	1913.02	1874.73	1910.34	1777.54	1828.48	1665.83	1773.58	1716.72	1704.12	1960.98
2012-10-04	278	1931.19	1790.27	1715.03	2110.46	1854.33	1784.93	1679.84	1713.23	1707.46	1947.99	1929.06	1878.73	1546.22	1852.79	1645.68	1667.62	1746.15	1778.13	1763.93	1819.07	1740.1	1679.9	1802.49	1830.42	1794.44	1818.83	1642.06	1532.5	1630.43	1710.86	1873.78	1758.63	1712.32	1758.54	1846.39	1647.72	1667.78	1508.52	1921.36	1882.76	1918.79	1782.66	1834.2	1672.09	1774.66	1725.83	1711.4	1964.46
2012-10-05	279	1936.06	1796.95	1715.64	2114.5	1857.9	1787.43	1682.87	1715.75	1716.39	1958.73	1931.58	1884.89	1552.11	1857.63	1653.2	1673.55	1749.53	1787.43	1765.31	1823.69	1743.65	1682.9	1809.15	1838.15	1800.41	1825.69	1646.23	1533.61	1634.11	1712.73	1880.99	1766.22	1717.96	1766.25	1855.65	1656.72	1670.33	1512.97	1926.15	1889.07	1925.87	1786.75	1840.41	1680.73	1777.1	1735.5	1716.88	1969.34
2012-10-06	280	1945.75	1803.65	1715.85	2116.66	1860.35	1790.05	1685	1718.18	1727.5	1968.68	1933.49	1894.02	1558.3	1863.19	1658.2	1680.81	1752.69	1792.16	1766.11	1827.28	1749.35	1689.82	1814.62	1840.62	1805.88	1831.58	1649.97	1534.63	1637.08	1716.3	1888.13	1771.49	1723.45	1771.87	1864.17	1665.64	1674.05	1518.58	1933.5	1894.82	1930.23	1793.08	1845.52	1687.02	1779.67	1745.71	1722.76	1973.25
2012-10-07	281	1955.63	1810.84	1716.04	2119.75	1863.08	1794.69	1686.45	1719.95	1737.4	1976.14	1935.28	1903.24	1565.37	1865.81	1662.34	1689.38	1755.28	1795.37	1767.37	1833.78	1757.48	1700.01	1822.54	1844.04	1811.92	1835.34	1656.56	1534.86	1638.41	1720.16	1895.41	1775.54	1728.23	1777.05	1872.49	1671.61	1679.66	1526.72	1940.78	1898.48	1933.79	1797.84	1852.01	1691.39	1789.22	1754.02	1732.11	1975.96
2012-10-08	282	1964.5	1817.65	1716.2	2123.68	1864.68	1801.51	1688.82	1723.05	1744.12	1980.05	1937.22	1912.34	1574.1	1869.84	1670.8	1695.02	1760.31	1801.41	1769.45	1842.81	1763.79	1704.62	1829.85	1849.05	1816.99	1839.13	1662.15	1535.36	1641.25	1722.99	1902.22	1779.67	1731.16	1778.49	1880.41	1677.83	1682.16	1532.72	1947.14	1900.08	1936.28	1803.57	1859.1	1693.5	1795.53	1761.95	1740.51	1980.14
2012-10-09	283	1970.5	1824.06	1716.79	2129.94	1867.16	1810.48	1689.84	1727.96	1751.69	1984.41	1939.23	1920.58	1580.47	1876.09	1678.9	1698.05	1763.94	1806.7	1770.93	1850.68	1768.43	1707.38	1837.35	1851.47	1820.33	1839.91	1666.16	1538.06	1647.19	1729.77	1910.02	1783.04	1733.62	1780.4	1886.41	1682.91	1683.76	1541.32	1950.89	1902.03	1941.5	1811.01	1861.9	1695.33	1801.18	1773.75	1746.66	1983.97
2012-10-10	284	1975.75	1829.15	1717.95	2137.78	1872.06	1820.09	1693.27	1733.75	1758.05	1989.67	1940.45	1929.01	1585.57	1880.26	1687.49	1701.21	1765.83	1810.8	1771.81	1858.08	1774.14	1708.78	1845.2	1851.59	1821.5	1841.14	1669.42	1544.53	1650.65	1735.86	1915.31	1788.56	1736.05	1782.6	1891.53	1687.19	1687.06	1548.49	1953.82	1904.01	1947.82	1816.81	1863.41	1697.22	1805.43	1782.2	1750.58	1987.29
2012-10-11	285	1980.99	1834.24	1720.04	2143.51	1876.59	1829.63	1698.76	1739.88	1765.79	1993.47	1941.37	1938.84	1590.29	1883.63	1695.2	1702.43	1767.12	1815.24	1772.55	1863.19	1779.4	1716.62	1850.3	1851.77	1822	1845.15	1671.97	1548.6	1655.93	1741.41	1921.99	1794.42	1738.88	1784.82	1897.63	1690.45	1691.72	1556.66	1955.15	1905.62	1951.76	1821.56	1864.95	1698.02	1808.66	1788.57	1754.23	1991.49
2012-10-12	286	1985.45	1837.65	1722.08	2151.27	1881.34	1836.09	1704.73	1745.64	1772.2	1997.08	1942.47	1947.29	1592.8	1887.5	1700.73	1705.66	1768.61	1821.15	1774.96	1869.72	1786.35	1721.73	1853.81	1852.68	1823.24	1852	1672.55	1551.98	1663.13	1744.29	1927.45	1798.35	1741.39	1786.29	1900.81	1694.35	1696.74	1564.38	1956.87	1907.65	1955.16	1826.57	1865.21	1699.06	1812.77	1793.92	1761.2	1994.61
2012-10-13	287	1987.92	1842.17	1723.56	2157.8	1886.45	1844.04	1708.64	1750.88	1777.14	2000.63	1943.13	1955.83	1597.56	1889.13	1704.12	1712.29	1770.73	1823.73	1777.76	1877.1	1791.61	1722.92	1858.33	1853.46	1824.48	1856.8	1672.62	1555.41	1671.66	1747.03	1930.68	1801.49	1743.24	1788.31	1903.28	1696.19	1703	1570.87	1958.45	1910.78	1961.86	1829.76	1865.36	1700.36	1816.24	1800.28	1763.76	1996.08
2012-10-14	288	1989.58	1847.93	1724.81	2162.55	1889.53	1850.88	1713.19	1754.87	1780.1	2003.31	1943.52	1965.21	1600.44	1891.28	1708.08	1718.08	1773.19	1828.94	1779.83	1881.2	1793.29	1723.84	1862.36	1854.28	1825.27	1859.35	1672.7	1556.46	1676.19	1750.72	1934.08	1805.12	1744.62	1794.47	1904.4	1701.35	1707.95	1577.35	1962.83	1912.44	1971.06	1831.99	1865.57	1700.64	1822.69	1804.98	1764.85	1997.28
2012-10-15	289	1993.81	1852.79	1726.05	2165.24	1891.27	1852.33	1716.17	1756.47	1783.89	2007.77	1944.55	1973.54	1601.36	1893.63	1711.93	1723.8	1776.03	1836.5	1780.06	1883.39	1799.85	1724.75	1867.75	1855.12	1828.04	1862.49	1673.21	1560.01	1679.32	1753.02	1936.46	1807.57	1745.14	1800.47	1906.5	1708.1	1713.6	1583.46	1968.49	1913.89	1978.7	1835.16	1865.58	1700.92	1823.81	1806.98	1768.11	1997.93
2012-10-16	290	1999.73	1859.16	1727.05	2167.03	1891.82	1852.91	1718.38	1758.88	1785.8	2015.87	1945.84	1977.62	1602.16	1895.76	1716.79	1729.12	1781.75	1841.94	1780.12	1890.56	1807.03	1725.66	1873.13	1856.02	1832.41	1867.99	1674.61	1564.58	1680.72	1753.82	1938	1809.6	1745.4	1806.3	1907.91	1715.09	1717.38	1591.37	1975.45	1915.51	1986.8	1838.28	1865.58	1701.1	1824.04	1814.11	1771.89	1998.16
2012-10-17	291	2005.22	1866.38	1728.16	2168.66	1892.45	1853.93	1721.91	1763.96	1788.12	2020.26	1947.53	1983.55	1606.62	1899.48	1720.74	1732.32	1785.25	1843.03	1780.94	1897.02	1816.02	1729.89	1878.13	1856.46	1835.83	1873	1676.84	1570.89	1684.52	1755.12	1938.17	1810.93	1745.46	1812.96	1913.38	1715.93	1721.83	1600.52	1980.29	1916.2	1996.27	1845.14	1865.58	1701.41	1824.69	1822.04	1775.49	1999
2012-10-18	292	2008.85	1871.33	1729.02	2173.02	1892.86	1854.01	1727.95	1765.76	1790.59	2022.93	1948.41	1987.24	1611.05	1901.52	1724.02	1734.47	1789.75	1843.95	1781.4	1903.8	1821.16	1733.24	1879.47	1856.7	1837.04	1874.4	1678.67	1578.86	1687.83	1755.92	1939.18	1811.79	1745.55	1817.84	1917.01	1719.09	1725.98	1606.34	1983.58	1919.61	2000.31	1850.09	1865.58	1702.44	1825.29	1830.5	1781.06	2004.84
2012-10-19	293	2011.43	1874.28	1729.57	2179.3	1892.94	1854.1	1733.2	1767.89	1790.83	2026.1	1948.71	1994.27	1614.09	1906.26	1726.9	1736.6	1794.72	1845.13	1782.28	1908.44	1824.47	1737.39	1881	1856.84	1837.84	1875.35	1680.89	1582.7	1691.99	1757.34	1942.54	1812.42	1745.74	1821.11	1920.8	1723.91	1729.71	1608.94	1985.77	1921.58	2002.46	1851.43	1865.67	1707.36	1825.54	1836.95	1786	2008.8
2012-10-20	294	2015.93	1880.24	1729.61	2183.97	1893.52	1854.58	1736.33	1769.76	1791.13	2030.3	1948.98	2002.34	1617.93	1910.18	1733.15	1740.94	1798.72	1845.87	1783.05	1912.61	1828.7	1742.57	1881.45	1857.3	1838.08	1878.61	1683.31	1586.6	1697.09	1761.13	1945.42	1814.63	1746.62	1824.61	1925.94	1731.41	1734.29	1614.87	1988.13	1924.94	2004.43	1851.43	1865.7	1710.06	1826.39	1840.49	1789.1	2009.63
2012-10-21	295	2019.46	1886.41	1729.81	2190.85	1896.1	1858.59	1739.7	1770.58	1792.24	2033.39	1949.34	2010.49	1626.94	1917.2	1737.14	1747.59	1802.67	1846.53	1787.76	1916.96	1832.02	1745.8	1881.58	1857.32	1838.43	1880.19	1685.82	1592.71	1697.68	1764.55	1947.09	1815.77	1749.14	1827.58	1930.77	1735.87	1736.06	1620.64	1991.52	1930.66	2005.48	1852.05	1865.7	1710.25	1827.31	1841.95	1791.23	2010.4
2012-10-22	296	2021.19	1892.91	1729.94	2195.29	1899.01	1859.65	1744.82	1773.39	1795	2033.77	1949.65	2018.1	1636.43	1923.01	1739.79	1753.55	1807.38	1848.23	1792.61	1918.79	1832.66	1746.4	1881.69	1857.32	1839.43	1880.83	1689.45	1599.94	1698.52	1765.79	1947.92	1816.82	1749.7	1831.98	1933.24	1740.35	1737.5	1625.21	1994.38	1938.08	2009.65	1853.25	1865.7	1710.37	1828.24	1842.93	1794.71	2010.81
2012-10-23	297	2021.85	1895.91	1729.96	2200.16	1900.86	1860.6	1748.85	1774.98	1797.84	2033.77	1949.71	2025.37	1643.14	1928.27	1744.65	1759.31	1811.44	1848.86	1793.48	1920.01	1832.72	1746.58	1882.26	1857.33	1840.15	1881.15	1692.85	1604.86	1699.04	1768.96	1948.22	1817.25	1753.28	1837.37	1934.4	1748	1738.16	1627.96	1995.99	1944.37	2013.86	1853.74	1865.7	1710.57	1831.57	1846.75	1797.48	2010.83
2012-10-24	298	2023.11	1897.84	1730.11	2207.08	1901.94	1861.26	1751.74	1776.97	1801.7	2033.78	1949.96	2032.54	1647.35	1933.47	1750.16	1765.08	1815.2	1850.39	1793.48	1921.95	1834.75	1747.06	1883.11	1857.87	1840.32	1881.94	1693.45	1610.73	1700.5	1769.58	1948.31	1817.46	1756.01	1840.48	1935.23	1753.63	1739.71	1629.71	1996	1947.76	2016.77	1855.39	1865.71	1712.39	1836.25	1851.09	1801.87	2010.91
2012-10-25	299	2025.01	1901.2	1730.33	2213.08	1903.38	1863.05	1753.15	1779.28	1804.71	2034.06	1949.96	2039.66	1652.93	1939.03	1752.79	1769.63	1816.5	1851.81	1793.48	1926.8	1835.43	1749.92	1884.59	1861.1	1840.84	1885.66	1695.84	1614.63	1701.77	1769.75	1948.32	1817.63	1757.19	1840.81	1935.93	1757.58	1741.58	1631.71	1996.03	1950.44	2017.65	1858.8	1865.71	1714.1	1841.98	1854.67	1806.37	2010.94
2012-10-26	300	2026.6	1901.92	1730.38	2220.08	1905.57	1863.63	1753.27	1781.78	1807.49	2034.42	1949.98	2044.35	1658.05	1944.01	1753.78	1771.15	1816.62	1855.93	1793.9	1930.98	1835.83	1753.57	1885.99	1865.28	1841.49	1893.77	1696.5	1619.88	1703.55	1769.76	1948.32	1817.63	1758.4	1845.08	1936.93	1762.28	1743.59	1633.37	1997.11	1954.36	2018.04	1859.87	1865.71	1715.52	1845.1	1860.18	1810.3	2010.95
2012-10-27	301	2027.39	1903.06	1730.54	2226.37	1906.93	1864.14	1753.27	1785.44	1812.55	2035.2	1950	2049.06	1659.28	1949.61	1758.53	1774.79	1816.82	1862.02	1793.9	1933.55	1836.08	1757.87	1886.4	1867.21	1841.62	1902.23	1696.53	1622.84	1706.19	1769.76	1948.33	1817.66	1759.4	1847.6	1938.18	1765.21	1747.5	1635.55	1998.15	1957.65	2018.5	1859.97	1865.71	1719.6	1847.42	1868.1	1813.93	2011.2
2012-10-28	302	2027.54	1906.69	1731.29	2234.44	1907.58	1864.16	1753.27	1789.85	1816.46	2038.52	1950	2055.72	1660.25	1955.03	1764	1780.1	1817.24	1864.7	1793.94	1936.16	1836.1	1764.04	1887	1870.59	1842.09	1905.81	1696.69	1626.69	1710.41	1769.79	1948.47	1818.1	1764.19	1848.03	1938.55	1766.49	1754.25	1639.4	1998.53	1958.6	2021.04	1860.39	1865.71	1723.75	1848.53	1872.78	1818.61	2012.54
2012-10-29	303	2028.07	1908.92	1734.57	2241.53	1910.34	1864.16	1753.3	1791.96	1821.57	2042.79	1950.03	2062.48	1662.01	1959.2	1768.12	1784.65	1817.57	1868.4	1794.93	1937.26	1836.13	1767.01	1888.63	1871.59	1842.88	1910.21	1696.82	1630.87	1711	1769.83	1948.49	1819.01	1766.19	1848.91	1938.82	1767.6	1759.84	1643.17	1998.53	1960.13	2024.5	1861.03	1865.71	1725.19	1849.15	1874.69	1823.12	2017.19
2012-10-30	304	2029.54	1910.48	1736.35	2246.63	1914.04	1864.16	1753.3	1794.17	1825.39	2045.12	1950.23	2066.1	1662.84	1962.5	1769.7	1787.33	1818.51	1871.95	1795.5	1937.45	1836.2	1769.18	1890.35	1871.96	1843.41	1911.93	1697.04	1633.01	1711.13	1769.84	1948.49	1819.34	1770.04	1853.28	1942.55	1771.63	1762.72	1645.51	1998.53	1963.25	2027.2	1862.84	1865.71	1726.75	1850.07	1875.34	1825.11	2022.28
2012-10-31	305	2032.27	1913.21	1736.44	2249.71	1917.49	1864.16	1754.47	1795.11	1829.13	2048.13	1950.23	2067.45	1666.06	1965.08	1770.85	1790.11	1819.38	1872.84	1795.5	1937.67	1836.21	1770.83	1892.88	1871.96	1844.62	1912.27	1697.14	1638.16	1711.76	1769.85	1948.49	1819.41	1773.26	1856.65	1945.89	1772.49	1766.08	1647.81	1998.64	1965.48	2029.18	1864.93	1865.71	1729.28	1850.83	1875.35	1825.33	2025.26
2012-11-01	306	2035.02	1915.31	1736.44	2251.86	1919.19	1864.16	1755.73	1797.56	1830.43	2051.1	1950.23	2069.97	1669.48	1966.37	1771.26	1791.62	1820.09	1872.88	1795.5	1937.71	1836.21	1773.57	1894.36	1872.55	1845.2	1913.21	1697.14	1645.08	1714.89	1769.86	1948.49	1819.43	1774.45	1859.13	1948.96	1772.49	1769.37	1650.45	1998.68	1967.6	2029.37	1866.31	1865.73	1731.92	1851.87	1875.38	1825.95	2028.23
2012-11-02	307	2037.06	1917.21	1736.44	2254.69	1919.71	1864.19	1755.73	1800.94	1830.83	2052.98	1950.23	2072.04	1670.41	1966.94	1773.28	1794.42	1820.18	1873.4	1795.5	1937.72	1836.21	1776.61	1895.32	1873.64	1845.25	1914.46	1697.14	1649.79	1719.72	1769.9	1948.49	1819.45	1779.33	1861.82	1954.88	1772.55	1770.34	1651.24	1998.68	1970.03	2029.88	1868.46	1865.81	1733.47	1852.71	1875.38	1826.53	2028.3
2012-11-03	308	2037.7	1917.5	1736.44	2257.25	1919.75	1864.23	1755.73	1802.18	1832.8	2056.86	1950.56	2074.5	1671.42	1968.19	1777.81	1796.94	1820.98	1875.54	1795.5	1937.72	1836.21	1782.76	1896.23	1873.75	1845.28	1918.44	1697.15	1652.83	1722.17	1769.9	1948.49	1819.45	1781.94	1863.03	1960.34	1772.62	1770.43	1653.67	1999.2	1971.41	2030.69	1871.32	1865.85	1733.85	1852.82	1875.38	1827.22	2028.32
2012-11-04	309	2038.22	1917.5	1736.44	2259.74	1920.21	1864.24	1756.17	1804.72	1834.76	2060.44	1951.89	2075.33	1674.55	1968.81	1781.58	1798.3	1821.18	1879.97	1795.5	1937.72	1836.21	1784.56	1897.3	1874.5	1845.34	1922.06	1697.22	1655.23	1725.45	1770.09	1948.87	1820.05	1782.4	1864.24	1962.31	1772.8	1770.57	1658.76	2000.81	1974.73	2031.04	1874.67	1865.87	1733.88	1853.91	1875.38	1827.87	2028.32
2012-11-05	310	2038.4	1917.5	1736.45	2262.37	1922.45	1864.26	1756.31	1810.64	1837.61	2061.27	1954.68	2077.27	1679.29	1969.33	1781.81	1799.99	1821.62	1883.15	1795.5	1937.72	1836.21	1784.76	1898.21	1877.39	1845.34	1925.09	1697.3	1657.19	1726.33	1770.33	1949.74	1821.13	1782.41	1865.22	1964.05	1774.29	1770.71	1664.64	2001.26	1978.29	2031.69	1876.81	1865.87	1733.88	1856.17	1876.1	1828.66	2028.36
2012-11-06	311	2038.43	1917.65	1736.45	2263.92	1923.2	1864.26	1756.31	1817.02	1841.74	2061.29	1956	2077.84	1683.27	1969.61	1782.35	1803.27	1824.43	1887.41	1795.5	1937.72	1836.21	1784.76	1898.97	1880.64	1845.65	1926.72	1698.21	1658.81	1728.13	1770.42	1952.31	1821.24	1782.41	1867.53	1965.27	1777.05	1771.01	1668.14	2001.38	1980.47	2034.79	1878.05	1865.95	1733.88	1857.66	1878.18	1830.46	2028.57
2012-11-07	312	2038.45	1918.35	1736.45	2267.05	1923.21	1864.34	1756.31	1820.9	1846.63	2061.29	1956.24	2078.95	1686.27	1971.24	1782.35	1806.3	1825.21	1892.06	1795.5	1937.83	1836.21	1784.76	1901	1881.12	1845.78	1927.22	1698.67	1662.05	1731.37	1771.03	1952.75	1821.24	1782.42	1870.81	1965.34	1778.27	1771.08	1668.2	2001.47	1983.29	2038.84	1878.76	1866.25	1733.88	1857.78	1878.23	1831.34	2028.62
2012-11-08	313	2038.45	1918.79	1736.45	2272.07	1923.21	1864.35	1756.31	1821.96	1850	2061.29	1956.24	2080.17	1687.99	1973.61	1782.35	1807.22	1826.53	1895.79	1795.5	1938.45	1836.21	1784.76	1901.77	1881.93	1845.79	1928.27	1701.2	1666.45	1732.37	1771.43	1953.1	1821.25	1782.55	1875.41	1965.4	1778.88	1771.85	1668.2	2001.47	1986.13	2043.59	1879.49	1866.29	1733.88	1857.96	1878.25	1831.79	2028.84
2012-11-09	314	2038.45	1918.83	1736.45	2274.5	1923.21	1864.51	1756.64	1822.35	1852.48	2062.02	1956.24	2083.94	1688.86	1974.29	1783.14	1808.78	1830.18	1897.12	1795.5	1939.71	1836.21	1784.76	1902.7	1884.7	1846.2	1934.18	1703.44	1667.83	1735.2	1771.45	1953.2	1821.27	1784.27	1877.6	1965.4	1779.29	1773.72	1668.2	2001.47	1987.81	2046.53	1879.66	1866.29	1734.09	1857.96	1878.56	1831.84	2028.99
2012-11-10	315	2038.45	1918.83	1736.45	2275.55	1923.21	1865.26	1756.79	1822.35	1853.52	2063.86	1956.28	2087.38	1689.33	1974.32	1784.7	1808.92	1831.43	1898.85	1795.5	1940.6	1836.21	1784.76	1904.49	1884.97	1847.76	1937.62	1704.77	1669.77	1740.7	1771.45	1953.2	1821.99	1787.11	1878.75	1965.4	1781.04	1776.75	1668.48	2001.91	1991.96	2048.26	1879.79	1866.81	1735.4	1857.96	1878.57	1831.84	2029.12
2012-11-11	316	2038.82	1918.83	1736.45	2277.41	1923.49	1866.37	1756.79	1822.35	1853.85	2066.32	1956.31	2089.21	1689.41	1974.32	1786.05	1808.92	1831.52	1900.75	1795.5	1941.15	1836.21	1785.98	1905.45	1884.97	1849.21	1939.69	1706.22	1671.9	1742.76	1771.45	1953.2	1822.82	1791.59	1878.79	1966.17	1781.68	1780.83	1668.91	2004.62	1996.18	2048.89	1880.09	1867.97	1737.74	1857.96	1878.57	1831.84	2029.34
2012-11-12	317	2039.05	1918.85	1736.45	2280.24	1923.9	1869.32	1756.79	1822.77	1854.45	2068.28	1956.43	2089.34	1689.44	1974.32	1786.32	1808.92	1831.57	1902.68	1795.5	1942.07	1836.21	1786.36	1906.01	1884.97	1850.99	1940.96	1706.52	1673.71	1743.69	1771.45	1953.2	1822.82	1795.27	1878.79	1967.59	1782.09	1781.34	1669.31	2005.84	2001.12	2048.97	1880.58	1868.59	1738.27	1857.96	1878.89	1831.84	2030.33
2012-11-13	318	2039.6	1918.86	1736.45	2281.03	1924.09	1870.83	1756.79	1824.12	1855.24	2069.78	1956.59	2089.61	1689.49	1974.36	1786.65	1808.92	1832.64	1903.53	1795.5	1944.07	1836.21	1786.36	1906.44	1884.97	1851.56	1941.12	1706.53	1675.05	1746.06	1772	1953.2	1822.82	1799.29	1878.79	1968.21	1782.09	1781.34	1669.71	2006.04	2002.69	2049.06	1881.44	1868.85	1739.64	1857.96	1881.45	1831.84	2031.63
2012-11-14	319	2039.97	1918.86	1736.45	2281.47	1924.09	1872.3	1756.86	1824.97	1856.2	2070.99	1956.59	2091.8	1690.05	1974.88	1787.31	1808.92	1834.31	1903.92	1795.5	1944.33	1836.21	1786.38	1906.65	1884.97	1851.56	1941.51	1706.53	1675.28	1747.37	1772.16	1953.24	1822.82	1800	1879.71	1968.21	1782.09	1781.44	1670.47	2006.26	2002.87	2049.08	1882.38	1869.05	1741.6	1857.97	1882.61	1831.98	2031.98
2012-11-15	320	2040.03	1918.86	1736.46	2281.59	1924.09	1872.84	1756.86	1826.05	1857.41	2071.69	1956.59	2096.26	1691.42	1975.15	1788.94	1808.92	1836.64	1904.52	1795.5	1944.4	1836.4	1787.5	1906.65	1884.97	1851.63	1942.29	1706.53	1675.67	1748.98	1772.16	1953.28	1822.82	1800.01	1880.77	1968.21	1782.09	1781.87	1671.37	2006.26	2003.05	2049.09	1882.45	1869.09	1741.89	1857.98	1882.74	1833.92	2032.01
2012-11-16	321	2040.03	1918.86	1736.47	2281.59	1924.09	1873.19	1756.92	1826.62	1859.79	2071.73	1956.59	2099.07	1691.61	1975.19	1789.92	1808.92	1836.97	1904.86	1795.5	1945.25	1836.41	1787.54	1906.65	1884.97	1851.66	1942.58	1706.53	1675.82	1749.9	1772.16	1953.86	1822.91	1800.43	1880.85	1968.21	1782.09	1782.7	1672.55	2007.67	2004.11	2049.81	1882.45	1869.09	1741.89	1857.98	1882.74	1835.28	2032.14
2012-11-17	322	2040.03	1918.96	1736.48	2282.31	1924.09	1874.71	1756.93	1827.06	1863.13	2071.73	1956.63	2100.19	1691.61	1975.19	1789.93	1808.92	1837.03	1905.09	1795.5	1946.04	1836.41	1787.54	1906.65	1884.97	1851.68	1943.22	1706.69	1675.82	1749.96	1772.61	1953.87	1823.14	1801.26	1880.85	1968.21	1782.09	1783.84	1674.21	2008.26	2004.94	2049.89	1882.45	1869.09	1741.89	1857.98	1882.74	1836.97	2032.95
2012-11-18	323	2040.03	1919.02	1736.48	2283.76	1924.09	1876.84	1756.93	1827.31	1865.94	2071.73	1956.67	2100.7	1691.61	1975.19	1789.94	1808.92	1837.03	1905.81	1795.5	1946.04	1836.41	1787.54	1906.65	1884.97	1851.68	1943.51	1706.72	1675.82	1750.9	1773.29	1953.87	1824.01	1801.4	1881.63	1968.21	1782.09	1785.74	1674.88	2008.26	2005.31	2049.89	1882.45	1869.12	1741.89	1857.98	1882.74	1837.14	2033.29
2012-11-19	324	2040.03	1919.11	1736.48	2285.07	1924.09	1877.39	1756.93	1827.35	1865.94	2071.73	1956.67	2100.72	1691.61	1975.27	1789.95	1808.92	1837.03	1905.84	1795.5	1946.05	1837.01	1787.54	1906.65	1884.98	1851.68	1943.51	1706.88	1675.82	1752.41	1773.59	1953.87	1824.5	1801.45	1881.63	1968.21	1782.09	1786.78	1675.23	2008.26	2005.54	2049.89	1882.45	1869.21	1741.9	1857.98	1882.74	1837.14	2033.32
2012-11-20	325	2040.03	1920.63	1736.5	2285.21	1924.09	1877.96	1756.93	1827.64	1866.06	2071.73	1956.67	2102.8	1691.61	1975.28	1789.96	1808.92	1837.03	1906.3	1795.5	1946.05	1839.59	1787.54	1906.65	1884.98	1851.68	1943.51	1708.29	1675.82	1752.88	1773.73	1953.87	1824.52	1801.54	1881.69	1968.21	1782.09	1786.84	1675.63	2008.26	2005.68	2049.89	1882.45	1869.21	1741.9	1858.02	1882.74	1837.22	2033.33
2012-11-21	326	2040.04	1923.5	1736.5	2285.21	1924.09	1878.69	1756.93	1828.54	1866.82	2072.69	1956.67	2108.7	1691.61	1975.28	1789.96	1808.92	1837.03	1907.94	1795.5	1946.05	1841.49	1787.54	1906.69	1884.98	1851.68	1943.51	1710.08	1675.82	1752.88	1773.73	1954.02	1824.71	1801.54	1881.69	1968.21	1782.09	1786.84	1675.94	2008.26	2005.68	2049.89	1882.47	1869.21	1741.9	1858.12	1883.27	1837.24	2033.35
2012-11-22	327	2040.05	1926.05	1736.51	2285.21	1924.09	1880.28	1756.93	1828.93	1870.12	2073.71	1956.67	2113.24	1691.61	1975.28	1789.96	1808.92	1837.03	1911.15	1795.5	1946.05	1843.36	1787.54	1906.76	1885.5	1851.68	1943.51	1710.11	1675.82	1753.75	1773.82	1954.13	1824.78	1802.3	1881.69	1968.21	1782.09	1786.88	1676.11	2008.36	2005.68	2049.89	1884.13	1869.21	1741.9	1859.32	1883.56	1837.27	2033.35
2012-11-23	328	2040.26	1927.28	1736.53	2285.21	1924.09	1881.26	1756.93	1829.22	1875.6	2073.78	1956.67	2113.66	1691.61	1975.28	1790.25	1808.92	1837.03	1913.16	1795.99	1946.05	1844.47	1787.54	1906.79	1885.71	1851.68	1943.51	1710.11	1675.82	1753.94	1774.97	1954.73	1824.78	1803.53	1881.69	1968.55	1782.09	1787.86	1676.11	2008.6	2005.68	2049.89	1886.31	1869.21	1741.9	1861.84	1884.12	1837.38	2033.35
2012-11-24	329	2040.75	1927.54	1736.55	2285.21	1924.09	1881.27	1756.93	1829.53	1878.65	2073.78	1956.69	2113.81	1691.61	1975.28	1790.69	1808.92	1837.04	1913.75	1796.39	1946.05	1844.95	1787.54	1906.79	1885.71	1851.68	1944.2	1710.11	1675.82	1753.94	1775.65	1954.77	1824.81	1803.87	1882.2	1968.67	1782.09	1789.95	1676.12	2009.79	2005.68	2049.89	1888.93	1869.22	1741.91	1864.41	1884.9	1837.38	2033.35
2012-11-25	330	2041.05	1927.7	1736.55	2285.25	1924.1	1881.27	1756.93	1829.53	1880.8	2073.8	1957.08	2114.74	1691.61	1975.28	1790.83	1808.92	1837.13	1914.49	1796.64	1946.05	1845.44	1787.58	1906.79	1885.71	1851.76	1944.95	1710.11	1675.82	1753.94	1775.65	1954.77	1824.81	1803.91	1883.65	1968.67	1782.09	1792.76	1676.13	2010.44	2005.68	2049.9	1891.28	1869.27	1741.91	1864.7	1884.94	1837.38	2033.36
2012-11-26	331	2041.06	1927.74	1736.55	2285.3	1924.17	1881.32	1756.93	1829.53	1881.49	2074.19	1957.33	2114.89	1692.52	1975.28	1790.92	1808.92	1837.14	1915.68	1797	1946.05	1845.47	1787.81	1906.8	1885.71	1852.16	1945.33	1710.13	1675.82	1753.94	1775.65	1954.77	1824.81	1803.96	1883.66	1968.67	1782.09	1795.73	1676.13	2010.44	2005.68	2049.9	1893.24	1869.45	1741.91	1865.11	1884.94	1837.38	2033.36
2012-11-27	332	2041.13	1928.34	1736.55	2285.93	1924.34	1881.35	1756.93	1829.53	1881.66	2075.67	1957.39	2114.89	1693.6	1975.34	1790.95	1808.96	1837.25	1915.87	1797.2	1946.05	1846.85	1788.4	1907.07	1885.71	1852.85	1946.17	1710.26	1675.82	1753.94	1775.65	1954.77	1824.81	1803.98	1883.66	1968.67	1782.09	1796.46	1676.13	2010.44	2005.68	2049.9	1894.33	1869.47	1741.91	1867.06	1884.94	1837.38	2033.36
2012-11-28	333	2041.14	1928.79	1736.55	2288.29	1924.42	1881.35	1756.93	1829.53	1882.42	2076.6	1957.42	2114.89	1693.74	1975.98	1790.95	1808.98	1838.63	1916.03	1797.2	1946.05	1848.65	1789.45	1907.38	1885.71	1853.32	1946.64	1710.38	1676.35	1753.94	1775.65	1954.77	1824.81	1804.15	1883.66	1969	1782.09	1798.68	1676.13	2010.44	2005.68	2050.21	1895.52	1869.51	1741.91	1868.88	1884.94	1837.38	2033.36
2012-11-29	334	2041.14	1928.81	1736.55	2289.65	1924.93	1881.35	1756.93	1829.53	1884.96	2076.98	1957.42	2114.89	1693.74	1976.46	1790.95	1808.98	1839.26	1916.23	1797.2	1946.05	1848.65	1791.4	1907.86	1885.71	1853.41	1947.1	1711.31	1676.73	1753.94	1775.7	1954.77	1824.81	1804.19	1883.66	1969.72	1782.09	1802.49	1676.13	2010.44	2006.43	2050.44	1897.62	1869.55	1741.91	1869.62	1884.94	1837.4	2033.36
2012-11-30	335	2041.14	1928.81	1736.55	2291.29	1925.46	1881.43	1756.93	1829.53	1885.68	2077.68	1957.42	2115.09	1693.74	1976.5	1790.95	1808.98	1839.3	1916.36	1797.2	1946.05	1848.65	1791.77	1907.93	1885.71	1853.41	1947.18	1711.42	1676.73	1753.94	1776.16	1954.77	1824.81	1804.2	1883.66	1969.83	1782.09	1803.42	1676.13	2010.44	2008.61	2050.44	1897.91	1869.56	1741.91	1869.62	1884.96	1837.47	2033.36
2012-12-01	336	2041.16	1929.21	1736.55	2293.12	1925.56	1881.64	1756.93	1830.12	1885.68	2078.34	1958.08	2115.14	1693.82	1976.55	1790.95	1808.98	1839.32	1917.9	1797.2	1946.05	1848.65	1792.03	1908.5	1885.71	1853.41	1947.42	1711.43	1677.32	1753.94	1776.16	1954.97	1824.81	1804.82	1883.66	1970.85	1782.09	1805.4	1676.31	2010.44	2011.46	2051.42	1898.03	1870.95	1741.91	1869.78	1885.03	1837.47	2033.36
2012-12-02	337	2041.16	1929.21	1736.55	2295.74	1926.21	1881.72	1756.93	1831.22	1885.68	2078.6	1959.75	2115.14	1695.86	1976.64	1790.95	1808.98	1839.67	1919.48	1797.2	1946.1	1848.65	1792.07	1910.27	1885.71	1853.42	1948.07	1711.43	1677.81	1753.94	1776.59	1955.1	1824.81	1804.93	1883.81	1972.07	1782.09	1805.44	1678.01	2010.44	2014.47	2054.09	1898.39	1872.55	1741.93	1870.15	1885.03	1837.61	2033.36
2012-12-03	338	2041.16	1929.21	1736.55	2299.06	1928.86	1881.72	1756.93	1831.84	1886.07	2078.66	1961.21	2115.14	1699.02	1977.13	1790.99	1808.98	1841.39	1920.53	1797.24	1946.11	1848.65	1792.07	1912.06	1885.71	1853.53	1948.33	1711.43	1677.81	1753.94	1776.98	1955.1	1826.22	1804.93	1884.88	1972.41	1782.09	1805.46	1680.01	2010.44	2017.45	2057.71	1898.65	1874.81	1741.94	1870.15	1885.03	1838.09	2033.36
2012-12-04	339	2041.16	1929.21	1736.55	2300.36	1930.79	1881.72	1756.93	1833.06	1886.55	2078.67	1961.49	2115.14	1700.74	1977.49	1791.03	1808.98	1842.63	1920.99	1798.26	1946.11	1848.65	1792.13	1913.24	1885.71	1853.65	1948.4	1711.76	1677.81	1753.94	1776.99	1955.1	1827.58	1804.93	1885.75	1972.46	1782.09	1805.54	1680.75	2010.44	2017.83	2058.65	1898.86	1875.39	1742.23	1870.15	1885.03	1839.3	2033.36
2012-12-05	340	2041.16	1929.63	1736.55	2300.68	1931.08	1881.72	1756.93	1833.69	1886.55	2078.67	1961.58	2115.17	1702.87	1977.83	1791.03	1808.98	1842.8	1921.04	1798.5	1946.11	1848.72	1792.58	1913.84	1885.71	1853.77	1948.58	1712.48	1677.81	1753.94	1778.53	1955.1	1827.58	1804.93	1885.88	1972.47	1782.09	1805.54	1681.18	2010.44	2017.83	2058.7	1898.87	1875.58	1742.63	1870.15	1885.03	1841.23	2033.36
2012-12-06	341	2041.16	1930.13	1736.67	2300.68	1931.1	1881.78	1756.93	1834.44	1886.55	2078.67	1961.58	2115.4	1706.56	1978.28	1791.03	1808.98	1843.27	1921.04	1799.61	1946.11	1848.96	1793.21	1916.02	1885.71	1853.77	1948.6	1712.95	1677.83	1753.94	1779.32	1955.1	1827.58	1805	1885.89	1972.83	1782.09	1805.54	1681.18	2010.44	2018.05	2059.12	1899.1	1875.58	1742.84	1870.17	1885.03	1841.64	2033.36
2012-12-07	342	2041.16	1930.13	1736.67	2301.62	1931.13	1881.78	1756.93	1834.98	1886.55	2078.67	1961.58	2115.4	1707.67	1978.71	1791.04	1808.98	1843.88	1921.04	1800.67	1946.11	1849.07	1793.84	1917.1	1885.71	1853.77	1948.62	1713.21	1677.83	1753.94	1779.42	1955.1	1827.58	1805.01	1885.89	1973.26	1782.09	1805.54	1681.18	2010.44	2018.05	2059.49	1899.43	1875.58	1742.98	1870.4	1885.03	1841.65	2033.36
2012-12-08	343	2041.16	1930.13	1736.67	2302.41	1931.13	1881.78	1756.93	1834.98	1886.55	2078.67	1961.58	2115.4	1707.92	1978.75	1791.56	1808.98	1844.08	1921.04	1800.67	1946.11	1849.51	1793.85	1917.23	1885.71	1853.81	1948.63	1713.96	1677.83	1753.94	1779.42	1955.1	1827.58	1805.01	1886.11	1974	1782.09	1805.97	1681.18	2010.55	2018.05	2059.49	1899.64	1875.58	1743.2	1871.14	1885.03	1841.76	2033.68
2012-12-09	344	2041.62	1930.13	1736.67	2302.41	1931.13	1881.78	1756.93	1834.98	1886.55	2078.67	1961.58	2115.4	1709.5	1978.75	1793.28	1808.98	1844.09	1921.04	1800.67	1946.17	1852.22	1793.85	1917.23	1885.71	1853.89	1948.63	1714.69	1677.84	1753.94	1779.42	1955.1	1827.58	1805.01	1886.11	1974.51	1782.09	1808.07	1681.36	2010.55	2018.05	2059.49	1899.86	1875.58	1743.2	1871.97	1885.04	1843.25	2034.6
2012-12-10	345	2041.85	1930.13	1736.98	2302.41	1931.31	1881.78	1756.93	1834.98	1886.55	2078.67	1961.58	2115.4	1709.89	1978.75	1794.62	1808.98	1844.11	1921.04	1800.67	1946.39	1856.96	1793.85	1917.23	1886.45	1853.89	1948.63	1714.75	1677.88	1753.94	1779.42	1955.1	1827.58	1805.03	1886.11	1974.58	1782.09	1809.57	1681.45	2010.55	2018.05	2059.49	1899.86	1875.62	1743.2	1872.58	1885.07	1844.89	2035.86
2012-12-11	346	2042.02	1930.13	1737.42	2302.41	1932.52	1881.78	1757.08	1834.98	1886.55	2078.67	1961.58	2115.4	1709.89	1978.75	1794.65	1808.98	1844.11	1921.04	1800.67	1946.68	1862.35	1793.85	1917.23	1887.38	1853.89	1948.78	1714.75	1677.88	1753.94	1779.42	1955.1	1827.58	1805.03	1886.11	1974.79	1782.09	1809.6	1681.45	2010.55	2018.05	2059.49	1900	1876.58	1743.2	1873.18	1885.08	1844.98	2036.71
2012-12-12	347	2042.15	1930.2	1737.42	2302.44	1932.73	1881.78	1757.18	1834.98	1886.55	2078.67	1961.58	2115.4	1709.89	1978.75	1795.03	1808.98	1844.11	1921.04	1800.67	1946.73	1864.01	1793.85	1917.44	1887.38	1853.89	1949.05	1714.75	1677.97	1753.94	1779.42	1955.1	1827.58	1805.03	1886.11	1974.81	1782.09	1809.6	1681.45	2010.55	2018.05	2059.49	1900.17	1876.66	1743.2	1873.23	1885.3	1845.01	2036.9
2012-12-13	348	2042.19	1930.36	1737.42	2302.72	1933	1881.78	1757.19	1834.98	1886.55	2078.67	1961.58	2115.4	1709.89	1979.25	1795.69	1808.98	1844.11	1921.04	1800.78	1946.74	1864.02	1793.85	1918.35	1887.38	1853.89	1949.05	1714.75	1678.26	1753.94	1779.42	1955.39	1827.58	1805.03	1886.11	1974.81	1782.26	1809.6	1681.78	2010.75	2018.05	2059.49	1900.72	1876.66	1743.2	1873.23	1885.48	1845.01	2036.91
2012-12-14	349	2042.19	1930.9	1737.42	2303.17	1933.33	1881.78	1757.2	1834.98	1886.55	2078.67	1961.58	2115.4	1709.89	1979.99	1795.7	1808.98	1844.11	1921.04	1800.95	1946.74	1864.03	1793.87	1921.58	1887.38	1853.97	1949.9	1714.75	1678.29	1753.94	1779.42	1955.4	1827.58	1805.03	1886.53	1974.81	1782.32	1809.6	1681.96	2010.75	2018.05	2059.66	1900.81	1876.66	1743.2	1873.26	1886.37	1845.01	2036.91
2012-12-15	350	2042.2	1931.81	1737.42	2303.66	1934.47	1881.78	1757.52	1834.98	1886.55	2078.67	1961.58	2115.4	1709.89	1980	1795.71	1808.98	1844.11	1921.78	1800.95	1946.74	1864.04	1793.88	1923.36	1887.38	1854.06	1951.76	1714.75	1678.96	1753.94	1779.42	1955.4	1827.58	1805.08	1887.31	1974.81	1782.32	1809.6	1681.96	2010.75	2018.05	2059.94	1900.81	1876.68	1743.2	1873.26	1888.03	1845.01	2036.98
2012-12-16	351	2042.56	1931.92	1737.42	2303.88	1935.55	1881.78	1759.08	1835.43	1886.55	2078.67	1961.64	2115.4	1709.89	1980.33	1795.71	1808.98	1844.11	1921.83	1800.95	1946.74	1864.04	1794.19	1924.52	1887.38	1854.06	1951.77	1714.75	1680.18	1753.94	1779.42	1955.4	1827.58	1805.1	1887.31	1974.81	1782.32	1809.6	1681.96	2010.91	2018.05	2060.29	1900.82	1877.23	1743.2	1873.26	1889.26	1845.01	2038.85
2012-12-17	352	2043.11	1931.92	1737.42	2303.89	1935.83	1881.78	1760.05	1835.75	1886.55	2078.67	1962.46	2116.08	1709.89	1980.33	1795.71	1808.98	1844.11	1921.83	1800.95	1946.74	1864.7	1794.63	1924.99	1887.38	1854.16	1951.77	1714.75	1681.03	1753.94	1779.42	1955.4	1827.58	1805.1	1887.31	1974.81	1782.32	1809.6	1681.96	2010.91	2018.05	2060.34	1901.01	1877.94	1743.2	1873.26	1890.09	1845.01	2039.85
2012-12-18	353	2043.42	1932.39	1737.42	2303.89	1937.08	1881.78	1760.64	1836.18	1886.55	2078.85	1962.89	2118.72	1709.89	1980.33	1795.71	1808.98	1844.39	1921.83	1800.95	1946.74	1866.06	1794.77	1925.18	1887.38	1854.2	1951.77	1714.75	1681.18	1753.94	1779.42	1955.67	1827.58	1805.1	1887.31	1974.81	1782.32	1809.6	1681.96	2010.91	2018.05	2060.36	1901.85	1878.46	1743.2	1873.41	1890.09	1845.01	2040.25
2012-12-19	354	2043.42	1932.86	1737.42	2303.9	1938.91	1881.78	1760.7	1836.2	1886.55	2079.29	1962.89	2119.83	1709.89	1980.33	1795.71	1808.98	1844.54	1921.83	1800.95	1946.74	1866.33	1794.99	1925.29	1887.38	1854.2	1951.77	1714.75	1681.2	1753.94	1779.42	1955.8	1827.58	1805.1	1887.31	1974.81	1782.32	1809.6	1681.96	2010.91	2018.1	2060.36	1901.91	1880.84	1743.97	1873.96	1890.09	1845.01	2040.25
2012-12-20	355	2043.42	1933.82	1737.42	2303.9	1939.1	1881.78	1760.7	1836.58	1886.55	2079.61	1962.89	2120.6	1709.89	1980.33	1795.71	1808.98	1844.54	1921.83	1800.95	1946.74	1866.57	1794.99	1925.42	1887.38	1854.21	1951.77	1714.75	1681.27	1753.94	1779.42	1955.8	1827.58	1805.17	1887.31	1975.04	1782.32	1809.6	1681.96	2010.91	2018.1	2060.36	1901.98	1881.17	1744.61	1874.36	1890.09	1845.01	2040.25
2012-12-21	356	2043.42	1934.99	1737.42	2303.9	1939.11	1881.78	1760.7	1836.77	1886.55	2080.56	1962.89	2120.6	1709.89	1980.33	1796.01	1808.98	1844.54	1921.83	1800.98	1946.74	1866.61	1795.33	1925.45	1887.38	1854.36	1953.3	1714.75	1681.27	1753.94	1779.42	1955.8	1827.58	1805.45	1887.31	1975.48	1782.32	1809.6	1681.96	2010.91	2018.1	2060.36	1902.01	1881.17	1744.61	1874.43	1890.09	1845.01	2040.25
2012-12-22	357	2043.42	1935.44	1737.42	2303.9	1939.11	1881.78	1760.7	1836.89	1886.56	2081.37	1962.89	2120.6	1709.89	1980.33	1798.07	1808.98	1844.54	1921.83	1801.05	1946.74	1866.61	1795.8	1925.53	1887.38	1854.94	1953.97	1714.75	1681.27	1753.94	1779.42	1955.8	1827.58	1806.1	1887.37	1975.5	1782.5	1809.6	1681.96	2010.91	2018.1	2060.36	1902.01	1881.17	1744.61	1874.43	1890.09	1845.01	2040.25
2012-12-23	358	2043.42	1935.64	1737.42	2303.9	1939.11	1881.78	1760.7	1837.54	1886.56	2081.37	1962.89	2120.6	1709.89	1980.33	1799.8	1808.98	1844.54	1921.83	1801.07	1946.74	1866.61	1795.8	1925.54	1887.38	1855.58	1954.78	1714.75	1681.28	1753.94	1779.43	1955.8	1827.58	1806.23	1887.38	1975.63	1782.5	1809.6	1682.05	2010.98	2018.1	2060.59	1902.01	1881.17	1744.61	1874.63	1890.09	1845.01	2040.25
2012-12-24	359	2043.42	1935.82	1737.42	2304.29	1939.11	1881.78	1760.7	1837.64	1886.56	2081.37	1962.89	2120.6	1709.92	1980.77	1800.1	1808.98	1844.54	1921.83	1801.09	1946.74	1866.61	1795.89	1925.62	1887.38	1856.56	1954.78	1714.75	1681.44	1753.94	1779.85	1955.8	1827.58	1806.23	1887.38	1976.98	1782.5	1809.6	1682.05	2010.98	2018.1	2062.36	1902.01	1881.17	1744.61	1875.51	1890.09	1845.01	2040.25
2012-12-25	360	2043.42	1937.47	1737.42	2305.03	1939.11	1881.78	1760.7	1837.64	1886.56	2081.38	1962.89	2120.6	1710.19	1980.81	1800.1	1808.98	1844.55	1921.83	1801.09	1946.74	1866.61	1795.93	1925.62	1887.38	1857.56	1954.78	1714.75	1681.44	1753.94	1780.08	1955.8	1827.58	1806.26	1887.38	1978.13	1782.5	1809.6	1682.05	2010.98	2018.83	2063.7	1902.01	1881.35	1744.61	1876.04	1890.09	1845.01	2040.25
2012-12-26	361	2043.42	1938.28	1737.42	2305.11	1939.11	1881.78	1760.7	1837.68	1886.56	2081.38	1962.93	2120.6	1710.19	1980.81	1800.1	1808.98	1844.55	1921.83	1801.09	1946.74	1866.61	1796.38	1925.62	1887.38	1857.72	1954.78	1714.75	1681.44	1753.94	1780.11	1955.8	1827.58	1806.6	1887.38	1978.2	1782.5	1809.6	1682.06	2010.98	2020.27	2063.91	1902.01	1882.55	1744.61	1876.68	1890.09	1845.01	2040.25
2012-12-27	362	2043.42	1938.28	1737.42	2305.11	1939.11	1881.79	1760.7	1838.14	1886.56	2081.38	1963.31	2120.6	1710.19	1981.37	1800.1	1808.98	1844.55	1921.83	1801.09	1946.74	1866.61	1796.57	1925.67	1887.66	1857.76	1955.81	1714.75	1681.44	1753.94	1780.27	1955.8	1827.58	1806.71	1887.38	1978.2	1782.5	1809.6	1682.06	2010.98	2020.32	2064.35	1902.01	1882.55	1744.61	1876.7	1890.09	1845.01	2040.25
2012-12-28	363	2043.42	1938.29	1737.42	2305.11	1939.11	1881.83	1760.7	1838.38	1886.56	2081.38	1963.52	2120.61	1710.19	1981.68	1800.1	1808.98	1844.55	1921.83	1801.09	1946.77	1866.61	1796.57	1925.7	1888.39	1857.76	1956.88	1714.75	1681.44	1753.94	1780.57	1955.8	1827.58	1806.71	1887.55	1978.2	1782.5	1809.6	1682.06	2011.15	2020.32	2064.48	1903.02	1883.83	1744.61	1876.7	1890.09	1845.03	2040.25
2012-12-29	364	2043.42	1938.5	1737.42	2305.11	1939.11	1881.91	1760.7	1838.38	1886.56	2081.38	1963.52	2120.61	1710.19	1982.03	1800.1	1808.98	1844.55	1921.83	1801.09	1946.78	1866.61	1796.57	1925.85	1888.67	1857.76	1956.88	1714.75	1681.44	1753.94	1780.62	1956.79	1827.58	1806.71	1887.77	1978.2	1782.5	1809.6	1682.06	2012.76	2020.32	2064.62	1904.66	1884.55	1744.61	1876.7	1890.09	1845.08	2040.25
2012-12-30	365	2043.42	1938.68	1737.42	2305.11	1939.11	1881.91	1760.7	1838.38	1886.56	2081.38	1963.52	2120.61	1710.19	1982.73	1800.1	1808.98	1844.59	1921.83	1801.09	1946.78	1866.61	1796.58	1927.09	1889.86	1857.76	1958.38	1714.75	1681.44	1753.94	1780.65	1957.49	1827.58	1806.71	1887.79	1978.2	1782.5	1809.6	1682.06	2013.25	2020.32	2064.68	1904.9	1884.55	1744.63	1876.71	1890.09	1845.08	2040.25
2012-12-31	366	2043.42	1938.91	1737.42	2305.11	1939.11	1881.91	1760.7	1838.38	1886.56	2081.38	1963.52	2120.61	1710.19	1983.14	1800.15	1808.98	1844.59	1921.83	1801.09	1946.9	1866.61	1796.86	1930.3	1890.28	1857.76	1959.52	1714.75	1681.44	1753.94	1780.65	1957.49	1827.58	1806.71	1887.8	1978.2	1782.5	1809.6	1682.06	2013.33	2020.32	2064.68	1904.91	1884.6	1744.63	1876.71	1890.09	1845.08	2040.26
[truncated: 13 more columns]

## Sheet: T0=1
Day		1950	1951	1952	1953	1954	1955	1956	1957	1958	1959	1960	1961	1962	1963	1964	1965	1966	1967	1968	1969	1970	1971	1972	1973	1974	1975	1976	1977	1978	1979	1980	1981	1982	1983	1984	1985	1986	1987	1988	1989	1990	1991	1992	1993	1994	1995	1996	1997
2012-01-01	1	0	0	0.102776	0	6.1213e-05	0	0	0	0	0	0.15573	0	0	0	0	0.0271248	0	0.00245494	0	0	0	0	0.369526	1.72851	0.0445333	0	0	0	0	0	0	0	0	0.0846236	0.0804893	0	0	0	0.138063	0	0	0	0.740993	0.00115963	0	0	0	0
2012-01-02	2	0	0	0.116053	0	0.801577	0	0	0	0	0	0.224346	0	0	6.28237e-05	0	0.0276274	0	0.00629788	0	0	0	0	0.38816	2.30844	0.0445333	0.689019	0	0	0	0	0	0	0	0.368291	0.0804893	0	0	0	0.269884	0.565573	0	0.042487	1.11882	0.0108069	0	0	0	0
2012-01-03	3	0	0	0.116053	0	1.36988	0	0.00252371	0	0	0	0.224346	0.00380359	0.33797	6.28237e-05	0.00190075	0.0276274	0	0.00629788	0	0.0277203	0	0	0.38816	3.22661	0.0445333	1.75166	0	0	0	0	0	0	0	0.370615	0.0804893	0	0	0	0.274193	1.7607	0	0.130006	1.61232	0.061407	0	0	0	0.000499372
2012-01-04	4	0	0	0.116053	0	1.36988	0	0.439795	0	0	0	0.224346	0.0262535	0.438472	6.28237e-05	0.645276	0.0276274	0	0.00629788	0	0.0381397	0	0	0.38816	3.68576	0.0445333	1.76438	0	0	0	0	0	0	0	0.491287	0.0804893	0	0	0	0.274193	2.12938	0	0.142148	1.64792	0.061407	0	0	0	0.0589768
2012-01-05	5	0	0	0.116053	0	1.45975	0	0.796976	0.00571402	0	0	0.233769	0.0618579	0.918847	6.28237e-05	0.865718	0.0276274	0	0.00629788	0	0.0381397	0	0	0.38816	6.91736	0.0445333	1.76567	0	0.393885	0	0	0	0	0	0.529982	0.0804893	0	0	0	0.274193	2.12938	0	0.171074	1.65005	0.061407	0	0	0	0.0589768
2012-01-06	6	0	0	0.121319	0	1.817	0	0.796976	0.0095065	0	0	0.233769	0.0618579	1.07418	6.28237e-05	0.865718	0.0276274	0	0.00629788	0	0.0381397	0	0	0.38816	10.9391	0.0445333	1.77377	0	0.988848	0	0	0	0	0	0.913762	0.0804893	0	0	0	0.274193	2.25557	0	0.221672	1.65087	0.30595	0	0	0	0.277328
2012-01-07	7	0	0	1.2565	0	1.817	0	0.907561	0.0095065	0	0	0.233769	0.0618579	1.07418	6.28237e-05	0.865718	0.0276274	0	0.00629788	0	0.0381397	0	0	0.38816	13.4661	0.0445333	1.77377	0	0.988848	0.134235	0	0	0	0	1.13624	0.0804893	0	0	0	0.274193	2.26941	0.0436203	0.237716	1.65087	0.814759	0	0	0	0.495686
2012-01-08	8	0	0	1.36825	0	1.817	0	0.907561	0.841798	0	0	0.233769	0.0618579	1.09153	6.28237e-05	1.01514	0.0276274	0	0.00629788	0	0.0381397	0	0.935942	0.38816	15.6633	0.0445333	1.77377	0	0.988848	0.472495	0	0	0	0	1.22751	0.0804893	0	0	0	0.274193	2.26941	0.0436203	0.237716	1.65087	1.15582	0	0.0128354	0	0.496709
2012-01-09	9	0	0	1.85402	0	1.817	0	0.907561	2.49236	0	0	0.233769	0.0618579	1.28222	6.28237e-05	1.62186	0.0276274	0	0.00629788	0	0.0381397	0	2.18266	0.38816	16.5094	0.0445333	1.77377	0	0.988848	0.51234	0	0	0.316945	0	1.22751	0.0804893	0	0	0	0.276537	2.82123	0.0454661	0.237716	1.65087	1.18142	0	0.0128354	0	0.496709
2012-01-10	10	0	0	1.85402	0	1.817	0	0.907561	2.51226	0	0	0.233769	0.0618579	1.48163	6.28237e-05	2.04875	0.0276274	0	0.00629788	0	0.0381397	0	6.74795	0.38816	20.5691	0.0445333	1.77377	0	0.988848	0.565341	0	0	0.316945	0	1.22751	0.0804893	0	0	0	1.07919	2.93335	0.0562826	0.237716	1.65087	1.29764	0	0.0128354	0.0385154	0.496709
2012-01-11	11	0	0	1.85402	0	1.817	0	0.907561	2.51226	0	0	0.233769	0.0618579	1.54132	6.28237e-05	3.23795	0.0276274	0	0.00629788	0	0.0381397	0	11.1136	0.38816	21.6542	0.0445333	1.77377	0	0.988848	0.565341	0	0	0.336956	0	1.31588	0.0804893	0	0	0	1.43927	2.93335	0.0562826	0.237716	2.39401	1.43039	0	0.0128354	0.062447	0.496709
2012-01-12	12	0	0	1.85402	0	1.817	0	0.907561	2.51226	0	0	0.233769	0.0618579	1.63072	6.28237e-05	4.52051	0.155737	0	0.00629788	0	0.0381397	0	12.3475	0.38816	21.6986	0.0445333	1.77377	0	0.988848	0.565341	0	0	0.4097	0	1.85993	0.177484	0	0	0	1.43927	2.95793	0.0562826	0.237716	2.6712	1.43039	0	0.0128354	0.062447	0.496709
2012-01-13	13	0.00226758	0	1.85402	0.433639	1.8348	0	0.907561	2.51226	0	0	0.233769	0.0618579	1.68396	6.28237e-05	4.52663	0.382487	0	0.00629788	0	0.0381397	0	12.3746	0.38816	21.7004	0.0445333	1.9487	0	0.988848	0.565341	0	0.0857896	0.4097	0	2.1295	0.532735	0	0	0	1.43927	2.96871	0.0562826	0.237716	2.6712	1.43039	0.00897592	0.0128354	0.0652858	0.805614
2012-01-14	14	0.00226758	0	1.85402	0.74232	1.99969	0	0.907561	2.51226	0	0	0.233769	0.0618579	1.68396	6.28237e-05	4.52663	0.556721	0	0.00629788	0	0.0381397	0	12.3746	0.38816	21.7004	0.0470403	2.10243	0	1.00571	0.847905	0	0.262201	0.4097	0.797139	2.1295	0.556173	0	0	0	1.47086	2.97578	0.0562826	0.237716	3.93415	1.43039	0.00897592	0.028688	0.213631	1.66659
2012-01-15	15	0.00226758	0	1.85402	0.870155	2.02401	0	0.907561	2.51226	0	0	0.233769	1.00955	1.68396	6.28237e-05	4.52663	1.23614	0	0.00629788	0	0.0381397	0	12.3746	0.38816	21.7029	0.119089	3.81699	0	1.00571	1.64434	0	0.262201	0.4097	1.59363	2.1295	0.556173	0	0	0	1.53498	3.53153	0.0690393	0.237716	7.23654	1.43039	0.00897592	0.120875	0.213631	3.95011
2012-01-16	16	0.00226758	0	1.85686	1.11605	2.02401	0	0.907561	2.78962	0.152159	0	0.233769	1.45873	1.68396	6.28237e-05	4.52663	1.28964	0	0.222693	0	0.0381397	0	12.3746	0.38816	21.7132	0.123624	6.67593	0	1.00571	1.68538	0	0.262201	0.4097	1.59363	2.1295	0.556173	0	0	0	1.53498	4.18918	0.0957546	0.237716	8.32754	1.60484	0.00897592	0.504162	0.21537	4.92665
2012-01-17	17	0.00226758	0	1.85686	1.79067	2.02401	0	0.907561	3.47719	0.152159	0	0.233769	1.45873	1.70964	6.28237e-05	4.56594	1.31822	0	0.432839	0	0.0425098	0	12.3746	0.38816	21.7132	0.123624	7.26382	0	1.00571	1.68538	0	0.698219	0.4097	1.59363	2.1295	0.556173	0	0	0	1.53498	4.81294	0.0968498	0.237716	8.32754	2.19248	0.00897592	2.10482	0.247018	4.93238
2012-01-18	18	0.00226758	0	1.85686	2.51026	2.02401	0	0.907561	4.02562	0.152159	0	0.233769	1.45873	1.73796	6.28237e-05	4.7753	1.38337	0	0.438684	0	0.0678187	0	12.3746	0.38816	21.7132	0.123624	7.26382	0	1.00571	1.68538	0	0.786244	0.4097	1.59363	2.1295	0.556173	0.0166134	0	0	1.53498	4.88228	0.0968498	0.237716	8.32754	3.32048	0.00897592	2.59231	0.247018	4.93238
2012-01-19	19	0.00226758	0	1.85686	2.51026	2.02401	0	0.907561	4.47935	0.152159	0	0.233769	1.45873	1.74445	0.119186	5.15296	1.38337	0	0.465383	0	0.0678187	0	12.5699	0.38816	21.7132	0.420779	7.26382	0	1.00571	1.68538	0	0.786244	0.4097	1.59363	2.1295	0.556173	0.0166134	0	0	1.53498	5.49568	0.0968498	0.237716	8.32754	3.40315	0.00897592	2.65604	0.247018	4.98673
2012-01-20	20	0.232176	0	1.85686	2.88892	2.02401	0	0.907561	5.40809	0.152159	0	0.233769	1.45873	1.74445	0.119186	5.30837	1.38337	0	0.465383	0.0795809	0.0678187	0	12.6121	0.38816	21.7132	0.431499	7.26382	0	1.00571	1.68728	0	0.786244	0.4097	1.59363	2.1295	0.556173	0.0166134	0	0	1.53498	5.86814	0.0968498	0.665705	8.32754	3.40315	0.00897592	2.65673	0.247018	4.98673
2012-01-21	21	0.311634	0	1.85686	2.89508	2.02401	0	0.907561	6.78431	0.152159	0	0.233769	1.45873	1.74445	0.143002	6.42519	1.38337	0	0.465383	0.159553	0.0678187	0	12.6915	0.38816	21.7132	0.438502	7.29146	0	1.00571	1.68728	0	0.786244	0.4097	1.59363	2.43652	0.556173	0.0166134	0	0	1.56285	5.88447	0.0968498	0.985231	8.37021	3.49909	0.674318	2.65673	0.247018	6.2382
2012-01-22	22	0.312141	0	1.85686	2.89508	2.02401	0	0.907561	6.8052	0.152159	0	0.233769	1.45873	1.74445	0.264698	6.89312	1.38337	0	0.465383	0.163901	0.0678187	0	12.6915	0.38816	21.7132	0.613453	7.32371	0	1.00571	1.68728	0	0.786244	0.4097	1.59363	2.43652	0.556173	0.0166134	0	0	1.69189	5.9676	0.107261	2.10661	8.48326	3.56416	0.854409	2.65673	0.247018	8.04492
2012-01-23	23	0.312141	0	1.85686	2.89508	2.02401	0	0.907561	6.8063	0.152159	0	0.233769	1.45873	1.74445	0.644194	7.33973	1.38337	0	0.465383	0.164217	0.0678187	0	12.6952	0.38816	21.7132	0.613453	7.52708	0	1.00571	1.68728	0	0.786244	0.410001	1.59363	2.46367	0.556173	0.0166134	0	0	1.6927	5.9676	0.139001	4.99211	8.48766	3.56416	0.854409	2.65673	0.247018	8.18605
2012-01-24	24	0.312141	0	1.85686	2.89508	2.02401	0.286956	0.907561	6.8063	0.152159	0	0.246969	1.45873	1.74445	0.848743	7.75925	1.38337	0	0.465383	0.164217	0.0678187	0	12.719	0.689924	21.7632	0.613453	7.54612	0	1.00571	1.68728	0	0.786244	1.04965	1.59363	2.46367	0.556173	0.0166134	0	0.0138374	1.6927	5.96862	0.181077	5.33028	8.48766	3.56416	0.854409	2.65673	0.247018	8.18605
2012-01-25	25	0.312141	0	1.85686	2.89508	2.02401	1.28446	0.907561	6.8063	0.152159	0	0.782058	1.45873	1.74445	0.848743	7.75925	1.38337	0	0.465383	0.164217	0.0678187	0	13.0529	0.730591	22.718	0.613453	7.54612	0	1.00571	1.68728	0	0.786244	1.24472	1.59363	2.46573	0.556173	0.0166134	0	0.34474	1.6927	6.53998	0.181077	8.68996	8.48766	3.56416	0.854409	2.65673	0.247018	8.18605
2012-01-26	26	0.312141	0	1.85686	2.89508	2.02401	1.47001	0.907561	6.8063	0.152159	0.0847151	0.787392	1.45873	1.74445	0.848743	7.75925	1.38337	0	0.465383	0.164217	0.0678187	0	13.0854	0.730591	23.6275	0.613453	7.54612	0	1.00571	1.68728	0	0.786244	1.24472	1.59363	2.50348	0.556173	0.0166134	0	0.34474	1.6927	6.67129	0.181077	9.99295	8.67134	3.56416	0.854409	2.65673	0.247018	8.18605
2012-01-27	27	0.312141	0	1.85686	2.89508	2.02401	1.79154	0.907561	6.8063	0.152159	0.52085	0.787392	1.45873	1.74445	1.06634	7.75925	1.38337	0	0.465383	0.164217	0.0678187	0	13.0854	0.730591	23.6275	0.613453	7.55762	0	1.00571	1.68728	0	0.786244	1.86674	1.59363	2.65911	0.556173	0.0166134	0	0.34474	1.6927	6.67745	0.181077	10.1453	11.6174	3.56416	0.854409	2.65673	0.247018	8.47832
2012-01-28	28	0.312141	0	1.85686	2.8997	2.02401	1.80418	0.907561	6.8063	0.333592	0.710301	0.787392	1.47888	1.74445	1.06634	7.75925	1.38337	0	0.465383	0.164217	0.0678187	0	13.0854	0.730591	23.6275	0.613453	7.62258	0	1.00571	1.68728	0	0.786244	5.08707	1.59363	2.85659	0.556173	0.0166134	0	0.34474	1.6927	8.80168	0.181077	10.7777	15.7064	3.56416	0.854409	2.65673	0.614642	8.48167
2012-01-29	29	0.312141	0	1.85686	2.8997	2.02401	1.80418	0.907561	6.80662	0.643719	0.782829	0.787392	1.48967	1.74445	1.26333	7.81394	1.38337	0	0.465383	0.164217	0.0678187	0	13.0854	0.730591	23.6275	0.618883	7.6475	0	1.00571	1.68728	0	0.786244	6.9272	1.59363	2.85659	0.556173	0.0166134	0	0.34474	1.6927	10.7003	0.181077	10.8072	18.1512	3.56416	0.854409	2.65673	0.649929	9.8031
2012-01-30	30	0.312141	0	1.85686	2.8997	2.02401	1.80418	0.907561	6.81687	0.643719	0.9326	0.787392	1.48967	1.74445	1.26333	7.99504	1.38337	0	0.465383	0.164217	0.0716047	0	13.0854	0.730591	23.6275	0.618883	7.6475	0	1.00571	1.68728	0	0.786244	8.49748	1.59363	2.85659	0.556173	0.0166134	0	0.34474	1.6927	11.5015	0.181077	10.8072	20.7265	3.56416	0.854409	2.65673	0.938371	12.1634
2012-01-31	31	0.312141	0	1.85686	2.8997	2.02401	1.80418	0.907561	6.81687	1.01656	0.9326	0.787392	1.48967	1.74445	1.26333	7.99612	1.38337	0	0.465383	0.169763	0.127034	0	13.0854	0.730591	23.6278	0.622599	7.6475	0	1.00571	1.68728	0	0.786244	9.02828	1.59363	2.85659	0.556173	0.0166134	0	0.382382	1.6927	11.6567	0.241977	10.8072	21.4079	3.81416	0.854409	2.65673	0.938371	12.1724
2012-02-01	32	0.312141	0	1.85686	2.8997	2.02401	1.80418	0.907561	6.81726	2.20113	0.9326	0.787392	1.48967	1.74445	1.26333	7.99612	1.38337	0	0.465383	0.169763	0.127034	0	13.0854	0.730591	23.6558	0.944998	7.6513	0	1.00571	1.68728	0	0.786244	10.9216	1.59363	2.85659	0.556173	0.0166134	0	0.382382	1.6927	13.6362	1.08645	10.8072	21.4424	6.4402	0.854409	2.65673	0.940933	12.1724
2012-02-02	33	0.312141	0	1.85686	2.8997	2.02401	1.80418	0.907561	6.87539	2.82689	1.06176	0.787392	1.48967	1.74445	1.26333	7.99612	1.38337	0	0.465383	0.169763	0.127034	0	13.0854	0.730591	24.0421	0.944998	7.97891	0	1.00571	1.68728	0	0.786244	11.163	1.59363	2.85659	0.556173	0.0166134	0	1.06545	1.6927	14.4271	1.53775	10.8072	21.5842	8.0788	0.854409	2.65775	0.940933	12.1724
2012-02-03	34	0.312141	0	1.85686	2.8997	2.02401	1.80418	0.907561	6.94137	2.87099	1.37072	0.787392	1.48967	1.74445	1.26333	8.01396	1.47995	0	0.465383	0.169763	0.127034	0	13.1017	0.730591	24.3243	0.944998	9.99238	0	1.00571	1.68728	0	0.786244	11.3045	1.59363	2.85659	0.556173	0.0166134	0	1.06545	1.6927	16.3458	1.81588	10.8072	21.5851	8.78318	0.854409	2.65775	0.940933	12.1734
2012-02-04	35	0.331505	0	1.85686	2.8997	2.02401	1.80418	0.907561	7.08074	2.87099	2.29608	0.787392	1.48967	1.74445	1.26333	8.05806	1.56443	0	0.465383	0.169763	0.127034	0	14.7645	0.730591	24.4585	0.944998	11.6072	0	1.00571	1.68728	0	0.786244	11.3045	1.59363	2.85659	0.556173	0.0166134	0	1.41017	1.6927	18.3971	1.84836	10.8072	21.5851	9.30858	0.854409	3.27515	0.940933	12.8696
2012-02-05	36	0.331505	0	1.85686	2.8997	2.05204	1.80418	0.907561	7.55286	2.87099	3.15792	0.787392	1.48967	1.74445	1.26333	8.05806	1.67492	0	0.465383	0.169763	0.127034	0	16.5218	0.730591	25.008	0.944998	12.5008	0	1.00571	1.68728	0	0.786244	11.3045	1.59363	2.85659	0.557008	0.0166134	0	2.6292	1.75282	18.8488	2.99219	10.8072	21.5851	9.34393	0.854409	3.64909	0.940933	12.8753
2012-02-06	37	0.331505	0	1.85686	2.8997	2.05204	1.80418	0.907561	8.15976	2.87099	3.16791	0.787392	1.48967	1.74445	1.26333	8.05806	2.54591	0	0.839386	0.169763	0.127034	0	17.4592	0.730591	25.0117	0.944998	13.8541	0	1.00834	1.68728	0	0.786244	11.3045	1.59363	2.85659	0.557008	0.0166134	0	2.82822	1.82629	20.0099	7.22257	10.8072	21.5851	9.37161	0.854409	4.54515	0.940933	12.8753
2012-02-07	38	0.341383	0	1.85802	2.8997	2.05204	1.80418	0.907561	8.46186	2.87099	3.17308	1.21978	1.5386	1.78317	1.26333	8.31036	3.26146	0	0.840858	0.169763	0.150975	0	17.4592	0.730591	25.0146	0.944998	14.3257	0	1.00834	1.68728	0	0.786244	11.3045	1.59363	2.85659	0.557008	0.0166134	0	2.82822	1.82828	20.5939	9.81532	10.8072	22.4343	9.44654	0.854409	4.5777	0.940933	13.901
2012-02-08	39	0.341383	0	1.85802	2.8997	2.05204	1.80418	0.907561	8.46186	2.87099	3.17308	1.69186	1.55003	2.08334	1.26333	8.95143	3.26146	0	0.840858	0.169763	0.150975	0	17.4592	0.730591	25.0146	0.944998	14.5619	0	1.00834	1.68728	0	0.786244	11.3045	1.59363	2.85659	0.557008	0.0166134	0	2.82822	1.82828	20.9435	10.7444	10.8072	24.4169	12.1474	0.854409	4.5777	0.940933	14.0207
2012-02-09	40	0.341383	0	1.85802	2.8997	2.05204	1.80418	0.907561	8.46186	2.87099	3.30756	2.76311	1.55003	2.0873	1.26333	9.05503	3.26146	0	0.840858	0.169763	0.150975	0	17.4592	0.730591	25.0146	0.944998	15.0988	0	1.00834	1.68728	0	0.786244	11.3241	1.59363	2.85659	0.557008	0.0166134	0	2.82822	1.82828	20.9435	11.2674	10.8072	24.8047	14.7818	0.854409	4.57783	0.940933	14.0207
2012-02-10	41	0.341383	0.0856002	1.85802	2.8997	2.05204	1.80418	0.907561	8.46186	2.87099	3.30756	2.76434	1.55003	2.73466	1.26333	9.05503	3.26443	0	0.840858	0.169763	0.150975	0	17.4929	0.730591	25.0146	0.944998	15.3711	0	1.00834	1.68728	0	0.786244	11.3241	1.59363	2.85659	0.557008	0.0166134	0	2.82822	1.83173	21.302	11.8482	10.8072	25.2702	15.4472	0.854409	4.59528	0.940933	14.0207
2012-02-11	42	0.341383	0.0856002	1.85802	2.8997	2.05204	1.80418	0.907561	8.46186	2.87099	3.30756	2.76434	1.57109	2.91182	1.26333	9.05503	3.72146	0	1.68528	0.169824	0.150975	0	17.4929	0.730591	25.0146	0.945384	15.4173	0	1.00834	1.68728	0	0.786244	11.3241	1.59363	2.85659	0.557008	0.0166134	0.00568994	2.82822	1.87984	21.7004	11.9311	10.8072	25.291	15.9479	0.854409	4.59528	0.940933	14.0255
2012-02-12	43	0.341383	0.0856002	1.85802	2.8997	2.05204	1.80418	0.907561	8.46186	2.87099	3.30756	2.76434	1.61936	2.91182	1.26333	9.05503	4.58769	0	1.78232	0.169824	0.150975	0	17.4929	0.730591	25.0146	1.09098	15.4429	0	1.00834	1.68728	0	0.786244	11.3241	1.74582	2.85659	1.18672	0.0166134	0.0342864	2.82822	1.92934	21.7031	11.9954	10.8072	25.4679	16.316	0.854409	4.59528	0.940933	14.0255
2012-02-13	44	0.341383	0.0856002	1.85802	2.8997	2.05204	1.80418	0.907561	8.46186	2.87099	3.30756	2.76434	1.61936	2.91182	1.26333	9.05503	4.60818	0	1.9285	0.169824	0.150975	0	17.5975	0.730591	25.0249	1.49091	15.4429	0	1.00834	1.68728	0	0.786244	11.3241	2.3001	2.85659	1.33501	0.0166134	0.159926	2.82822	1.93063	21.8298	12.0203	10.8072	25.4679	17.0945	0.854409	4.59528	0.940933	14.0255
2012-02-14	45	0.341383	0.0856002	1.85802	2.8997	2.05204	1.80418	0.907561	8.46186	3.14222	3.30756	2.76434	3.22214	2.91182	1.26333	9.05503	4.60818	0	1.9285	0.169824	0.150975	0	17.753	0.730591	25.0787	1.49091	15.4429	0	1.00834	1.68728	0	0.786244	11.3241	3.17396	2.85659	1.36961	0.0166134	0.159926	2.82822	1.93063	21.865	12.0203	10.8072	25.4679	17.8307	0.854409	4.59528	0.940933	14.0255
2012-02-15	46	0.341383	0.0856002	1.85802	2.8997	2.05204	1.80418	0.907561	8.46186	3.18486	3.56927	2.76434	3.97325	2.91182	1.26333	9.05503	4.60818	0	1.9285	0.169824	0.150975	0	17.7845	0.730591	25.0787	1.49091	15.4429	0	1.00834	1.68728	0	0.853041	11.3241	3.65805	3.43017	1.36961	0.0166134	0.159926	2.82822	1.93063	21.9546	12.0203	10.8072	25.4679	18.3438	0.854409	4.73284	0.943767	14.0255
2012-02-16	47	0.341383	0.0856002	1.86251	2.8997	2.05204	1.80418	0.907561	8.46186	3.18486	4.22291	2.76434	5.36133	2.91182	1.26333	9.05503	4.60818	0	1.9285	0.169824	0.150975	0	17.7845	0.730591	25.0787	1.50045	15.4919	0.618361	1.00834	1.68728	0.00359485	0.972761	11.3241	3.68247	3.4595	1.36961	0.0166134	0.159926	2.82822	1.93069	21.9546	12.0203	10.8072	25.4679	18.5349	0.854409	5.15315	0.946602	14.0255
2012-02-17	48	0.341383	0.0856002	1.86251	2.91775	2.05204	1.80418	0.907561	8.46186	3.18486	5.13901	2.76434	8.25946	2.91182	1.26333	9.05503	4.60818	0	1.9285	0.169824	0.150975	0	17.7845	0.730591	25.0787	1.58568	15.4919	1.84493	1.00834	1.68728	0.00359485	0.972761	11.3272	3.68323	3.85214	1.36961	0.0166134	0.159926	2.82822	1.93069	21.9758	12.0203	10.8072	25.4679	18.5353	0.854409	5.61455	0.946602	14.0255
2012-02-18	49	0.428034	0.0856002	1.86251	2.96781	2.05204	1.80418	0.907561	8.46186	3.18486	7.21072	2.76434	11.5776	2.91182	1.26333	9.05503	5.26347	0	1.9285	0.169824	0.150975	0	17.7845	0.730591	25.0787	1.60508	15.4919	1.84493	1.00834	1.68728	0.00359485	0.972761	11.3272	3.68323	4.54225	1.36961	0.0166134	0.159926	2.82822	1.93069	21.9758	12.0429	10.8072	25.4679	18.5353	0.854409	5.85912	0.946602	14.0255
2012-02-19	50	0.604598	0.0856002	1.86251	2.99218	2.05204	1.80418	0.907561	8.46186	3.18486	8.48018	2.76434	13.2424	2.915	1.26333	9.05503	5.69255	0	1.9285	0.169824	0.150975	0	17.7845	0.730591	25.0787	1.60508	15.7947	1.84493	1.00834	1.68728	0.00359485	0.972761	11.3272	3.68323	5.42505	1.36961	0.0166134	0.159926	2.82822	1.93069	21.9832	12.4838	10.8072	25.5097	18.5353	0.854409	5.89203	0.946602	14.0255
2012-02-20	51	0.632331	0.0856002	1.89479	2.99218	2.05204	1.80418	0.907561	8.46186	3.18486	8.98696	2.76434	16.6094	3.01969	1.26333	9.13112	6.35805	0	1.9285	0.169824	0.150975	0	17.7845	0.730591	25.5636	1.60508	15.9443	1.84493	1.00834	1.68728	0.00359485	0.972761	11.3272	3.71259	5.4605	1.36961	0.0166134	0.159926	2.82891	1.93069	22.3151	15.3964	10.8072	25.5097	18.5353	0.854409	5.90942	0.946602	14.0255
2012-02-21	52	0.632331	0.0856002	1.95371	3.12671	2.05204	1.80418	0.907561	8.46186	3.18486	8.98696	2.76434	18.2063	3.01969	1.26333	9.1791	7.1998	0	2.10264	0.169824	0.150975	0	17.7845	0.730591	25.5645	1.60508	16.1424	1.84493	1.00834	1.68728	0.00359485	0.972761	11.3272	3.75758	5.4605	1.36961	0.0166134	0.159926	3.02552	1.93069	22.6205	18.242	11.118	25.5343	18.5353	0.854409	5.91365	0.946602	14.0255
2012-02-22	53	0.633877	0.0856002	1.95545	3.19284	2.05204	1.80418	0.907561	8.46186	3.18486	8.98696	2.76434	19.1599	3.01969	1.26333	9.1791	7.1998	0	2.19861	0.169824	0.150975	0	17.7845	0.733826	25.5645	3.42868	16.6421	1.84493	1.00834	1.68728	0.00359485	1.03793	11.3272	3.75758	6.21546	1.36961	0.0166134	0.159926	3.02811	1.93069	22.811	19.7976	11.1399	25.6327	18.5353	0.854409	5.91365	0.946602	14.0296
2012-02-23	54	0.633877	0.0856002	1.95545	3.19284	2.05204	1.80418	0.907561	8.46186	3.18486	8.98696	2.76434	20.4476	3.81029	1.2646	9.1791	7.1998	0	2.19861	0.169824	0.150975	0	17.7845	1.12978	25.5645	3.73335	17.1499	1.84493	1.00834	1.68728	0.00359485	1.09233	11.3272	3.75758	6.58218	1.36961	0.0166134	0.159926	3.02811	1.93069	22.811	24.9423	11.3567	25.9895	18.5353	0.854409	6.13533	0.946602	14.8602
2012-02-24	55	0.633877	0.0856002	1.95545	3.19284	2.05204	1.80418	0.907561	8.46186	3.18486	9.37304	2.76434	20.8449	3.81029	1.2646	9.1791	7.1998	0	2.19861	0.169824	0.150975	0	17.7845	2.3572	25.5645	4.19405	17.8002	1.84493	1.00834	1.68728	0.0481682	1.09233	11.3272	4.2018	6.82627	1.36961	0.0166134	0.159926	3.02811	1.93069	22.811	27.9501	12.2302	26.0749	18.5353	0.854409	6.20529	0.946602	16.3553
2012-02-25	56	0.633877	0.0856002	2.06973	3.61223	2.05204	1.80418	0.907561	8.46186	3.18486	9.8332	2.76434	20.8462	3.81029	1.2646	9.1791	7.1998	0	2.19861	0.169824	0.150975	0	17.7845	3.27383	25.5645	4.93491	18.4127	3.01756	1.00834	1.73211	0.643084	1.09233	11.3272	4.46431	7.96018	1.4049	0.0185142	0.159926	3.02811	1.93069	22.811	28.4902	12.7709	26.6466	18.5353	0.854409	6.48294	0.946602	17.4361
2012-02-26	57	0.633877	0.0856002	2.85279	5.49519	2.05204	1.80759	0.907561	8.46186	3.18486	11.1048	2.76434	21.2162	3.81029	1.2646	9.19925	7.1998	0	2.19861	1.21405	0.150975	0	17.7845	3.27383	25.5645	6.72276	19.4163	3.93758	1.00834	1.82279	2.01063	1.09233	11.3272	4.46431	8.36951	1.6911	0.106696	0.1762	3.02811	1.93069	22.8166	28.4953	12.772	27.3736	18.5353	0.854409	6.74404	0.948148	17.5649
2012-02-27	58	0.633877	0.0856002	3.58297	6.65898	2.05204	1.80759	0.907561	8.46186	3.18486	12.6248	2.76434	23.1824	3.81029	1.49662	9.19925	7.1998	0	2.19861	3.33113	0.150975	0	17.7845	3.27383	25.5645	7.49845	20.7262	4.5506	1.00834	1.8638	2.3671	1.7699	11.3272	4.46431	8.36951	1.70423	0.118254	0.1762	3.02811	1.93069	22.8839	28.4985	12.772	28.278	18.5353	0.854409	6.75222	1.17937	17.6653
2012-02-28	59	0.633877	0.0856002	3.70581	7.5757	2.05204	1.80759	0.907561	8.46186	3.18486	14.3329	2.76434	25.2877	3.97362	2.37485	9.19925	7.1998	0	2.43983	5.29851	0.150975	0.00585928	17.7845	3.27414	25.5645	7.77659	21.3631	4.56406	1.037	2.16138	2.48222	2.22034	11.3272	4.46431	8.36951	1.91548	0.25949	0.248763	3.02811	1.93069	23.1135	28.5651	12.772	28.8894	18.5353	0.854409	7.14897	1.19799	17.7279
2012-02-29	60	NA	NA	3.70581	NA	NA	NA	0.985377	NA	NA	NA	2.76434	NA	NA	NA	9.19925	NA	NA	NA	6.49339	NA	NA	NA	3.27414	NA	NA	NA	4.57075	NA	NA	NA	2.5309	NA	NA	NA	2.30988	NA	NA	NA	1.93069	NA	NA	NA	29.3084	NA	NA	NA	1.40077	NA
2012-03-01	61	0.633877	0.0936261	3.70581	10.5335	2.05204	1.80862	1.41909	8.46186	3.18486	16.65	2.76434	27.1149	3.97362	3.71988	9.19925	7.1998	0	2.55998	7.187	0.220126	0.10457	17.7845	3.27414	25.5645	7.77659	21.433	4.67605	1.0406	3.46624	2.69068	2.60597	11.3272	4.46716	8.36951	2.31818	0.25949	0.308086	3.02811	1.93069	23.2043	28.5693	12.772	31.8175	18.5353	0.854409	7.71987	1.67511	18.9377
2012-03-02	62	0.633877	0.0936261	3.70581	12.9936	2.05204	2.04819	1.42159	8.46186	3.18486	18.1604	2.76434	27.8433	3.97362	4.47496	9.41164	7.1998	0	2.60649	7.59643	0.220126	0.10457	17.7845	3.27414	25.5645	7.77659	21.4335	4.70311	1.04214	3.73512	2.69068	2.60597	11.3272	4.8392	8.36951	2.31818	0.25949	0.442277	3.02811	1.93069	23.4046	28.5693	12.772	32.9389	18.5415	0.854409	8.08483	1.67709	21.6581
2012-03-03	63	0.696226	0.104265	3.70581	14.1366	2.05204	2.97725	1.42159	8.46186	3.18486	19.7237	2.76434	29.2537	3.97362	5.59137	9.5011	7.1998	0.619636	2.72851	7.63664	0.220126	0.10457	17.7845	3.27414	25.5763	7.77659	21.5022	4.72175	1.04214	3.73518	3.97254	2.60597	11.3272	4.8392	8.36951	2.31818	0.25949	0.972903	3.02811	1.93069	23.4119	28.5693	12.772	33.3621	18.7041	0.854409	8.10188	1.68121	23.1833
2012-03-04	64	1.37994	1.21658	3.70581	14.2767	2.05204	3.08156	1.42159	8.46436	3.22043	20.8264	2.76434	31.5573	3.97362	6.41637	9.59396	7.1998	0.619636	3.38491	7.64004	0.220126	0.10457	17.7845	3.27414	26.1515	7.77659	22.5471	4.94509	1.04214	3.74333	4.63633	2.60597	11.3272	4.8392	8.37099	2.31818	0.25949	1.24091	3.02811	1.93069	23.4164	29.0081	12.7725	34.1687	18.7729	0.854409	8.10188	3.30568	23.6652
2012-03-05	65	2.22558	1.92443	3.87532	15.2744	2.05423	3.08156	1.42159	8.46436	3.45554	21.444	2.76734	33.7171	3.97362	7.3997	9.60755	7.1998	0.764751	4.54243	8.04751	0.371991	0.10457	17.7845	3.27414	26.2913	7.77659	23.1051	5.39636	1.04214	3.74333	5.4261	2.60603	11.3272	4.8392	8.39563	2.91276	0.25949	1.24091	3.02811	1.93069	24.1082	30.1228	12.7755	34.7745	18.7883	0.89125	8.10188	3.53951	24.6583
2012-03-06	66	4.7574	1.94208	3.90328	17.5455	2.06179	3.08156	1.42159	8.46947	3.45554	22.4333	2.80529	38.2184	3.97362	7.44724	10.3488	7.1998	1.49395	5.39049	8.33968	1.06283	0.10457	17.9599	3.27414	26.5979	7.78315	23.2142	5.46833	1.04214	3.74755	6.82325	3.00598	11.3272	4.8392	8.39563	3.31294	0.25949	1.24368	3.02811	1.93069	25.2134	30.4099	12.7755	35.2312	18.7883	1.10533	8.10201	3.88711	26.3043
2012-03-07	67	5.54959	1.94208	3.95722	18.2177	2.13616	3.16325	1.42159	8.46947	3.45554	23.2633	2.81599	40.2181	3.97362	8.8211	11.5955	7.20594	2.03872	8.34141	8.6682	1.06283	0.10457	18.8014	3.27414	26.79	7.98476	23.5208	5.46833	1.88485	3.75401	7.72357	3.00598	11.3272	5.81483	8.39563	3.54445	0.25949	1.79196	3.02811	1.93069	27.146	30.4223	12.7794	36.6909	18.7883	1.18732	8.12287	5.12911	27.2276
2012-03-08	68	5.88196	1.94208	4.05796	19.3827	2.30021	3.16325	1.42159	8.46947	3.45554	23.3469	2.81599	41.7919	3.9747	9.1549	14.1004	7.47644	2.69424	9.56499	10.7443	1.06283	0.10457	18.9424	3.27414	27.1483	7.98476	24.3542	5.46833	4.72236	3.75401	7.95341	3.00598	11.3272	6.40302	8.39563	3.55907	0.25949	3.0133	3.02811	1.93069	27.5921	31.3559	12.9633	39.8861	18.8056	1.53006	8.43808	6.71954	29.3895
2012-03-09	69	5.88196	1.94208	4.73988	20.9778	3.57385	3.16325	1.78929	8.46947	3.45554	23.8415	2.81599	46.0866	3.9747	9.1549	16.2731	7.48297	2.95861	12.058	10.9623	1.06283	0.10457	19.2212	3.27414	27.8431	7.98476	24.9243	5.46833	7.41752	4.25817	7.99418	3.00598	11.3272	6.40302	8.39563	3.55907	0.25949	3.84273	3.02811	1.93069	27.5945	31.5269	13.0339	41.2527	19.947	2.89642	8.43808	7.95869	32.4139
2012-03-10	70	5.88932	1.94208	5.76732	21.0544	4.07763	3.16325	2.75945	9.77369	3.45554	24.9828	2.81599	51.5551	3.9747	9.1549	16.6549	7.5304	2.95861	12.6522	10.9623	1.06283	0.10457	19.2212	3.27414	29.5923	8.00939	25.6687	5.46833	9.01574	5.15423	8.00519	3.00598	11.3277	6.40302	8.39563	3.55907	0.339668	4.11429	3.02857	1.93069	28.0487	31.7396	13.0339	43.758	20.016	3.65796	8.55418	8.80235	36.2543
2012-03-11	71	5.89093	1.94208	6.4268	21.4036	4.84983	3.85489	3.6875	10.767	3.45554	26.1249	2.82938	53.6634	3.9747	9.1549	16.9575	8.75977	2.95861	14.8131	10.9623	1.06283	0.10457	19.2212	3.27414	30.5129	8.15902	25.9157	5.46833	10.6352	5.73279	8.00519	3.00598	11.3277	6.40302	8.39563	3.55907	1.09117	4.18145	3.07609	1.93069	28.6885	31.7778	15.4085	44.9687	20.4318	4.77905	8.58605	8.84427	38.5087
2012-03-12	72	5.89093	1.94208	6.91127	21.7861	5.28808	4.71925	4.93424	12.4188	3.45554	27.3421	2.82938	54.4715	3.9747	9.1549	17.1827	9.70375	2.95861	16.2277	10.9623	1.06283	0.10457	19.2236	5.0482	32.8958	8.5105	26.5578	5.46833	12.1103	5.73893	8.00519	3.00598	11.3277	6.40302	8.42644	3.55907	2.68606	4.23427	3.07609	1.93069	29.7086	31.7895	17.2742	45.008	20.8884	5.63343	8.67084	8.84588	41.3267
2012-03-13	73	5.89093	1.94208	6.91127	23.9719	5.43344	5.47863	6.07086	13.004	3.45554	28.4352	2.82938	54.7128	3.9747	9.1549	17.2786	10.9545	2.95861	16.8627	12.6978	1.06283	0.10457	19.2236	10.9901	35.1953	8.53048	28.0534	5.46833	14.658	5.9632	8.00519	3.00598	11.3277	6.40302	9.69337	3.55907	3.18509	4.23427	3.07757	1.93069	30.5672	31.8259	17.2809	45.3929	23.8127	5.93306	10.5997	8.84588	42.916
2012-03-14	74	5.89093	1.94208	6.96402	27.0914	6.0612	5.59921	6.62592	13.004	3.45554	28.9672	2.82938	55.4239	3.9747	9.1549	17.3265	12.4294	2.95861	17.2275	12.9655	1.29876	0.13855	19.2236	13.0221	35.5613	8.71229	29.0322	5.46833	15.5282	5.96969	8.00519	3.00598	11.3277	6.40694	11.8754	3.83908	3.27064	4.23427	3.22028	1.93069	30.7064	31.968	17.2809	45.3975	27.1062	5.95945	11.3857	8.84588	42.964
2012-03-15	75	5.89119	1.94208	7.22628	30.5293	7.16836	6.50055	7.05785	13.004	3.45554	28.9756	2.82938	55.7698	3.9747	9.1549	17.4302	14.068	2.95861	17.7309	12.9655	1.74398	0.402202	19.2236	13.3137	36.9636	8.7199	29.5594	5.46833	15.6196	5.96969	8.00519	3.00598	11.3277	6.40829	12.2365	3.95447	3.27064	4.74498	3.22028	1.93069	31.4703	34.8091	17.2874	45.8628	31.5672	6.12489	11.3857	8.84588	42.9726
2012-03-16	76	5.95806	1.94208	7.35141	33.6616	7.66879	6.58191	7.0719	13.004	3.45554	29.481	2.82938	56.3698	4.03026	9.1549	17.4985	16.2614	3.37178	18.0404	12.9678	1.74398	0.771527	19.2236	15.5214	39.1084	8.74734	29.6302	5.46833	15.8382	5.96969	8.00519	3.00598	11.3317	6.88688	12.2641	3.96524	3.27064	5.23647	3.22028	1.93069	31.8449	38.7223	17.2887	46.164	33.9102	6.28096	11.3857	8.84588	42.9726
2012-03-17	77	6.8538	1.94208	7.39671	34.7128	7.66879	6.58191	7.07351	13.004	3.45554	31.4821	3.57547	59.7197	4.12622	9.1549	17.4985	17.5881	3.5166	18.1298	12.9707	1.74398	0.838115	19.7255	16.9023	39.1645	8.74734	29.6302	5.46833	16.2877	5.96969	8.00519	3.00598	11.4501	7.01945	12.5685	3.96524	3.27064	5.26093	3.22028	1.93069	31.8508	42.0974	17.3151	46.9716	35.6398	6.42349	11.4975	8.84735	42.9752
2012-03-18	78	10.0106	1.94208	7.53734	36.6028	7.74332	6.58191	7.37795	13.004	3.45554	33.2446	4.40795	60.8552	4.12622	9.1549	17.4985	17.9127	3.54064	18.1427	12.9964	1.91082	1.02683	19.7348	19.3617	39.221	8.74734	30.2733	5.46833	17.4361	5.96969	8.00519	3.00598	11.4501	7.04176	13.0334	3.96524	3.27064	5.97475	3.22028	1.93069	32.0278	47.1383	17.3642	50.1525	37.135	6.48865	11.5225	9.04062	42.9752
2012-03-19	79	13.0134	1.94208	7.53734	38.3575	7.93423	6.58191	7.38545	13.004	3.45554	34.1903	5.46603	60.8804	4.15071	9.1549	17.4985	18.0128	4.1267	18.1903	13.0123	1.92829	1.06759	19.7348	21.7042	39.4657	8.74734	30.7197	5.46833	18.3533	5.96969	8.00519	3.00598	11.4501	7.11107	13.6913	3.96624	3.91155	7.2435	3.22028	1.9312	32.598	53.346	17.6007	52.0735	37.6363	6.53157	11.7297	9.40072	42.9752
2012-03-20	80	15.111	1.94208	7.53734	40.4835	8.78106	6.58191	7.52282	13.004	3.45554	35.2531	6.75863	60.8943	4.15071	9.1549	17.5331	18.0128	7.8221	18.7445	13.0501	1.97467	1.06759	19.7348	23.8153	39.7121	8.97941	31.3853	5.46833	18.7893	5.96969	8.50535	3.00598	11.4608	7.11107	13.7634	4.19802	4.15455	8.59005	3.22028	2.26023	33.529	56.2789	19.1955	53.214	38.3201	6.55151	11.7768	9.45148	42.9752
2012-03-21	81	15.955	1.94208	7.53734	43.2586	9.77193	6.58191	7.95472	13.004	3.45554	37.1137	8.07992	60.944	4.15071	9.1549	17.5331	18.0151	8.90593	20.1197	13.6527	1.97467	1.06759	19.7348	26.0019	39.9819	9.00535	32.5405	5.46833	18.8883	5.96969	8.85911	3.00598	11.4608	7.11165	13.7634	4.35064	4.15455	9.74319	3.22028	2.31907	36.1748	56.8017	19.83	53.8808	41.0443	6.58984	11.9506	9.45148	42.9752
2012-03-22	82	17.0047	1.94208	7.53734	46.3449	11.7104	6.58191	8.43237	13.004	3.69178	40.2467	8.91076	61.2256	4.15071	9.18597	17.5331	18.1712	8.91748	21.0361	13.7744	2.31456	1.06759	19.7348	28.2053	42.0482	9.43637	33.5786	5.46833	19.2741	5.96969	8.85963	3.00598	11.4613	7.11243	13.7634	4.35064	4.15455	10.452	3.22028	2.39955	36.824	59.3446	19.9669	54.3055	42.6548	6.58984	12.6601	9.5063	42.9752
2012-03-23	83	17.8502	1.94208	7.53734	49.0728	14.6889	6.72225	8.56673	13.004	4.00536	41.862	10.9701	63.0147	4.16088	9.18597	17.5331	18.2305	8.91748	21.1544	14.5949	3.18464	1.0947	19.7348	28.5804	47.4696	10.2026	34.5886	5.46833	21.642	5.96969	8.86958	3.00598	12.2143	8.21924	13.7634	4.35064	4.15481	10.8227	3.22028	2.39955	37.4421	60.9392	19.9801	54.7411	43.7668	6.99201	16.2715	9.5063	42.9799
2012-03-24	84	20.0902	2.01726	7.53734	52.4864	15.8091	6.72225	8.86384	13.004	4.21494	43.8052	13.2691	63.5957	4.45352	9.18597	17.5989	18.2305	8.91748	21.1627	15.6719	3.8083	1.25872	19.7348	29.1082	52.2192	11.5188	35.2263	5.46833	23.6812	5.96969	8.88503	3.00598	12.926	9.56685	13.8301	4.35064	4.25833	11.2576	3.27022	2.40635	37.9927	61.7809	19.9801	54.7902	44.4492	6.99201	17.5125	9.54564	42.9799
2012-03-25	85	22.3863	2.5407	7.53734	55.6734	15.8225	6.98876	9.04611	13.0548	4.24126	46.1662	14.7586	64.0701	4.58499	9.18597	17.6602	18.2328	8.91748	21.1926	17.5083	4.47061	1.89481	19.8041	29.3941	56.1139	13.8658	35.4109	5.46833	24.2346	5.98026	9.16226	3.11853	13.2711	13.6057	13.8301	4.35064	4.25833	11.2643	3.27053	2.40635	38.0029	62.2122	21.1884	55.3124	44.975	6.99201	18.0335	9.83399	43.0031
2012-03-26	86	24.3391	2.74165	7.53734	59.1127	15.8521	6.99213	9.46714	13.7157	4.24126	47.9856	15.948	65.852	4.61462	9.18597	17.8547	18.3216	8.91748	21.9082	21.0058	5.26989	1.94778	19.8041	29.4835	60.5292	15.6147	35.542	5.46833	24.2454	6.01124	9.2735	3.14105	13.285	18.3322	13.8388	4.35064	4.64258	11.4821	3.27053	2.40635	38.652	63.3531	23.6681	55.4845	45.1468	6.99201	18.4712	9.95453	43.4538
2012-03-27	87	25.4099	2.74165	7.53734	60.2422	16.063	6.99213	10.5566	15.273	4.30358	49.578	16.9493	66.3166	4.61462	9.18597	18.1517	18.41	8.91748	23.796	23.9379	6.32735	1.94778	19.8041	29.4835	62.3479	17.4986	35.5508	6.18616	24.2519	6.23987	9.35157	3.14105	13.2855	21.3055	13.8405	4.35064	4.78119	12.0853	3.33773	2.45776	39.3189	65.9072	26.5458	55.7493	45.3246	7.45935	18.4876	10.0944	44.6609
2012-03-28	88	25.7762	2.74165	7.53734	60.3989	16.1464	6.99213	12.9568	16.8258	4.30526	49.864	17.7581	66.7115	4.61462	9.20583	18.5151	18.505	8.91748	24.6358	27.702	7.05285	1.96352	19.8041	29.4835	63.7381	18.7202	35.6046	8.33168	24.2519	6.40728	9.44757	3.14105	13.4931	21.9504	13.8408	4.35064	4.78119	12.5204	3.50063	2.68685	39.8513	69.1787	29.2734	55.9609	45.5134	8.4578	18.4948	10.251	44.9717
2012-03-29	89	26.5956	2.74165	7.61685	61.6713	16.1674	6.99213	15.9912	17.8495	5.07164	49.8642	18.5174	66.8743	4.61462	9.22358	18.9113	20.846	8.91748	25.1859	30.5817	7.63404	1.96352	20.2425	29.4951	67.448	19.9485	35.6068	9.98892	24.2519	6.88071	9.66381	3.14105	14.4056	22.4335	13.8408	4.35064	4.78119	13.984	3.84402	2.91133	41.1935	71.38	31.2529	56.0054	45.5787	8.71226	18.8307	10.2542	45.5169
2012-03-30	90	27.3307	2.98072	8.18164	62.5695	16.1738	6.99406	18.0724	20.2921	6.02794	50.0389	18.7916	66.906	4.61462	9.22358	19.1355	22.3317	8.91748	25.7007	31.4658	7.83988	1.9909	21.4315	29.5233	71.5207	21.3896	35.62	10.3793	24.2901	9.68559	9.93773	3.14808	15.4336	22.9782	13.8408	4.35341	4.78125	14.3768	4.93258	3.13529	42.0998	73.3274	32.2967	56.0202	45.6681	10.5509	19.3184	10.2542	46.2464
2012-03-31	91	28.8576	3.71054	8.68518	62.8134	16.5778	7.0527	18.7529	23.1542	7.07948	50.6623	19.0916	67.0487	4.61462	9.25082	19.4942	23.2297	9.0606	26.5422	32.8046	7.85917	1.99953	22.1302	29.9097	73.928	24.6638	36.0983	10.9507	25.1449	12.208	10.74	3.21801	17.0748	25.8172	13.8701	4.49028	5.10637	14.465	6.40131	3.62685	42.5878	75.5391	32.7375	56.0294	45.8904	11.8807	19.5445	10.2542	49.3706
2012-04-01	92	31.9314	4.55087	8.69554	63.5073	16.9453	7.07035	19.6074	26.0908	7.73881	51.4621	19.4531	67.7152	5.0522	9.74632	20.1385	24.4839	9.56098	27.0925	33.1324	8.04014	1.99953	22.7237	30.0709	74.8649	28.3651	36.3438	11.65	25.1705	13.673	10.9403	3.70609	19.3923	30.055	14.4451	4.87645	6.17773	14.497	8.42779	4.59672	42.7297	78.1592	33.6694	56.0294	46.2331	12.8881	20.9949	10.2542	52.8233
2012-04-02	93	32.8674	4.77731	8.71671	64.0876	17.6228	7.27176	19.917	29.9852	8.27924	53.5521	19.9004	68.1569	5.5493	10.0693	20.6605	25.1269	10.2268	27.5303	33.1417	8.24503	1.99953	23.2041	30.0804	75.3974	30.1898	36.3522	12.4003	25.1717	14.3398	11.094	4.00257	21.6068	34.0438	14.4895	5.03306	6.34185	14.989	8.77058	5.47378	42.7297	78.4006	34.9155	56.0294	46.6832	14.2467	21.3165	10.2617	54.1668
2012-04-03	94	33.9433	5.12761	9.00076	66.8448	18.1416	7.80408	19.9725	33.5205	9.45521	56.4281	20.6678	68.621	5.93464	11.2276	21.5598	27.2863	10.4287	27.8323	33.389	10.2472	2.0394	24.6764	30.0804	76.0238	33.0587	36.3523	13.009	25.412	15.0875	11.1112	4.78595	25.4595	36.9385	14.4906	5.14807	7.15006	15.7699	10.8573	7.92771	42.7739	78.4039	39.3101	56.0294	46.8622	16.7314	21.6567	11.5023	54.7056
2012-04-04	95	34.9185	5.36523	9.89658	70.4308	18.728	7.90755	19.9725	36.6515	10.3021	58.7841	21.6163	69.1282	6.06301	11.4988	22.1329	30.6308	10.6925	28.1357	33.7165	13.4449	2.14634	24.9919	30.883	76.5055	36.3234	36.3711	13.6197	25.6978	15.5576	11.2886	5.83396	28.1361	38.1082	14.498	5.15383	7.78754	16.2075	12.859	11.0183	43.5826	78.4039	42.506	56.0335	47.0192	17.8581	22.2441	14.0785	55.3204
2012-04-05	96	35.9582	5.67476	13.2031	73.4119	20.0019	7.91173	19.9725	40.798	10.6467	60.2282	22.7481	69.8367	6.24138	11.6662	22.9707	33.5177	11.7016	28.357	34.4452	16.063	2.14634	25.9692	31.2914	76.6741	40.5023	37.2692	13.7089	25.6999	16.003	11.6612	6.93818	29.6133	38.8082	14.9351	5.63811	8.19604	16.424	14.5385	14.6624	44.8722	78.4102	44.6815	56.0335	47.3987	18.3192	22.7973	16.3832	55.4757
2012-04-06	97	37.2054	6.02654	17.1495	76.1188	20.6795	7.91173	19.9777	42.9966	10.81	61.9762	24.4851	70.2027	6.26068	13.3988	24.1088	35.589	12.759	28.9729	34.7801	19.498	2.17679	27.0513	31.933	77.595	45.1858	38.6127	13.7976	25.6999	17.4131	12.1582	10.9628	33.1931	40.0121	15.3588	7.01015	8.20753	17.2444	15.3367	16.7257	45.8648	78.4104	47.6784	56.0335	47.8149	19.5922	23.5525	19.2504	55.5998
2012-04-07	98	37.9664	7.2419	20.1238	77.973	20.8037	7.91173	20.3102	43.539	10.9413	63.0975	26.9504	70.9714	6.3817	16.2725	24.8955	35.9205	13.5675	29.5582	34.8004	21.722	2.33522	27.7244	33.3598	78.174	49.9674	39.3703	13.8838	25.6999	20.3915	12.6768	12.6793	37.3204	40.9995	16.2512	9.4263	8.20829	18.2624	16.308	20.0808	46.3791	78.528	50.8071	56.7918	47.9135	20.4159	23.7624	22.2567	55.9053
2012-04-08	99	39.2547	8.85387	23.6425	79.6625	21.3914	7.91334	20.7168	44.3823	11.1374	63.2715	29.8565	71.8007	6.88844	17.463	25.6101	35.9205	14.4736	32.3739	35.0134	25.8664	3.51737	29.3798	33.7531	78.8682	53.5099	40.1145	14.4872	25.6999	21.485	13.3748	13.4071	40.2363	41.0046	16.4849	12.0572	8.20829	20.5234	16.6424	21.0677	46.9355	79.1773	53.4884	57.9108	47.9157	21.9886	24.4106	26.065	56.1416
2012-04-09	100	41.5475	11.2269	27.2941	80.5521	23.2135	7.91347	20.7168	44.4315	11.3701	63.2715	33.0029	72.5024	7.48618	18.211	26.2018	35.978	14.6724	34.011	35.6547	30.9053	3.77289	32.9577	34.6858	79.6147	53.8578	40.5095	15.2576	25.6999	24.3668	13.8525	14.4253	42.3002	41.1175	16.6336	14.9848	8.21047	21.2616	16.8613	21.0966	48.2407	81.9694	56.3921	59.0736	48.2313	23.4181	24.8551	28.7286	57.2522
2012-04-10	101	44.488	13.6488	31.6346	81.329	25.3765	7.95386	20.7191	44.4315	11.8656	63.373	35.746	73.1441	8.83472	18.6522	26.5596	36.0547	14.6724	36.4359	36.4685	34.663	4.10963	35.0391	35.5188	79.8946	53.896	40.971	18.3725	25.6999	25.2984	14.311	15.7276	46.0741	41.1175	17.631	18.6518	8.96397	21.2656	17.5212	21.1015	49.9104	85.334	60.1882	60.1513	48.9599	25.5088	25.5674	29.1002	59.587
2012-04-11	102	46.6829	15.2471	37.5627	82.7794	28.1718	8.04559	20.7327	44.4315	12.7739	63.373	36.8657	73.4977	9.35824	19.3053	28.7133	36.124	14.6724	39.0359	37.8337	36.7305	4.22415	37.5683	36.2444	80.0521	53.8992	41.7529	22.5582	25.7034	25.9927	16.0373	16.8805	49.5967	41.1248	18.4023	20.9872	9.65837	21.2944	18.1546	21.1487	50.7746	87.361	67.4103	63.1432	50.0987	27.8912	26.6559	29.1582	59.9334
2012-04-12	103	48.5744	16.7011	44.8239	86.6845	30.7777	8.66724	20.7617	44.4315	14.1981	63.3995	37.6084	74.0774	10.0431	19.5809	30.9492	37.9245	14.6724	40.9873	41.3251	37.7267	5.15725	39.1758	38.259	80.4374	54.2931	42.1546	24.5837	25.7819	26.4027	18.594	19.8815	52.5151	41.4634	18.4561	22.9748	10.613	21.6606	19.5503	21.3884	53.649	90.4151	74.849	64.7769	51.5778	30.4055	28.2664	29.8202	60.1665
2012-04-13	104	51.3048	19.2819	50.1285	92.248	32.316	10.6019	20.7622	44.4315	16.5812	64.3173	39.2453	74.3768	11.0236	20.8017	32.6199	39.0435	14.6724	44.0035	44.5594	37.8699	6.14453	39.9291	40.5829	81.4921	54.7825	42.862	25.4799	25.9102	26.8366	19.2537	24.3056	54.1196	42.2183	18.4616	25.2277	11.8849	21.6747	21.4617	21.7335	57.1728	94.7361	81.0344	65.7586	52.8354	33.5624	31.7501	32.0796	62.8373
2012-04-14	105	53.5701	22.5426	56.0715	96.5654	33.7308	12.1561	20.7638	44.4315	19.1847	68.4519	42.8441	78.2523	11.6745	23.3239	35.0234	40.907	14.6724	47.8108	48.4154	37.9331	7.02852	41.0059	44.3841	84.1702	55.498	44.0279	28.6773	26.0176	28.2467	19.4759	28.2974	56.9866	42.8068	18.8932	27.9926	13.5585	21.6747	24.5855	22.034	63.528	97.6826	83.9349	65.9127	53.8168	35.23	34.9902	34.2727	63.8238
2012-04-15	106	56.6107	24.3569	62.1317	98.6464	34.6459	13.3118	20.7638	44.4328	21.3776	75.7004	46.8286	80.3002	13.6813	25.0096	38.0088	42.6918	14.6724	52.2449	51.2394	38.1003	8.10697	42.0263	47.4005	85.7545	57.1262	45.1956	32.9965	26.6697	29.3915	19.5853	31.559	58.9642	45.1	19.7109	31.7405	15.5814	21.6747	26.9637	22.2822	68.2893	100.071	87.2284	65.918	55.0931	38.1767	37.5069	36.058	64.8681
2012-04-16	107	61.1489	25.2627	65.2832	101.487	35.5456	14.6362	21.2686	44.4328	23.0346	83.6575	49.5413	83.6922	17.9047	27.8159	41.164	43.7913	14.6724	54.4178	54.4824	38.2103	9.6535	42.7274	50.4769	88.4683	59.4699	46.7524	36.6293	27.3271	30.7621	19.9245	34.3016	60.324	49.3307	22.2548	35.0695	16.9012	21.6747	29.5222	25.8156	72.1245	103.636	89.736	66.1915	56.8124	40.8599	38.5659	38.206	67.0235
2012-04-17	108	65.0905	26.7976	66.7786	104.559	36.7211	15.0137	22.381	45.745	24.2906	89.4967	52.6295	88.0471	21.1244	30.3011	45.6012	44.6431	14.6724	55.3817	58.1158	38.6285	15.063	42.9731	53.493	89.4123	62.4665	48.1639	41.728	27.4853	31.2251	20.4278	36.806	61.9183	51.9338	24.9945	36.8365	17.5424	21.6747	30.6197	27.6154	73.9814	107.08	90.0664	67.148	59.5379	41.9313	38.9603	43.3392	69.681
2012-04-18	109	68.7522	28.0852	69.2314	105.936	38.7034	16.2237	23.4881	48.6903	26.4524	91.2357	56.341	91.5807	24.6367	33.2966	50.0215	45.2278	14.6724	55.8524	61.9824	38.8734	18.1327	44.0788	55.9975	90.9654	66.2442	50.4531	43.4334	27.8965	31.2523	21.065	38.9519	64.4394	54.5843	27.7804	38.3025	19.5852	22.134	31.5963	28.6742	75.3318	109.804	90.0959	67.8144	61.2014	42.9016	39.7964	48.2576	70.2614
2012-04-19	110	71.2781	28.7224	71.4985	106.644	40.2859	18.5756	24.9212	50.1878	27.6036	91.9928	60.9668	93.3834	26.6713	36.1106	55.5285	47.5809	14.8294	56.2143	66.8441	38.9961	18.6254	47.7795	58.119	91.7914	68.9781	53.8894	44.7085	28.553	32.0217	22.1838	39.6104	66.3548	57.2036	30.9572	39.5096	22.1016	22.702	32.6085	29.5234	76.4174	114.016	90.2147	68.1399	61.7221	43.6688	40.0686	52.3492	70.8619
2012-04-20	111	75.4618	28.9242	73.7843	108.223	42.9761	20.8163	26.9973	52.8848	28.7605	92.728	66.0866	94.8062	29.6717	40.0138	60.7595	50.1281	15.6254	56.2617	70.1421	39.6476	18.8939	50.655	60.5878	91.8695	72.7168	57.1192	46.067	30.3523	33.4435	24.3155	40.8107	69.0333	60.0021	32.7659	40.9678	23.0911	22.9208	32.8658	30.401	80.0974	118.586	90.2869	69.5568	62.7772	44.5763	41.9157	57.0709	71.5015
2012-04-21	112	81.1696	29.7252	77.6309	111.956	43.8769	20.9973	29.6374	56.4734	29.1666	93.6994	70.8593	98.1344	33.0385	41.8927	65.4695	53.8276	16.444	56.2617	75.4302	42.0694	19.4155	51.2309	63.8937	92.6334	75.2568	59.4045	47.5267	33.8702	35.2388	25.3949	42.6306	69.1498	62.2095	37.1106	41.9947	25.4057	22.9216	32.9127	30.671	83.2788	123.291	90.8263	70.2825	63.9228	46.3342	44.8073	61.1555	72.5597
2012-04-22	113	86.5088	31.0204	81.2594	117.617	44.8202	21.2503	34.0066	60.8355	30.7114	94.5486	74.0212	101.921	37.1483	42.7151	68.0598	58.462	17.3681	56.5157	81.7301	43.0777	20.2034	51.4414	66.092	94.1059	78.1928	62.3001	50.3974	36.7608	38.6836	25.6116	45.3569	69.1559	65.7903	39.6191	46.129	27.4595	23.2218	33.5746	30.9296	83.9566	128.197	91.8594	70.6019	68.5892	50.1469	47.8411	65.7567	73.1033
2012-04-23	114	90.294	34.684	86.5492	123.821	46.7924	21.4051	38.2515	65.2106	31.8405	96.4863	75.2661	104.602	41.3894	44.0647	70.9932	63.1691	18.0839	57.076	86.2046	45.3785	20.753	51.7247	67.331	96.0458	80.9319	66.407	53.99	38.1515	40.2701	26.4196	48.8788	69.1915	69.7186	42.3294	50.1085	28.5247	25.6308	37.8599	31.2261	84.5799	134.215	94.1694	70.6112	74.2637	54.117	50.8088	68.4204	73.6261
2012-04-24	115	93.3796	38.9481	92.3895	130.602	48.0929	21.8957	42.1807	69.1095	34.2155	101.076	77.0204	108.886	45.858	47.0424	73.4185	67.5899	18.732	58.4563	91.1997	48.5043	20.8529	52.429	67.5591	96.9739	83.0551	69.9098	56.226	38.6021	40.2754	28.3212	51.9222	69.5886	74.3693	45.258	54.6737	29.2995	30.0061	41.7972	31.5919	85.5707	140.304	96.8062	70.645	81.8029	58.5382	54.3936	68.6385	74.7453
2012-04-25	116	95.9979	44.0315	98.049	136.717	48.755	22.7772	46.6217	72.1091	36.7812	107.183	79.2946	116.215	49.7852	49.8018	74.5785	71.25	19.3295	60.1783	96.2295	51.4658	21.0058	52.5607	69.434	97.5546	85.9167	73.9566	56.9189	39.1195	40.2754	29.6686	54.2495	70.2076	78.9346	48.5606	58.3811	29.7731	33.1708	44.0107	31.9154	87.1163	147.213	99.7425	70.9106	89.8365	64.392	56.2363	68.6605	75.7241
2012-04-26	117	98.1733	48.5253	103.298	141.549	50.1713	23.5833	49.6687	76.3072	38.7149	113.573	81.3491	124.11	54.3653	54.6135	77.868	74.0043	22.7937	64.6275	104.359	53.7624	21.1162	52.5841	72.0725	98.2874	90.3445	77.7895	57.1833	40.0639	40.5096	30.9843	57.5486	71.0948	81.4021	52.7042	60.8375	30.2468	35.7171	45.4202	32.7374	88.8009	155.507	102.551	72.3167	97.4162	68.1962	56.7406	69.9318	76.7481
2012-04-27	118	100.839	53.0528	108.783	146.452	51.4376	24.343	51.3769	81.1722	40.3242	122.987	82.2827	129.854	58.1434	60.071	82.33	77.3035	27.1951	68.8692	109.661	55.9283	21.4293	53.0629	72.8567	98.9009	94.7517	79.8599	57.5194	40.7484	40.9572	33.0578	60.6367	71.87	84.6832	55.603	63.776	30.8676	39.4956	48.0885	34.7098	91.4971	159.839	106.168	73.3937	105.629	74.5404	56.8911	72.282	79.4597
2012-04-28	119	104.279	57.778	116.504	151.212	53.5198	25.32	52.7104	85.9651	42.0692	131.314	85.4707	132.325	61.2211	65.1823	87.9579	82.59	31.5332	73.8353	113.761	60.5345	22.8554	53.4429	73.0621	99.8209	100.149	82.437	57.9194	43.8979	41.742	36.2674	64.0512	72.5114	88.9693	58.3075	70.826	31.7053	43.7293	54.3037	38.1776	94.1838	163.429	110.44	76.9459	112.019	80.2486	56.9376	74.9527	81.9616
2012-04-29	120	107.664	62.6147	126.329	158.842	55.3253	28.5974	54.8581	90.1021	45.4284	141.27	89.5997	135.843	62.2012	69.8611	93.9355	87.4774	37.287	76.5924	120.283	63.0571	24.1968	53.9503	73.8428	101.065	105.379	84.8065	58.2057	47.5909	42.2928	37.7426	68.5861	73.541	90.9113	60.5797	79.6608	33.1475	46.8402	61.0476	41.7548	98.0875	170.483	114.349	79.8615	118.751	86.533	57.06	75.8888	84.4092
2012-04-30	121	110.259	68.2168	134.938	167.209	56.4016	32.8146	57.4529	92.1964	49.7427	150.221	93.2443	138.462	63.4231	72.6251	97.1537	91.6616	43.9312	77.7229	126.831	63.0623	25.9886	55	74.2947	104.801	110.143	90.1416	58.4245	51.4365	43.5402	38.5777	73.6098	73.8119	92.5454	62.282	88.402	34.7977	49.0406	68.1299	45.2383	101.899	180.259	117.544	83.6889	127.2	89.2481	57.6008	76.876	87.9019
2012-05-01	122	115.626	73.6795	140.163	176.486	59.1636	36.56	61.0598	93.9981	52.9027	157.523	97.278	141.606	65.6113	76.2506	99.6353	94.6285	49.3383	78.2597	132.557	63.239	28.6753	57.0592	79.1855	108.06	115.187	95.0315	59.1757	55.9345	45.8502	40.4812	77.6342	73.9881	94.223	65.2579	96.8476	36.3474	53.577	77.2783	48.8475	106.638	187.906	121.425	86.1333	136.827	91.2538	58.8416	78.0943	92.1244
2012-05-02	123	122.726	77.4897	144.459	186.308	63.8163	39.3414	65.8387	96.2775	55.6293	166.037	100.011	147.324	67.2107	79.2342	103.138	97.4759	54.2666	78.9972	135.947	64.1499	31.0073	60.6674	85.3972	113.457	118.672	98.5802	59.7838	59.3145	47.7139	41.6783	82.091	73.9935	95.8342	68.326	104.215	36.6007	61.0827	83.5093	52.0393	115.297	199.544	125.145	90.0689	145.732	94.5218	63.0665	79.9751	97.4984
2012-05-03	124	131.994	82.4376	148.239	193.103	69.7217	40.4608	70.8287	97.5422	58.2149	175.63	102.72	153.171	68.6297	81.7821	106.908	101.367	59.1464	80.2024	137.781	65.5209	34.5256	63.6279	91.85	116.368	120.25	102.006	61.2166	62.134	50.3321	42.141	87.8716	74.2581	98.9338	71.8755	111.288	36.6787	67.7581	85.5334	57.0436	122.832	212.102	129.966	94.5889	154.908	98.8824	69.0021	82.9014	100.001
2012-05-04	125	139.448	85.9473	153.721	199.468	76.8662	41.3517	77.0703	99.2401	61.2338	184.025	106.234	157.959	70.2031	87.4977	109.91	106.493	62.1494	81.3778	139.33	67.3014	37.8431	67.6695	98.9892	119.528	121	104.794	63.9731	66.0359	52.7681	44.1744	93.4941	75.0892	102.191	75.6522	117.563	37.4983	76.1708	88.5357	60.3179	129.086	223.214	133.924	99.886	160.766	105.22	75.8684	85.9163	102.068
2012-05-05	126	148.004	88.8367	159.639	205.529	84.1836	43.1421	82.3999	100.74	64.1392	190.054	110.373	162.577	72.6601	93.0959	113.619	111.301	64.4447	84.1486	141.058	70.4591	41.361	73.192	105.018	121.877	122.601	110.22	67.4527	71.5889	54.3216	45.8176	99.0112	75.9122	106.487	79.8727	122.868	38.2088	85.999	92.3286	63.4998	134.094	235.039	137.738	108.487	164.324	112.348	81.0838	88.4702	103.516
2012-05-06	127	157.804	91.7462	167.8	209.238	92.0038	45.6777	89.6624	101.727	67.0584	194.263	115.814	166.242	76.2036	98.9437	116.961	115.994	65.4275	86.9484	145.416	75.1607	48.3887	79.6338	110.613	124.42	124.734	116.842	71.6241	81.0582	57.3587	48.4557	105.005	78.3501	110.939	85.5929	126.648	40.6608	95.8156	96.7631	69.0778	139.506	245.554	140.535	116.265	169.4	118.829	87.5637	89.5232	104.471
2012-05-07	128	167.372	94.8313	175.177	212.994	101.49	48.4213	95.1721	103.068	69.2398	197.496	120.494	171.152	79.662	104.982	120.536	121.082	66.9807	89.4432	149.293	81.2149	54.1797	85.4591	116.656	129.186	128.456	122.873	75.4195	86.4528	60.9132	50.9594	110.199	82.6048	116.24	92.2672	129.494	44.9244	105.983	100.305	74.6176	143.485	253.714	144.908	120.679	178.628	125.842	92.3082	91.4605	109.292
2012-05-08	129	176.681	98.4801	181.915	217.631	110.728	50.953	100.438	104.373	71.7444	202.196	126.282	176.159	83.4392	111.365	123.552	126.557	68.8283	94.3332	152.382	86.7763	59.9874	91.4605	121.51	133.82	132.13	129.996	80.2111	88.3678	65.1788	54.0951	115.102	88.6607	121.022	100.413	131.885	50.3642	114.16	104.133	80.9163	149.364	261.263	148.418	124.744	187.194	134.585	95.5196	93.8378	114.538
2012-05-09	130	186.09	102.548	190.694	222.508	117.785	55.3426	105.513	107.832	76.2821	208.408	133.845	180.356	89.055	118.66	130.848	131.011	71.9539	98.8525	154.665	90.7817	66.7808	98.258	124.466	137.197	136.075	139.486	88.1177	90.933	67.5103	56.9685	117.941	95.8057	124.338	106.752	132.953	55.9296	121.828	108.394	86.7974	154.403	269.825	150.944	127.515	195.099	143.112	98.243	96.091	118.966
2012-05-10	131	196.673	106.311	200.338	228.279	126.034	58.7898	111.361	113.802	82.0305	216.256	142.381	185.718	93.475	125.44	137.48	136.678	75.6355	103.776	157.609	95.1067	74.6485	107.411	127.148	142.421	141.321	151.115	98.5517	94.6723	68.6502	59.7419	120.829	104.951	127.914	112.583	134.785	61.0313	129.215	111.422	92.8053	158.24	278.988	157.466	130.337	203.45	150.009	99.1152	99.6142	123.879
2012-05-11	132	207.195	110.797	210.075	235.535	134.787	60.7394	117.42	119.054	86.5636	226.981	151.924	189.897	98.9145	134.117	144.313	142.555	80.0955	109.566	162.11	99.6312	82.0059	117.155	131.895	148.771	146.607	162.39	109.154	98.7275	70.9974	63.6399	123.979	112.716	131.554	118.683	137.855	66.5457	135.416	113.657	99.6207	163.242	285.457	165.053	133.541	211.45	157.487	100.137	105.47	128.026
2012-05-12	133	218.172	116.013	220.089	243.345	140.769	62.7206	124.549	125.71	91.3391	239.841	161.958	195.327	104.217	142.197	150.904	146.089	85.1594	114.772	168.578	104.207	89.8457	124.468	136.541	153.527	153.431	169.948	114.769	101.578	73.7719	68.0501	127.129	120.406	136.199	125.604	143.006	73.1694	140.454	116.341	107.544	167.816	292.169	171.955	137.2	218.261	163.197	101.463	116.033	131.961
2012-05-13	134	228.608	121.095	225.28	250.454	146.579	65.6165	131.469	135.753	95.0095	252.835	171.352	200.468	108.419	149.81	158.006	151.17	91.2504	119.202	172.887	109.212	98.1718	131.219	139.484	158.583	160.4	173.942	121.79	106.952	76.2014	72.1421	132.55	127.757	140.751	130.838	149.68	80.435	146.277	117.861	117.186	172.59	300.793	177.057	142.454	220.498	167.085	103.635	126.904	138.35
2012-05-14	135	234.513	125.259	227.804	257.507	152.239	68.2801	138.588	145.433	98.7449	266.461	181.183	206.404	113.03	159.299	167.303	154.77	97.9067	121.607	174.936	113.505	104.258	136.181	142.508	163.572	166.867	180.181	130.006	111.218	79.813	81.3897	141.433	135.522	145.814	138.59	158.38	86.5906	153.454	119.484	126	178.46	310.066	181.736	148.972	224	173.303	104.757	134.031	145.463
2012-05-15	136	238.081	130.039	231.062	266.443	156.691	72.1325	143.686	153.123	103.789	279.476	191.427	213.074	119.291	167.893	172.924	157.04	106.084	125.817	177.473	117.215	107.164	140.701	146.201	167.883	173.7	188.155	138.015	114.906	82.6869	89.3515	152.495	143.214	150.569	145.762	166.865	91.3049	160.459	123.06	131.364	186.589	319.042	184.474	161.318	232.199	178.095	105.054	135.189	152.503
2012-05-16	137	241.662	135.445	234.127	275.957	159.677	77.036	151.104	162.893	107.507	288.625	200.909	219.758	125.446	177.146	176.472	159.741	112.785	129.454	179.28	122.508	112.092	146.287	150.402	172.139	183.206	196.216	148.244	119.764	88.6111	95.6588	163.149	151.134	155.123	152.658	178.083	95.9817	166.905	129.357	137.918	196.313	324.376	186.576	172.981	240.059	181.615	106.113	135.599	158.917
2012-05-17	138	245.042	141.418	237.708	287.716	163.965	81.7528	156.349	173.661	112.122	293.53	210.731	226.629	130.963	184.494	180.263	162.049	121.022	133.319	181.683	126.078	117.847	152.583	155.983	175.796	193.904	205.468	158.049	125.041	97.1251	105.516	173.319	159.377	160.646	160.358	190.372	100.921	172.877	135.306	146.518	203.618	329.243	189.291	178.681	248.007	184.719	108.707	136.257	164.726
2012-05-18	139	248.722	149.666	240.489	299.361	170.033	87.4389	160.808	181.064	116.533	297.464	219.79	234.589	137.264	190.923	186.097	165.314	131.3	137.784	185.419	129.234	123.283	157.5	162.566	179.04	205.694	214.168	169.016	130.199	104.495	115.517	183.216	169.328	164.466	170.501	203.285	106.681	179.786	139.718	151.857	211.123	333.907	193.618	188.6	260.079	187.282	111.066	136.999	169.951
2012-05-19	140	254.598	157.171	242.939	310.64	176.606	93.0608	165.254	189.243	120.018	301.174	228.017	241.889	143.277	196.522	193.125	167.729	142.062	141.023	190.325	134.213	130.866	164.678	167.813	186.895	214.288	224.185	180.861	135.493	112.186	121.645	188.636	179.976	168.193	179.078	215.478	113.52	186.949	144.959	156.236	220.564	338.093	200.609	200.971	273.714	189.306	115.201	139.654	173.548
2012-05-20	141	261.084	163.788	248.602	321.747	187.14	97.9881	170.509	199.044	122.738	304.888	234.594	248.331	148.593	201.851	201.388	170.312	149.997	144.629	194.305	138.837	136.805	167.81	173.142	193.355	220.824	235.405	191.035	141.525	122.1	128.181	190.801	191.444	172.815	186.853	225.942	119.831	195.446	149.117	161.391	227.726	343.395	207.791	212.504	286.862	192.935	120.7	144.254	176.367
2012-05-21	142	267.898	169.406	255.938	334.561	200.132	101.826	176.459	205.83	129.737	308.738	237.443	254.622	155.636	207.617	210.807	172.216	156.076	151.174	196.148	142.072	141.901	170.982	180.407	199.753	227.495	243.308	199.601	149.004	132.446	134.363	193.252	202.583	177.63	195.567	237.898	122.874	204.365	155.501	167.358	235.074	347.725	214.975	224.29	299.857	197.755	126.01	149.601	178.792
2012-05-22	143	276.274	174.095	265.699	345.188	213.59	103.952	184.684	211.787	135.572	313.509	242.144	260.201	162.96	215.179	220.705	175.159	161.956	158.49	198.342	147.763	145.832	173.757	186.502	208.087	234.88	249.319	207.775	157.278	143.492	143.414	197.18	215.961	184.187	204.192	251.277	123.745	212.813	162.656	173.521	246.076	353.09	219.894	235.253	313.062	202.736	133.592	156.289	181.386
2012-05-23	144	284.498	178.28	276.005	357.016	226.813	106.323	195.249	217.192	142.311	318.438	250.601	266.592	169.509	224.055	231.995	181.224	166.704	167.705	201.367	154.676	149.99	175.274	193.54	216.018	244.395	256.14	217.33	165.065	154.522	152.607	202.098	230.723	190.523	214.128	264.116	124.441	219.992	171.089	181.156	259.138	358.43	224.108	247.005	327.68	207.84	140.79	163.624	184.436
2012-05-24	145	290.09	182.772	284.594	364.091	239.942	108.248	207.138	222.361	150.126	325.576	260.808	274.79	174.5	233.099	243.435	188.467	172.465	176.523	205.53	161.465	155.137	176.492	201.43	223.35	252.473	262.432	229.988	171.343	164.65	161.749	206.371	244.531	197.532	221.82	274.886	125.687	228.409	177.851	188.709	273.417	364.208	228.702	259.933	338.513	213.176	146.042	171.32	188.961
2012-05-25	146	296.454	188.295	293.051	369.216	253.907	112.331	219.026	228.509	160.503	331.701	272.414	282.255	180.66	244.269	255.078	196.409	178.695	183.954	210.832	170.137	163.036	178.313	208.647	229.082	258.692	268.322	243.61	176.076	173.217	172.975	209.773	256.854	206.219	229.454	283.907	127.668	236.496	185.208	197.386	287.586	370.318	233.011	271.483	343.624	219.328	154.047	178.639	194.174
2012-05-26	147	303.063	194.807	299.025	374.883	268.702	117.039	226.425	234.42	173.115	337.787	284.538	288.075	186.034	257.506	266.692	204.846	183.929	189.018	216.472	179.717	170.686	181.643	215.196	236.78	265.332	276.058	255.424	182.786	182.474	182.783	214.397	266.155	216.491	238.319	297.204	135.095	244.485	191.23	207.889	295.195	375.714	237.112	284.145	349.311	223.9	163.43	184.178	200.145
2012-05-27	148	308.576	200.662	305.639	381.05	283.273	122.994	234.025	241.988	185.84	344.416	297.8	293.088	193.069	271.316	277.598	211.125	189.955	195.403	222.841	188.043	179.582	186.369	220.152	246.317	270.502	283.894	258.843	192.248	192.981	190.381	219.602	274.467	226.358	248.577	312.748	148.188	253.023	193.757	221.437	301.89	381.407	243.113	298.249	353.312	228.593	175.386	190.576	205.872
2012-05-28	149	314.259	205.288	313.659	384.907	297.784	129.817	246.061	249.64	194.729	349.802	310.733	299.489	201.462	284.861	287.654	215.423	196.908	206.378	230.526	197.098	188.06	196.343	226.275	256.704	275.003	289.443	264.585	199.213	202.646	201.392	227.56	281.814	235.18	257.858	327.006	162.976	260.292	196.377	236.289	308.158	389.301	250.814	312.859	358.295	232.733	187.292	196.204	211.95
2012-05-29	150	323.853	209.914	322.236	390	313.317	135.651	256.216	257.311	203.08	355.633	322.037	306.989	208.223	298.025	295.438	220.545	202.814	217.453	239.386	206.354	196.854	207.226	232	268.069	279.133	291.068	272.423	202.179	214.108	211.32	237.645	291.472	243.433	265.333	341.127	176.523	267.229	201.638	251.678	315.909	397.185	259.689	328.55	363.198	237.544	201.042	202.751	217.052
2012-05-30	151	330.818	215.442	329.577	396.946	328.495	142.955	263.918	265.316	210.619	362.254	335.414	317.967	212.931	310.118	303.725	225.314	209.312	228.796	249.426	213.407	205.662	220.588	237.639	281.025	285.438	293.313	281.782	205.448	227.08	225.879	249.28	300.31	252.728	273.502	354.42	186.015	274.355	208.862	266.498	322.268	406.951	269.848	343.773	367.938	243.446	215.187	211.149	222.941
2012-05-31	152	336.519	221.916	337.003	404.929	338.713	152.134	274.307	274.101	220.676	369.682	350.162	331.845	217.577	320.86	308.786	232.17	217.729	241.412	258.956	222.059	215.571	236.766	241.129	293.677	292.059	296.142	290.658	210.125	240.788	237.626	260.231	308.603	265.35	282.225	367.533	194.759	282.247	214.747	274.796	327.046	418.029	276.512	359.754	373.279	251.028	228.211	219.626	230.251
2012-06-01	153	342.719	231.316	345.801	415.004	345.176	162.678	287.019	281.017	233.378	377.849	362.883	347.562	221.608	332.163	313.206	239.992	224.88	254.532	269.502	229.876	223.505	252.778	246.845	305.418	298.777	300.353	298.513	218.476	253.111	252.215	271.069	321.815	278.234	292	382.326	205.643	293.283	221.938	281.618	333.439	427.267	282.085	374.211	382.23	258.454	239.091	229.676	241.088
2012-06-02	154	351.749	239.362	355.345	426.229	352.271	174.757	296.069	289.127	245.706	386.137	373.491	362.279	225.554	345.436	319.482	248.375	232.51	267.189	282.205	237.292	231.389	268.365	254.03	315.232	308.127	304.591	305.94	225.87	265.341	265.555	283.734	332.988	292.872	300.058	397.808	216.209	304.677	230.724	287.179	340.344	437.768	286.821	387.268	388.401	266.616	252.823	240.23	252.222
2012-06-03	155	365.009	247.829	365.672	440.125	359.7	187.804	307.795	298.587	257.875	397.228	385.647	376.086	231.101	358.685	324.252	256.085	239.883	280.843	296.07	243.808	240.844	280.97	261.144	323.737	317.314	309.36	313.391	235.621	279.561	276.302	298.977	343.315	308.224	308.748	412.341	223.644	316.668	239.37	294.309	347.433	448.938	292.47	400.496	393.883	276.85	266.935	249.176	262.475
2012-06-04	156	379.773	258.676	373.686	452.744	368.435	199.853	316.513	305.536	268.238	410.187	400.19	392.121	237.467	371.236	330.162	263.642	248.205	293.553	308.977	249.785	253.772	291.631	268.673	334.148	325.263	315.38	320.411	243.32	292.426	289.862	315.215	356.499	324.792	315.086	426.748	232.615	328.21	246.883	302.396	356.058	459.86	298.03	414.72	402.08	286.899	280.936	258.247	269.532
2012-06-05	157	395.726	267.938	382.703	463.217	377.59	210.793	325.51	312.007	274.781	423.279	415.728	409.062	243.483	384.819	339.913	273.897	256.77	303.112	322.506	256.82	268.732	301.39	281.044	344.892	332.269	323.596	327.562	249.57	306.342	303.715	330.613	367.289	340.375	321.109	440.391	240.035	338.896	255.534	311.828	364.791	470.599	304.39	430.111	409.387	296.811	293.909	270.105	279.867
2012-06-06	158	408.257	274.656	393.494	474.328	383.89	219.92	335.534	319.702	282.549	437.757	431.07	426.221	253.524	399.207	349.491	286.577	267.798	311.399	335.734	264.861	284.585	311.869	295.977	356.759	338.719	332.562	333.151	255.641	321.53	318.239	345.885	377.75	347.529	327.988	454.329	246.121	351.622	265.572	324.073	375.829	480.405	311.753	446.755	418.225	305.91	307.409	282.394	292.386
2012-06-07	159	422.224	279.708	404.21	486.504	389.983	225.032	346.518	326.678	292.506	454.73	446.561	443.516	265.433	411.255	356.618	300.49	278.648	318.654	346.935	276.443	299.657	321.056	311.953	369.12	347.474	345.078	340.172	263.839	334.386	335.462	361.689	387.377	354.496	337.903	469.016	252.48	365.056	276.921	335.99	387.97	490.213	320.067	462.498	426.621	315.251	320.49	292.92	306.876
2012-06-08	160	436.018	286.127	414.826	500.518	397.853	228.866	359.892	335.719	300.562	470.836	461.048	459.456	277.893	423.678	362.611	313.648	290.493	326.36	356.428	287.563	315.787	327.383	326.128	380.95	355.854	360.964	346.994	273.046	345.453	351.495	378.484	396.776	360.831	348.135	478.512	259.413	377.591	287.913	348.936	399.177	500.726	328.888	476.602	434.748	325.324	333.627	305.032	321.495
2012-06-09	161	446.442	293.088	424.276	516.304	408.149	233.041	374.781	345.019	307.869	485.03	472.143	474.847	286.628	435.793	371.129	325.679	302.781	332.652	365.157	300.595	331.781	334.478	336.974	390.032	363.648	374.883	355.711	282.714	353.774	360.954	396.006	408.167	364.637	360.904	485.741	265.5	388.102	297.027	362.609	408.994	514	338.954	488.424	443.555	334.121	347.008	316.631	336.459
2012-06-10	162	452.504	300.915	434.062	533.13	420.743	237.922	389.798	357.547	313.024	496.724	483.853	490.627	293.896	448.972	380.98	338.096	317.039	340.14	372.818	313.156	348.318	342.7	346.514	398.78	371.734	384.21	365.045	291.928	361.747	369.671	411.529	420.196	369.531	371.287	491.854	272.824	401.309	306.219	373.426	418.061	527.527	349.117	502.494	454.405	343.84	357.703	328.031	351.151
2012-06-11	163	459.875	308.494	444.136	548.774	434.285	243.688	408.119	370.783	318.507	507.773	496.203	504.02	301.781	458.713	390.702	351.482	332.531	348.424	380.719	323.783	360.707	351.561	356.111	404.591	381.94	394.917	374.045	304.571	370.836	381.529	425.621	429.609	374.65	380.697	498.848	280.815	414.965	315.955	381.799	428.263	540.219	356.216	518.825	462.325	353.611	366.221	341.973	365.723
2012-06-12	164	467.615	316.734	455.294	564.824	447.262	250.303	426.083	384.303	324.381	520.293	507.718	516.829	307.636	468.927	401.453	360.429	349.715	357.072	394.502	335.41	369.877	360.901	364.427	410.779	392.92	407.673	385.79	315.282	380.134	392.862	432.897	435.141	379.233	393.262	505.934	289.163	427.098	325.336	394.029	438.331	550.115	364.854	533.972	470.365	365.102	375.65	354.191	380.296
2012-06-13	165	475.937	327.095	466.797	583.491	456.518	258.199	440.49	394.49	330.664	533.547	519.206	529.402	314.866	476.23	412.764	369.263	365.283	368.315	411.632	348.197	380.581	370.492	374.571	420.556	406.901	416.295	398.286	329.805	389.489	404.517	442.544	442.695	383.421	406.938	516.241	297.915	438.565	333.715	406.724	448.542	559.74	372.79	549.669	477.352	374.503	386.862	364.259	396.589
2012-06-14	166	485.464	338.607	477.73	602.026	465.124	267.505	453.729	405.983	338.101	542.004	531.776	542.105	323.638	483.888	427.825	380.119	382.242	380.464	426.363	361.256	389.75	381.454	386.059	429.295	422.407	424.422	412.005	347.269	399.518	415.77	455.077	450.315	389.004	419.448	525.275	307.52	452.132	343.421	416	457.849	569.884	382.335	566.117	484.106	385.278	400.565	372.899	412.188
2012-06-15	167	495.87	351.594	489.066	618.476	475.604	276.907	464.116	417.859	346.728	549.895	543.563	553.016	333.672	491.056	444.627	390.875	399.64	393.153	439.802	373.246	401.286	390.973	396.291	436.438	437.912	432.73	422.387	365.927	410.129	428.23	468.317	460.684	394.839	432.808	536.912	317.854	465.792	351.235	426.388	468.142	580.785	391.182	580.856	490.803	391.708	414.649	381.497	425.619
2012-06-16	168	509.43	363.581	500.046	633.529	486.637	284.262	472.72	430.724	357.842	557.552	553.91	565.413	343.634	499.957	456.588	401.935	417.987	406.16	451.623	387.041	413.448	399.614	407.456	444.957	454.728	440.819	436.446	379.574	421.432	440.275	483.216	470.858	401.681	445.835	548.829	327.565	480.814	359.703	439.168	481.245	591.611	400.451	591.446	497.715	397.365	429.665	390.436	435
2012-06-17	169	521.716	375.152	510.902	651.388	498.067	290.571	481.673	444.556	371.463	566.549	565.557	577.718	354.689	509.995	466.525	414.587	436.467	419.56	464.983	400.808	427.021	409.027	420.139	454.062	472.412	449.759	449.892	393.244	429.593	449.247	498.626	479.885	409.886	457.367	561.573	337.531	499.181	368.097	452.049	495.031	600.118	410.507	599.492	504.575	404.111	443.239	399.696	443.612
2012-06-18	170	533.507	388.339	522.693	668.761	511.575	297.459	491.234	453.352	385.505	577.485	577.801	589.922	365.709	519.302	476.319	426.872	456.021	432.365	480.283	416.842	442.691	417.171	433.669	465.218	488.782	458.359	459.619	407.397	439.258	457.479	513.643	488.476	417.349	468.617	575.894	348.557	517.712	374.989	466.31	508.037	608.911	421.351	609.288	511.581	411.827	454.842	408.434	453.645
2012-06-19	171	546.744	400.091	535.263	686.584	527.007	304.055	501.738	461.011	395.896	586.341	588.359	599.498	377.234	528.861	487.068	437.932	475.593	446.865	497.25	433.864	459.189	425.656	446.132	477.902	505.071	470.664	470.672	421.438	450.43	466.054	527.543	496.258	425.974	480.958	590.544	361.2	536.191	382.98	480.541	524.139	618.926	431.527	620.687	520.514	419.786	465.952	415.782	464.13
2012-06-20	172	559.379	409.69	547.222	703.822	544.676	313.097	513.304	468.237	405.987	594.329	599.403	609.656	389.948	538.5	498.365	448.835	493.6	461.189	512.026	450.782	475.634	435.427	457.234	492.051	522.223	487.266	479.121	429.799	462.513	480.108	539.997	505.081	433.507	492.973	601.997	375.376	548.777	391.313	493.282	539.218	629.808	442.253	633.585	530.044	429.701	479.387	424.259	475.546
2012-06-21	173	573.167	419.568	557.224	719.901	562.063	322.358	523.207	475.01	415.69	602.09	609.726	619.972	401.819	547.101	509.592	458.422	510.438	474.42	526.969	467.212	489.945	446.979	467.891	507.829	540.053	502.86	489.399	437.075	474.961	496.234	551.979	515.257	440.462	502.377	613.293	389.72	558.006	401.045	510.461	553.596	639.811	452.471	643.378	538.671	440.262	492.71	434.186	486.509
2012-06-22	174	587.995	431.368	567.287	737.114	577.773	335.575	533.436	481.827	426.296	612.119	621.851	630.812	413	556.517	522.542	468.999	526.922	486.026	542.117	483.682	503.568	458.257	479.245	525.02	557.342	513.359	500.908	443.955	488.074	513.999	563.574	525.399	446.683	512.823	624.499	405.591	568.56	411.887	526.028	569.394	651.484	463.234	649.376	547.453	451.169	503.672	444.636	497.505
2012-06-23	175	603.33	445.595	578.31	755.65	592.127	349.046	545.689	489.895	437.972	626.347	637.214	641.753	426.47	564.912	534.606	481.018	542.232	494.671	555.232	500.299	519.261	469.721	489.218	543.241	572.042	526.062	511.914	452.641	501.007	531.581	573.881	539.146	454.329	526.057	634.14	421.894	579.248	424.467	543.184	585.194	663.1	475.642	657.98	555.306	458.046	516.428	454.5	508.774
2012-06-24	176	617.233	459.176	588.781	774.51	604.621	360.12	557.637	498.727	450.172	642.365	654.153	652.926	437.598	574.502	545.635	491.847	555.848	503.579	571.409	515.808	534.863	480.706	500.174	560.813	583.957	538.179	523.277	462.554	513.719	547.759	584.212	553.296	462.785	539.305	644.308	439.44	593.881	436.626	559.397	595.788	676.212	487.229	667.988	562.979	467.517	532.262	464.245	519.385
2012-06-25	177	630.655	475.608	599.485	795.171	616.298	372.667	567.716	506.601	463.195	658.963	672.753	663.387	448.673	585.168	557.711	504.757	570.147	511.726	586.193	529.847	548.951	491.386	512.857	576.216	595.449	548.298	537.274	472.553	526.122	562.95	595.321	566.211	471.29	550.852	654.736	455.809	611.744	448.584	576.272	607.082	690.806	498.828	680.83	571.918	475.676	548.969	474.906	530.732
2012-06-26	178	646.296	492.629	610.604	816.095	629.117	383.342	577.164	515.708	477.242	675.798	691.533	673.771	459.12	597.464	571.287	517.486	583.123	520.592	598.277	545.091	562.549	502.929	527.445	593.744	604.24	558.043	552.968	482.338	538.058	576.049	607.548	576.409	481.575	561.335	665.212	472.299	630.668	459.634	595.3	622.454	705.36	509.566	696.008	583.3	487.046	564.651	485.699	541.75
2012-06-27	179	662.4	506.221	624.821	833.836	641.667	393.991	587.353	523.754	493.174	691.259	706.297	683.41	469.171	609.821	586.903	529.364	595.499	530.753	610.457	562.533	576.168	516.425	544.814	610.486	613.272	566.643	568.425	492.508	549.893	587.067	619.791	585.64	493.442	572.186	676.426	488.344	647.154	469.63	615.931	640.035	716.941	520.196	712.098	595.627	499.526	576.714	497.438	554.791
2012-06-28	180	677.393	517.629	639.81	853.608	653.481	406.312	598.121	532.312	510.902	704.443	719.948	693.152	479.608	623.532	597.955	540.237	608.411	540.666	620.041	580.075	591.028	531.181	564.271	626.393	624.11	575.762	580.91	502.164	562.791	598.9	631.894	594.835	506.517	582.389	687.214	501.715	660.668	480.168	635.627	656.549	728.126	530.818	723.712	607.689	513.091	588.182	508.1	568.467
2012-06-29	181	692.193	527.631	654.544	872.734	665.381	419.783	607.362	541.884	529.374	714.503	733	704.087	491.217	640.043	606.576	550.505	622.151	552.843	630.18	597.549	607.039	543.873	583.755	641.402	635.42	585.873	593.181	511.1	574.655	610.488	642.94	603.803	519.701	593.185	698.895	514.879	675.021	490.39	655.315	670.244	741.954	541.901	733.994	618.236	527.969	597.542	519.459	582.542
2012-06-30	182	707.405	537.972	666.385	891.776	677.499	433.987	617.036	553.713	549.3	726.26	743.842	715.585	503.423	656.105	615.594	559.905	635.549	563.686	641.662	611.604	622.259	557.145	601.955	656.582	648.338	599.721	605.224	521.102	587.212	620.252	654.871	612.518	532.023	605.043	710.194	525.631	690.934	500.241	673.698	681.412	753.06	552.409	744.698	632.165	542.683	606.849	530.668	597.205
2012-07-01	183	720.046	550.139	679.614	909.821	691.708	448.625	627.198	568.036	569.141	739.002	754.936	729.411	516.765	670.063	624.473	568.502	648.684	574.328	655.659	622.595	637.343	572.865	621.446	672.409	660.297	614.977	615.359	532.939	600.554	628.875	668.879	621.288	545.133	617.789	722.338	534.8	707.138	512.564	690.845	693.521	764.295	563.777	755.094	645.642	554.581	616.549	543.721	615.378
2012-07-02	184	730.631	563.094	693.987	925.384	703.871	463.937	641.279	582.024	589.29	750.92	766.554	746.012	528.147	685.882	633.169	576.954	661.563	584.871	673.294	633.087	650.172	589.114	641.082	691.723	672.451	627.998	625.893	543.42	613.076	636.41	682.713	632.263	557.625	630.589	732.914	545.301	722.488	524.579	708.011	705.15	775.948	577.404	764.665	658.646	567.872	625.446	555.393	634.658
2012-07-03	185	739.921	574.322	709.497	941.457	718.273	478.387	657.723	593.724	609.4	762.64	778.598	758.266	539.359	700.456	642.731	586.053	675.551	598.045	694.516	643.899	662.238	605.746	660.069	711.522	684.593	641.037	636.255	557.202	626.041	646.12	696.031	643.691	568.775	642.514	744.603	556.396	735.361	535.131	724.688	717.972	788.399	592.292	773.887	670.543	581.691	635.932	566.962	651.311
2012-07-04	186	750.294	584.506	721.004	956.866	733.01	492.928	674.83	604.483	627.584	776.102	790.629	768.419	551.486	716.271	652.028	595	688.896	611.277	713.568	654.929	674.44	624.083	678.354	730.868	696.724	650.669	646.267	573.349	639.323	656.21	709.319	655.158	579.623	654.988	755.4	571.217	749.845	546.42	740.918	734.702	801.284	606.982	783.578	681.608	594.37	645.969	578.275	668.32
2012-07-05	187	762.081	593.068	732.016	969.835	749.342	506.564	692.02	615.742	641.284	792.167	805.102	778.672	563.817	730.783	660.488	604.422	701.751	621.804	728.322	668.382	685.685	642.767	697.373	748.117	708.885	661.554	657.182	589.156	652.755	668.512	722.61	666.404	590.029	668.023	764.763	585.972	761.356	560.815	757.66	751.205	813.589	624.475	795.524	692.895	607.556	655.168	590.567	684.428
2012-07-06	188	773.817	600.924	747.052	981.84	764.401	520.649	706.821	626.648	652.799	810.472	819.161	789.734	575.332	745.547	668.993	614.955	715.044	632.471	740.228	680.461	697.568	659.686	717.663	766.218	720.611	674.859	669.067	605.02	664.672	679.883	735.461	679.583	601.268	681.606	776.497	601.521	774.771	575.404	774.002	764.747	825.556	643.311	808.015	702.583	623.254	663.999	602.357	700.188
2012-07-07	189	786.501	609.314	763.959	992.941	780.28	535.253	720.653	636.967	662.369	825.928	833.593	800.172	586.547	757.013	678.584	626.909	728.291	647.643	751.941	691.747	709.905	672.878	735.608	786.085	731.771	687.495	682.951	619.182	677.736	692.069	750.109	694.92	612.567	698.553	789.017	616.024	788.716	590.236	790.164	780.519	838.963	661.777	819.641	710.69	639.007	677.317	615.201	716.576
2012-07-08	190	799.199	620.151	782.599	1003.16	794.892	549.736	733.836	647.182	673.324	840.818	847.761	812.327	599.951	769.185	686.531	639.096	740.418	662.572	764.741	704.204	722.253	688.68	753.754	804.95	744.517	698.532	695.236	633.916	689.92	706.441	765.465	709.885	625.172	717.762	803.532	628.696	801.969	602.043	806.061	795.978	852.657	679.858	832.35	722.135	655.296	688.944	628.598	729.109
2012-07-09	191	810.568	631.376	802.81	1015.31	809.966	566.668	748.69	657.976	686.949	856.642	862.04	824.311	614.293	780.787	698.803	648.945	753.011	677.166	776.044	717.477	738.254	703.481	767.608	821.403	759.387	711.351	709.899	650.426	703.546	721.717	779.092	727.203	638.227	736.863	821.358	642.266	812.626	613.53	821.485	809.371	865.599	699.793	846.168	732.434	672.055	698.56	641.297	741.204
2012-07-10	192	822.811	643.449	822.362	1028.47	825.569	585.827	763.745	669.798	698.697	869.963	877.07	836.784	628.791	793.73	711.031	658.361	766.32	692.83	786.202	730.126	754.9	715.551	780.623	837.58	773.723	729.048	724.621	665.948	717.742	735.612	792.576	745.216	654.865	757.233	839.132	657.481	823.721	624.052	837.381	821.937	878.024	718.256	857.391	745.937	689.476	709.248	654.049	755.11
2012-07-11	193	834.393	657.365	840.026	1041.72	844.171	605.865	779.54	683.556	708.561	883.052	892.479	850.211	641.815	805.958	722.504	668.331	780.879	705.871	795.429	741.616	768.347	730.554	796.463	852.796	787.293	746.382	737.455	678.16	730.48	749.483	806.322	762.988	673.795	776.265	857.141	673.12	834.578	634.64	852.29	836.526	891.147	732.835	869.133	758.897	706.464	721.451	667.902	769.93
2012-07-12	194	846.464	674.314	856.057	1055.74	863.054	626.301	793.626	698.43	718.845	895.648	906.73	863.182	652.623	818.065	733.416	678.059	793.697	715.538	805.186	754.645	779.543	744.088	814.494	866.658	800.793	762.28	751.214	689.882	743.096	763.537	819.723	780.715	690.353	794.339	873.117	689.107	844.737	644.478	868.638	849.757	903.511	746.935	882.007	773.787	723.566	732.06	680.858	785.254
2012-07-13	195	860.08	689.91	870.539	1070.48	881.632	646.79	807.229	714.201	729.185	911.898	920.886	876.22	661.868	829.692	747.666	688.821	806.514	726.056	815.579	766.085	791.582	753.383	831.156	881.506	814.459	776.332	766.235	698.456	755.979	777.937	832.483	795.615	702.652	808.862	888.35	704.983	854.918	654.938	884.196	863.209	915.411	762.412	895.637	789.054	744.08	744.765	694.701	800.246
2012-07-14	196	873.815	703.436	883.127	1086.12	900.031	667.226	822.741	731.522	741.971	925.786	935.447	890.374	671.555	840.869	760.904	701.511	819.148	736.101	826.886	777.31	803.331	762.137	846.499	897.236	827.25	786.152	782.525	705.552	767.419	792.738	845.601	809.267	717.955	820.456	903.237	719.77	868.505	667.362	899.977	874.552	926.785	777.108	908.776	803.455	761.79	757.51	706.929	815.774
2012-07-15	197	888.41	718.008	895.591	1100.87	917.343	685.889	837.632	748.245	752.578	936.462	950.213	905.029	683.442	853.295	774.921	712.075	832.47	747.265	838.59	792.048	816.414	772.117	861.991	913.907	839.449	796.846	797.972	712.978	776.631	806.902	859.07	820.921	735.714	833.28	917.862	734.597	882.238	681.63	917.422	885.045	940.358	790.029	920.523	818.246	781.039	769.546	718.669	831.819
2012-07-16	198	904.055	732.029	907.326	1115.56	932.173	700.618	851.783	765.706	762.742	948.742	965.761	920.09	695.458	867.035	792.291	722.078	845.625	760.16	850.63	807.221	826.396	783.255	879.929	931.362	851.692	808.565	811.646	721.199	784.983	821.155	872.818	831.61	754.024	845.14	932.744	746.751	896.837	695.162	936.453	895.667	954.265	802.777	930.345	833.134	798.495	781.681	730.556	847.814
2012-07-17	199	919.395	745.91	918.463	1130.9	945.287	716.327	867.321	784	773.76	964.069	982.563	936.531	706.049	880.195	807.697	733.471	859.958	773.555	862.907	822.108	838.776	794.747	897.597	948.587	864.992	819.275	825.055	729.659	794.728	835.936	884.939	843.23	771.587	855.907	947.108	757.489	910.892	707.734	955.21	904.395	970.376	816.036	941.604	847.597	811.326	793.73	740.52	864.251
2012-07-18	200	934.959	756.247	930.802	1145.94	957.969	728.574	882.784	802.042	783.812	980.909	996.698	953.108	715.516	892.292	821.679	747.152	874.492	789.646	875.976	836.035	851.1	804.598	912.545	966.179	878.358	830.988	840.324	737.745	804.117	850.417	897.644	855.198	787.315	869.868	961.721	769.534	926.115	722.223	974.296	914.627	985.674	830.897	952.497	861.353	825.945	807.362	751.808	879.569
2012-07-19	201	949.203	766.641	942.745	1160.93	970.938	738.92	896.549	820.075	793.653	997.297	1010.77	970.785	725.239	904.011	834.495	762.745	891.699	806.768	889.42	849.196	865.696	814.834	927.519	981.839	891.637	844.939	854.977	746.406	812.637	864.179	910.854	867.931	801.185	879.471	975.349	783.981	938.391	736.619	995.597	925.797	998.749	844.512	964.873	874.768	840.373	820.315	763.384	896.112
2012-07-20	202	964.031	776.403	954.868	1175.42	983.278	750.98	909.624	838.749	802.801	1014.39	1023.79	987.114	737.309	916.712	847.445	779.569	909.336	822.992	902.629	862.48	881.576	824.324	943.162	999.728	905.251	858.98	869.499	756.077	823.812	876.811	922.892	882.052	815.949	887.539	989.153	798.124	949.917	751.956	1014.19	937.594	1014.15	859.278	977.803	889.343	855.504	833.642	775.641	913.657
2012-07-21	203	979.171	786.938	966.399	1191.25	995.494	764.674	920.947	858.209	812.762	1031.65	1035.87	1002.94	751.288	927.933	859.799	796.275	926.629	836.272	914.092	878.742	896.385	833.794	956.557	1016.01	918.867	873.105	883.924	766.738	835.103	889.906	935.353	895.796	826.942	898.144	1002.15	809.859	963.232	768.507	1029.48	951.282	1028.88	874.827	992.322	904.719	870.955	848.203	788.432	931.564
2012-07-22	204	995.683	798.309	976.333	1206.42	1008.71	779.87	932.554	877.17	824.211	1047.78	1048.55	1016.94	763.996	940.988	873.207	811.911	943.902	848.968	924.831	894.366	908.533	843.708	968.291	1031.26	931.671	888.336	896.146	778.088	846.658	903.432	948.208	908.819	836.266	910.259	1013.76	820.545	975.98	785.926	1042.58	966.702	1040.55	887.919	1008.54	921.207	887.38	859.817	802.862	949.892
2012-07-23	205	1011.07	810.569	987.7	1223.39	1020.55	794.529	943.187	896.719	836.618	1063.29	1062.19	1028.92	777.244	955.073	887.324	827.854	961.324	860.832	937.124	911.962	921.013	854.788	982.538	1047.79	944.768	903.296	908.323	789.34	858.732	915.752	962.207	921.577	848.702	925.1	1026.39	831.776	988.42	802.314	1056.29	983.086	1052.94	901.579	1021.54	936.304	903.584	870.78	817.623	967.975
2012-07-24	206	1026.07	825.81	999.569	1238.7	1033.57	808.636	954.081	915.031	849.124	1080.9	1074.05	1040.54	787.512	968.763	900.862	843.333	978.783	872.219	950.53	927.635	931.356	866.153	999.568	1062.98	955.613	918.759	922.984	799.99	870.601	928.007	978.068	935.408	862.745	940.027	1039.24	844.184	1002.08	816.589	1070.44	1000.95	1068.7	914.837	1034	951.717	918.565	883.435	833.246	986.11
2012-07-25	207	1041.27	841.488	1011.33	1254.09	1047.74	825.066	964.9	932.678	859.569	1097.95	1087.78	1051.17	798.737	984.738	915.7	858.657	997.103	884.574	964.527	941.762	943.594	881.539	1015.24	1077.48	967.375	934.532	938.932	810.417	884.482	941.275	993.45	950.058	875.098	955.498	1052.94	858.856	1014.91	828.417	1087.49	1019.98	1083.52	928.644	1049.71	965.339	935.579	896.274	848.741	1003.9
2012-07-26	208	1054.55	857.951	1024.24	1270.03	1061.96	842.23	976.153	949.781	869.94	1113.14	1102.73	1062.06	808.893	998.177	926.918	872.666	1015.38	897.558	978.436	954.701	956.605	896.921	1027.9	1092.62	979.809	947.199	951.699	822.208	898.404	955.817	1009.58	967.257	887.859	972.59	1064.82	871.975	1028.03	840.555	1103.27	1038.95	1099.76	941.025	1066.97	978.515	957.006	908.526	860.935	1021.56
2012-07-27	209	1065.9	874.394	1038.02	1287.95	1075.82	861.608	986.65	965.692	882.446	1127.63	1119.78	1073.82	819.268	1009.78	938.668	885.271	1029.45	912.948	990.599	969.708	971.58	911.788	1039.19	1109.71	990.467	962.674	962.404	833.855	911.734	969.691	1027.4	982.948	898.68	989.881	1075.81	884.908	1042.87	852.256	1118.35	1057.96	1116.58	955.157	1081.7	990.114	978.396	925.259	873.926	1038.32
2012-07-28	210	1079.22	889.625	1051.54	1303.21	1090.45	880.675	998.824	983.063	895.516	1144.04	1137.94	1085.81	830.28	1020.14	951.196	897.718	1041.58	928.426	1003.36	984.436	985.522	925.923	1051.91	1125.48	1001.55	977.958	972.348	846.681	927.339	982.733	1045.1	996.895	912.784	1004.5	1088.9	898.149	1058.24	863.778	1131.21	1073.95	1132.94	972.633	1093.37	1002.17	999.96	943.039	886.948	1054.23
2012-07-29	211	1093.29	903.766	1064.82	1317.11	1103.01	894.812	1012.02	1000.74	908.789	1159.46	1155.9	1098.88	841.382	1032.74	964.101	909.554	1052.54	944.18	1016.9	1003.11	998.18	941.093	1066.13	1141.09	1012.22	993.465	981.172	860.068	943.991	995.877	1063.31	1009.34	928.33	1014.51	1101.37	911.09	1074.59	873.784	1144.03	1087.88	1147.29	990.952	1105.77	1014.72	1017.4	961.118	897.459	1069.31
2012-07-30	212	1109.09	913.718	1078.75	1330.8	1115.48	911.21	1025.61	1017.45	923.437	1170.44	1172.83	1111.57	853.739	1047.51	974.262	920.555	1064.47	957.447	1032.02	1022.1	1011.77	956.702	1082.6	1156.16	1023.75	1010.94	989.453	873.392	961.175	1008.59	1081.87	1025.21	944.942	1025.81	1114.29	923.399	1090.73	884.502	1157.25	1104.08	1161.35	1008.94	1116.85	1027.76	1034.16	979.218	909.53	1084.74
2012-07-31	213	1124.39	925.234	1093.73	1344.58	1129.47	928.479	1039.28	1033.26	937.727	1183.51	1189.47	1125.76	867.263	1064	985.054	932.999	1076.87	973.284	1047.91	1039.82	1027.06	972.63	1099.41	1169.83	1034.96	1028.91	997.58	886.712	979.231	1022.27	1100.49	1040.79	962.444	1037.78	1129.37	935.854	1106.43	895.705	1170.51	1119.09	1174.98	1026.43	1128.37	1042.24	1051.62	997.529	922.153	1100.36
2012-08-01	214	1139.59	938.128	1107.96	1357.27	1142.78	944.188	1051.55	1046.97	949.893	1198.3	1207.6	1140.05	878.953	1082.07	995.364	944.603	1089.16	990.526	1062.59	1057.71	1041.75	988.602	1117.18	1181.12	1047.53	1043.28	1006.38	899.27	998.38	1036.58	1119.19	1054.04	980.042	1051.15	1147.45	949.626	1120.54	906.986	1182.35	1133.32	1190.19	1044.78	1138.76	1056.82	1069.93	1016.68	934.828	1115.78
2012-08-02	215	1155.43	952.951	1123.39	1369.13	1155.02	956.667	1063.27	1058.77	960.4	1214.3	1225.54	1154.41	888.133	1099.63	1004.76	955.709	1101.24	1007.94	1073.7	1074.31	1055.12	1003.92	1133.18	1196.37	1060.38	1055.39	1015.9	912.792	1015.72	1051.4	1137.27	1064.65	997.274	1066.36	1165.53	963.716	1134.55	918.654	1193.16	1146.34	1206.38	1063.57	1151.42	1070.23	1088.78	1035.15	947.196	1130.72
2012-08-03	216	1171.08	968.526	1139.64	1381.19	1168.23	967.691	1074.41	1071.03	971.085	1229.55	1241.78	1167.43	898.306	1116.02	1015.77	966.588	1116.04	1024.93	1086.41	1090.15	1069.77	1020.13	1147.85	1210.7	1072.7	1070.33	1027.02	927.074	1030.83	1063.45	1154.12	1076.07	1013.3	1079.71	1182.43	976.699	1149.18	929.237	1203.75	1157.83	1225.09	1082.48	1166.27	1083.62	1107.98	1051.66	958.828	1146.92
2012-08-04	217	1186.98	984.034	1156.31	1392.6	1181.51	979.334	1086.27	1084.26	981.259	1243.79	1253.18	1179.74	909.519	1131.84	1025.9	977.42	1130.54	1042.57	1099.82	1107.08	1084.91	1035.52	1160.13	1227.24	1085.05	1087.47	1037.21	942.161	1045.52	1073.58	1170.39	1091.02	1030.01	1091.29	1199.22	988.918	1162.12	940.643	1214.91	1172.25	1242.41	1100.71	1181.34	1097.69	1126.69	1063.65	971.892	1162.49
2012-08-05	218	1201.91	1000.78	1169.75	1404.3	1194.24	991.6	1099.06	1098.13	990.73	1256.47	1265.11	1190.65	920.961	1146.29	1038.46	987.972	1144.3	1056.49	1113.81	1124.26	1100.24	1051.98	1170.19	1242.36	1095.41	1106.55	1048.49	957.663	1056.63	1082.68	1186.79	1104.35	1046.14	1105.42	1216.82	1001.61	1177.06	951.681	1226.59	1186.8	1257.54	1119.29	1194.63	1110.61	1145.12	1076.26	986.227	1178.32
2012-08-06	219	1217.04	1017.86	1182.51	1416.51	1207.39	1003.95	1111.88	1111.44	1002.98	1269.45	1278.13	1201.21	932.189	1159.56	1052.5	997.452	1157.82	1068.52	1128.16	1141.4	1114.95	1068.09	1184.36	1255.93	1106.12	1125.36	1060.41	970.797	1066.84	1092.45	1202.49	1118.84	1061.29	1117.27	1232.8	1013.35	1189.13	962.695	1239.77	1201.93	1268.63	1136.91	1208.83	1123.72	1163.35	1089.84	1001.45	1195.15
2012-08-07	220	1232.98	1035.38	1193.91	1429.47	1221.05	1015.94	1123.22	1122.01	1014.02	1281.92	1292.23	1213.64	943.81	1174.56	1068.33	1008.6	1170.37	1078.03	1142.51	1158.61	1125.53	1083.75	1199.9	1270.3	1116.44	1144.22	1072.98	979.863	1078.08	1103.81	1214.96	1131.09	1078.09	1130.95	1248.47	1026.53	1198.82	974.289	1253.63	1216.27	1280.44	1153.33	1221.63	1137.47	1177.05	1099.56	1015.46	1212.57
2012-08-08	221	1247.99	1052.41	1204.88	1443.04	1234.42	1028.71	1133.91	1132.38	1026.54	1293.54	1306.14	1225.64	954.286	1189	1085.83	1018.27	1184.42	1087.39	1153.79	1174.76	1136.67	1096.95	1216.94	1280.31	1126.88	1164.29	1085.45	991.471	1089.26	1118.4	1226.19	1143.93	1093.46	1147.62	1262.34	1039.94	1208.07	983.769	1268.16	1230.48	1291.79	1167.87	1232.47	1150.96	1189.33	1109.23	1028.97	1231.12
2012-08-09	222	1263.75	1071.37	1216.94	1455.39	1247.81	1044.51	1143.59	1144.81	1037.46	1304	1320.34	1237.31	965.285	1204.45	1103.05	1026.94	1198.4	1099.92	1165.72	1191.16	1148.12	1107.71	1232.79	1290.64	1137.95	1182.84	1100.64	1003.46	1101.37	1132.18	1236.48	1157.18	1108.95	1164.26	1276.06	1055.5	1218.86	992.058	1281.23	1244.97	1302.86	1182.56	1241.85	1162.9	1202.94	1119.98	1042.74	1250.27
2012-08-10	223	1279.37	1087.89	1229.65	1467.97	1260.33	1059.52	1153.59	1157.43	1050.25	1314.56	1335.19	1249.93	976.554	1218.88	1118.57	1035.96	1212.05	1111.9	1180.04	1208.57	1160.33	1119.77	1247.48	1301.16	1149.43	1201.1	1116.58	1016.03	1113.38	1146.08	1247.54	1172.74	1119.94	1179.23	1289.57	1068.06	1230.25	1000.8	1294.03	1259.52	1315.42	1195.75	1253.69	1175.71	1217.61	1132.82	1056.9	1267.63
2012-08-11	224	1296.01	1102.29	1242.13	1481.47	1273.41	1073.99	1163.3	1171.85	1063.4	1328.37	1349.5	1263.26	988.195	1231.15	1133.05	1045.74	1224.24	1124.63	1191.67	1225.72	1172.81	1130.65	1259.99	1314.05	1162.31	1219.23	1132.74	1029.8	1125.24	1158.51	1258.34	1186.99	1131.48	1192.25	1299.92	1083.34	1241.09	1011.14	1306.03	1273.45	1328.9	1208.8	1267.14	1189.59	1230.53	1146.76	1071.25	1278.39
2012-08-12	225	1312.3	1114.79	1254.72	1496.47	1286.79	1090.19	1173.87	1187.19	1077.33	1344.92	1361.95	1275.49	1000.72	1242.96	1144.63	1055.76	1234.56	1137.76	1201.31	1242.83	1184.97	1141.46	1271.72	1325.04	1175.29	1232.57	1149.03	1042.15	1135.86	1172.76	1270.34	1201.62	1143.32	1200.94	1312.09	1097.16	1251.95	1021.6	1316.99	1287.78	1342.73	1221.02	1279.09	1200.48	1244.95	1161.82	1086.06	1293.67
2012-08-13	226	1326	1127.6	1268.37	1513.54	1300.13	1106.57	1183.94	1199.1	1092.48	1362.04	1373.99	1287.74	1013.14	1255.83	1155.65	1066.02	1244.06	1152.38	1210.75	1260.43	1196.63	1153.03	1284.82	1338.43	1188.89	1245.33	1164.72	1054.29	1144.08	1185.69	1283.91	1216.57	1158.56	1208.89	1325.54	1110.37	1261.89	1032.07	1328.91	1300.21	1358.21	1232.36	1288.36	1211.38	1259.96	1176.39	1101.47	1306.54
2012-08-14	227	1339.42	1140.8	1279.99	1530.98	1312.42	1124.19	1193.91	1209.42	1106.95	1378.33	1387.05	1298.27	1023.49	1267.86	1166.55	1077.03	1252.62	1165.96	1217.84	1276.96	1208.05	1161.88	1297.81	1351.41	1201.93	1258.17	1179.73	1066.37	1151.21	1198.63	1298.29	1231.16	1169.61	1217.19	1337.04	1123.13	1270.83	1039.59	1342.68	1313.11	1373.72	1243.45	1299.41	1222.35	1274.05	1190.14	1116.79	1318.65
2012-08-15	228	1351.93	1154.56	1289.65	1548.59	1325.14	1141.25	1204.39	1220.69	1122	1395.06	1400.99	1308.8	1033.32	1280.82	1175.39	1088.18	1263.08	1179.1	1226.47	1292.21	1221.09	1173.25	1311.42	1367.61	1213.56	1268.92	1194.45	1078.88	1158.91	1212.52	1313.72	1243.9	1179.8	1226.27	1347.1	1136.69	1280.13	1047.14	1354.51	1327.18	1390.37	1256.09	1311.23	1233.18	1286.36	1205.07	1132.18	1329.64
2012-08-16	229	1367.11	1167.66	1298.8	1565.96	1337.51	1158.99	1215.51	1234.81	1136.43	1412.24	1414.12	1320.33	1042.63	1293.82	1182.42	1099.39	1274.09	1190.85	1236.62	1307.75	1235.06	1183.2	1325.4	1383.55	1227.08	1279.44	1209.58	1092.62	1169.71	1225.94	1329.16	1254.09	1191.22	1237.23	1358.45	1151.56	1289.38	1055.21	1368.18	1343.22	1405.76	1269.49	1323.13	1244.35	1296.27	1220.74	1146.13	1342.79
2012-08-17	230	1382.86	1180.27	1307.98	1582.31	1348.68	1177.55	1226.05	1249.78	1150.03	1428.75	1426.51	1331.06	1052.01	1306.43	1189.07	1110.51	1287.35	1203.24	1246.76	1323.91	1248.72	1193.4	1338.04	1400.14	1239.52	1288.76	1225.29	1105.05	1183.08	1241.33	1342.74	1264.18	1203.03	1247.19	1368.29	1166.62	1299.03	1064.35	1380	1357.17	1420.92	1283.62	1334.91	1255.21	1306.31	1238.55	1162.87	1358.15
2012-08-18	231	1399.26	1193.66	1317.66	1598.61	1359.7	1195.8	1236.98	1265.05	1163.25	1442.58	1437.88	1342.76	1061.72	1319.15	1198.4	1121.92	1299.56	1214.17	1256.47	1340.09	1263.09	1203.98	1349.27	1414.9	1251.47	1298.52	1240.53	1115.71	1195.78	1258.15	1353.22	1274.43	1215.99	1255.3	1379.45	1180.44	1307.51	1075.61	1390.84	1369.79	1434.29	1297.53	1346.63	1264.76	1317.15	1255.89	1177.52	1374.05
2012-08-19	232	1414.6	1206.43	1327.5	1613.52	1370.95	1213.58	1246.93	1280.66	1177.31	1458.55	1447.84	1352.63	1073.8	1332.48	1211.14	1133.2	1310.95	1224.57	1267.87	1356.78	1276.15	1218.92	1360.12	1424.92	1263.32	1308.2	1252.96	1123.71	1207.86	1274.15	1364.91	1283.88	1228.69	1266.63	1392.43	1194.63	1316.78	1089.15	1401.17	1380.92	1447.38	1311.54	1358.32	1275.25	1327.28	1269.37	1194.26	1390.72
2012-08-20	233	1429.13	1220.69	1338.05	1625.69	1382.21	1231.78	1257.11	1295.59	1190.42	1475.67	1458.92	1362.99	1086.25	1345.84	1224.49	1145.88	1322.21	1234.39	1277.78	1372.28	1288.84	1233.69	1371.11	1435.34	1273.56	1320.27	1262.51	1131.74	1220.3	1288.7	1377.32	1294.65	1240.19	1278.72	1407.16	1208.16	1324.27	1100.04	1413.51	1392.68	1459.58	1324.95	1370.9	1286.8	1337.2	1279.61	1211.51	1406.8
2012-08-21	234	1443.04	1235.01	1349.09	1638.54	1393.54	1247.34	1268.07	1306.34	1202.64	1491.49	1471.2	1374.1	1098.26	1358.12	1234.65	1157	1332.97	1245.33	1289.32	1385.89	1301.43	1245.13	1383.14	1443.14	1284.44	1335.24	1272.49	1141.03	1234.3	1302.87	1387.91	1305.91	1249.89	1293.39	1422.3	1221.02	1332.96	1111.41	1426.36	1407.14	1472.35	1337.19	1382.11	1297.62	1347.62	1289.79	1228.4	1423.76
2012-08-22	235	1455.71	1248.98	1359.74	1651.02	1406.03	1260.36	1278.85	1315.86	1214.94	1508.81	1483.41	1384.19	1110.37	1370.83	1241.91	1167.81	1341.2	1257.7	1302.53	1400.42	1315.39	1253.86	1392.5	1450.81	1298.02	1347.46	1285.23	1150.66	1246.81	1316.41	1401.36	1317.18	1258.9	1309.36	1438.07	1234.59	1341.65	1123.66	1437.21	1420.36	1484.82	1350.75	1391.81	1306.3	1358.54	1304.83	1242.36	1440.4
2012-08-23	236	1468.49	1264.43	1370.14	1665.02	1419.12	1274.36	1288.05	1324.83	1227.06	1526.34	1494.34	1393.87	1122.27	1382.65	1251.26	1179.13	1350.24	1271.05	1318.03	1412.61	1327.58	1264.14	1401.46	1460.03	1309.8	1359.36	1299.75	1159.7	1257.26	1326.43	1412.49	1327.26	1270.01	1320.08	1452	1247.07	1348.9	1132.48	1447.68	1431.38	1496.55	1365.95	1400.91	1313.99	1371.74	1318.36	1256.15	1454.36
2012-08-24	237	1479.38	1278.83	1380.32	1678.56	1432.52	1289.93	1297.59	1335.03	1238.08	1541.84	1506.92	1403.43	1133.47	1395.45	1260.14	1190.95	1359.76	1283.87	1333.82	1423.24	1339.58	1278.68	1410.74	1467.38	1321.13	1368.04	1312.47	1167.3	1267.3	1335.89	1422.49	1336.87	1279.82	1326.73	1461.56	1257.75	1355.65	1139.11	1457.39	1439.19	1507.08	1381.84	1410.61	1323.87	1385.93	1330.61	1270.07	1467.71
2012-08-25	238	1489.14	1291.68	1387.75	1691.34	1446.79	1306.62	1306.44	1346.06	1249.12	1554.31	1519.92	1412.03	1144.04	1407.04	1270.6	1205.14	1369.54	1295.78	1349.51	1435.07	1350.32	1292.1	1420.46	1475.73	1333.72	1375.87	1322.33	1175.75	1277.16	1346.34	1432.53	1345.62	1290.75	1334.22	1469.13	1269.81	1363.28	1147.09	1469.38	1446.15	1515.37	1394.09	1420.95	1334.06	1398.47	1339.43	1284.65	1479.28
2012-08-26	239	1502.3	1306.77	1396.1	1704.18	1459.78	1324.75	1315.99	1356.54	1261.93	1564.91	1532.28	1421.51	1155.98	1419.23	1277.15	1218.84	1381.03	1308.33	1364.08	1447.99	1360.28	1306.8	1431.51	1482.19	1348.52	1384.87	1332.32	1185.77	1287.7	1355.25	1442.67	1354.85	1303.57	1347.08	1476.02	1281.46	1370.29	1154.34	1480.82	1453.85	1524.65	1408.11	1430.89	1342.77	1410.49	1347.82	1300.29	1493.62
2012-08-27	240	1513.81	1323.27	1402.61	1716.72	1473.3	1341.54	1325.03	1368.29	1275.59	1573.35	1545.29	1429.67	1164.44	1431.72	1289.28	1230.08	1394.21	1322.07	1378.88	1458.56	1371.36	1318.25	1442.06	1491.6	1363.56	1396.47	1341.97	1196.25	1297.27	1364.32	1452.79	1362.69	1314.21	1359.8	1485.75	1291.92	1376.67	1160.99	1492.8	1462.49	1533.03	1422.07	1441.3	1351.88	1423.49	1355.91	1315.73	1507.96
2012-08-28	241	1528.46	1338.7	1410.17	1728.97	1487.07	1354.85	1333.01	1380.06	1289.2	1579.29	1556.29	1440.34	1174.11	1444.33	1298.54	1240.89	1407.57	1335.63	1392.73	1470.59	1382.62	1329.45	1452.4	1502.56	1377.89	1406.31	1355.08	1203.48	1305.76	1373.85	1463.11	1373.48	1325.58	1370.93	1494.15	1302.42	1382.82	1170.07	1504.28	1470.71	1544.16	1433.38	1451.56	1360.99	1434.79	1363.85	1330.38	1520.76
2012-08-29	242	1541.62	1352.05	1418.57	1738.26	1498.09	1364.07	1340.79	1391.17	1304.07	1586.11	1565.37	1450.49	1185.14	1455.44	1306.01	1253.45	1419.72	1347.81	1406.64	1482.74	1395.44	1339.4	1463.83	1513.07	1389.35	1415.09	1369.97	1213.13	1313.42	1384.44	1471.96	1382.23	1335.44	1381.11	1504.48	1314.88	1390.05	1178.23	1515.42	1478.51	1557.72	1443.54	1463.4	1368.64	1443.82	1370.46	1343.93	1537.26
2012-08-30	243	1553.01	1368.8	1426.93	1747.29	1506.74	1376.24	1346.99	1401.95	1318.61	1593.69	1572.22	1464.89	1195.14	1466.66	1314.23	1264.08	1430.54	1359.75	1416.03	1494.55	1408.36	1345.56	1471.85	1524.2	1403.05	1423.48	1384.15	1226.65	1322.24	1396.81	1480.73	1389.46	1344.6	1391.87	1513.93	1324.98	1396.28	1185.53	1529.42	1486.77	1571.2	1456.05	1474.69	1376.78	1451.68	1378.17	1359.1	1553.72
2012-08-31	244	1564.36	1383.69	1436.3	1757.28	1516.47	1391.88	1353.79	1411.84	1332.75	1601.85	1578.05	1479.36	1204.75	1476.72	1323.2	1273.69	1441.81	1371.37	1426.75	1505.2	1419.1	1352.85	1479.71	1535.59	1414.77	1432.51	1393.25	1236.36	1330.32	1404.48	1489.07	1396.92	1357.8	1401.26	1523.67	1333.55	1403.72	1193.63	1540.59	1498.05	1584.24	1466.28	1483.01	1384.32	1459.82	1386.91	1371.27	1569.14
2012-09-01	245	1573.91	1399.75	1448.84	1767.64	1526.79	1406.12	1360.34	1422.43	1347.53	1611.24	1585.48	1492.86	1213.61	1487.73	1332.22	1283.68	1451.52	1381.95	1437.82	1514.95	1433.87	1360.45	1490.21	1546.87	1427.35	1444.18	1401.74	1248.35	1338.54	1411.62	1497.4	1405.81	1368.1	1411.11	1530.31	1343.37	1410.99	1200.54	1551.84	1509.53	1596.56	1481.32	1493.3	1392.88	1468.53	1396.03	1383.7	1584.34
2012-09-02	246	1582.7	1414.25	1458.36	1776.21	1537.34	1416.5	1370.07	1431.74	1361.7	1622.51	1592.87	1503.13	1220.87	1499.1	1341.96	1294.82	1461.98	1393.73	1451	1524.27	1445.87	1371.76	1503.66	1556.67	1440.64	1454.63	1407.9	1259.59	1347.21	1418.45	1505.79	1415.59	1376.37	1424.58	1536.83	1353.98	1418.42	1209.33	1563.13	1520.49	1606.47	1496.3	1503.5	1402.11	1479.26	1408.58	1395.47	1600.44
2012-09-03	247	1593.71	1425.89	1467	1788.91	1550.06	1427.93	1380.3	1441.97	1375.54	1632.34	1600.87	1511.71	1227.3	1512.27	1352.25	1305.79	1470.68	1405.02	1464.6	1533.67	1454.59	1380.02	1515.33	1564.4	1454.1	1467.89	1412.9	1273.85	1359.31	1426.3	1517.39	1424.4	1382.77	1439.01	1541.69	1360.5	1426.4	1217.45	1576.3	1528.17	1615.84	1509.5	1512.08	1409.91	1488.93	1418.64	1407.81	1615.76
2012-09-04	248	1605.03	1438.75	1474.5	1798.48	1561.57	1440.27	1388.83	1451.07	1389.42	1642.28	1607.65	1519.18	1235.5	1525.14	1361.82	1318.42	1481.65	1417.28	1477.96	1541.59	1463.58	1388.19	1521.55	1572.83	1467.31	1478.62	1417.61	1283.94	1370.73	1437.96	1527.17	1433.02	1388.53	1453.37	1546.81	1369.71	1435.9	1225.63	1590.12	1535.34	1624.52	1520.36	1520.17	1417.46	1497.36	1432.24	1417.91	1630.45
2012-09-05	249	1616.53	1451.27	1481.45	1806.08	1571.95	1450.71	1396.64	1459.49	1403.01	1652.61	1614.69	1524.81	1245.23	1536.08	1371.75	1330.2	1493.31	1430.23	1493.42	1548.85	1470.38	1395.96	1527.81	1582.12	1478.2	1488.85	1422.56	1294.18	1381.66	1448.6	1535.37	1441.08	1393.88	1465.55	1552.37	1377.2	1443.23	1237.01	1599.82	1546.1	1632.98	1527.15	1526.51	1423.79	1506.07	1445.06	1425.88	1645.22
2012-09-06	250	1628.1	1464.06	1488.69	1812.43	1581.64	1462.15	1403.24	1468.17	1415.17	1663.28	1620.59	1533.29	1255.19	1545.68	1380.89	1341.78	1505.58	1441.58	1509.08	1559.01	1477.69	1404.06	1537.45	1591.89	1489.77	1495.55	1430.87	1304.22	1392.18	1458.74	1546.87	1451.27	1399.8	1475.54	1558.62	1382.13	1449.38	1248.25	1611.05	1558.99	1639.69	1531.47	1531.69	1431.06	1514.98	1458.58	1432.48	1658.32
2012-09-07	251	1637.3	1473.86	1495.89	1820.48	1588.86	1473.61	1412.45	1477.11	1428.31	1674.35	1626.07	1541.05	1263.93	1556.8	1391.73	1353.06	1516.8	1453.01	1524.51	1566.91	1482.57	1413.95	1547.84	1599.57	1500.03	1500.52	1436.6	1312.53	1401.75	1469.19	1559.07	1457.81	1405.43	1484.27	1569.44	1389.03	1454.44	1258.54	1622.77	1568.7	1650.22	1536.53	1537.09	1436.84	1523.87	1470.52	1440.61	1670.25
2012-09-08	252	1647.03	1482.79	1503.34	1829.79	1599.44	1486.83	1421.19	1489.3	1438.29	1683.97	1633.94	1549.73	1272.8	1567.14	1399.88	1365.22	1526.15	1462.85	1538.37	1578.59	1487.42	1428.08	1557.79	1606.97	1508.9	1506.79	1441.02	1318.72	1410.71	1481.94	1573.78	1468.08	1413.64	1491.55	1581.06	1398.12	1461.04	1268.31	1634.34	1576.82	1660.74	1543.6	1543.47	1442.59	1532.96	1480.29	1447.65	1681.51
2012-09-09	253	1654.29	1491.06	1510.85	1836.98	1610.82	1500.37	1429.34	1498.97	1446.17	1693.87	1640.4	1557.76	1280.73	1577.41	1406.19	1376.57	1531.55	1470.88	1550.18	1589.77	1495.31	1439.28	1564.5	1612.93	1521.29	1517.45	1444.93	1324.15	1419.54	1492.62	1586.86	1478.12	1420.84	1499.26	1590.68	1407.74	1467.04	1277.73	1646.27	1582.97	1671.26	1550.83	1551.23	1450.16	1539.87	1486.98	1454.15	1689.85
2012-09-10	254	1662.11	1498.52	1518.52	1843.6	1623.53	1514.92	1438.65	1508.85	1453.72	1705.05	1649.03	1564.53	1287.04	1589.02	1410.76	1387.85	1536.27	1480.84	1562.15	1602.27	1506.3	1447.81	1575.18	1618.32	1529.91	1529.31	1449.22	1328.54	1429.22	1500.56	1596.82	1488.78	1427.16	1505.86	1600.17	1416.02	1471.83	1284.97	1658.04	1588.78	1682.61	1559.62	1562.22	1457.89	1549.19	1493.78	1460.36	1700.55
2012-09-11	255	1669.99	1507.98	1525.28	1850.02	1635.34	1528.28	1447.91	1520.29	1462.43	1716.45	1659.2	1571.65	1294.74	1598.61	1415.73	1397.07	1540.64	1491.12	1572.46	1613.83	1516.57	1457.98	1584.38	1622.21	1536.47	1539.42	1456.68	1332.09	1438.82	1508.69	1603.9	1497.97	1436.77	1514.67	1608.37	1422.9	1476.92	1292.79	1668.43	1594.3	1691.01	1565.31	1573.25	1466.15	1557.85	1500.72	1465.64	1709.51
2012-09-12	256	1678.14	1519.5	1531.74	1856.63	1646.74	1540.1	1456.37	1530.63	1470.28	1726.88	1669.65	1580.93	1301.81	1606.12	1420.08	1404.59	1549.06	1501.56	1579.35	1622.86	1525.52	1465.3	1592.68	1626.49	1545.12	1550.36	1462.71	1334.86	1447.8	1515.3	1610.82	1507.15	1444.43	1523.76	1617.41	1431.4	1482.18	1302.07	1677.78	1604.85	1697.62	1571.38	1583.37	1472.69	1567.54	1508.08	1471.12	1717.86
2012-09-13	257	1684.8	1531.81	1538.5	1863.17	1656.46	1547.76	1463.98	1539.89	1480.44	1734.39	1682.61	1588.95	1309.61	1612.93	1425.44	1412.78	1556.7	1513.73	1582.68	1632.11	1533.86	1469.33	1598.8	1630.42	1553.01	1562.29	1469.25	1340.91	1453.68	1520.04	1620.52	1514.01	1451	1532.82	1625.76	1438.53	1487.96	1306.7	1685.48	1614.46	1704.76	1576.72	1591.7	1476.64	1574.68	1516.28	1476.84	1727.47
2012-09-14	258	1691.61	1545.32	1543.44	1868.29	1665.48	1555.3	1471.47	1548.77	1489.24	1742.3	1694.24	1595.84	1316.3	1621.78	1430.68	1419.66	1565.47	1524.79	1587.18	1637.65	1542.88	1474.44	1603.57	1634.87	1560.4	1571.85	1476.16	1344.18	1459.29	1525.43	1630.58	1519.28	1455.56	1543.4	1634.07	1448.66	1492.94	1314	1692.59	1622.88	1712.87	1581.59	1598.55	1480.56	1583.28	1524.4	1483.97	1735.6
2012-09-15	259	1700.8	1557.03	1547.57	1875.58	1673.24	1562.38	1478.82	1557.27	1493.53	1748.71	1705.81	1605.5	1321.87	1630.01	1434.65	1427.29	1571.12	1535.68	1592.7	1644.82	1552.79	1479.1	1609.6	1641.63	1569.89	1580.59	1481.76	1347.25	1465.23	1530.64	1640.5	1525.26	1466.85	1553.37	1642.8	1458.44	1498.14	1320.19	1701.91	1630.44	1721.32	1593.52	1607.07	1483.24	1588.46	1530.47	1490.84	1743.88
2012-09-16	260	1709.25	1566.73	1555.03	1884.12	1681.01	1571.11	1484.52	1565.5	1498.41	1753.23	1716.16	1616	1327.21	1640.95	1440.36	1435.06	1576.96	1545.32	1597.69	1653.78	1561.36	1484.13	1616.95	1647.93	1580.91	1588.49	1485.46	1352.66	1473.67	1535.04	1647.07	1529.19	1476.66	1562.48	1650.64	1466.88	1503.6	1325.84	1711.55	1637.25	1727.64	1601.39	1615.51	1486.31	1594.61	1536.61	1500.13	1754.25
2012-09-17	261	1717.96	1575.45	1563.05	1891.74	1687.74	1581.46	1489.6	1574.25	1506.96	1759.71	1725.55	1629.6	1336.46	1650.14	1444.26	1446.56	1583.37	1553.56	1603.18	1659.95	1570.65	1492.64	1623.99	1653.3	1592.98	1598.91	1488.81	1357.57	1482.7	1539.62	1656.68	1534.32	1486.69	1572.31	1657.73	1473.98	1508.85	1330.04	1719.67	1643.51	1734.65	1605.59	1624.19	1490.16	1599.59	1542.49	1507.84	1763.46
2012-09-18	262	1728.09	1582.01	1568.62	1900.01	1695.65	1589.12	1494.92	1581.59	1515.44	1765.91	1736.39	1641.68	1342.55	1659.44	1451.71	1453.07	1589.65	1562.82	1607.07	1665.38	1580.5	1501.94	1631.28	1659.92	1603.98	1610.66	1492.88	1364.29	1490.3	1547.04	1666.55	1538.82	1497.36	1583.35	1665.71	1480.01	1513.05	1335.56	1726.05	1651.89	1742.44	1609.42	1630.66	1493.98	1604.04	1549.82	1516.71	1769.67
2012-09-19	263	1737.38	1586.93	1573.5	1907.23	1702.34	1597.4	1501.45	1586.9	1522.28	1773.27	1745.68	1652.01	1350.25	1665.98	1456.84	1461.25	1596.21	1570.71	1610.61	1672.34	1588.08	1509.64	1638.64	1666.1	1609.96	1618.91	1497.9	1372.51	1495.97	1554.32	1674.94	1546.74	1506.56	1594.24	1672.64	1484.76	1518.89	1340.91	1734.15	1663.66	1749.06	1615.75	1637.97	1498.39	1608.53	1557.47	1523.31	1775.72
2012-09-20	264	1745.68	1591.66	1577.26	1915.95	1707.99	1606.34	1509.93	1590.9	1529.55	1780.06	1755.49	1659.97	1356.62	1671.81	1460.99	1467.24	1604.74	1580.36	1615.91	1676.94	1594.33	1516.94	1645.65	1670.18	1615.93	1624.74	1504	1383.22	1499.66	1561.3	1680.06	1552.06	1511.62	1605.43	1679.01	1492.33	1525.94	1345.64	1743.41	1675.07	1756.95	1622.32	1643.61	1503.18	1613.37	1564.05	1529.9	1781.13
2012-09-21	265	1754.38	1596.33	1579.47	1922.43	1712.6	1614.71	1514.29	1594.25	1538.11	1787.65	1766.1	1669.34	1364	1679.35	1467.13	1476.01	1610.06	1590.12	1618.39	1680.78	1600.59	1522.56	1652.45	1675.91	1620.03	1634.9	1509.98	1393.01	1504.22	1567.14	1687.03	1556.87	1521.53	1613.18	1685.61	1498.34	1530.31	1350.22	1748.98	1689.75	1764.75	1627.67	1649.03	1509.86	1620.86	1571.87	1536.86	1789.24
2012-09-22	266	1761.66	1602.81	1582.35	1927.76	1717.98	1620.63	1517.3	1597.91	1544.76	1793.04	1777.31	1680.4	1369.9	1688.82	1474.07	1486.21	1615.01	1597.94	1621.53	1682.84	1605.27	1531.54	1659.72	1679.01	1628.79	1641.08	1516.05	1399.74	1508.18	1573.25	1696.87	1564.07	1530.54	1618.6	1692.48	1502.99	1534.02	1354.7	1753.36	1700.07	1770.21	1634.01	1658.22	1517.44	1628.82	1579.69	1545.22	1795.64
2012-09-23	267	1767.7	1611.91	1584.7	1932.64	1722.66	1627.95	1522.49	1600.3	1552.45	1797.71	1788.22	1689.79	1377.42	1698.75	1481.93	1494.33	1619.92	1605.35	1623.44	1688.07	1609.85	1537.49	1665.14	1681.36	1636.69	1650.83	1523.17	1405.08	1510.85	1576.93	1705.32	1572.03	1536.55	1624.67	1698.77	1507.92	1537.41	1363.13	1762.66	1711.02	1774.62	1642.21	1668.04	1523.22	1638.7	1586.74	1552.07	1800.89
2012-09-24	268	1774.65	1619.86	1587.59	1937.54	1725.85	1637.23	1530.61	1602.6	1558.46	1802.89	1799.12	1698.67	1384.54	1707.62	1490.18	1500.2	1626.33	1613.06	1624.38	1693.01	1614.17	1544.11	1671.47	1684.21	1642.76	1658.41	1528.57	1410.87	1512	1582.83	1712.45	1578.97	1540.97	1629.3	1703.65	1512.11	1540.45	1369.52	1771.86	1721.6	1778.07	1646.24	1676.73	1529.21	1648.48	1592.07	1559.36	1808.34
2012-09-25	269	1781.22	1626.12	1590.2	1943.95	1732.57	1646.15	1540.9	1604.14	1565.18	1807.85	1807.51	1707.02	1391.65	1716.75	1499.97	1510.04	1630.67	1620.29	1625.96	1702.21	1617.29	1550.85	1676.14	1687.98	1650.63	1663.82	1533.54	1415.73	1514.97	1587.29	1720.83	1588.7	1547.05	1631.68	1709.09	1515.96	1541.88	1375.57	1780.01	1731.15	1781.17	1653.29	1686.89	1534.73	1654.81	1597.96	1565.09	1820.51
2012-09-26	270	1786.91	1634.68	1593.69	1951.49	1740.38	1656.55	1550.08	1606	1571.2	1810.96	1814.18	1713.2	1397.72	1726.34	1506.47	1519.17	1633.29	1629.79	1627.73	1708.59	1620.93	1555.51	1681.05	1689.74	1658.22	1674.35	1538.42	1420.62	1519.08	1596.43	1729.44	1596.99	1553.22	1638.24	1713.21	1520.14	1543.24	1381.22	1784.2	1740	1784.64	1659.48	1695.73	1539.06	1659.17	1606.39	1570.74	1829.93
2012-09-27	271	1792.54	1643.94	1599.9	1958.67	1744.14	1663.53	1557.51	1607.52	1576.15	1813.8	1816.97	1719.72	1405.08	1733.33	1512.72	1529.01	1635.03	1635.42	1629.67	1712.36	1623.47	1559.86	1683.65	1691.08	1663.95	1682.23	1540.8	1427.15	1523.2	1600.4	1737.74	1603.64	1561.73	1645.74	1716.75	1525.19	1544.45	1385.38	1790.54	1748.97	1788.01	1663.78	1704.25	1543.72	1665.01	1612.53	1577.33	1837.92
2012-09-28	272	1799.15	1654.38	1607.09	1966.45	1746.72	1668.89	1565.91	1609.93	1581.2	1816.68	1819.55	1727.05	1411.68	1739.63	1521.38	1538.76	1637.03	1640.25	1636.28	1716.19	1627.29	1565.16	1686.28	1692.19	1668.18	1685.41	1542.02	1432.39	1526.91	1605.08	1747.63	1613.16	1570.12	1648.58	1720.45	1529.91	1547.62	1390.65	1796.22	1755.92	1791.88	1668.12	1709.28	1548.32	1669.45	1615.79	1584.93	1843.62
2012-09-29	273	1804.41	1664.25	1613.28	1975.3	1750.75	1673.74	1574.22	1611.4	1588.64	1820.2	1822.24	1737.06	1417.07	1744.55	1529.27	1547.51	1638.87	1648.19	1644.47	1719.89	1633.15	1568.82	1689.37	1697.58	1677.05	1690.85	1543.27	1438.41	1528.83	1608.53	1756.66	1622.66	1578.68	1652.33	1722.58	1532.98	1555.06	1394.65	1804.48	1759.32	1794.94	1672.08	1713.8	1552.92	1674.52	1618.49	1592.13	1847.85
2012-09-30	274	1810.67	1673.17	1616.72	1982.28	1753.66	1682.92	1580.79	1613.12	1596.29	1827.11	1824.93	1746.32	1423.11	1748.39	1534.06	1557	1643.08	1654.84	1651.9	1723.76	1639.41	1575.13	1693.62	1701.84	1683.76	1696.24	1545.37	1443.08	1530.94	1612.29	1765.82	1631.92	1587.14	1654.98	1725.78	1534.53	1559.1	1400.14	1810.09	1763.5	1799.15	1674.36	1717.7	1558.5	1679.83	1621.37	1599.96	1854.2
2012-10-01	275	1814.53	1682.13	1618.77	1990.13	1756.86	1689.84	1583.23	1614.89	1601.38	1831.62	1828.33	1755.28	1430.08	1752.05	1537.06	1562.34	1645.73	1662.78	1659.57	1725.5	1645.69	1581.09	1696.87	1706.62	1689.51	1705.14	1549	1445.56	1532.32	1614.83	1770.66	1641.66	1595.4	1657.68	1731.67	1541.9	1567.51	1405.57	1812.99	1767.58	1802.08	1677.41	1723.14	1562.68	1682.68	1623.58	1606.53	1857.93
2012-10-02	276	1822.91	1690.35	1622.15	1999.43	1760.35	1694.33	1587.16	1619.03	1605.56	1835.79	1831.64	1765.69	1440.43	1756.94	1542.27	1566.68	1651.56	1669.99	1664.6	1728.79	1651.15	1586.29	1702.61	1713.81	1693.42	1713.37	1551.67	1446.68	1535.67	1616.84	1775.83	1652.33	1603.68	1659.48	1737.95	1549.25	1574.56	1410.72	1819.82	1771.74	1805.9	1680.97	1728.87	1566.48	1684.8	1624.91	1612.1	1862.69
2012-10-03	277	1830.5	1697.97	1624.34	2005.83	1762.64	1698.17	1590.57	1621.9	1612.29	1841.24	1834.5	1773.41	1451.96	1760.31	1546.84	1571.94	1659.23	1678.43	1669.6	1730.62	1655.09	1589.7	1707.34	1723.24	1699.29	1718.95	1554.06	1446.94	1539.39	1620.68	1781.33	1661.29	1613.75	1663.61	1747.84	1556.69	1577.85	1416.17	1826.83	1776.34	1810.11	1684.08	1732.99	1570.95	1684.99	1628.27	1617.21	1866.84
2012-10-04	278	1836.5	1705	1625.48	2011.2	1766.04	1702.43	1593.5	1624.72	1620.92	1849.88	1838.76	1780.18	1459.16	1763.89	1554.21	1576.25	1662.99	1686.19	1673.49	1734.32	1658.25	1592.44	1712.93	1734.2	1703.02	1724.41	1558	1447.28	1545.29	1623.92	1785.38	1670.69	1621.69	1667.64	1756.96	1566.22	1580.96	1421.34	1834.66	1783.87	1818.06	1688.7	1738.21	1576.71	1685.86	1636.87	1623.99	1869.85
2012-10-05	279	1841	1711.18	1625.86	2014.78	1769.13	1704.56	1596.11	1626.86	1629.36	1860.13	1840.9	1785.85	1464.55	1768.23	1561.27	1581.69	1665.98	1694.99	1674.55	1738.51	1661.3	1595.07	1719.09	1741.43	1708.49	1730.78	1561.66	1448.04	1548.59	1625.51	1792.09	1677.77	1626.87	1674.85	1765.72	1574.73	1583.14	1425.39	1838.98	1789.68	1824.64	1692.39	1743.95	1584.85	1687.94	1646.05	1629.04	1874.25
2012-10-06	280	1850.18	1717.39	1625.96	2016.53	1771.2	1706.83	1597.83	1628.91	1639.96	1869.57	1842.45	1794.48	1470.31	1773.3	1565.88	1588.45	1668.77	1699.27	1675.16	1741.73	1666.5	1601.48	1724.06	1743.53	1713.46	1736.17	1564.93	1448.74	1551.18	1628.7	1798.73	1682.6	1631.86	1679.97	1773.74	1583.14	1586.39	1430.5	1845.83	1794.94	1828.55	1698.21	1748.64	1590.63	1690.12	1655.76	1634.43	1877.76
2012-10-07	281	1859.56	1724.07	1626.07	2019.24	1773.55	1710.98	1598.92	1630.3	1649.37	1876.53	1843.86	1803.2	1476.92	1775.51	1569.64	1596.52	1670.98	1702.11	1676.11	1747.75	1674.13	1611.17	1731.48	1746.49	1719	1739.52	1571.02	1448.85	1552.22	1632.18	1805.5	1686.26	1636.16	1684.66	1781.56	1588.62	1591.51	1438.14	1852.61	1798.17	1831.72	1702.57	1754.63	1594.52	1699.17	1663.57	1643.28	1880.09
2012-10-08	282	1867.93	1730.38	1626.14	2022.77	1774.81	1717.3	1600.92	1632.94	1655.58	1879.99	1845.42	1811.8	1485.15	1779.16	1577.6	1601.66	1675.51	1707.64	1677.84	1756.28	1679.95	1615.32	1738.29	1751	1723.57	1742.82	1576.11	1449.16	1554.6	1634.64	1811.82	1689.9	1638.65	1685.77	1788.98	1594.34	1593.59	1443.64	1858.47	1799.53	1833.83	1707.85	1761.22	1596.2	1705.02	1671	1651.17	1883.79
2012-10-09	283	1873.44	1736.36	1626.6	2028.53	1776.88	1725.77	1601.8	1637.34	1662.65	1883.87	1846.99	1819.54	1491.08	1784.91	1585.19	1604.31	1678.67	1712.45	1679	1763.66	1684.16	1617.71	1745.3	1753.07	1726.43	1743.4	1579.73	1451.38	1560.04	1640.92	1819.11	1692.81	1640.68	1687.31	1794.48	1598.92	1594.88	1451.74	1861.79	1801.11	1838.64	1714.79	1763.65	1597.6	1710.25	1682.3	1656.82	1887.12
2012-10-10	284	1878.18	1741.06	1627.38	2035.88	1781.32	1734.88	1604.86	1642.63	1668.51	1888.63	1847.88	1827.47	1495.72	1788.63	1593.28	1607.07	1680.2	1716.05	1679.75	1770.56	1689.39	1618.92	1752.65	1753.13	1727.27	1744.44	1582.61	1457.36	1563.14	1646.51	1823.9	1697.84	1642.73	1689.17	1799.18	1602.7	1597.78	1458.41	1864.28	1802.76	1844.47	1720.09	1764.84	1599.06	1714.12	1690.25	1660.31	1889.96
2012-10-11	285	1882.93	1745.78	1629.1	2041.12	1785.4	1743.92	1609.84	1648.26	1675.75	1892.06	1848.54	1836.8	1500	1791.59	1600.5	1608.02	1681.25	1720.08	1680.37	1775.21	1694.15	1626.26	1757.27	1753.23	1727.6	1748.07	1584.75	1460.93	1568.03	1651.56	1830.09	1703.2	1645.14	1690.96	1804.78	1605.54	1601.95	1466.08	1865.39	1804.05	1847.99	1724.35	1766.05	1599.59	1716.96	1696.13	1663.55	1893.66
2012-10-12	286	1886.97	1748.82	1630.77	2048.38	1789.66	1749.88	1615.31	1653.52	1681.67	1895.29	1849.36	1844.75	1502.13	1794.98	1605.53	1610.87	1682.34	1725.5	1682.29	1781.24	1700.61	1630.92	1760.37	1753.93	1728.52	1754.42	1585.12	1463.89	1574.83	1654	1835.05	1706.63	1647.24	1692.04	1807.57	1608.94	1606.54	1473.31	1866.89	1805.74	1851.02	1728.85	1766.2	1600.39	1720.57	1700.97	1670.02	1896.27
[truncated: 80 more rows]
[truncated: 13 more columns]

## Sheet: T0=1.5
Day		1950	1951	1952	1953	1954	1955	1956	1957	1958	1959	1960	1961	1962	1963	1964	1965	1966	1967	1968	1969	1970	1971	1972	1973	1974	1975	1976	1977	1978	1979	1980	1981	1982	1983	1984	1985	1986	1987	1988	1989	1990	1991	1992	1993	1994	1995	1996	1997
[truncated: 366 more rows]
[truncated: 13 more columns]

[truncated: 17 more sheets: T0=2, T0=2.5, T0=3, T0=3.5, T0=4, T0=4.5, T0=5, T0=5.5, T0=6, T0=6.5, T0=7, T0=7.5, T0=8, T0=8.5, T0=9, T0=9.5, T0=10]
