# Supplementary material for: Climate-Driven Phenological Change: Developing Robust Spatiotemporal Modeling and Projection Capability
Source: PLoS One. 2015 Nov 6;10(11):e0141207. doi: 10.1371/journal.pone.0141207 (PMC4636262; doi:10.1371/journal.pone.0141207)
Supplement: S1 Dataset — (ZIP) [file pone.0141207.s005.zip › S1_Dataset/CumDD_Skåne.xlsx]

## Sheet: T0=0
Day		1950	1951	1952	1953	1954	1955	1956	1957	1958	1959	1960	1961	1962	1963	1964	1965	1966	1967	1968	1969	1970	1971	1972	1973	1974	1975	1976	1977	1978	1979	1980	1981	1982	1983	1984	1985	1986	1987	1988	1989	1990	1991	1992	1993	1994	1995	1996	1997
2012-01-01	1	0.880848	0.121397	2.1581	0.64172	0.685477	0.600168	0.182137	0.0129946	0.0345538	4.59276	5.01544	1.10117	1.24735	0	2.55004	3.20983	0.145435	2.86044	0.0894323	0	0	0	0.677908	0.0867677	1.27514	3.74945	3.65228	0.490332	1.19224	0	0.280264	3.49959	1.21756	3.48625	5.92701	0	0.0234252	0.0510016	5.69993	3.50144	0.233083	2.50441	3.47457	0.196076	1.56189	2.33478	0	0
2012-01-02	2	3.08351	0.503842	3.36124	1.27078	2.8708	1.07229	0.367749	0.129632	0.0345538	8.43154	10.243	3.21263	1.3021	0	4.277	5.86334	1.10749	4.82118	0.300935	0.0503951	0.217745	0	0.776824	0.171425	1.87351	8.02558	4.75217	1.50767	5.46563	0	0.462924	5.25171	1.81683	7.26978	9.9605	0	0.0236067	0.0525439	12.6421	6.56265	0.274316	5.54152	9.6055	0.196076	3.10458	2.73637	0.00172379	0
2012-01-03	3	5.25387	1.47035	4.50967	1.3439	4.88065	1.41468	1.46264	0.798194	0.0345538	11.4987	14.5024	5.63221	1.55838	0	5.13818	6.45211	1.16889	5.41551	0.300935	0.0531996	0.220736	0	1.14036	1.72299	2.25697	13.4971	5.36282	2.38223	8.09933	0	0.462924	6.42522	2.76996	9.75058	14.2947	0	0.0299575	0.0525439	20.2168	10.0522	0.338031	9.42938	16.8842	0.196076	3.53561	2.86069	0.00172379	0
2012-01-04	4	5.27364	2.44191	5.05423	1.35805	5.3211	1.42031	4.29128	3.14454	0.0345538	12.9893	18.3406	7.98209	2.00078	0.00902883	5.69216	6.88172	1.16889	5.57731	0.301841	0.0717371	0.304415	0	2.02917	3.01777	3.82153	17.693	5.58339	2.91747	8.67215	0	0.462924	6.94787	3.29365	14.5818	16.8319	0	0.0329514	0.0525439	25.7213	12.4544	0.441699	12.251	22.0186	0.196076	4.50843	2.93583	0.00172379	0
2012-01-05	5	5.27364	3.41986	5.98275	1.36567	5.42756	1.48899	7.73099	7.55471	0.0671572	13.5353	23.4053	9.9105	3.80474	0.356756	6.75267	9.08934	1.16889	5.58058	0.302022	0.0717371	0.313479	0.0844212	3.79238	6.12793	5.17779	22.5193	6.20592	3.00832	8.83898	0	0.468975	6.95712	3.29365	19.343	17.9272	0	0.0329514	0.223836	29.9808	15.9965	0.662083	16.2643	24.5695	0.209919	7.14719	2.93901	0.00172379	0
2012-01-06	6	5.27881	4.6508	7.53381	1.51819	5.45111	1.60122	10.8543	12.8957	0.158182	13.8272	27.8889	11.8942	6.232	0.554692	7.64026	9.2985	1.17044	5.58058	0.302022	0.0717371	0.313479	0.102225	4.65948	8.46304	6.32411	29.7155	6.38618	3.50293	11.2323	0	0.488211	6.95712	3.29365	25.8686	20.5564	0	0.0329514	0.230459	34.0736	18.9232	1.69444	20.1834	25.1111	1.74891	10.2816	2.94248	0.167526	0.00580644
2012-01-07	7	5.49841	5.72194	11.4581	1.79043	5.67306	1.65428	11.9374	17.1967	0.233441	13.9159	29.9599	13.5944	7.09868	0.554692	8.23259	9.60603	1.25765	5.58058	0.302022	0.0717371	0.313479	0.168971	5.12164	10.2568	7.01843	32.8393	7.33661	4.73483	15.8457	0.282273	0.489478	6.95712	3.29365	31.7631	23.9307	0	0.0329514	0.230459	38.5338	21.3979	3.07239	24.5046	29.1057	4.80542	14.0881	2.96826	0.500233	0.00580644
2012-01-08	8	6.50097	6.72837	15.8543	1.97993	6.07579	1.65428	11.9411	22.4922	0.307874	13.9896	30.0583	14.5258	8.82077	0.554692	8.71408	11.9271	1.26788	5.58058	0.302022	0.0866592	0.313479	1.5994	5.83574	11.5808	7.04095	33.1624	12.2852	4.88039	19.1166	1.44628	0.583497	6.95712	3.29365	35.8138	25.9722	0	0.0329514	0.230459	41.1352	24.5206	6.11242	28.356	33.7179	7.49862	17.3044	2.97006	1.04123	0.00936636
2012-01-09	9	8.50736	7.5022	19.5387	2.18838	6.63897	1.7387	11.9563	29.1513	0.746361	13.9896	30.0583	15.7653	11.2194	0.554692	9.28809	13.6063	1.2697	5.58058	0.302022	0.126564	0.313479	4.39516	6.16963	11.9094	7.43292	34.2708	16.8108	5.05338	20.8383	2.43252	0.664387	7.9119	3.29365	40.7372	26.5567	0	0.0329514	0.230459	42.0811	30.1692	9.71494	32.9058	38.0175	9.9727	18.1076	3.98569	2.40559	0.00936636
2012-01-10	10	8.50818	8.35474	21.5364	2.48857	6.67926	1.95401	12.2039	32.7451	1.59568	13.9896	30.0583	17.812	13.9821	0.554692	9.42896	13.6614	1.27829	5.88794	0.302022	0.126564	0.326961	7.28361	6.26335	12.3481	7.91537	38.9112	17.9096	5.93605	22.8118	2.545	0.70211	9.37988	3.3853	45.9174	26.5652	0	0.0329514	0.230459	44.8489	35.3963	13.5157	39.0408	38.3992	14.5272	19.6172	5.81538	4.19879	0.00936636
2012-01-11	11	8.51841	9.7126	23.045	2.71352	6.79257	2.39111	13.3326	34.5547	1.99746	13.9896	30.0583	18.3663	17.5763	0.554692	9.43655	14.4238	1.27919	7.04447	0.302022	0.145182	0.441148	9.38788	6.33497	12.9696	7.92852	42.5053	20.3173	6.9542	24.7742	2.57662	0.723346	9.50884	3.57979	52.431	27.4949	0	0.63705	0.230459	48.0175	38.8403	19.639	43.7898	40.824	19.8693	21.6021	6.82499	6.43669	0.00936636
2012-01-12	12	8.91981	12.8075	23.8711	2.94635	7.30712	2.55969	15.352	36.0325	3.36568	13.9896	30.0583	18.4493	21.8918	0.554692	9.43655	17.6527	1.27919	7.32094	0.302022	0.209857	1.37768	10.2306	6.66433	13.1914	7.99744	47.4612	23.6857	7.4814	25.7711	2.70796	0.726967	10.1009	3.57979	59.1037	31.9205	0	2.80896	0.230459	51.8377	42.0916	26.1079	47.1039	45.3682	23.3821	24.4404	6.95187	8.59403	0.00936636
2012-01-13	13	10.0148	15.5961	24.6023	3.7522	8.68102	2.68913	18.0157	36.9148	4.45352	13.9896	30.0583	19.6286	24.3556	0.554692	9.43655	21.2699	1.27919	8.85875	0.302022	0.530167	2.69552	10.619	6.66433	13.9088	9.41749	53.2252	24.6611	7.93112	26.1211	2.70859	0.795616	10.2444	3.57979	64.5956	35.2391	0	5.16015	0.230459	54.9135	46.6924	30.6844	47.9682	46.4687	27.1233	30.367	6.97718	10.4498	1.14443
2012-01-14	14	13.1088	17.8759	26.2732	4.56888	11.1621	2.73966	20.79	36.9148	5.44705	13.9896	30.0583	22.0554	26.8043	0.554692	9.43655	24.7399	1.27919	11.3832	0.372632	1.47486	3.57136	10.9948	6.66433	15.0136	12.3068	58.8576	25.032	8.19052	27.1743	2.70859	0.844258	10.4359	3.57979	67.7354	38.2606	0	7.1263	0.230459	56.5874	50.6625	33.724	48.2073	50.7042	31.1441	35.7592	7.75419	11.6503	4.1327
2012-01-15	15	16.5634	19.747	29.9138	5.09814	14.2103	2.78022	22.4938	36.9364	6.63929	13.9896	30.0583	23.9955	28.6509	0.554692	9.44894	27.8257	1.27919	11.7597	1.62577	3.45597	3.60784	11.0801	6.66433	15.6641	16.8978	65.6285	25.0365	9.16372	27.7651	2.70859	1.21293	11.1612	3.57979	69.0631	39.9614	0	7.88093	0.230459	58.9626	57.1875	37.5329	48.3462	54.9535	34.9617	39.472	9.7918	12.3342	5.93874
2012-01-16	16	20.5929	21.3193	33.9149	6.6069	17.892	2.81849	23.8277	37.3499	9.16244	13.9954	30.0583	25.3043	31.0819	0.554692	9.55532	30.695	1.27919	12.4282	3.56795	5.4102	3.60784	11.9614	6.66433	15.9303	21.7852	71.868	25.0519	10.0618	28.4189	2.70859	1.39861	11.5705	3.58251	70.3332	41.8087	0	7.88592	0.230459	61.5276	64.9776	44.3229	48.4403	59.3662	40.9765	40.2162	11.3717	12.3462	6.7643
2012-01-17	17	20.967	22.3778	35.4792	7.57768	20.512	2.87587	26.0485	38.28	12.4938	14.1463	30.0675	25.822	34.7303	0.554692	9.79167	33.6887	1.27919	14.7254	5.07814	6.83242	3.60784	13.2629	6.66433	16.4279	24.0511	77.6678	25.41	10.6022	29.1742	2.70868	1.64096	11.6235	3.59	72.8735	44.4986	0	7.8948	0.230459	63.9567	71.2821	50.575	48.6366	62.6439	48.9413	40.2583	14.1507	12.3891	7.01458
2012-01-18	18	20.967	24.7625	36.3546	9.50105	21.9287	2.87587	28.6672	38.6966	14.1524	14.8526	30.2957	25.8512	39.6256	0.554692	9.99221	36.889	1.32039	15.9491	7.21668	8.1845	3.60784	14.5786	6.66433	17.142	25.9815	81.8726	27.0013	10.7535	30.2704	2.70868	2.15139	11.6235	3.59	76.1053	45.7209	0	8.22338	0.230459	65.7757	76.4351	55.8471	48.9261	64.738	54.8261	40.6756	16.3329	12.45	7.63041
2012-01-19	19	20.967	27.726	37.1407	10.6896	23.3788	2.87714	29.8101	39.4884	14.832	15.7819	30.5861	25.9062	43.2363	0.554692	10.4602	39.1392	1.32781	18.0726	8.38977	9.35	3.60784	15.6571	6.66442	17.5438	30.5252	85.4224	30.7966	10.7662	31.6379	2.70868	2.43114	11.6235	3.59	76.5469	46.0141	0	9.58826	0.230459	67.875	82.5162	59.2686	49.8292	66.9325	58.445	43.0421	17.3759	12.7146	9.29322
2012-01-20	20	21.0665	29.4484	38.2102	12.1328	25.6231	2.87732	30.8475	40.9523	15.101	18.2604	30.9197	26.4099	47.0923	0.554692	11.1865	40.6518	1.32781	20.9273	9.79131	10.1251	3.60784	18.3988	6.99738	17.8119	34.8411	88.0383	35.859	10.7662	32.8249	2.70868	2.55695	11.6235	3.59	77.1335	46.6209	0	10.4537	0.230459	69.4791	87.3609	63.7371	50.6321	67.0475	63.2826	45.6339	18.075	12.969	10.839
2012-01-21	21	21.796	29.5167	38.7324	15.6994	26.2237	2.87732	32.8059	43.5106	15.2518	22.5889	31.1489	26.6689	50.973	0.554692	13.3055	41.7039	1.32781	21.9365	12.401	10.2131	3.60784	20.9367	7.93783	18.6176	38.3476	91.221	39.2881	10.7662	32.909	2.70868	2.56845	11.6235	3.59	81.5619	46.6678	0	12.756	0.230459	71.8413	89.4295	69.1867	53.5813	67.1338	68.9303	49.9145	19.5715	12.9788	11.6062
2012-01-22	22	23.4516	29.5261	38.8365	16.5503	26.2548	2.87732	33.4015	45.9018	15.2971	27.4148	31.6006	26.6872	55.337	0.557383	17.0544	41.9313	1.32781	22.0686	14.2978	10.5229	3.60784	22.9912	8.6483	20.2413	40.8723	95.2141	40.9598	10.7718	32.9094	2.70868	2.79538	11.6473	3.59	88.1944	46.6678	0.549756	15.756	0.230459	74.7238	93.1523	74.9134	54.4849	67.2006	75.5217	54.4349	21.5359	12.9788	11.8204
2012-01-23	23	23.7107	29.5335	38.8378	16.8665	26.2578	2.88809	33.585	47.9961	15.3159	31.6049	33.6643	26.7053	58.5221	0.583774	17.9509	42.3357	1.32781	22.0706	16.3326	11.3705	3.60784	25.6085	8.97357	21.7047	42.4095	99.1483	41.1875	11.207	32.9562	2.70868	3.81605	12.5736	3.71922	93.6017	46.6678	2.30626	17.8961	0.255718	76.8291	95.2391	80.8225	57.01	67.2429	79.6521	57.6497	23.8296	12.9788	13.9629
2012-01-24	24	23.711	29.5335	38.8409	16.9537	26.2578	3.14911	33.6312	49.2268	15.3173	31.9011	36.9916	26.7053	61.8888	1.08279	20.1327	43.7114	1.32781	22.0706	18.0667	11.4839	3.60784	30.1774	9.04034	23.0648	45.6477	102.711	41.1875	11.4992	33.6109	2.70868	4.45176	14.9457	3.85667	96.719	46.7084	3.04955	19.8369	0.295462	77.9262	100.378	85.605	59.065	67.3556	83.1785	60.2953	25.9775	12.9788	14.6869
2012-01-25	25	23.711	29.5335	38.8409	17.0177	26.2578	4.24798	33.6749	50.1157	15.3367	32	40.8301	26.7053	64.1753	1.11939	22.6657	44.7431	1.32781	22.0895	19.3713	11.4864	3.60946	34.5621	9.07636	24.0802	49.8478	106.028	41.2042	11.7976	34.9278	2.70868	4.46575	16.6881	4.23656	100.245	46.8833	3.23973	20.6943	1.9735	79.403	104.445	88.3569	60.9713	67.4226	85.5201	61.3516	27.9504	12.9788	15.0081
2012-01-26	26	23.7189	29.5335	38.8461	17.4425	26.2578	5.78662	33.6831	51.5935	15.418	33.0386	44.3373	26.7053	64.6871	1.48764	24.2259	45.0055	1.32781	22.4044	20.0834	11.7785	3.8108	38.5547	9.07636	25.2372	54.4211	109.738	41.2469	14.3654	35.4733	2.71364	4.46575	16.9355	5.89037	106.249	46.963	3.2439	20.7556	2.24366	82.7962	105.575	92.708	63.8119	68.4145	86.0309	63.4558	29.5708	12.9788	15.4162
2012-01-27	27	23.9784	29.5424	38.8609	19.2573	26.2578	6.78159	33.6846	54.1275	15.9014	34.7414	46.7923	26.7053	66.4913	1.54266	25.3351	45.1422	1.32781	22.6106	20.1313	12.9139	4.16714	42.1327	9.08061	27.245	57.6771	112.657	41.2469	17.4247	35.5896	2.71381	4.46575	17.2244	6.41524	112.734	47.2743	3.2439	20.7563	2.25461	86.3093	108.237	96.5407	64.8667	69.107	86.2333	66.5268	30.2561	12.9788	15.4274
2012-01-28	28	24.3459	29.5878	38.9024	23.1486	26.2578	8.18565	33.6846	56.4848	16.654	36.388	48.2715	27.0809	66.6452	1.54707	25.3769	45.3408	1.32781	22.7011	21.1232	14.9785	4.16723	44.2507	9.08061	29.0817	60.4327	115.541	41.2469	17.8288	36.2398	2.71381	4.46575	19.0323	6.56846	118.044	48.5634	3.2439	20.7718	2.25461	88.7312	112.71	100.597	65.1542	71.1777	86.3847	68.3684	31.4531	12.9788	16.5113
2012-01-29	29	24.5415	29.7521	39.0159	26.8601	26.2578	10.3039	33.6846	59.4029	17.9182	38.2235	48.6562	29.1422	66.6452	1.54707	26.2321	45.4523	1.70409	22.9152	22.334	17.5947	4.16723	44.6185	9.08061	30.6666	63.4652	118.692	41.2469	18.5649	38.0891	2.71381	4.51503	21.2881	7.31161	123.187	49.6799	3.4293	21.2373	2.25461	90.3832	116.462	105.701	65.5559	73.7044	86.3876	68.8402	32.9701	13.3332	17.6035
2012-01-30	30	24.5415	29.8718	39.5309	29.1132	26.2578	13.6024	33.6846	62.3582	18.5297	39.0736	48.6562	33.4623	66.6452	1.54707	28.1346	45.5532	4.163	22.9248	26.1594	20.3147	4.16723	44.7285	9.08061	32.8702	66.216	121.009	41.2487	18.8117	39.6867	2.71381	4.77183	23.9595	8.15564	126.325	51.3222	5.07672	21.5122	2.27964	90.735	122.355	109.831	65.6079	76.3168	86.4238	70.076	33.1857	13.3923	18.7614
2012-01-31	31	24.5415	29.8785	40.0736	32.182	26.2578	16.581	33.6846	64.2816	20.0143	40.3263	48.6562	36.8162	66.6452	1.54707	31.0347	45.6765	6.72297	22.9604	30.2431	23.2754	4.16723	46.0813	9.08355	34.4159	68.3853	123.617	41.2487	18.8117	41.2104	2.71381	5.0302	27.8374	8.30348	127.803	52.9234	6.29391	21.66	3.54399	90.9825	129.437	115.175	65.6079	77.4567	86.9781	73.022	33.248	13.4015	20.9561
2012-02-01	32	24.5415	29.8837	40.7623	33.8976	26.2578	19.4794	33.6846	67.5903	21.2178	40.968	48.6562	38.6625	66.6584	1.54707	34.8494	45.7815	8.17359	24.0309	34.5608	24.9253	4.16723	46.7187	9.08355	36.1179	70.6594	127.954	41.2487	18.8139	41.6088	3.05806	5.0302	32.1144	8.30348	129.767	54.0882	8.97098	21.7696	4.74197	92.5582	134.528	121.575	65.6079	78.6974	88.0841	73.8067	35.5129	13.4015	21.461
2012-02-02	33	24.5415	29.8837	41.746	34.2269	26.2588	22.4354	33.6856	72.3967	22.7825	41.6657	48.6562	39.8405	67.0805	1.54707	38.4679	46.0921	8.31956	24.8417	37.3929	26.2781	4.16723	47.0061	9.08355	37.5797	73.7123	132.156	41.3446	18.8143	42.1707	3.27695	5.03029	36.5243	8.30348	130.944	55.4607	9.8471	21.837	5.00803	95.8666	139.175	126.669	65.6079	81.8854	88.51	75.335	38.516	13.4015	21.9061
2012-02-03	34	24.652	29.8837	42.9693	34.3676	26.2588	24.1006	33.6856	75.1783	25.3071	42.999	48.6562	40.3489	67.3788	1.54707	40.9975	46.8629	8.31956	27.0849	38.9939	27.148	4.60399	48.9303	9.22508	40.9109	76.9821	134.245	41.4454	18.8987	42.4681	3.49939	5.03038	40.0677	8.30348	131.512	57.5449	9.8471	22.0938	5.06256	99.3991	144.045	131.865	65.6621	84.4597	91.5588	75.9331	39.4887	13.4065	22.3186
2012-02-04	35	25.1367	29.9214	44.1543	34.6935	26.3074	25.4835	33.6856	77.6735	26.8365	43.5764	48.6562	40.5671	68.7729	1.54707	44.8786	47.2184	8.32446	30.9413	39.7593	27.1921	5.495	50.1456	9.23939	45.3939	80.179	135.842	41.4493	19.6042	42.4911	3.58501	5.03038	42.5607	8.30348	132.025	59.8694	9.8471	22.1058	5.29075	103.676	148.731	137.079	65.8611	86.5517	96.6874	75.938	43.3696	13.4099	22.8676
2012-02-05	36	26.5238	30.1663	44.8816	34.6935	26.6392	27.4376	33.7877	82.8598	27.8572	44.1197	48.6562	40.7463	70.4809	1.54707	45.7573	48.5803	8.61681	33.327	41.4472	27.5116	5.49627	53.0665	9.34219	49.5064	81.6691	137.678	41.4521	21.346	42.4934	3.61713	5.03038	44.0348	8.30348	132.65	63.0456	9.85077	22.1058	6.252	108.49	153.478	143.501	66.1707	87.7872	101.121	75.9496	47.6537	13.4099	24.3598
2012-02-06	37	28.3188	31.1508	45.3868	34.6935	26.9406	29.2424	33.7878	87.9662	27.8572	44.4988	48.6562	41.5295	72.9748	1.54707	45.7573	50.4337	10.6176	36.9281	43.3978	28.7792	5.49627	55.8627	9.40612	53.9087	82.3946	139.307	41.6812	23.205	42.4934	3.62194	5.03038	44.7704	8.78402	133.017	64.7942	9.85077	22.1058	8.93534	112.151	159.454	149.194	66.1707	89.0559	102.259	75.9619	52.7731	13.4099	26.8804
2012-02-07	38	30.1734	32.874	46.9066	34.6935	26.9406	30.3417	33.7878	92.4677	27.8572	44.4988	48.6562	44.5694	75.3992	1.54707	46.4347	53.3033	11.2382	39.6656	45.3628	28.992	5.50426	58.4645	9.82072	59.261	83.4326	141.078	41.84	25.5958	42.4934	3.62194	5.03038	48.0533	10.8146	133.224	66.1416	9.85077	22.1058	10.3288	115.249	167.609	154.167	66.1707	93.6123	103.055	75.9901	56.9411	13.4099	30.382
2012-02-08	39	31.6335	35.2431	48.1702	34.6935	26.9406	30.9877	33.7878	95.8001	27.8767	44.4988	49.0407	47.0452	78.6542	1.54707	49.5423	54.3147	11.2382	40.2421	47.1687	29.0835	6.09695	61.9691	11.7968	64.0385	84.2425	141.838	41.8404	27.6787	42.4934	3.62194	5.03038	52.3654	11.3636	133.23	67.3561	9.85077	22.1058	10.91	117.213	174.611	162.158	66.1717	98.5002	105.735	76.1599	57.9469	13.4099	34.2422
2012-02-09	40	33.075	37.9256	48.5089	34.6935	26.9406	31.6499	33.7878	100.134	28.0211	44.4988	49.7497	48.5537	80.2724	1.54707	52.6945	54.4726	11.2382	40.5408	48.7066	29.1021	6.6725	63.5008	13.337	67.1713	85.066	142.48	41.9709	27.8826	42.4934	3.65716	5.03038	54.2407	11.7921	133.233	67.9774	9.85077	22.1058	11.1832	119.421	180.403	167.975	66.1717	102.142	107.909	77.3038	58.2678	13.4099	37.26
2012-02-10	41	34.4283	41.0759	48.6034	34.6935	26.9406	31.6859	33.7878	102.988	28.2263	44.4988	51.448	50.4291	83.0542	1.54707	54.4047	55.9157	11.2382	40.7849	49.6311	29.1021	6.68011	65.7074	14.2751	68.2758	88.368	143.004	42.7173	27.8826	42.4934	3.67031	5.05322	54.8126	14.5291	133.248	68.3182	9.85077	22.1058	12.2202	121.874	184.699	173.521	66.1942	105.631	109.291	79.7145	58.9848	13.4099	41.088
2012-02-11	42	36.1201	42.5907	48.6304	34.6935	26.9406	31.6859	33.7878	104.157	29.4096	44.4988	51.6086	53.1321	86.4836	1.54707	55.389	56.6292	11.2382	41.2726	49.9037	29.1021	6.68011	68.6948	15.1085	69.6186	94.1421	144.148	44.1116	27.8826	42.4934	3.67479	5.43608	54.9686	17.6544	133.261	68.8473	9.85077	22.1058	13.8701	124.826	188.447	177.709	66.277	109.36	109.729	80.5614	59.5159	13.4099	44.9721
2012-02-12	43	38.4512	43.5847	48.665	34.6935	26.9406	31.6859	33.7878	105.353	32.9835	44.4988	51.6178	56.0538	89.3488	1.54707	55.5328	58.9618	11.2382	41.5019	50.0545	29.1021	6.68011	71.1958	16.3578	70.3741	101.277	145.339	44.9697	27.883	42.5314	3.67479	5.4509	55.0429	19.9759	133.261	69.0303	9.85077	22.1058	14.9169	127.871	192.687	180.9	66.2775	111.893	110.605	80.564	62.3553	13.4106	48.5231
2012-02-13	44	40.1736	44.4192	48.7107	34.6935	26.9406	31.6859	33.7878	107.638	37.1856	44.4988	51.6258	58.2072	90.13	1.54707	55.533	61.5446	11.2382	41.8118	50.25	29.1021	6.68011	75.3275	17.7563	72.4992	105.392	146.954	45.4869	27.9907	42.5845	3.67479	5.4509	55.0614	20.9429	133.261	69.1232	9.85077	22.1058	15.7913	130.326	196.863	184.093	66.2775	116.851	112.916	80.564	68.1236	13.6166	52.0149
2012-02-14	45	41.8523	45.2484	48.8858	34.6958	26.9406	31.6859	33.7878	111.327	40.8487	44.6789	51.6391	62.7256	90.2166	1.54707	55.5457	62.4059	11.2382	42.1674	50.5804	29.1021	6.68011	78.41	19.5698	74.5149	108.455	147.309	45.5167	28.625	42.589	3.67479	5.62925	55.0872	21.3275	133.658	69.1494	9.85077	22.2629	16.6846	132.196	200.523	186.416	66.2775	121.387	115.387	80.564	73.0806	13.7379	53.4927
2012-02-15	46	43.0423	45.2741	49.105	34.9037	26.9406	31.6859	33.7878	114.278	44.9914	45.7439	51.9281	67.4062	90.2487	1.54707	55.5457	62.4395	11.2382	42.2478	50.8621	29.1021	6.68011	80.9372	20.9119	75.3863	111.659	147.324	45.5167	28.7645	42.589	3.67479	6.71939	55.5929	21.7834	133.764	69.3024	9.85077	22.2633	16.7559	135.336	203.298	187.112	66.2775	125.756	117.275	80.564	77.953	13.9766	53.4939
2012-02-16	47	45.9987	45.324	49.4245	35.3436	26.9406	31.6859	33.7878	116.105	48.2817	46.3233	52.2714	71.3841	91.5028	1.54707	55.5457	62.4395	11.2382	42.3536	50.8759	29.1021	6.68011	83.9148	22.1676	76.9152	113.808	147.693	45.5241	28.7822	42.589	3.67479	7.68923	56.3583	22.0751	134.656	69.3851	9.85077	22.3323	16.7559	137.104	206.318	187.798	66.2775	127.575	119.56	80.7076	82.9973	15.6528	53.4939
2012-02-17	48	51.7959	45.7431	49.6587	36.5072	26.9406	31.6859	33.7878	117.913	48.7903	48.158	52.5376	75.8727	93.4016	1.54707	55.5457	62.5171	11.2382	42.7657	50.9198	29.119	6.68011	86.2606	23.2504	78.4769	116.752	148.082	45.8942	28.7991	42.589	3.67479	8.15366	57.3598	22.3061	135.507	69.3851	9.85077	22.3323	16.7563	139.644	207.992	190.786	66.2933	127.582	122.927	80.9375	87.1182	16.4374	53.4939
2012-02-18	49	57.4554	47.0337	49.9582	37.8841	26.9406	31.6859	33.7878	119.166	48.8145	50.5062	52.5908	80.5883	94.3918	1.54707	55.5457	62.5609	11.2382	43.7554	50.9686	29.119	6.68011	87.9868	24.6634	80.1019	119.115	150.586	46.1936	29.2385	42.589	3.67479	8.19341	57.9011	22.3515	136.079	69.5672	9.85077	22.3323	16.7563	141.325	209.231	195.618	66.5296	127.688	124.603	80.9375	91.4385	16.4374	53.8854
2012-02-19	50	62.0784	49.187	50.6378	40.577	26.9406	31.6859	33.7878	119.919	48.9035	54.1247	52.7616	84.8896	97.1444	1.54707	55.5457	62.5626	11.246	44.8386	51.1023	29.119	6.68011	89.8765	25.7718	82.1283	120.333	154.085	46.8056	31.3262	42.589	3.70431	8.43569	58.1319	22.4861	136.593	69.6387	9.85077	22.3323	16.7563	141.69	214.92	199.72	66.9077	128.024	127.594	80.9375	95.1083	16.4374	56.3975
2012-02-20	51	64.3374	51.3882	51.7373	42.1984	26.9406	31.6859	33.7878	121.055	48.925	57.0845	53.8724	88.0516	102.405	1.54707	55.558	62.5971	12.0829	47.8094	51.1278	29.1264	6.68011	91.9635	26.1795	86.0827	120.939	156.423	47.4412	33.6648	42.6301	3.80522	8.52025	58.1319	23.0162	137.093	69.6387	9.85077	22.3323	16.7691	141.746	219.824	207.211	67.9293	129.342	128.577	80.9376	98.9794	16.4374	59.3084
2012-02-21	52	66.2186	53.4745	55.4402	45.7721	26.9406	31.6859	33.7878	122.105	48.9252	57.6846	55.7055	90.5667	104.067	1.54707	55.5788	62.7971	15.4813	50.1149	51.1846	29.5854	6.68182	93.9594	27.4643	92.1916	123.003	159.184	48.0164	35.8648	43.0461	3.80522	8.53656	58.1523	23.0716	137.145	69.827	9.85077	22.3323	16.988	142.698	223.966	217.465	69.2622	131.697	129.081	81.1359	103.525	16.4374	64.4281
2012-02-22	53	67.747	55.4601	59.7959	49.9329	26.9406	31.6859	33.7878	122.371	48.9252	58.5372	56.9979	92.9652	104.123	1.55097	55.5806	62.9775	18.4327	52.9227	51.1926	30.9223	6.68182	96.7726	29.4922	95.7181	127.499	162.079	48.5016	37.243	43.2648	3.80522	8.60957	58.368	23.0716	137.962	69.9321	9.85077	22.3323	17.4985	144.83	227.406	224.997	71.882	134.29	129.081	81.3193	108.223	16.4374	69.2033
2012-02-23	54	70.2664	57.4821	64.6012	52.9656	26.9406	31.6859	33.7878	122.397	48.9252	59.6981	57.3933	94.7137	104.575	1.55097	55.76	62.9848	21.8512	55.9391	51.1926	31.1634	6.68227	98.4602	31.6427	97.1871	131.138	164.095	49.1964	40.324	43.277	3.80522	9.00105	58.4196	23.0716	138.77	70.5031	9.85077	22.3323	17.4999	146.516	230.853	233.076	75.128	139.71	129.082	81.3797	112.091	16.4374	75.5511
2012-02-24	55	71.1446	59.3133	67.5278	56.2739	26.9416	31.6859	33.7878	122.499	48.9252	63.2943	57.5295	95.9633	104.836	1.80449	55.8865	63.06	24.8109	58.6537	51.2046	31.1634	6.68227	100.71	32.8751	97.6279	133.935	165.538	49.9135	42.3846	43.7147	4.00614	9.01617	58.9965	23.0716	139.816	71.0181	10.4797	22.3323	17.5807	146.722	234.096	241.434	81.2713	143.012	129.09	81.3797	115.894	16.4383	82.4611
2012-02-25	56	71.4185	60.4179	70.4375	59.7998	27.0692	31.6859	34.0979	122.8	48.9252	67.4257	57.6363	100.838	104.836	2.52865	57.1712	63.0662	28.1947	60.2124	51.2358	31.1634	6.68227	101.783	33.6286	97.6454	134.99	168.247	52.8558	42.7291	46.1035	4.72824	9.24569	60.1263	23.0716	140.801	71.2748	11.6548	22.3323	17.7114	147.093	237.375	249.861	86.6906	148.274	129.246	81.5087	118.13	16.4417	88.7363
2012-02-26	57	71.5816	61.0752	73.314	65.6598	27.5992	31.6859	34.3931	123.207	48.9252	73.4064	57.9357	104.634	104.85	2.6364	58.2229	63.0662	32.1334	61.8033	51.4335	31.1727	6.68227	101.783	34.4973	97.6898	136.567	170.298	57.8655	42.7291	49.9298	4.83978	9.24569	60.5327	23.0716	141.951	72.0252	11.8032	22.3323	17.7217	147.503	242.874	255.531	89.3559	150.612	129.567	81.5393	119.648	18.4253	93.7021
2012-02-27	58	72.0883	61.5545	77.0686	70.7742	29.1437	31.6859	35.0596	123.681	48.9252	80.3989	58.6361	110.193	104.85	2.64581	58.7947	63.0662	37.0301	65.2157	52.5085	31.2146	6.68227	101.783	35.2202	98.0161	137.957	173.658	62.1895	42.7291	51.9534	5.43342	9.24569	61.3215	23.0716	142.391	72.9493	12.2824	22.6424	17.7486	148.101	247.013	259.761	89.8122	154.689	129.955	81.5998	121.939	20.2806	97.5138
2012-02-28	59	72.5363	61.6841	80.9769	74.8305	30.1774	31.8995	35.679	124.699	49.102	87.9685	60.4486	113.893	104.85	2.66057	59.1493	63.0662	41.7842	69.2672	53.4278	31.7703	6.71345	101.783	35.9465	98.845	139.421	177.339	65.0955	43.0991	54.3945	6.71892	9.25925	61.7217	23.3873	143.454	73.2047	12.5182	22.6478	17.7552	149.181	251.298	264.121	89.9251	161	130.603	81.6394	126.953	20.9886	100.981
2012-02-29	60	NA	NA	82.8949	NA	NA	NA	37.2707	NA	NA	NA	61.8539	NA	NA	NA	59.5376	NA	NA	NA	54.274	NA	NA	NA	36.4608	NA	NA	NA	68.6848	NA	NA	NA	10.5546	NA	NA	NA	73.8442	NA	NA	NA	150.116	NA	NA	NA	165.191	NA	NA	NA	22.5429	NA
2012-03-01	61	72.6824	61.867	83.6158	77.3571	30.3749	31.9262	39.0595	125.36	49.3947	95.0265	62.5848	117.84	104.948	2.80049	59.5376	63.0662	44.5881	72.6277	54.7991	32.1326	7.07195	101.783	36.9512	103.237	140.986	179.927	72.4015	43.7806	56.5303	7.12108	13.6501	61.856	26.06	144.333	75.5144	12.6618	22.6478	17.7552	150.215	254.587	266.848	91.3507	171.16	131.058	81.6394	133.628	23.2846	107.277
2012-03-02	62	72.8727	62.365	84.419	79.8086	30.6716	31.968	41.3291	126.226	50.1107	100.048	64.8712	120.197	104.977	2.85396	59.6453	63.0662	46.8666	75.4055	55.3323	32.279	7.39984	101.783	37.2995	104.981	142.653	182.138	75.9179	44.416	58.6507	7.53104	14.631	62.0275	28.8486	145.229	75.9247	12.7274	22.7878	17.7552	150.226	258.607	268.258	93.0525	176.655	131.255	81.6394	137.844	23.9493	114.432
2012-03-03	63	73.6472	63.0041	85.5822	82.2218	31.0014	32.4726	42.5416	127.751	50.7594	106.52	68.8569	124.659	105.139	3.33713	60.1902	63.0662	49.314	79.2037	55.4952	32.279	7.47223	101.783	37.7227	107.1	144.724	185.088	77.6049	45.4594	61.2306	9.64575	14.7218	62.0577	31.4934	146.225	77.2049	13.7548	23.0239	17.7552	150.622	262.047	270.045	94.4763	181.584	131.39	81.8985	139.578	24.3117	120.691
2012-03-04	64	77.0385	63.1026	87.12	84.7686	31.6021	32.7627	43.8749	130.312	51.3897	111.275	72.1313	128.543	105.265	4.2412	60.3549	63.0662	50.9956	84.5653	55.8918	32.2808	7.77531	101.783	38.8755	110.294	146.637	191.682	78.6098	48.5721	63.9278	12.2923	14.8288	62.0856	34.3513	147.925	78.5845	14.7964	23.0356	17.7552	152.926	265.859	274.998	97.0596	186.942	131.88	83.0292	141.613	24.7499	126.706
2012-03-05	65	82.4451	63.1026	87.4667	87.7252	33.1448	33.1426	44.4486	131.963	53.7338	117.179	74.421	133.426	105.274	4.91413	60.3561	63.0662	52.4829	89.2724	57.781	32.6796	8.09451	101.783	40.1671	114.998	149.206	197.663	78.9797	52.3133	66.0825	14.7346	15.2339	62.2857	36.1493	150.829	81.8325	15.4365	23.7935	17.7552	155.252	271.142	280.323	98.5756	192.402	132.36	84.7903	143.101	26.1157	130.436
2012-03-06	66	88.3957	63.1141	87.9468	91.1579	34.2518	33.2036	44.5311	133.374	55.3817	123.403	74.734	139.598	105.282	6.54129	60.3598	63.0716	54.6954	94.4669	60.205	35.0013	8.6953	101.783	41.463	116.982	152.001	203.005	79.1841	54.6365	68.4332	16.5192	16.1798	62.6598	37.5487	154.506	85.1137	16.8553	26.9214	17.7552	157.3	275.96	285.513	101.328	198.433	134.554	87.6199	145.312	26.706	136.854
2012-03-07	67	94.8427	63.2179	88.5218	94.206	36.0283	33.224	44.5678	134.151	55.4942	129.089	74.7354	146.775	105.589	9.14122	60.3609	63.0716	58.5714	100.319	61.0774	36.1649	9.21608	101.82	42.7172	119.05	153.851	207.774	79.2493	55.8245	70.5271	17.6199	17.461	64.2163	38.8149	159.12	88.0164	17.6517	27.786	17.7552	158.213	283.095	289.396	103.938	204.191	136.059	91.2494	149.13	27.3283	140.517
2012-03-08	68	98.3329	63.3388	89.194	96.329	37.9909	33.224	44.8535	134.471	55.5201	132.55	74.7354	152.24	106.286	11.3694	60.6934	63.0802	62.5762	105.45	62.2286	36.6025	9.2987	103.329	43.9991	121.203	154.379	212.718	79.2529	58.8758	71.9767	19.3786	18.5054	69.7014	40.5021	162.632	89.4728	17.7908	28.994	17.7689	158.385	287.458	296.365	107.088	208.933	136.755	95.4628	152.448	28.1185	145.909
2012-03-09	69	100.185	63.4017	90.8728	99.8167	40.7998	33.2463	45.0805	135.648	55.5365	133.943	75.0961	160.509	106.894	11.5556	62.3254	63.8286	65.9041	112.197	63.8861	37.2052	9.56563	104.787	44.6972	123.462	156.728	216.924	79.2529	63.0304	74.0177	20.9852	19.6182	75.9702	42.2155	168.131	90.1074	17.814	29.4795	18.0621	158.653	290.534	301.443	109.669	213.512	138.698	101.446	155.79	28.8057	150.201
2012-03-10	70	102.332	63.4028	93.7632	102.821	41.054	33.4554	45.5371	137.914	55.5365	135.286	76.1221	168.052	108.001	11.5936	64.6148	64.3968	67.9243	120.042	64.0866	37.9303	10.0935	105.393	44.7622	125.766	160.097	221.812	79.2979	67.5068	76.1042	22.5725	20.1342	79.1489	44.4719	173.594	90.7126	17.8163	29.9849	18.8607	160.423	296.325	304.992	113.052	217.883	139.825	105.495	158.941	29.1589	154.86
2012-03-11	71	104.23	63.4448	96.3785	105.779	41.0636	34.0006	46.047	141.353	55.5365	137.378	78.3115	174.331	108.627	12.3804	66.0191	65.9206	71.136	126.055	64.2513	38.7675	10.1669	105.454	44.7631	128.357	162.457	226.503	79.3096	72.1628	80.3986	23.6134	20.3972	80.1608	47.4336	176.364	91.6008	18.6802	30.4839	19.3612	162.94	302.639	310.84	118.242	222.978	141.271	109.879	161.735	29.3504	158.578
2012-03-12	72	105.392	63.8132	99.7479	108.488	41.0826	34.6301	46.8007	147.557	55.5365	139.599	80.9263	180.233	108.628	14.2324	67.4829	67.2869	72.0073	129.557	64.7872	39.4683	10.5244	105.922	45.0282	130.897	165.534	229.619	79.3153	76.9832	82.7897	25.0047	20.6897	80.3873	50.4376	177.948	93.3589	19.0047	30.7461	19.5463	163.473	306.489	317.91	123.548	226.751	143.051	112.975	164.938	29.4057	162.461
2012-03-13	73	105.734	65.5614	101.072	111.897	41.1698	35.0914	48.5582	154.781	55.5365	140.842	83.8365	185.402	108.628	14.3968	67.6663	69.1602	72.0073	134.026	66.8	39.6892	10.8187	107.825	46.0582	133.067	168.992	232.927	79.4005	81.3506	86.0653	25.9228	21.7837	80.5371	53.4646	180.277	96.2026	19.1127	31.4014	19.7477	164.093	310.105	322.061	128.249	229.796	146.723	115.357	168.447	29.4257	167.051
2012-03-14	74	106.403	68.2931	102.159	114.448	41.4277	36.6924	49.031	160.482	55.5365	141.777	86.497	191.07	108.696	14.3968	67.6668	71.1223	72.0727	137.149	68.4953	39.8514	10.9214	110.179	47.8993	137.562	170.782	236.176	79.6845	84.256	89.7593	26.4743	21.8943	81.1283	56.598	183.159	98.8776	19.6654	31.9062	19.8102	164.446	315.668	325.525	133.672	231.013	150.772	118.924	169.13	29.5102	171.424
2012-03-15	75	107.57	71.204	104.583	116.64	41.8119	37.9082	49.1954	163.078	55.7175	142.702	88.1589	198.783	109.052	14.3968	68.1376	73.1445	72.6719	142.707	68.8125	39.9975	11.1464	112.334	52.2717	141.03	172.947	237.999	79.8939	88.4793	94.4522	26.6866	22.456	81.1743	61.1636	188.331	99.9441	20.5816	32.2345	19.8102	164.915	319.834	331.708	139.983	231.503	156.318	123.025	169.254	29.9208	174.25
2012-03-16	76	109.535	71.7189	108.296	118.289	42.2563	39.6937	49.2792	163.722	55.8651	144.112	88.5789	207.164	109.733	14.6601	68.8102	77.0515	74.0684	147.182	69.6313	40.1936	11.753	114.383	58.5808	143.561	176.351	239.301	80.0558	93.3595	97.9424	26.7318	23.311	81.1758	65.1965	192.785	101.021	20.926	32.3967	19.8234	166.502	324.421	340.113	143.624	233.777	162.797	125.711	171.02	30.5386	175.536
2012-03-17	77	114.017	72.1312	110.877	122.411	42.6561	40.2702	49.4262	164.311	56.313	146.525	89.7888	214.958	110.461	15.0877	69.055	81.3047	79.0221	149.391	71.7621	40.2049	13.2396	117.383	64.7108	148.578	180.419	240.045	80.7004	99.8223	98.7985	26.746	24.6223	81.5711	69.2182	197.17	101.632	21.2194	34.3412	19.9418	167.266	328.161	349.585	148.014	235.789	168.503	127.861	174.03	30.9463	176.479
2012-03-18	78	121.36	73.0584	112.437	126.481	43.4674	40.2702	49.8459	165.232	56.4325	149.655	91.6722	221.605	111.17	15.6734	69.3628	85.7249	82.1501	152.73	74.0179	40.2941	15.4708	120.877	69.5473	153.541	184.453	240.685	81.5629	104.036	98.7985	26.746	24.7465	82.3944	71.6762	202.994	101.932	21.3192	37.3401	20.28	167.392	331.59	359.621	153.936	242.21	174.82	130.21	177.881	32.2793	177.145
2012-03-19	79	128.648	74.4416	113.99	130.581	44.2124	40.2702	50.079	166.046	56.474	153.506	93.6169	223.186	111.915	15.7928	69.6182	89.4659	83.2613	155.099	77.3507	41.7121	17.2617	126.501	73.7473	156.693	189.768	242.566	82.5596	107.372	98.7985	26.746	24.7465	84.2156	73.5167	208.174	102.447	21.8331	40.2505	21.1822	168.491	335.857	368.959	158.692	247.98	179.62	131.252	181.712	33.8637	177.615
2012-03-20	80	135.927	74.6901	114.549	135.599	45.3359	40.2728	50.6594	168.457	56.4766	157.534	95.3503	223.918	112.621	15.8317	69.6901	91.788	85.4796	157.894	82.3284	43.2545	19.6545	131.176	78.637	162.585	194.03	244.578	82.9954	110.148	98.7985	26.7503	24.7465	87.5868	74.4951	211.813	103.106	23.1763	43.4997	22.6857	169.992	342.545	376.372	165.317	253.605	186.044	132.451	186.084	35.5658	178.438
2012-03-21	81	143.268	75.5646	114.87	140.885	47.9421	40.4933	51.4269	172.913	56.4766	162.4	98.4139	225.042	113.298	15.8501	69.7592	93.5347	89.0607	162.417	87.6177	44.1478	21.0119	134.974	82.2547	169.391	198.773	246.291	83.2379	112.975	98.7985	27.1993	24.7496	92.8702	76.4319	215.909	103.935	24.343	45.7733	23.5105	171.925	347.965	384.015	171.558	260.516	192.59	133.764	189.621	36.5686	179.369
2012-03-22	82	150.124	77.0056	115.117	145.28	53.0784	41.0861	52.1153	178.311	56.4766	168.997	102.102	226.093	113.795	16.038	70.2659	95.6854	92.31	168.489	92.8788	44.9148	21.8737	136.75	87.2249	175.614	203.593	247.898	83.3932	114.64	98.7985	28.4592	24.8006	102.134	78.8757	218.967	104.469	26.253	47.8502	24.8102	172.993	352.092	392.448	177.283	265.695	197.841	134.787	192.095	37.9009	180.245
2012-03-23	83	156.389	79.5093	115.709	148.625	60.3446	41.9399	53.3509	180.634	56.6132	176.945	106.023	231.071	114.519	16.5786	71.9544	97.4544	95.2853	172.296	98.0103	45.7243	22.8936	137.275	92.7076	182.995	207.32	250.695	83.5017	117.701	99.2199	29.9979	25.189	108.327	81.5524	221.648	104.758	28.3159	50.4672	26.3859	174.542	357.054	399.548	181.372	269.564	203.344	139.193	198.284	40.3379	180.923
2012-03-24	84	161.699	81.4911	116.676	154.514	66.0094	43.2789	54.4055	181.641	57.0977	182.434	109.299	238.465	115.197	17.5645	73.5943	100.019	97.5783	174.719	106.415	46.6574	23.364	137.835	96.4907	189.975	211.158	253.87	83.8341	121.167	101.16	31.8388	25.8977	112.691	84.8587	224.681	105.24	29.7827	53.0079	27.4886	176.095	360.581	407.383	185.047	273.414	207.22	144.771	203.93	42.6146	181.938
2012-03-25	85	167.786	82.6095	116.818	162.329	67.4161	44.9482	56.1988	183.618	57.5963	186.476	113.039	245.734	116.281	19.8193	75.2173	101.869	98.5177	177.253	116.15	47.8941	23.7777	141.456	99.8938	198.604	215.396	256.369	84.273	125.012	103.877	33.3445	26.8627	116.446	90.5768	228.098	106.369	31.9003	54.8442	28.5746	179.791	365.979	413.347	190.223	276.014	210.921	149.438	208.672	44.2098	182.927
2012-03-26	86	172.693	83.433	116.818	170.902	68.341	46.3592	58.5006	187.675	58.3674	190.764	116.722	251.953	118.164	21.8169	77.4325	102.961	99.9177	184.315	123.188	49.1515	24.3493	146.124	104.433	205.659	219.675	257.878	86.8085	129.308	106.436	36.9732	27.1622	122.769	97.659	230.948	108.095	34.419	57.9339	30.8448	184.124	372.423	419.042	195.837	279.203	213.446	153.436	212.543	44.9172	185.273
2012-03-27	87	177.501	83.8435	116.818	176.837	70.1669	47.0452	61.4362	193.858	58.6633	196.539	119.694	255.961	119.676	22.0379	79.1337	104.626	101.12	189.741	129.391	50.6021	24.887	149.042	109.702	211.189	224.489	259.447	90.4277	132.089	109.906	41.6229	27.4521	127.61	104.049	232.924	109.393	36.4941	61.1479	35.2011	188.472	379.841	423.286	202.044	281.816	215.318	157.067	214.266	46.7779	191.222
2012-03-28	88	181.414	84.3223	116.82	181.014	72.0852	47.6906	64.6614	199.154	59.088	202.91	122.778	259.271	120.861	22.2533	81.0155	108.76	103.655	194.65	139.103	52.2505	25.1985	151.379	113.201	216.32	230.027	260.608	95.5336	132.864	116.323	46.6931	30.1986	129.498	110.354	236.003	111.911	37.2493	65.7308	40.5129	191.773	388.326	427.02	204.801	283.268	216.689	160.174	215.205	48.2449	197.009
2012-03-29	89	185.741	84.8898	116.994	186.546	73.8154	47.9711	69.3865	202.749	59.4738	208.2	126.304	262.433	121.979	24.0762	82.6811	116.795	106.231	198.508	147.36	53.8438	25.6116	152.855	117.218	222.37	235.744	261.694	100.528	133.157	124.793	49.8235	35.2673	132.491	114.376	238.227	116.163	38.0664	70.0974	44.0518	194.941	396.466	431.722	209.615	285.594	217.766	166.522	216.496	49.4106	201.718
2012-03-30	90	190.259	85.865	117.123	192.796	75.7675	48.7443	74.3327	206.028	59.7725	212.78	129.327	266.609	123.422	24.8468	85.4565	124.275	108.121	203.137	157.259	56.3811	26.3344	155.35	121.934	226.999	242.786	263.286	104.207	134.034	131.871	52.1323	39.2901	137.37	117.725	240.177	120.367	38.7816	74.6128	48.6045	200.699	402.793	439.18	214.511	287.116	219.625	173.978	219.804	50.3301	206.05
2012-03-31	91	195.222	87.8839	117.331	197.463	79.0493	50.9477	78.6973	210.553	60.2719	217.147	132.157	268.086	127.338	26.3138	87.6882	129.58	110.475	206.856	163.45	60.1473	27.342	157.278	125.519	232.82	248.862	264.854	108.5	134.584	138.718	54.4821	42.2636	144.022	121.475	244.332	123.051	41.7196	77.0529	52.2223	206.821	410.355	447.909	217.865	288.918	222.35	181.316	221.825	50.9722	214.66
2012-04-01	92	201.456	90.9427	117.854	202.177	83.3504	52.5084	82.7359	216.88	60.5139	222.86	135.04	268.68	130.816	27.3937	89.4862	134.428	114.093	209.803	167.229	62.3184	28.8624	161.803	129.698	237.015	255.527	266.688	113.253	135.137	145.231	55.9927	44.6361	149.15	126.172	249.904	124.851	47.919	79.599	54.5912	212.689	413.971	457.801	223.241	292.936	226.148	188.078	227.998	51.5794	222.814
2012-04-02	93	208.121	94.6578	119.169	209.785	87.0729	54.5685	86.5876	223.84	61.5422	230.312	138.284	270.546	134.451	28.3977	91.7889	138.327	119.626	212.582	172.083	64.5768	29.3616	169.003	131.728	241.757	262.52	268.77	115.937	138.668	151.53	57.6354	46.5266	155.065	132.369	254.697	125.913	54.8119	82.5772	57.1911	217.893	414.938	468.122	230.765	299.216	231.176	195.456	233.701	52.6715	231.217
2012-04-03	94	214.121	98.9444	121.829	220.646	90.1908	58.0129	90.0009	232.131	62.3342	236.26	141.565	271.826	138.707	29.5961	94.3525	143.086	124.749	216.116	176.657	66.7733	30.1016	175.071	137.417	246.248	270.457	270.43	118.709	144.087	156.148	60.2961	48.5502	160.401	138.734	258.797	127.189	60.0014	85.9078	60.5022	223.061	415.459	478.045	240.334	305.89	237.11	200.579	237.657	54.455	237.387
2012-04-04	95	219.706	103.149	127.241	231.963	95.1306	62.0074	91.2707	241.069	63.0608	243.889	144.549	274.502	144.286	32.0709	97.0699	148.502	129.113	220.991	180.324	72.0951	30.2525	180.625	143.817	249.752	277.812	272.417	120.699	148.617	160.228	64.4709	51.8709	166.839	146.253	262.967	131.697	67.6295	89.2809	64.6486	228.477	416.558	483.372	246.947	311.216	241.93	205.722	241.13	57.4992	241.961
2012-04-05	96	223.997	107.704	133.698	240.352	100.291	65.786	92.3658	251.429	64.6989	248.398	147.49	277.318	148.833	35.5273	100.222	153.542	132.097	224.932	184.189	76.4625	30.5267	183.858	150.205	255.524	285.693	274.396	124.614	151.747	163.104	67.6164	55.6833	173.127	152.004	265.781	138.737	71.9061	92.1512	69.3584	233.326	419.717	487.156	255.2	314.717	247.214	210.703	243.986	62.0436	243.991
2012-04-06	97	228.828	113.565	139.233	246.253	104.089	69.9253	93.1062	259.844	67.5	253.313	150.257	285.795	152.696	38.7546	103.256	158.969	134.35	228.288	186.822	80.818	31.3979	187.537	157.857	260.126	295.585	277.773	129.273	155.96	164.661	71.1413	60.4101	179.575	159.673	269.402	144.494	75.5297	94.5883	74.1233	238.07	423.8	491.459	264.027	319.038	252.774	216.15	249.276	67.9967	245.77
2012-04-07	98	234.498	119.951	145.585	252.247	107.649	73.5235	94.1551	265.148	70.5792	258.44	154.626	294.904	156.484	41.669	105.423	163.085	137.462	231.633	188.647	86.869	33.8723	192.428	164.966	264.186	305.585	280.215	132.878	157.049	169.693	74.4853	64.6782	185.552	167.099	273.863	150.566	78.0254	97.6415	77.4937	243.309	429.039	496.252	271.459	324.305	259.537	220.732	254.761	74.9401	248.612
2012-04-08	99	240.668	126.863	152.219	257.581	110.319	74.5925	95.8484	269.812	71.992	263.525	159.593	300.278	160.628	45.6996	108.646	164.146	140.544	236.923	189.844	91.4772	35.9001	198.043	172.016	267.98	315.279	283.677	135.204	157.479	175.198	77.5037	68.5763	191.1	172.787	278.57	157.487	81.014	101.858	79.6489	248.886	435.637	499.22	278.628	330.349	263.945	225.183	258.588	82.7276	251.326
2012-04-09	100	248.407	132.218	157.841	263.218	113.338	75.434	99.0458	274.567	73.1765	269.638	164.55	303.955	164.961	50.0197	111.962	165.237	142.052	242.393	192.295	97.0923	38.4721	204.512	178.222	272.055	323.843	287.246	137.306	158.378	181.127	79.8481	71.7459	198.009	175.991	283.181	162.999	83.4522	105.932	80.8521	252.571	441.966	502.977	285.413	335.203	266.417	230.693	261.8	88.724	258.646
2012-04-10	101	254.042	137.459	163.738	267.73	116.792	76.3411	103.88	277.707	74.7838	274.524	169.199	307.695	168.892	54.9242	116.964	168.173	142.377	248.301	195.016	105.231	40.1188	211.406	184.602	275.951	330.272	291.268	142.991	158.759	188.222	84.2128	74.5263	205.429	179.962	289.047	167.808	84.5729	107.891	84.0312	254.266	447.731	506.283	291.761	341.22	268.612	237.684	265.551	94.3704	265.47
2012-04-11	102	258.684	142.017	170.543	272.788	120.982	77.6543	107.973	278.889	77.2211	278.119	173.87	312.767	173.927	61.5041	122.434	171.871	142.591	253.538	198.038	112.223	41.7722	217.964	192.023	278.055	336.995	294.53	148.954	159.103	193.194	89.6096	80.1246	213.363	183.853	292.527	172.383	85.4965	108.768	86.9176	258.944	457.213	513.225	299.118	350.252	271.516	245.537	270.322	96.4844	270.279
2012-04-12	103	264.257	146.777	182.049	280.811	124.132	80.6519	112.023	279.613	80.4823	282.214	179.343	320.131	180.089	68.8474	128.707	176.407	142.636	260.09	201.89	116.148	44.5847	225.671	198.386	280.563	339.932	297.154	153.682	161.103	197.082	95.8753	86.3471	223.014	187.518	295.864	177.533	89.2169	109.799	90.4073	262.708	469.727	519.024	308.007	358.707	274.533	254.053	276.613	97.3423	273.42
2012-04-13	104	270.443	152.79	194.596	290.211	128.762	86.1826	115.447	280.778	84.0195	288.991	185.391	329.993	184.61	73.7693	135.478	181.799	142.69	266.211	208.818	119.639	47.1158	231.972	206.814	284.341	343.428	300.776	159.547	165.22	200.312	103.859	93.009	231.875	190.494	298.74	181.941	94.0496	111.398	93.6679	266.186	483.195	526.326	317.827	366.407	278.073	262.112	282.507	101.435	275.731
2012-04-14	105	276.024	157.832	207.88	297.407	133.152	91.436	118.474	282.407	88.9737	300.312	193.335	340.096	188.789	77.5913	141.788	186.854	142.691	272.584	214.414	123.177	50.0491	237.201	212.911	288.627	347.635	304.909	166.049	169.86	203.464	110.504	100.418	240.181	194.486	302.19	188.899	98.8767	113.169	97.0409	269.591	496.573	536.234	328.148	372.464	282.127	269.481	288.535	106.522	282.308
2012-04-15	106	281.405	162.193	219.869	304.82	136.969	95.9461	120.237	285.531	94.054	312.585	200.304	349.538	193.6	81.4218	148.588	191.246	142.698	278.214	220.421	126.197	52.5671	245.285	218.884	295.145	353.386	308.682	173.318	173.802	208.149	115.67	108.454	248.159	201.353	307.374	197.799	103.723	115.667	101.73	275.091	509.718	544.271	336.733	376.941	286.985	275.506	294.748	112.056	286.263
2012-04-16	107	287.611	166.608	229.951	311.373	139.53	100.752	121.252	289.465	99.1008	323.777	206.762	357.814	200.179	86.0685	157.094	196.881	142.746	285.73	226.241	130.445	56.5019	252.615	224.304	300.601	359.056	312.309	182.024	177.86	212.908	118.017	116.138	252.61	206.831	313.081	206.386	109.466	119.793	107.537	283.286	518.794	551.593	342.85	379.254	291.662	281.389	299.8	118.592	290.36
2012-04-17	108	293.517	170.957	238.129	318.007	143.434	105.198	122.349	294.059	103.724	332.976	212.23	365.975	208.305	89.135	168.05	203.077	142.763	293.976	233.411	133.649	61.9325	259.387	231.224	307.259	365.806	316.238	189.537	183.033	217.638	120.299	124.34	256.114	213.012	320.626	212.344	115.121	125.956	113.966	292.988	523.048	558.426	347.42	381.906	298.359	287.836	303.244	125.442	296.362
2012-04-18	109	299.801	175.463	248.62	325.465	146.586	108.635	125.539	298.853	108.291	341.397	218.59	373.974	218.635	94.5564	179.908	208.271	143.191	297.609	241.565	136.327	67.9131	265.317	236.976	312.144	373.107	320.535	197.588	186.134	222.615	123.419	130.632	259.712	219.935	329.926	217.559	121.787	131.853	119.39	301.875	526.985	565.863	349.296	384.377	305.382	292.138	306.43	134.012	302.025
2012-04-19	110	307.964	181.006	258.671	331.774	150.815	114.45	130.075	303.506	112.574	345.28	226.521	380.947	227.927	101.175	191.939	214.042	143.555	301.375	251.831	139.257	74.6077	274.806	242.272	316.36	380.506	326.237	203.376	190.173	227.53	126.132	133.563	263.999	225.901	338.8	222.408	129.104	136.671	124.369	307.551	531.204	571.727	350.859	390.993	312.602	296.203	311.767	144.089	304.446
2012-04-20	111	315.465	184.917	267.889	336.8	157.016	120.979	134.947	308.492	118.499	349.391	235.378	386.943	236.89	106.828	203.349	221.252	144.966	306.678	261.822	142.351	80.0073	284.348	246.574	320.583	388.948	331.663	208.967	194.378	232.448	130.455	136.306	268.181	231.077	346.299	230.6	137.455	138.934	130.516	318.949	537.702	583.257	353.112	396.527	317.847	301.535	315.715	156.239	306.913
2012-04-21	112	322.998	189.136	277.613	343.67	162.586	126.246	138.821	313.803	125.214	353.587	243.672	393.552	245.537	112.167	215.515	230.358	146.723	310.873	274.471	146.696	84.9719	291.875	250.848	325.721	397.523	339.376	214.196	200.41	240.311	136.145	139.908	273.039	237.554	353.57	239.685	144.2	141.504	134.45	329.501	544.456	595.728	355.387	401.667	327.247	309.748	321.552	170.182	309.538
2012-04-22	113	332.811	193.853	288.509	351.41	167.831	128.837	144.094	318.157	128.986	359.909	251.431	403.03	254.855	118.51	225.297	238.963	150.575	314.349	288.28	150.451	90.5776	299.256	257.825	334.439	406.826	346.956	217.42	207.865	248.329	140.469	143.964	274.715	243.88	364.013	250.044	149.562	146.969	138.709	333.968	550.156	606.889	358.865	406.426	337.544	318.54	330.446	185.65	314.28
2012-04-23	114	341.816	200.225	298.267	359.356	173.326	131.588	148.475	323.098	132.676	364.978	257.14	414.316	263.954	124	232.27	246.855	154.781	318.49	301.912	157.103	96.5337	306.433	264.242	342.788	415.501	356.573	220.384	216.401	255.366	144.908	149.88	276.141	250.553	372.892	259.93	153.173	152.236	146.743	335.761	555.479	618.087	364.071	410.46	347.285	329.27	346.12	202.614	317.677
2012-04-24	115	349.847	210.32	307.298	367.162	178.964	135.022	152.213	328.841	136.562	369.685	262.241	425.973	273.395	127.077	238.357	253.809	162.311	323.191	313.627	164.191	103.899	310.236	268.318	349.573	422.765	365.83	225.234	223.428	262.41	150.911	156.465	277.829	257.68	381.431	269.372	155.713	158.286	156.199	338.697	560.783	629.958	369.855	415.119	358.794	341.374	361.968	216.722	322.943
2012-04-25	116	357.167	222.771	316.458	375.468	183.03	139.205	156.086	334.803	141.09	375.924	267.393	437.042	284.388	131.529	243.746	259.546	170.299	328.59	323.191	169.778	109.727	313.122	271.538	354.461	427.335	373.539	231.167	229.108	265.227	157.412	163.676	280.272	264.963	389.546	278.885	158.05	164.434	166.368	341.71	569.573	642.313	375.835	423.412	373.285	353.231	376.63	226.473	329.385
2012-04-26	117	363.265	235.245	323.694	381.434	186.345	143.948	160.993	342.405	146.667	385.027	271.413	448.386	294.179	137.554	249.313	266.061	177.501	334.137	332.099	178.902	116.86	315.178	279.385	361.143	431.51	381.955	235.577	234.54	266.494	162.893	170.828	284.723	273.574	398.401	287.865	160.859	171.699	173.459	344.965	580.201	652.803	380.504	432.02	389.096	363.642	387.618	234.844	334.421
2012-04-27	118	370.002	248.039	331.268	387.75	191.56	149.342	166.931	352.544	152.253	395.718	274.762	460.042	302.729	144.447	258.586	272.09	183.581	340.913	343.115	188.776	122.327	317.455	285.628	365.763	436.801	388.608	238.934	242.844	268.696	168.388	177.596	289.687	280.783	406.972	293.602	163.25	181.736	178.797	349	588.437	661.556	387.153	442.692	405.719	375.022	394.548	241.66	340.889
2012-04-28	119	376.081	255.605	339.765	396.42	196.294	157.092	172.024	361.653	157.046	406.573	278.467	469.883	309.978	151.119	269.968	281.336	190.577	348.242	353.425	196.822	127.652	320.77	290.768	371.885	443.424	395.894	241.03	251.044	271.264	173.089	184.392	294.218	289.656	416.529	300.579	165.71	190.006	189.734	353.087	594.613	669.855	394.958	451.593	421.056	387.847	399.872	251.671	349.677
2012-04-29	120	381.151	263.196	347.943	406.385	201.383	168.616	177.064	370.427	163.633	418.345	285.309	476.642	315.296	158.875	280.184	291.157	199.718	357.168	363.632	204.523	131.807	324.255	295.429	379.561	452.68	405.236	243.304	257.977	274.091	177.804	192.22	298.363	296.118	426.566	308.731	168.558	198.951	200.989	358.449	602.813	678.854	400.655	460.467	434.592	401.816	405.597	258.038	359.764
2012-04-30	121	388.302	272.761	357.028	416.179	207.174	181.493	181.296	377.766	172.782	430.03	291.897	483.962	318.947	167.031	289.187	300.422	210.84	365.105	374.216	210.714	135.037	328.39	304.747	387.296	463.145	419.057	249.215	265.973	278.336	182.794	200.609	304.44	301.686	435.388	317.765	171.007	206.924	214.388	367.224	610.593	692.384	407.248	468.729	447.615	414.276	412.067	264.96	368.788
2012-05-01	122	399.511	281.921	366.379	427.531	214.469	192.241	185.052	384.298	182.486	442.049	297.981	492.465	324.266	173.52	297.382	308.83	222.946	373.032	384.617	217.348	140.538	332.659	317.653	396.645	473.531	428.296	255.673	274.63	284.159	186.813	209.349	309.241	308.735	443.58	328.469	173.523	215.191	227.433	376.975	618.108	706.803	414.021	479.595	460.499	422.846	418.904	271.304	377.779
2012-05-02	123	412.415	290.165	376.182	441.045	221.229	201.226	190.966	391.137	192.661	453.384	303.251	499.201	329.229	179.96	304.943	315.061	235.127	378.962	393.851	221.8	146.601	337.523	329.987	405.491	484.282	437.229	262.105	282.865	291.189	189.512	215.771	312.281	313.566	450.487	339.481	177.309	226.369	237.975	388.464	628.787	720.295	420.791	489.338	475.351	430.292	426.738	279.58	390.881
2012-05-03	124	423.981	298.755	386.133	453.939	229.466	208.974	198.548	399.012	199.772	463.107	310.21	509.009	334.522	185.931	312.184	319.977	249.226	384.205	402.187	227.056	154.016	344.765	342.791	414.147	493.158	445.43	270.59	291.717	297.846	193.447	220.819	316.197	318.602	456.147	350.041	181.804	238.388	245.951	399.423	640.838	735.277	427.856	497.576	488.212	438.184	437.72	289.878	400.379
2012-05-04	125	435.708	307.549	397.054	466.089	238.084	217.176	207.833	404.762	206.385	471.328	318.728	519.123	339.816	192.193	320.896	325.811	262.124	390.721	411.346	233.733	160.79	353.849	355.495	422.385	500.356	452.885	277.981	304.215	304.469	198.211	225.166	321.234	325.3	462.039	360.651	186.054	251.444	254.186	411.015	653.2	750.743	434.151	506.405	496.895	445.876	451.222	299.046	407.076
2012-05-05	126	447.58	316.618	409.339	476.438	247.405	226.802	219.308	409.928	212.903	478.52	329.793	530.704	344.893	201.048	329.896	332.037	271.52	396.581	422.857	240.354	169.141	361.685	369.437	433.309	505.59	461.339	285.853	321.164	313.337	202.356	233.099	328.338	331.619	469.947	370.141	190.076	264.034	262.696	421.281	664.88	765.411	441.708	517.679	503.969	455.596	464.478	306.236	416.52
2012-05-06	127	460.049	324.855	422.973	484.747	256.635	236.141	231.156	415.161	219.863	486.165	341.084	543.151	352.355	210.351	339.956	339.635	280.04	402.07	433.422	248.129	180.735	368.997	380.367	443.941	510.851	471.144	292.086	334.757	323.541	206.678	241.48	335.568	339.581	479.428	379.896	198.91	276.991	272.518	431.474	673.969	780.188	449.646	528.355	511.478	463.958	477.249	313.566	427.323
2012-05-07	128	471.943	331.99	435.507	491.141	265.731	243.971	242.046	419.428	227.077	494.14	350.493	553.971	362.396	217.862	349.997	346.941	288.939	410.346	442.838	257.367	192.983	377.82	390.039	454.878	518.886	482.747	300.319	344.62	334.441	210.818	249.691	343.934	346.592	488.477	386.883	210.882	290.631	281.725	440.9	682.557	796.127	455.406	539.443	524.654	473.684	487.732	319.662	434.415
2012-05-08	129	483.027	339.744	446.512	496.577	276.662	252.943	252.593	424.013	235.111	502.988	359.515	563.314	373.467	226.558	361.373	354.632	297.655	420.238	450.497	266.219	204.095	388.618	400.173	465.123	527.184	497.502	310.168	353.862	344.556	217.613	258.735	353.636	353.158	499.162	393.733	222.854	302.889	290.021	450.743	693.41	812.42	464.214	549.039	538.42	485.298	496.264	326.137	440.89
2012-05-09	130	494.28	349.093	456.221	501.082	287.759	263.639	264.07	430.335	245.435	512.824	370.027	572.921	383.984	237.526	372.627	363.261	305.456	431.047	457.27	277.013	216.155	401.023	409.545	474.196	535.377	513.778	324.73	362.464	353.22	227.632	266.367	365.655	360.486	508.828	400.357	232.187	313.148	300.536	460.741	705.065	828.382	472.927	555.911	553.77	497.957	502.493	333.101	446.982
2012-05-10	131	507.332	357.731	466.809	507.39	298.503	273.191	274.667	436.566	256.667	524.512	380.415	582.077	393.28	250.214	383.734	371.208	313.37	441.872	467.215	288.818	229.815	414.96	417.806	482.128	543.933	528.684	338.879	371.763	358.43	236.206	273.595	380.828	367.743	518.21	405.939	241.948	322.34	310.05	469.078	714.146	845.222	482.106	562.715	569.088	511.396	509.363	338.854	454.145
2012-05-11	132	521.972	365.854	479.12	513.391	309.742	279.94	284.458	444.677	264.248	535.48	392.289	591.91	402.41	261.272	393.945	382.226	320.959	455.02	477.606	299.657	243.812	429.44	425.419	490.206	551.167	541.343	352.457	382.667	361.794	242.527	281.546	398.022	375.773	527.513	411.86	252.138	333.941	318.085	480.001	723.518	859.933	492.627	571.022	583.862	524.475	516.872	345.747	465.562
2012-05-12	133	536.532	374.598	491.135	519.597	320.5	287.276	294.666	455.035	272.967	546.981	402.996	601.675	409.974	271.367	406.257	391.721	329.027	469.07	487.188	310.502	256.916	444.839	433.149	497.886	559.909	551.653	362.876	393.509	365.317	249.958	288.838	414.785	384.336	536.692	418.626	263.2	345.093	325.899	492.283	733.646	871.125	502.708	577.904	597.513	538.81	523.319	356.706	479.367
2012-05-13	134	550.945	384.049	502.949	526.321	328.55	296.291	304.597	466.724	281.475	559.641	414.354	611.737	417.912	281.592	421.628	401.529	338.331	484.06	495.478	321.768	267.692	459.495	442.079	507.091	567.635	561.52	373.586	403.955	370.363	258.988	296.318	429.257	394.611	548.258	427.207	274.722	357.259	334.261	505.149	743.598	881.426	511.765	590.097	612.693	550.458	529.526	371.558	490.94
2012-05-14	135	564.408	392.977	513.564	534.266	336.904	305.998	314.688	478.957	289.289	572.707	426.466	621.318	426.703	292.675	433.394	412.185	349.278	498.915	504.198	337.22	279.411	472.015	450.804	515.331	577.295	572.102	381.789	413.603	377.151	272.536	303.445	443.322	404.894	559.306	437.067	289.342	366.297	342.071	518.149	753.626	893.251	522.667	602.49	629.35	561.5	535.344	386.092	502.072
2012-05-15	136	574.4	401.292	522.616	543.254	346.438	313.508	324.129	492.294	298.524	587.064	438.922	630.471	437.392	302.743	442.897	419.561	361.183	511.745	512.699	351.459	290.087	483.443	459.344	522.691	587.013	584.285	391.288	422.669	383.483	287.247	311.433	457.475	416.518	570.944	448.566	303.044	376.064	349.214	530.686	764.863	904.807	531.189	616.413	644.919	574.407	541.221	398.033	514.308
2012-05-16	137	583.288	408.818	531.802	554.652	357.167	320.677	334.178	506.046	308.605	601.667	452.025	641.175	446.721	313.574	451.953	425.599	372.795	523.653	520.748	363.526	300.124	497.098	467.274	531.032	595.237	598.716	402.522	431.786	391.237	303.86	323.316	470.512	429.511	583.837	461.723	314.219	384.545	358.407	542.4	777.637	917.601	540.593	630.486	657.891	585.81	548.011	406.846	526.401
2012-05-17	138	593.778	418.075	540.235	569.444	368.27	328.378	342.811	519.433	317.41	616.013	465.272	651.928	456.391	323.704	461.448	433.624	384.992	535.341	528.41	372.899	310.394	513.091	474.747	539.072	606.988	612.849	413.936	441.811	400.079	320	336.784	485.614	443.395	596.791	477.527	325.239	394.226	367.264	553.614	790.585	928.734	549.163	643.185	669.473	595.65	555.428	412.965	538.749
2012-05-18	139	603.154	428.459	549.612	583.72	379.945	337.396	350.263	532.572	325.278	626.584	477.569	663.538	465.048	332.719	470.779	442.594	400.34	546.485	534.18	382.724	320.627	530.512	482.887	546.773	620.076	627.109	426.301	451.958	411.295	332.318	350.355	499.197	458.485	609.036	491.172	336.779	403.005	376.504	564.461	801.958	938.434	557.039	657.176	682.428	604.195	563.629	419.401	550.2
2012-05-19	140	614.48	440.062	556.72	597.413	389.739	344.831	357.879	545.83	335.876	636.364	491.599	674.141	475.152	341.303	478.921	449.948	415.432	553.724	539.024	391.011	331.853	543.824	492.036	555.271	635.319	640.135	439.348	462.082	422.084	344.995	363.728	511.867	469.41	621.868	503.711	347.496	414.511	385.5	574.17	814.582	947.459	566.412	672.031	698.099	614.59	572.368	426.751	561.386
2012-05-20	141	626.245	452.576	564.27	613.591	400.129	351.91	366.146	557.801	348.368	646.492	505.018	683.811	485.786	349.298	488.49	457.346	426.133	564.78	545.221	397.512	341.686	555.045	502.647	567.013	647.789	654.3	451.598	471.833	433.909	354.23	372.239	524.916	478.561	634.261	518.807	358.491	426.979	393.85	581.593	829.416	957.441	577.478	687.684	715.719	625.481	581.57	433.431	568.818
2012-05-21	142	639.826	465.043	573.431	629.516	410.65	358.364	374.425	567.522	360.403	656.804	516.953	694.721	495.739	358.709	499.676	464.816	436.801	576.262	551.336	406.453	351.282	566.47	513.163	579.627	659.876	665.467	464.719	482.402	447.922	366.964	377.642	539.183	487.864	647.118	534.955	370.98	439.212	401.74	590.02	841.913	968.003	589.584	704.141	735.312	634.967	590.342	439.924	574.337
2012-05-22	143	653.438	476.135	584.585	647.352	421.951	364.309	383.434	577.795	369.695	666.124	528.251	705.384	506.264	371.604	510.97	472.275	447.959	588.129	559.565	415.08	359.552	576.859	523.875	593.091	670.997	673.106	477.457	492.887	463.259	380.086	383.131	554.821	497.418	659.994	552.204	383.083	451.42	413.005	600.26	853.47	980.039	600.976	721.818	754.771	644.148	599.395	447.135	582.574
2012-05-23	144	665.886	487.186	598.209	664.668	434.473	371.562	393.627	589.108	377.981	677.629	540.025	715.112	516.66	385.214	522.673	479.802	459.766	600.628	567.926	424.615	369.346	584.729	537.581	606.88	682.021	681.549	488.545	503.825	478.73	394.216	392.299	570.672	507.299	671.345	565.669	395.313	461.105	424.708	609.463	866.301	991.66	610.003	739.199	772.668	654.363	608.821	456.779	589.722
2012-05-24	145	677.988	496.803	610.394	680.432	447.172	379.152	405.212	598.646	388.148	689.367	551.702	727.274	525.721	401.297	535.189	490.337	469.225	613.012	576.187	436.087	378.302	591.566	552.236	620.203	694.276	690.646	500.87	518.025	494.04	409.766	400.054	584.45	519.461	684.683	578.896	406.088	471.937	438.049	619.732	881.179	1003.62	618.799	755.06	788.9	665.377	620.618	467.283	596.518
2012-05-25	146	689.719	505.151	620.879	694.139	461.075	387.659	418.718	606.699	401.865	700.535	560.595	738.677	535.016	418.838	548.999	502.052	477.91	625.237	584.889	446.202	389.762	596.904	564.831	633.109	706.243	700.445	514.076	530.36	507.669	422.231	410.242	597.32	531.678	698.107	590.803	419.83	483.205	447.617	632.127	897.425	1014.62	628.044	770.004	803.204	676.966	633.199	479.848	604.519
2012-05-26	147	702.512	513.414	632.903	707.162	475.408	395.841	432.028	614.316	418.263	714.16	570.752	748.093	544.275	435.564	563.761	512.473	486.313	636.956	593.683	456.799	402.494	604.053	575.015	645.245	718.577	710.886	525.07	539.631	521.122	433.721	420.392	610.659	546.682	711.271	602.707	434.639	497.984	459.201	645.925	914.358	1024.84	637.613	785.033	812.447	688.923	645.589	490.052	612.932
2012-05-27	148	713.794	522.017	642.802	720.103	491.902	404.373	445.474	622.377	431.987	725.329	581.017	758.288	553.453	452.551	578.682	523.707	495.85	648.494	606.316	468.686	414.741	615.319	584.876	657.072	730.594	721.781	534.778	550.901	535.375	448.177	431.896	622.745	562.735	723.82	615.799	451.434	510.93	469.506	661.937	929.45	1033.66	649.909	801.405	823.449	699.659	661.714	499.282	622.416
2012-05-28	149	724.728	531.108	653.814	731.441	508.765	414.299	460.338	630.53	443.322	735.75	591.513	768.531	563.815	469.558	594.037	534.789	506.669	660.955	619.671	480.256	426.024	629.358	595.482	670.895	742.735	735.063	540.964	565.017	551.531	461.304	445.17	636.238	578.392	735.614	630.337	469.375	523.696	477.549	679.646	942.818	1042.48	661.658	818.376	833.891	708.932	678.044	509.853	632.429
2012-05-29	150	736.387	538.404	662.85	741.252	525.552	426.525	476.759	641.675	454.945	747.539	602.702	779.27	574.111	485.174	608.906	545.556	517.909	674.259	633.315	493.317	437.323	645.396	606.187	685.994	753.17	746.955	547.536	577.714	568.504	474.055	459.509	648.618	591.12	746.936	646.156	485.396	533.139	484.287	698.18	954.337	1053.75	674.298	836.014	845.927	719.055	693.897	518.589	642.204
2012-05-30	151	747.691	547.19	671.946	752.294	541.334	438.21	494.37	653.42	466.068	759.099	615.761	795.413	582.981	500.568	623.273	554.321	528.347	689.303	645.993	505.691	448.804	659.974	617.11	701.001	763.749	754.337	555.877	584.776	585.117	490.292	472.496	661.214	604.408	757.17	660.276	500.196	542.986	491.835	714.738	965.703	1064.75	687.747	853.155	858.408	728.946	710.18	531.268	652.171
2012-05-31	152	758.6	558.123	682.678	762.779	556.588	449.28	510.612	665.354	478.344	772.438	629.225	810.534	590.254	515.916	637.103	564.267	539.836	703.849	660.157	517.632	460.453	675.934	627.448	716.988	773.984	760.37	565.006	591.794	603.373	507.602	484.474	675.185	619.474	768.459	674.363	515.671	553.495	501.007	729.084	976.307	1076.26	700.7	869.829	872.545	739.482	726.809	546.599	661.605
2012-06-01	153	770.223	570.807	695.56	774.303	571.442	459.684	525.108	677.622	489.376	786.861	642.285	824.187	598.261	529.924	647.871	574.601	551.173	717.772	673.268	528.353	471.101	693.54	637.657	732.848	785.312	766.89	576.033	601.718	621.652	528.297	496.242	690.477	636.102	781.477	688.634	531.149	565.899	509.678	741.785	985.488	1090.26	710.601	887.128	885.138	751.973	743.166	559.766	673.808
2012-06-02	154	782.282	584.703	709.488	785.376	585.639	471.503	539.08	692.445	502.506	800.273	656.464	840.321	605.618	543.29	658.96	585.895	562.711	732.686	687.774	538.138	482.992	711.956	648.658	746.444	796.095	774.32	587.534	613.995	640.349	548.603	508.757	707.46	653.818	797.996	702.759	547.247	579.181	519.74	753.226	996.54	1105.52	719.428	905.071	897.661	766.361	756.528	570.904	686.353
2012-06-03	155	796.977	599.406	722.964	796.065	599.728	484.774	553.744	708.432	515.835	814.6	672.012	857.672	613.714	557.996	673.507	598.42	573.513	747.141	703.911	548.305	495.595	730.27	658.953	760.276	808.93	782.983	599.282	627.593	657.391	566.607	523.117	723.179	673.779	811.986	717.048	564.334	592.015	530.412	766.462	1008.26	1120.42	729.671	924.299	910.098	780.303	770.065	582.114	699.881
2012-06-04	156	813.421	614.486	734.333	808.526	612.63	499.175	566.471	723.692	529.615	828.267	687.053	875.682	623.518	572.887	687.332	610.845	587.674	761.141	721.206	557.716	508.869	747.707	673.571	772.615	820.594	791.977	611.741	642.151	675.034	581.117	539.181	737.244	694.556	824.105	734.737	580.258	603.042	540.851	779.624	1020.06	1134.52	738.469	944.066	922.993	792.635	782.841	595.183	712.758
2012-06-05	157	831.244	630.189	747.388	821.372	626.835	514.025	580.723	737.012	542.278	843.475	702.727	894.036	635.385	587.99	700.735	624.217	604.789	773.764	738.461	567.381	524.889	763.838	690.79	785.421	832.776	802.007	623.433	653.931	693.374	596.217	557.158	751.064	715.617	836.668	753.674	597.819	612.979	553.543	793.387	1033.27	1149.29	748.526	962.948	937.752	804.244	796.124	609.227	726.441
2012-06-06	158	851.192	645.43	762.064	834.577	641.591	529.006	595.012	747.831	552.858	860.276	720.336	912.899	647.604	604.151	716.535	638.836	620.949	785.148	753.61	576.927	542.197	779.752	710.001	798.693	845.123	812.274	636.502	664.699	712.14	612.694	574.405	764.944	734.914	847.711	769.619	614.078	624.887	566.377	806.673	1043.61	1165.31	758.363	981.248	952.793	816.042	811.124	624.861	741.455
2012-06-07	159	870.733	656.782	776.363	848.199	655.373	543.084	610.952	758.704	565.314	879.331	738.315	931.175	661.405	621.215	731.523	653.271	634.561	798.802	767.995	588.919	559.468	794.273	727.583	813.291	856.762	825.215	651.147	675.319	731.018	628.669	591.967	779.28	748.105	859.914	785.121	626.026	635.972	580.442	823.825	1054.7	1182.11	768.564	999.241	968.198	829.185	824.891	643.174	756.994
2012-06-08	160	891.509	667.243	787.743	863.572	669.737	550.851	628.306	770.619	577.545	896.086	754.495	948.683	675.205	637.527	746.439	666.893	648.029	810.209	781.085	601.967	578.416	809.706	739.975	829.785	867.619	840.334	665.187	688.128	746.982	643.611	608.853	794.3	763.082	873.61	799.979	637.274	647.1	593.17	842.898	1066.17	1198.46	780.189	1017.39	982.581	842.693	838.342	662.816	773.621
2012-06-09	161	908.735	678.885	798.273	878.046	685.328	558.247	646.326	784.897	590.859	911.412	770.982	964.869	690.253	654.343	760.262	681.972	661.668	821.5	793.753	617.436	597.208	822.415	752.483	846.355	878.434	856.954	677.502	700.204	760.114	655.667	626.614	810.683	775.505	888.883	813.044	648.191	658.951	605.367	862.499	1077.3	1215.05	792.155	1035.31	999.027	854.253	851.35	682.796	789.79
2012-06-10	162	922.563	690.675	809.217	894.166	700.732	567.063	664.389	800.158	602.274	924.153	786.879	979.913	704.14	670.061	775.607	698.221	677.357	832.452	806.549	633.338	615.466	835.898	764.963	861.579	888.594	874.286	690.976	717.031	772.7	668.84	645.977	825.099	784.624	902.995	823.887	660.365	672.329	617.262	881.494	1089.76	1231.13	805.594	1050.65	1016.39	864.561	864.687	700.946	806.229
2012-06-11	163	934.6	703.687	820.531	910.756	716.4	576.525	680.038	815.16	612.853	937.694	801.63	995.714	717.109	685.596	794.236	714.179	694.031	844.243	819.837	651.054	633.819	849.11	778.794	873.198	899.31	889.507	705.825	735.486	785.64	680.24	665.286	838.321	795.298	915.309	833.642	672.407	686.663	629.121	896.635	1102.96	1246.84	818.971	1066.27	1034.36	877.143	877.314	717.528	821.894
2012-06-12	164	947.68	716.568	831.93	926.812	730.588	586.553	694.469	828.921	623.813	953.968	816.501	1010.41	728.826	701.178	810.634	728.895	711.038	856.646	834.012	668.962	648.862	860.181	792.54	886.656	910.642	904.733	719.528	752.511	796.545	693.282	681.433	850.609	807.948	929.618	844.642	682.594	700.515	642.225	909.856	1117.67	1263.18	830.356	1081.69	1050.96	889.615	890.357	734.698	838.105
2012-06-13	165	962.397	730.61	846.782	943.095	742.94	597.229	707.929	843.792	636.386	971.028	832.076	1025.3	740.594	715.784	828.122	742.923	728.988	868.238	850.301	687.176	663.786	873.246	806.292	903.272	927.944	920.113	734.117	771.838	808.865	707.052	694.902	861.572	819.181	945.672	857.69	694.256	714.151	652.751	925.309	1134.23	1279.29	844.264	1098.8	1065.79	905.569	903.594	747.759	854.535
2012-06-14	166	978.594	745.66	860.676	959.738	757.144	608.297	721.075	860.234	648.941	987.161	847.465	1040.44	756.321	730.564	848.832	757.477	746.233	879.677	867.152	705.293	677.851	886.042	819.456	915.949	945.128	933.077	749.196	792.213	821.442	719.473	709.818	872.414	827.062	961.105	871.469	705.57	728.097	664.234	941.565	1149.6	1294.72	856.769	1116.19	1077.99	921.104	918.405	760.454	871.227
2012-06-15	167	995.293	762.27	873.559	977.052	771.822	619.902	732.876	876.959	662.098	1001.67	860.973	1056.04	774.066	745.636	866.805	772.486	764.314	892.439	884.724	724.32	692.141	896.753	833.002	927.194	962.092	946.604	762.58	812.486	833.934	733.051	726.639	886.547	836.323	975.124	885.166	716.221	744.104	675.168	955.85	1162.67	1310.03	869.554	1134.77	1091.11	932.855	932.224	772.786	887.668
2012-06-16	168	1010.2	777.774	885.414	994.4	786.231	632.075	745.232	895.477	677.507	1013.95	874.534	1072.2	790.279	760.993	880.681	789.699	783.289	907.361	904.332	742.775	707.854	907.965	846.272	938.938	979.408	958.403	776.248	830.463	846.47	746.826	743.483	899.369	847.174	987.783	899.49	727.458	760.458	685.738	970.943	1177.54	1324.91	881.662	1152.95	1103.76	943.711	945.92	787.011	901.091
2012-06-17	169	1025.47	792.367	897.998	1011.42	802.351	643.257	756.968	914.621	693.374	1028.68	889.975	1087.78	805.794	776.474	894.888	806.905	802.116	922.888	924.636	760.436	724.117	919.089	860.174	951.274	995.528	970.417	791.334	847.401	859.324	761.013	758.656	912.766	858.269	1001.48	914.127	738.337	776.738	695.984	987.165	1194.88	1339.94	894.57	1169.8	1118.55	954.255	959.109	801.125	915.406
2012-06-18	170	1040.78	807.9	913.723	1027.31	819.41	654.592	770.499	933.615	709.179	1044.52	906.248	1104.71	819.946	792.612	908.124	821.038	821.226	937.214	945.666	778.516	741.277	930.261	874.308	965.064	1011.08	983.453	804.894	864.339	871.27	775.916	773.307	926.058	870.008	1017.23	928.809	750.354	794.859	705.715	1004.21	1213.55	1354.76	905.591	1185.45	1131.38	963.652	973.076	814.085	928.247
2012-06-19	171	1057.34	822.605	928.833	1044.18	838.42	666.961	784.534	949.304	721.366	1057.15	921.52	1118.62	836.472	807.809	924.917	835.3	839.672	951.398	965.231	797.244	760.107	941.4	889.985	978.991	1025.78	998.259	817.878	882.679	885.398	791.308	787.998	939.009	882.901	1034.12	944.676	763.815	810.819	716.156	1021.37	1230.71	1371.15	917.687	1201.73	1146.89	976.511	986.589	826.585	942.555
2012-06-20	172	1073.06	836.792	941.097	1060.29	859.334	679.932	798.827	963.734	734.053	1070.37	936.454	1132.49	851.991	820.953	939.747	850.277	857.038	966.066	983.24	815.554	781.028	952.359	902.574	992.904	1040.53	1014.3	829.526	899.934	899.022	808.018	802.432	950.757	895.692	1052.3	962.043	777.656	824.063	727.646	1039.18	1249.47	1388.11	930.104	1218.73	1161.29	990.18	1001.22	838.137	956.049
2012-06-21	173	1089.99	851.486	952.951	1078.85	880.03	692.928	812.142	977.052	747.178	1083.32	952.192	1146.82	866.739	835.795	952.77	865.302	872.642	981.155	1000.04	832.84	801.395	964.946	914.804	1008.02	1056.38	1032.97	841.912	916.159	913.312	825.239	815.569	962.774	908.474	1069.88	978.926	793.229	840.373	741.913	1056.61	1269.05	1405.79	943.003	1235.94	1174.92	1002.64	1017.7	849.027	969.923
2012-06-22	174	1106.77	867.029	964.17	1098.09	898.601	706.708	827.107	991.366	760.847	1097.41	970.293	1160.24	883.328	851.826	966.869	880.307	888.698	994.811	1014.71	850.748	821.306	976.253	928.124	1024.29	1072.1	1053.17	856.239	932.405	928.756	843.359	829.161	975.164	921.304	1082.07	992.668	808.6	855.149	755.653	1074.1	1289.1	1422.19	957.982	1251.49	1187.86	1017.29	1030.09	859.074	984.903
2012-06-23	175	1121.02	884.895	975.67	1117.17	913.592	722.518	842.151	1005.04	774.95	1111.55	987.941	1175.12	898.321	866.409	979.207	896.743	904.914	1009.68	1031.42	868.885	838.862	989.255	939.851	1041.86	1087.41	1072.12	870.797	948.803	944.515	860.201	842.829	990.232	933.995	1095.32	1005.19	824.144	869.385	767.703	1091.48	1308.34	1437.83	972.695	1267.31	1200.13	1030.09	1045.22	872.819	998.649
2012-06-24	176	1134.35	903.692	987.897	1136.28	927.523	739.755	859.077	1017.61	789.689	1125.56	1005.79	1190.05	911.563	880.254	991.816	912.278	922.148	1022.11	1048.1	886.821	855.26	1002.06	951.551	1060.78	1104.13	1090.3	887.851	965.9	958.836	878.139	856.454	1003.58	947.096	1112	1017.59	840.334	883.895	779.747	1110.02	1325.23	1452.89	986.991	1283.21	1211.98	1043.91	1062.52	886.731	1012.74
2012-06-25	177	1149.41	920.465	1000.58	1155.55	943.019	756.808	873.976	1029.5	804.265	1141.51	1024.19	1206.75	924.145	895.128	1006.9	928.021	937.94	1035.93	1062.33	904.837	872.064	1016.28	964.692	1079.94	1120.33	1106.45	907.569	983.079	972.555	895.339	870.058	1017.66	960.928	1128.46	1030.11	855.794	901.396	791.239	1129.1	1341.74	1467.87	1000.32	1300.11	1225.21	1057.3	1081.73	902.286	1025.76
2012-06-26	178	1165.22	935.677	1013.29	1176.32	957.724	773.129	888.115	1041.76	819.273	1158.9	1042.89	1223.77	936.412	910.026	1023.7	945.68	953.013	1052.54	1078.97	920.043	888.268	1032.56	980.61	1099.14	1136.16	1122.71	928.127	999.866	984.915	909.524	883.877	1032.19	973.88	1144.07	1043.41	870.453	920.087	801.761	1147.33	1360.3	1484.41	1015.13	1318.7	1239.61	1074.74	1101.2	916.947	1037.86
2012-06-27	179	1181.83	950.535	1026.95	1196.54	971.31	787.345	900.772	1055.42	835.501	1176.76	1060.8	1240.33	948.635	924.602	1040.3	960.037	967.201	1068.64	1093.65	935.325	904.524	1050.15	998.897	1118.73	1150.64	1137.92	948.599	1014.18	998.239	924.309	896.689	1047.29	987.544	1158.54	1056.03	884.046	938.76	813.135	1166.17	1381.19	1502.89	1030.16	1337.36	1253.3	1092.51	1119.97	930.482	1053.66
2012-06-28	180	1198.32	964.523	1043.84	1215.91	983.924	801.757	912.638	1072.41	853.28	1194.1	1075.42	1254.05	960.356	938.494	1057.84	972.939	981.254	1083.05	1108.16	950.849	922.23	1064.46	1017.33	1140.47	1163.77	1151	967.325	1028.37	1010.95	938.461	908.621	1063.15	1001.44	1171.36	1068.23	898.161	958.679	825.991	1184.43	1400.13	1522.34	1044.1	1356.15	1268.57	1110.45	1137.53	945.058	1069.87
2012-06-29	181	1214.97	979.313	1060.86	1238.09	997.677	817.239	924.004	1091.68	871.454	1209.77	1087.75	1269.97	973.969	952.868	1071.12	987.829	997.379	1097.81	1122.24	965.54	940.527	1078.64	1036.29	1159.55	1177.77	1164.14	984.251	1043.38	1024.84	953.799	921.503	1082.16	1014.4	1183.71	1080.7	912.365	976.742	841.45	1203.5	1414.91	1538.7	1056.63	1374.84	1284.2	1129.84	1156.26	958.582	1088.17
2012-06-30	182	1233.46	993.595	1079.21	1260.17	1010.83	831.787	936.988	1110.93	890.906	1226.33	1101.75	1286.51	987.227	968.933	1083.87	1001.47	1014.32	1112.35	1137.74	980.92	956.593	1092.95	1055.74	1177.44	1192.21	1177.29	1002.05	1056.44	1039.59	966.64	935.338	1097.91	1026.57	1198.07	1092.48	926.482	995.639	860.488	1221.94	1428.98	1554.83	1069.85	1396.86	1300.77	1145.85	1172.67	972.148	1110.14
2012-07-01	183	1249.09	1008.23	1097.17	1282.56	1023.65	847.871	950.417	1128.6	911.184	1243.5	1115.1	1304.03	1000.63	985.031	1096.67	1014.08	1030.99	1127.11	1155.07	997.381	971.303	1109.6	1074.07	1195.83	1206.57	1192.52	1019.28	1071.62	1054.9	978.94	949.595	1110.71	1041.05	1211.91	1103.76	940.414	1016.35	877.221	1240.46	1442.32	1571.55	1085.33	1419.58	1317.32	1161.4	1188.37	985.325	1129.27
2012-07-02	184	1263.3	1023.43	1115.83	1304.9	1037.65	863.058	965.909	1145.92	930.402	1259.45	1128.02	1324.05	1013.44	1002.3	1108.94	1026	1047.07	1141.67	1175.16	1014.14	986.107	1126.62	1089.87	1215.13	1222.64	1209.28	1036.44	1085.57	1069.17	991.696	963.969	1125.62	1055.21	1225.81	1115.73	954.768	1036.63	891.877	1258.73	1458.26	1587.14	1102.01	1439.3	1333.85	1177.32	1201.66	997.868	1146.53
2012-07-03	185	1278.28	1038.15	1135.06	1326.4	1052.75	877.109	983.36	1163.28	950.082	1275.09	1140.86	1343.03	1024.3	1021.02	1122.21	1038.45	1063.89	1158.22	1193.93	1031.15	1000.02	1144.66	1104.18	1234.56	1237	1226.07	1055.62	1101.5	1084.18	1004.9	979.214	1140.13	1070.51	1241.01	1128.39	969.256	1056.73	905.701	1275.69	1474.84	1601.74	1120.1	1455.52	1349.86	1194.47	1217.52	1010.96	1164.16
2012-07-04	186	1293.33	1051.97	1152.57	1346.72	1068.19	892.243	1000.42	1181.69	969.874	1291.81	1155.58	1357.57	1034.5	1040.55	1134.5	1050.12	1079.41	1173.83	1212.2	1046.69	1013.85	1163.61	1119.14	1253.95	1251.56	1243.46	1074.01	1118.88	1099.57	1018.47	994.766	1155	1085.61	1255.86	1142.54	984.843	1077.11	920.314	1293.05	1492.92	1615.86	1139.2	1472.02	1366.97	1213.17	1231.72	1025.28	1181.98
2012-07-05	187	1307.38	1064.79	1170.07	1363.82	1083.51	907.409	1015.39	1199.09	990.134	1310.14	1169.38	1370.38	1046.27	1060.26	1147.15	1061.41	1095.5	1188.45	1227.93	1063.3	1029.02	1181.03	1136.83	1274.67	1263.88	1259.89	1090.11	1138.23	1113.75	1033.92	1009.96	1169.92	1099.86	1272.96	1156.85	1002.28	1095.5	934.868	1311.86	1511.58	1630.21	1159.02	1489.09	1382.37	1229.43	1245.52	1040.38	1199.18
2012-07-06	188	1321.01	1077.51	1187.78	1379.5	1097.88	923.811	1030.4	1215.83	1008.51	1329.12	1183.93	1384.01	1058.45	1078.73	1159	1072.97	1111.86	1203.25	1244.34	1079	1044.71	1199.12	1154.6	1296.74	1276.51	1276.74	1106.24	1156.29	1126.3	1049.61	1025.28	1185.82	1114.33	1291.27	1170.33	1020.2	1112.02	952.153	1330.66	1531.55	1644.9	1181.11	1505.62	1395.81	1245.65	1260.15	1054.89	1215.89
2012-07-07	189	1336.56	1091.02	1205.81	1396.06	1111.88	941.221	1045.47	1233.08	1026.29	1347.79	1199.28	1397.71	1070.46	1094.71	1171.18	1084.71	1128.22	1218.95	1260.36	1094.1	1063.59	1218.26	1172.9	1319.07	1290.26	1293.68	1123.49	1173.52	1139.14	1065.06	1040.84	1202.48	1128.51	1309.83	1183.57	1037.68	1128.29	970.807	1348.28	1552.82	1659.61	1204.07	1523.31	1408.48	1263.56	1278.89	1068.1	1233.52
2012-07-08	190	1353.23	1107.25	1224.08	1413.3	1125.93	959.05	1060.98	1251.81	1045.19	1367.92	1215.11	1412.04	1083.36	1108.69	1184.78	1095.86	1145.08	1234.99	1274.82	1109.75	1083.83	1238.82	1188.17	1340.17	1306.11	1312.07	1140.5	1190.91	1151.27	1080.06	1056.47	1220.27	1144.22	1328.64	1199.3	1052.11	1143.04	988.803	1365.01	1575.74	1673.4	1227.12	1541.33	1421.5	1281.02	1298.33	1080.91	1252.34
2012-07-09	191	1371.77	1124.12	1243.34	1429.45	1141.97	976.981	1077.72	1268.91	1065.03	1390.18	1231.37	1427.04	1097.82	1122.02	1199.42	1106.97	1161.58	1251.83	1288.6	1123.66	1105.08	1259.53	1203.79	1357.04	1321.98	1330.68	1155.4	1208.88	1164.45	1094.57	1072.17	1239.09	1160.81	1348.82	1216.42	1067.34	1156.43	1003.29	1380.94	1598.49	1689.45	1249.07	1560.06	1438.42	1298.52	1316.98	1094.68	1270.62
2012-07-10	192	1390.65	1141.04	1262.38	1445.2	1159.54	995.421	1094.91	1285.7	1083.48	1412.03	1247.26	1440.08	1113.63	1136.59	1213.2	1118.66	1178.29	1268.96	1302.64	1137.03	1124.19	1279.06	1220.34	1372.45	1337.92	1349.38	1171.77	1228.02	1179.46	1109.08	1089.06	1257.01	1177.86	1371.33	1234.68	1083.63	1169.62	1016.84	1396.96	1618.35	1704.13	1267.28	1580.33	1454.84	1317.07	1333.82	1109.72	1287.35
2012-07-11	193	1408.47	1161.15	1282.08	1460.43	1177.95	1014.79	1113.1	1301.09	1099.59	1432.15	1262.43	1454.29	1129.25	1150.84	1226.53	1130.54	1193.61	1286.73	1315.3	1150.89	1139.3	1297.36	1235.23	1388.79	1353.56	1368.65	1189.9	1247.63	1195.05	1124.21	1106.52	1276.19	1195.17	1393.82	1253.94	1099.48	1182.55	1030.77	1415.06	1636.9	1719.16	1284.8	1600.21	1467.85	1336.45	1349.9	1125.42	1304.93
2012-07-12	194	1425.23	1181.39	1300.71	1475.59	1195.24	1034.71	1130.87	1319.14	1116.06	1452.86	1277.74	1469.47	1144.48	1163.91	1241.01	1144.29	1208.92	1302.03	1328.4	1166.44	1154.23	1315.32	1251.49	1406.17	1368.42	1386.31	1207.66	1266.07	1209.89	1139.7	1122.39	1295.64	1214.05	1415.98	1272.76	1116.97	1197.08	1045.24	1432.94	1653	1734.74	1302.58	1618.64	1480.48	1357.44	1367.04	1141.4	1322.01
2012-07-13	195	1441.42	1199.24	1315.57	1491.73	1213.03	1054.88	1148.93	1337.32	1133.36	1471.77	1293.44	1485.45	1159.51	1178.25	1257.6	1158.04	1225.03	1317.39	1341.46	1183.6	1170.55	1330.86	1267.57	1423.71	1382.72	1403.92	1225.29	1283.48	1223.76	1155.77	1136.23	1311.96	1234.92	1436.92	1290.41	1136.06	1210.74	1059.16	1449.42	1668.99	1749.67	1320.39	1637.43	1492.3	1379.34	1386.28	1156.14	1339.29
2012-07-14	196	1457.89	1216.68	1330.81	1508.28	1229.58	1076.33	1165.39	1355.2	1150.09	1487.8	1309.26	1501.44	1174.51	1194.11	1273.85	1172.63	1240.45	1333.63	1354.46	1199.24	1185.76	1344.39	1284.4	1441.41	1398.89	1422.96	1242.19	1297.92	1238.02	1171.76	1150.7	1327.53	1255.46	1455.71	1306.69	1155.28	1226.39	1073.31	1465.92	1683.05	1765.11	1338.18	1654.81	1505.69	1402.66	1407.49	1172.55	1356.32
2012-07-15	197	1473.35	1232.7	1345.93	1523.95	1243.84	1097.79	1182.62	1373.07	1165.58	1503.69	1326.37	1516.16	1190.06	1209.39	1291.03	1189.29	1254.55	1350.08	1368.39	1217.57	1198.45	1359.39	1301.42	1460.05	1413.4	1441.89	1260.32	1310.12	1251.38	1186.14	1164.85	1342.12	1276.01	1473.9	1322.41	1174.92	1242.9	1087.94	1482.76	1696.79	1780.66	1354.58	1670.73	1520.2	1425.05	1428.08	1187.64	1373.04
2012-07-16	198	1489.93	1249.98	1359.78	1539.73	1256.79	1118.15	1199.96	1390.88	1179.88	1519.77	1343.19	1531.65	1205.55	1227.38	1309.12	1205.8	1268.45	1365.74	1382.01	1237.04	1212.65	1373.12	1319.31	1479.83	1428.82	1459.12	1279.44	1324.45	1263.74	1199.39	1179.81	1356.49	1297.66	1491.76	1337.83	1190.32	1261.34	1103.23	1499.86	1710	1797.57	1370.98	1686.73	1536.67	1444.09	1447.32	1201.83	1389.54
2012-07-17	199	1506.62	1266.52	1373.5	1556.02	1270.28	1138.35	1216.88	1408.41	1194.22	1536.58	1359.87	1546.93	1221.68	1243.96	1327.38	1220.6	1281.52	1383.45	1396.54	1257.23	1226.5	1385.89	1340.09	1498.77	1445.31	1475.92	1299.54	1338.16	1276.42	1214.21	1194.87	1371.58	1315.53	1507.87	1355.21	1205.97	1279.21	1119.31	1517.05	1723.33	1813.66	1387.09	1702.43	1552.46	1460.96	1466.47	1215.62	1406.48
2012-07-18	200	1523.04	1282.4	1386.52	1573.36	1284.94	1157.99	1233.97	1425.39	1207.74	1554.9	1377.08	1561.67	1237.76	1260.52	1344.75	1235.28	1297.87	1401.8	1412.23	1273.97	1241.67	1399.85	1361.69	1516.13	1460.5	1491.97	1320.83	1352.58	1288.05	1229.12	1207.63	1386.12	1332.1	1525.54	1372.52	1222.29	1296.6	1134.12	1534.01	1737.04	1831.36	1403.01	1721.47	1568.77	1478.85	1484.58	1229.62	1424.32
2012-07-19	201	1540.25	1296.67	1400.88	1590.11	1301.2	1176.1	1251.73	1443.53	1223.39	1574.32	1393.65	1576.61	1254.22	1277.68	1363.01	1250.26	1317.71	1421.15	1427.4	1289.21	1258.05	1412.32	1382.85	1532.49	1476.09	1509.26	1340.62	1366.62	1300.45	1242.53	1222	1400.73	1348.73	1543.3	1390.25	1239.92	1310.74	1148.45	1550.91	1750.71	1849.17	1418.03	1740.03	1584.02	1496.58	1503.2	1242.9	1442.43
2012-07-20	202	1558.1	1311.37	1415.79	1606.34	1316.3	1194.31	1269.2	1463.04	1238.08	1593.27	1410.3	1591.87	1271.24	1295.95	1380.87	1266.93	1338.75	1440.36	1441.91	1306.24	1273.8	1425.37	1403.92	1549.17	1492.85	1528.07	1360.59	1381.26	1313.26	1255.66	1237.7	1416.22	1366.8	1556.66	1406.42	1255.83	1324.5	1162.49	1567.36	1766.09	1868.26	1434.3	1761.46	1598.82	1516.25	1521.51	1257.14	1461.67
2012-07-21	203	1576.86	1325.65	1430.79	1623.29	1331.37	1214.49	1286.78	1482.78	1253.35	1612.28	1425.45	1607.71	1288.35	1312.05	1396.9	1284.28	1360.47	1457.49	1457.16	1322.9	1287.17	1438.62	1425.43	1565.14	1509.09	1546.58	1378.23	1395.58	1326.6	1268.63	1253.04	1431.74	1385.83	1570.17	1421.5	1271.24	1339.81	1177.9	1584.58	1782.21	1886.18	1450.23	1783.47	1614.11	1536.24	1544.13	1272.24	1482.89
2012-07-22	204	1595.59	1340.96	1446.06	1643.66	1345.48	1234.98	1303.84	1503.37	1269.26	1632.02	1438.9	1623.44	1305.48	1327.9	1413.04	1301.51	1381	1473.79	1471.82	1341.53	1300.69	1453.66	1445.69	1581.46	1525.73	1564.38	1394.93	1409.26	1340.3	1281.25	1269.76	1447	1404.18	1586.84	1436.79	1286	1355.35	1194.77	1600.29	1799.18	1903.52	1466.47	1805.2	1628.74	1556.5	1564.73	1288.2	1502.71
2012-07-23	205	1613.37	1357.26	1461.26	1661.88	1359.02	1254.87	1320.45	1523.39	1284.8	1651.64	1453.19	1638.91	1321.27	1345.56	1429.36	1317.26	1399.5	1489.28	1486.7	1361.5	1315.33	1469.73	1465.46	1596.79	1542.6	1582.21	1412.5	1424.58	1353.6	1294.51	1285.38	1462.79	1421.88	1606.02	1451.71	1301.26	1371.02	1211.53	1618.19	1818.34	1918.59	1482.15	1823.75	1642.78	1578.08	1580.6	1305.35	1520.9
2012-07-24	206	1630.31	1374.55	1476.2	1678.98	1373.64	1273.85	1336.01	1540.66	1298.67	1670.82	1468.7	1654.5	1336.09	1365.45	1444.83	1332.86	1417.28	1505.03	1500.69	1381.93	1331.21	1488.05	1485.69	1611.8	1555.59	1599.77	1429.07	1440.61	1369.93	1307.38	1301.52	1480.71	1441.11	1625.61	1466.74	1316.22	1385.67	1227.93	1638.12	1837.87	1935.12	1497.49	1841.45	1657.99	1599.22	1597.68	1323.29	1539.15
2012-07-25	207	1646.96	1391.62	1489.6	1696.78	1388.07	1292.09	1352.5	1556.06	1311.85	1691.39	1485	1669.42	1349.36	1384.96	1461.14	1347.76	1434.48	1521.18	1516.03	1402.94	1348.13	1507.69	1505.54	1627.77	1568.65	1614.48	1446.73	1455.97	1386.14	1320.25	1319.59	1495.75	1460.1	1643.38	1482.38	1331.4	1401.04	1241.9	1656.61	1857.29	1953.39	1513.73	1861.14	1673.21	1621.48	1614.6	1341.24	1557.49
2012-07-26	208	1662.81	1409.36	1502.98	1716.51	1403.66	1309.96	1369.29	1571.57	1325.55	1712.06	1501.31	1683.82	1364.1	1400.43	1479.25	1362.02	1449.87	1537.89	1531.29	1421.79	1363.24	1527.17	1525.14	1644.42	1583.37	1629.27	1464.14	1469.53	1400.37	1333.39	1338.76	1510.59	1478.11	1662.53	1498.37	1348.18	1416.65	1255.06	1674.65	1876.99	1970.66	1530.86	1881.24	1687.29	1645.05	1632.13	1358.08	1575.75
2012-07-27	209	1678.32	1427.34	1517.95	1733.67	1419.13	1328	1384.97	1587.76	1340.43	1731.3	1517.36	1698.69	1377.9	1415.55	1497.48	1375.99	1464.93	1556.91	1547.28	1439.91	1378.14	1545.42	1542.26	1661.59	1598.01	1646.89	1481.6	1483.7	1417.99	1346.95	1358.64	1525.79	1495.17	1682.89	1513.6	1363.97	1432.5	1267.95	1691.68	1896.25	1988.08	1548.15	1899.63	1701.65	1668.7	1650.26	1375.47	1593.22
2012-07-28	210	1693.72	1445.61	1532.28	1749.73	1433.36	1346.42	1400.08	1603.11	1355.67	1750.61	1533.74	1712.5	1391.95	1430.81	1515.38	1389.4	1479.84	1577.09	1563.91	1460.79	1392.3	1564.11	1558.91	1681.7	1613.22	1666.13	1499.6	1498.98	1436.89	1361.72	1378.51	1541.14	1512.73	1701.73	1528.32	1380.74	1450.24	1281.67	1707.58	1912.77	2006.24	1565.87	1915.92	1715.36	1692.78	1669.98	1390.52	1610.77
2012-07-29	211	1709.6	1462.72	1547.16	1765.99	1446.94	1365.29	1416.13	1619.52	1372.01	1769.28	1550.24	1727.75	1405.62	1446.19	1530.79	1402.97	1493.94	1596.83	1581.94	1482.66	1408.63	1584.62	1577.9	1699.67	1628.36	1685.41	1514.68	1514.17	1455.01	1375.58	1398.91	1556.31	1531.68	1718.1	1544.63	1396.98	1469.65	1294.91	1721.84	1929.28	2024.8	1584.49	1933.56	1730.4	1716.91	1689.81	1404.24	1628.56
2012-07-30	212	1726.43	1478.51	1562.45	1781.88	1460.66	1384.38	1432.9	1637.76	1388.28	1787.59	1568.97	1743.62	1419.08	1461.08	1544.56	1417.28	1508.99	1613.66	1600.86	1504.76	1423.95	1603.47	1598.58	1717.67	1642.76	1705.18	1530.29	1529.58	1474.3	1390.64	1419.06	1572.38	1551.39	1735.69	1560.05	1414	1487.97	1307.63	1736.68	1947.25	2043.68	1604.04	1950.37	1746.29	1740.44	1711.04	1419.57	1644.94
2012-07-31	213	1742.95	1493.68	1578.29	1797.13	1474.79	1403.7	1447.4	1655.82	1405	1805.77	1589.51	1758.64	1433.07	1479.97	1559.48	1430.67	1523.11	1633.58	1619.12	1525.91	1440.56	1622.29	1617.63	1735.09	1656.68	1724.33	1544.6	1544.33	1494.62	1406.44	1438.9	1588.08	1571.69	1752	1577.8	1430.73	1503.85	1321.31	1751.45	1963.13	2063.28	1624.49	1967.79	1761.89	1764.23	1732.82	1434.75	1662.12
2012-08-01	214	1759.31	1510.58	1594.13	1812.56	1489.5	1422.61	1461.32	1673.1	1420.06	1823.46	1610.33	1774.08	1448.69	1499.93	1573.18	1443.35	1537.23	1653.89	1637.48	1548.3	1458.27	1641.71	1636.18	1752.8	1669.38	1741.22	1557.99	1561.29	1515.4	1422.65	1457.25	1601.98	1592.88	1770.77	1597.8	1446.52	1521.71	1335.36	1766.29	1977.42	2082.73	1645.33	1983.78	1776.92	1788.4	1753.97	1452.3	1677.63
2012-08-02	215	1775.98	1528.69	1611.81	1827.76	1503.26	1441.63	1475.03	1689.34	1435.59	1840.52	1630.24	1789.98	1463.33	1519.36	1587.06	1456.61	1552.42	1674.81	1656.61	1571.08	1477.42	1660.06	1654.59	1770.42	1683.84	1758.56	1571.12	1578.76	1536.37	1439.01	1475.38	1616.41	1613.46	1790.86	1615.69	1462.05	1537.37	1348.65	1780.71	1991.79	2102.28	1666.48	2002.59	1791.72	1810.15	1774.86	1468.97	1694.32
2012-08-03	216	1792.48	1546.74	1630.47	1843.49	1519.59	1458.91	1489.74	1706.07	1449.92	1857.29	1648.21	1804.51	1477.67	1539.27	1601.09	1470.76	1567.13	1695.89	1673.91	1592.01	1495.03	1679.47	1672.36	1789.67	1698.43	1777.75	1586.32	1595.58	1556.39	1454.25	1493.76	1630.33	1633.8	1806.63	1633.66	1477.35	1555.37	1362.39	1794.51	2006.71	2122.67	1687.52	2022.08	1808.03	1831.7	1795.54	1483.89	1712.47
2012-08-04	217	1809.98	1564.67	1648.34	1858.86	1535.38	1475.37	1504.02	1723.49	1463.83	1873.98	1664.22	1818	1491.38	1561.73	1616.52	1483.86	1583.22	1713.66	1691.43	1610.07	1512.46	1699.14	1687.74	1809.07	1712.89	1798.02	1599.08	1612.55	1573.77	1468.78	1513.11	1646.52	1655.17	1821.77	1652	1491.79	1575.73	1374.93	1807.81	2022.63	2144.73	1708.26	2040.88	1823.91	1852.14	1816.07	1499.39	1731.3
2012-08-05	218	1827.78	1583.87	1666.11	1874.39	1550.97	1491.19	1518.78	1741.72	1479.82	1891.26	1679.83	1833.7	1504.88	1582.73	1632.11	1497.82	1598.69	1729.47	1709.62	1627.99	1529.68	1717.1	1703.42	1824.45	1727.4	1819.2	1612.64	1628.25	1589.75	1482.85	1531.85	1664.6	1677.06	1837.47	1670.28	1505.28	1594.52	1388.06	1823.1	2036.9	2165.76	1727.53	2058.91	1840.84	1874.74	1835.73	1514.63	1749.32
2012-08-06	219	1845.11	1602.89	1685	1890.23	1566.53	1507.23	1532.82	1760.52	1496.2	1909.53	1696.01	1849.86	1518.26	1602.39	1647.15	1514.17	1612.34	1744.83	1728.23	1646.65	1547.9	1736.82	1720.87	1843.1	1742.17	1841.16	1627.48	1644.46	1606.09	1496.09	1548.11	1683.69	1698.64	1854.9	1688.11	1520.61	1610.65	1400.71	1839.61	2052.6	2182.14	1747.65	2079.87	1857.28	1897.81	1856.73	1530.62	1769.21
2012-08-07	220	1862.08	1621.01	1702.54	1906.62	1583.67	1522.69	1546.81	1779.39	1510.15	1927.32	1711.27	1864.34	1531.03	1622.88	1664.01	1528.58	1627.08	1760.46	1746.46	1667.47	1565.39	1755.57	1739.33	1862.55	1756.76	1864.05	1642.84	1658.09	1621.44	1509.86	1564.83	1703.59	1720.47	1873.21	1703.64	1535.35	1626.45	1413.21	1857.1	2067.91	2198.04	1768.15	2097.57	1872.75	1917.86	1876.38	1548.17	1788.64
2012-08-08	221	1878.88	1640.54	1719.67	1923.42	1599.1	1537.63	1560.61	1796.86	1524.03	1944.25	1727.22	1877.79	1544.72	1642.17	1680.33	1541.86	1641.39	1776.1	1765.52	1688.18	1582.42	1772.63	1759.47	1877.89	1771.88	1887.3	1659.68	1673.49	1637.02	1526.18	1580.4	1723.69	1742.46	1891.7	1720.11	1549.77	1643.87	1425.85	1874.15	2084.04	2213.34	1787.63	2113.93	1889.49	1937.53	1892.5	1566.87	1808.7
2012-08-09	222	1895.42	1659.69	1737.49	1940.76	1614.03	1555.57	1574.83	1813.56	1538.5	1961.81	1743.62	1894.14	1558.62	1659.24	1696.28	1555.37	1656.48	1792.38	1784.64	1706.55	1598.32	1787.59	1779.32	1892.99	1787.01	1911.09	1677.03	1688.87	1653.22	1542.16	1595.43	1741.34	1763.53	1910.25	1736.71	1564.72	1659.76	1439.5	1890.87	2099.85	2229.62	1805.97	2132.78	1905.36	1957.13	1908.45	1584.91	1828.9
2012-08-10	223	1912.7	1676.25	1755.18	1959.2	1629.22	1575.39	1589.98	1831.41	1553.82	1980.57	1758.63	1908.68	1571.36	1674.45	1712.9	1569.53	1670.48	1810.59	1803.42	1723.57	1614.17	1802.99	1796.94	1910.7	1802.88	1934.53	1695.62	1706.11	1669.56	1555.05	1610.4	1757.38	1780.71	1929.29	1754.52	1579.86	1675.37	1452.8	1909.11	2115.23	2245.23	1824.58	2157.1	1921.41	1977.37	1927.36	1602.38	1849.51
2012-08-11	224	1931.25	1691.07	1772.46	1977.28	1643.33	1594.41	1604.41	1850.31	1568.95	2000.66	1773.28	1923.03	1585.75	1690.24	1730.01	1583.66	1685.92	1828.29	1820.7	1740.82	1629.29	1818.77	1812.38	1927.21	1818.18	1958.2	1713.43	1722.55	1684.75	1568.91	1625.11	1774.68	1797.64	1947.94	1772.56	1596.02	1690.05	1466.06	1926.66	2133.85	2261.08	1842.96	2177.75	1935.37	1997.62	1947.59	1621.53	1870.14
2012-08-12	225	1948.89	1705.83	1790.94	1994.97	1657.78	1612.09	1618.86	1868.49	1585.78	2021.26	1787.77	1936.98	1601.49	1705.83	1747.05	1598.56	1701.65	1845.58	1836.84	1758.83	1644.91	1835.18	1827.19	1942.7	1832.41	1979.51	1730.45	1739.21	1700.18	1582.04	1639.04	1792.43	1815.49	1965.55	1789.58	1611.55	1705.11	1479.31	1942.93	2151.43	2279.28	1858.95	2195.55	1951.27	2016.91	1968.1	1641.79	1891.49
2012-08-13	226	1967.61	1721.57	1809.88	2013.72	1671.97	1631.03	1632.34	1885.85	1602.39	2041.77	1803.88	1951.58	1615.71	1720.85	1762.03	1612.69	1719.9	1861.95	1852.7	1777.15	1659.88	1850.35	1841.93	1959.14	1848.11	1996.61	1746.65	1755.51	1714.93	1596.24	1654.88	1810.91	1833.84	1980.24	1806.48	1626.61	1720.88	1492.43	1959.58	2167.63	2298.18	1874.9	2211.67	1966.68	2035	1988.97	1661.52	1912.67
2012-08-14	227	1985.65	1736.23	1827.54	2032.81	1687.78	1650.01	1646.57	1902.26	1617.97	2062.79	1818.39	1965.45	1628.76	1736.33	1776.15	1626.51	1736.96	1877.6	1867.92	1794.7	1675.22	1867.78	1859.87	1976.69	1864.6	2013.72	1763.13	1771.76	1729.92	1611.54	1671.79	1829.28	1850.07	1993.94	1821.95	1643.4	1736.19	1506.54	1975.91	2185.31	2318.24	1890.23	2227.87	1980.49	2049.57	2008.21	1679.69	1933.94
2012-08-15	228	2001.36	1750.32	1843.09	2052.47	1703.01	1669.41	1660.56	1919.88	1634.07	2083	1833.51	1979.19	1639.83	1750.23	1790.88	1640.58	1751.2	1892.96	1883.17	1813.26	1691.23	1885.2	1877.76	1994.82	1882.52	2032.06	1779.68	1786.93	1746.66	1628.7	1689.39	1847.95	1865.47	2010.08	1837.72	1662.01	1751.66	1521.48	1993.98	2203.42	2336.64	1906.09	2243.13	1997.28	2067.28	2026.43	1696.98	1954.06
2012-08-16	229	2018.59	1764.24	1859.52	2071.76	1718.2	1688.61	1673.43	1937.2	1648.96	2102.86	1848.8	1992.56	1653.92	1765.34	1804.9	1655.08	1764.63	1909.41	1896.6	1832.15	1705.5	1900.65	1894.25	2014.02	1900.93	2050.82	1795.95	1801.05	1764.97	1646.61	1707.91	1862.86	1880.51	2029.02	1853.98	1678.85	1767.69	1535.12	2010.23	2223.41	2355.25	1922.76	2258.54	2015.16	2084.27	2045	1715.18	1975.2
2012-08-17	230	2036.47	1778.92	1874.7	2089.49	1732.14	1707.48	1685.69	1953.99	1664.83	2121.95	1863.46	2005.51	1668.95	1780.18	1817.68	1670.21	1777.94	1926.57	1911.02	1850.29	1721.33	1916.12	1909.68	2032.72	1918.49	2068.23	1813.71	1816.76	1779.86	1665.12	1724.2	1877.63	1897.8	2044.74	1869.16	1695.59	1782.32	1548.91	2026.52	2242.28	2371.96	1938.08	2275.09	2029.71	2098.83	2065.46	1732.93	1995.79
2012-08-18	231	2055.03	1793.62	1889.28	2106.31	1745.22	1727.17	1700.16	1970.34	1680.79	2140.29	1877.37	2019.5	1683.89	1796.45	1833.99	1685.88	1792.3	1941.89	1924.67	1868.15	1735.36	1931.51	1924.14	2052.12	1933.92	2084.35	1832.46	1832.23	1794.77	1684.19	1740.32	1892.16	1912.94	2058.75	1884.63	1711.24	1797.16	1564.9	2041.99	2258.83	2387.29	1953.53	2291.08	2043.47	2115.14	2086.94	1750.7	2016.03
2012-08-19	232	2072.43	1809.9	1904.05	2122.06	1760.3	1746.36	1716.39	1987.99	1696.08	2158.57	1891.86	2032.84	1697.36	1811.59	1851.66	1702.78	1807.87	1956.74	1938.53	1885.85	1749.69	1947.99	1938.6	2068.18	1948.18	2100.73	1852.05	1847.36	1811.18	1702.01	1754.99	1906.91	1929.14	2074.59	1899.75	1726.95	1810.6	1581	2057.61	2275.56	2401.85	1970.32	2306.2	2057.36	2131.4	2108.53	1768.93	2036.65
2012-08-20	233	2089.19	1826.76	1918.64	2137.51	1775.52	1766.65	1731.01	2005.23	1711.87	2177.83	1906.24	2046.46	1712.75	1825.05	1867.22	1720.61	1824.04	1970.96	1952.32	1904.35	1767.07	1967.04	1954.24	2083.26	1962.51	2117.01	1871.13	1860.43	1827.28	1718.81	1769.58	1920.03	1942.69	2092.48	1916.77	1742.98	1824.96	1596.5	2075.05	2293.04	2416.12	1986.19	2320.93	2072.05	2147.68	2129.33	1787.48	2057.31
2012-08-21	234	2107.12	1842.8	1933.99	2154.49	1790.18	1786.76	1744.66	2021.19	1727.89	2197.61	1920.99	2060.52	1727.77	1838.84	1880.53	1737.12	1840.66	1986.59	1966.28	1920.96	1784.32	1987.8	1970.33	2096.52	1977.72	2135.95	1885.84	1873.01	1843.39	1734.25	1783.56	1933.83	1956.36	2110.93	1934.69	1759.54	1839.21	1611.07	2090.3	2313.73	2432.19	2002.04	2335.68	2087.19	2163.75	2150.34	1807.38	2077.25
2012-08-22	235	2127.19	1860.65	1948.98	2171.11	1804.31	1807.21	1757.03	2035.2	1742.53	2219.01	1936.53	2074.92	1742.62	1852.61	1892.15	1755.18	1857.21	2001.37	1981.85	1936.96	1801.61	2006.27	1986.6	2108.64	1993.74	2155.06	1900.13	1886.07	1860.92	1748.42	1797.55	1947.78	1971.1	2129.09	1952.99	1775.41	1851.79	1629.26	2105.82	2331.51	2448.76	2018.51	2350.75	2100.95	2180.2	2170.51	1827.2	2098.31
2012-08-23	236	2146.59	1877.61	1964	2186.36	1820.01	1828.02	1770.59	2047.86	1757.64	2239.6	1954.19	2089.19	1756.61	1866.63	1904.91	1773.89	1871.24	2017.7	1999.54	1952.67	1819.13	2021.53	2000.57	2121.13	2011.2	2172.31	1916.52	1899.31	1877.25	1761.92	1811.92	1961	1985.65	2147.65	1971.87	1790.77	1864.62	1648.51	2120.06	2347.31	2466.6	2036.77	2366.96	2114.02	2196.02	2191.1	1845.79	2118.59
2012-08-24	237	2165.44	1894.48	1979.66	2201.42	1835.78	1846.77	1782.9	2061.73	1772.7	2258.91	1970.63	2102.4	1770.97	1881.22	1919.3	1791.19	1884.03	2034.67	2019.39	1967.57	1836.37	2035.57	2015.34	2136.13	2027.2	2187.77	1934.33	1911.87	1891.89	1776.08	1825.18	1974.93	2000.48	2166.38	1990.95	1805.81	1877.41	1665.41	2133.48	2362.81	2481.35	2054.91	2382.13	2126.53	2213.18	2211	1865.89	2139.17
2012-08-25	238	2184.02	1911.39	1993.32	2217.42	1851.22	1864.84	1794.57	2075.27	1787.86	2279.01	1987.34	2115.41	1784.86	1895.96	1935.02	1807.56	1896.32	2051.34	2039.29	1983.18	1852.69	2049.59	2028.65	2149.28	2045.07	2203.29	1951.11	1925.79	1906.04	1790.67	1838.08	1989.88	2015.07	2184.06	2008.42	1821.94	1889.19	1680.26	2148.88	2376.4	2498.29	2071.7	2396.41	2139.23	2229.84	2228.59	1884.28	2162.39
2012-08-26	239	2201.36	1928.27	2007.41	2232.45	1865.66	1885.24	1807.82	2088.69	1802.85	2297.91	2005.57	2128.96	1798.65	1910.87	1949.95	1822.03	1910.27	2067.67	2059.2	1998.59	1868.86	2064.37	2043.35	2161.68	2063.46	2217.96	1968.49	1942.92	1919.02	1803.35	1850.88	2004.85	2029.13	2201.65	2022.19	1836.47	1900.19	1696.36	2163.76	2389.5	2513.87	2087.97	2412.15	2151.53	2247.2	2246.44	1900.96	2185.51
2012-08-27	240	2219.32	1946.02	2020.76	2247.83	1880.84	1906.3	1822.17	2102.19	1818.45	2312.74	2025.05	2144.93	1812.22	1926.35	1969.54	1834.67	1924.11	2083.61	2077.41	2013	1884.33	2080.41	2057.93	2175.65	2081.92	2234.56	1984.09	1959.21	1930.32	1814.85	1863.96	2016.97	2044.81	2218.64	2037.39	1851.52	1914.76	1711.72	2178.77	2401.75	2528.55	2104.37	2427.86	2163.81	2265.01	2261.19	1917.4	2207.5
2012-08-28	241	2236.56	1963.33	2035.11	2262.62	1895.62	1926.98	1836.33	2115.72	1832.61	2325.9	2042.99	2160.74	1825.76	1940.52	1988.76	1848.16	1938.61	2099.76	2096.46	2028.76	1899.32	2095.58	2072.32	2190.55	2098.83	2253.59	2002.2	1974.16	1942.43	1827.76	1878.57	2029.57	2058.86	2237.06	2054.07	1865.95	1929.29	1726.22	2195.58	2413.96	2546.21	2120.73	2446.55	2175.78	2280.04	2275.24	1934.72	2229.86
2012-08-29	242	2253.5	1983.25	2049.15	2276.71	1909.49	1946.92	1849.66	2128.67	1848.75	2337.07	2060.06	2177.39	1838.98	1953.23	2005.08	1860.42	1951.35	2115.34	2114.55	2042.72	1915.21	2110.95	2087.21	2205.67	2113.56	2272.77	2021.17	1988.53	1952.82	1841.36	1894.01	2042.54	2072.08	2252.25	2071	1882.49	1942.17	1739.69	2213.03	2427.29	2564.34	2136.33	2463.88	2187.49	2294.22	2287.98	1952.56	2250.32
2012-08-30	243	2268.84	2003.32	2063.86	2290.47	1924.59	1967.2	1862.61	2140.93	1863.91	2349.69	2075.41	2194	1852.11	1966.98	2018.05	1873.01	1964.22	2131.68	2132.98	2058.78	1930.86	2127.17	2101.74	2219.89	2128.32	2292.23	2040.63	2003.19	1964.09	1856.16	1907.29	2054.51	2086.16	2267.76	2087.13	1896.88	1954.43	1751.09	2227.26	2440.5	2582.99	2151.13	2479.15	2200.32	2309.14	2301.17	1969.38	2269.32
2012-08-31	244	2284.17	2023.6	2078.04	2304.08	1939.86	1986.39	1875.45	2152.71	1879.36	2362.31	2088.42	2211.36	1864.96	1980.13	2031.3	1885.46	1978.23	2146.59	2151.98	2074.37	1947.99	2141.23	2116.38	2234.97	2146.34	2311.94	2058.81	2021.04	1974.49	1870.63	1920.18	2067.96	2102.38	2284.14	2103.92	1913.8	1967.58	1764.34	2241.62	2454.07	2600.97	2168.23	2495.04	2213.01	2323.19	2315.32	1985.67	2288
2012-09-01	245	2298.67	2039.34	2094.25	2319.06	1955.9	2004.64	1888.57	2165.41	1896.27	2375.94	2101.48	2229.1	1877.51	1994.72	2044.11	1899.24	1993.02	2160.93	2170.14	2090.96	1965.5	2155.11	2128.58	2248.06	2165.19	2330.66	2071.96	2037.74	1985.38	1886.45	1932.69	2080.12	2116.69	2302.04	2118.96	1931.31	1979.3	1776.31	2258.62	2468.69	2616.21	2184.25	2508.49	2225.83	2337.13	2330.58	2000.82	2307.07
2012-09-02	246	2312.29	2054.11	2108.55	2336.05	1974.93	2021.56	1902.13	2179.73	1913.08	2390.65	2114.31	2244.61	1890.67	2010.14	2056.98	1913.97	2007.68	2175.27	2186.94	2106.41	1980.37	2170.5	2140.28	2263.08	2181.58	2349.09	2084.46	2054.69	1996.87	1903.08	1944.51	2094.04	2129.74	2321.88	2132.66	1946.25	1991.87	1790.66	2275.44	2482.32	2631.02	2201.68	2522.22	2239.16	2352.81	2345.51	2014.91	2327.44
2012-09-03	247	2327.6	2069.45	2120.93	2351.24	1992.8	2038.78	1916.64	2193.32	1929.84	2406.82	2127.13	2260.14	1905.19	2026.89	2070.56	1930.6	2023.33	2190.02	2204.74	2120.92	1994.71	2186.16	2151.82	2277.65	2197.4	2368.17	2097.58	2071.31	2008.88	1920.31	1960.32	2106.99	2142.79	2341.54	2147.93	1959.92	2004.29	1804.99	2290.73	2495.63	2644.99	2218.82	2537.95	2251.61	2368.52	2360.44	2028.76	2347.16
2012-09-04	248	2342.7	2083.89	2133.16	2365.98	2010.35	2054.7	1931.36	2206.1	1946.62	2422.77	2140.56	2275.42	1919.98	2040.89	2085.58	1947.27	2039.15	2205.97	2224.83	2134.46	2007.87	2200.33	2167.36	2291.83	2213.22	2386.32	2109.31	2086.02	2020.99	1934.51	1975.35	2120.26	2157.76	2358.16	2161.81	1974.21	2015.7	1818.74	2304.26	2508.69	2658.53	2236.09	2551.73	2262.71	2383.83	2375.3	2044.81	2364.09
2012-09-05	249	2357.26	2101.84	2144.42	2379.53	2027.15	2070.4	1945.36	2218.1	1963.07	2438.35	2153.42	2289.28	1934.61	2055.01	2101.5	1961.81	2055.39	2221.02	2244.98	2150.59	2021.14	2213.53	2181.67	2308.33	2227.05	2400.71	2119.08	2099.1	2032.73	1948.22	1989.09	2134.74	2170.29	2373.29	2172.38	1987.03	2028.21	1834.64	2317.41	2521.38	2672.55	2252.25	2562.94	2273.51	2399.37	2390.74	2057.09	2382.74
2012-09-06	250	2372.44	2121.44	2155.24	2392.43	2041.73	2088.04	1958.51	2231.35	1979.59	2455.15	2164.79	2304.54	1948.52	2069.31	2118	1975.62	2069.38	2236.32	2263.91	2166.39	2034.67	2226.04	2196.25	2323.39	2242.54	2416.28	2131.4	2114.73	2045.12	1963.9	2004.86	2149.3	2180.28	2386.14	2183.49	1997.81	2040.93	1850.48	2331.9	2535.82	2685.14	2263.46	2574.4	2286.34	2414.15	2406.64	2067.78	2399
2012-09-07	251	2386.3	2139.93	2166.2	2405.67	2057.8	2106.54	1972.1	2244.81	1996.79	2470.67	2176.36	2318.34	1961.32	2081.8	2134.27	1989.18	2084.49	2250.43	2283.17	2181.01	2046.11	2238.5	2210.34	2338.97	2257.81	2430.26	2146.85	2129.44	2057.74	1978.93	2020.33	2162.22	2191.32	2397.99	2194.91	2007.77	2051.77	1863.81	2345.68	2551.35	2698.42	2273.98	2585	2297.2	2427.49	2423.14	2078.51	2415.03
2012-09-08	252	2399.6	2155.68	2177.26	2420.88	2073.4	2125.04	1986.62	2260.76	2013.93	2487.56	2187.53	2331.7	1973.15	2094.21	2148.35	2002.78	2098.33	2263.02	2302.35	2195.57	2057.41	2252.19	2226.32	2355.59	2272.12	2441.38	2159.85	2141.99	2070.29	1992.87	2036.35	2177.13	2205.29	2411.18	2206.43	2018.9	2062.16	1877.68	2360.27	2565.58	2712.45	2285.59	2598.3	2308.54	2440.51	2439.22	2090.69	2431.21
2012-09-09	253	2412.77	2171.1	2189.6	2435.28	2089.41	2144.58	2000.1	2274.51	2029.51	2502.92	2199.48	2345.31	1984.88	2108.25	2160.76	2017.13	2110.65	2276	2320.66	2211.13	2072.94	2264.84	2239.42	2372.08	2286.85	2456.62	2174.11	2153.15	2082.06	2006.61	2051.25	2193.12	2219.43	2423.47	2218.02	2031.09	2071.72	1890.82	2373.9	2580.74	2726.43	2299.34	2611.36	2320.75	2455.07	2455.85	2101.86	2444.52
2012-09-10	254	2426.43	2185.58	2200.16	2447.18	2105.93	2161.56	2013.08	2287.98	2044.7	2520.05	2214.83	2358.11	1998.79	2121.4	2171.1	2029.53	2123.01	2290.19	2338.4	2227.88	2089.12	2277.66	2255.98	2383.62	2301.12	2474.77	2187.41	2163.56	2095.68	2019.03	2064.14	2208.07	2231.25	2437.06	2230.65	2043.86	2082.79	1903.42	2387.34	2595.18	2740.85	2313.44	2626.74	2333.21	2469.03	2471.61	2111.27	2458.1
2012-09-11	255	2440.04	2201.33	2211.9	2458.72	2120.92	2177.9	2026.85	2301.85	2058.67	2535.2	2228.31	2372.69	2012.46	2133.5	2183.46	2041.98	2137.83	2303.51	2354.92	2244.79	2103.29	2288.72	2268.92	2393.79	2314.47	2490.39	2199.77	2175.83	2109.03	2033.31	2078.07	2222.01	2245.41	2452.36	2242.39	2057.51	2093.67	1916.73	2401.66	2607.24	2754.52	2326.57	2640.78	2344.7	2482.47	2487.73	2119.91	2471.37
2012-09-12	256	2455.5	2217.95	2223.52	2470.92	2135.41	2194.27	2038.6	2313.9	2073.36	2550.84	2243.05	2387.15	2024.84	2146.12	2195.45	2053.21	2152.87	2317.44	2369.49	2263.34	2117.2	2300.05	2279.88	2405.66	2329.23	2504.94	2213.47	2187.65	2121.39	2045.77	2091.08	2235.89	2257.03	2466.19	2253.63	2068.84	2104.4	1929.28	2414.69	2618.63	2766.33	2337.92	2655.76	2356.06	2495.29	2504.05	2131.68	2486.92
2012-09-13	257	2469.73	2235.9	2234.66	2483.22	2149.17	2208.44	2050.19	2325.26	2086.79	2566.58	2258.1	2400.11	2036.3	2158.38	2204.86	2065.58	2168.69	2331.93	2381.61	2282.27	2130.32	2310.47	2290.39	2414.33	2342.84	2517.81	2228.08	2196.98	2131.86	2058.92	2104.25	2249.57	2269.32	2479.75	2265.72	2080.95	2113.56	1943.83	2426.78	2630.23	2779.9	2348.01	2668.37	2365.71	2510.02	2519.97	2143.68	2499.7
2012-09-14	258	2484.49	2253.46	2245.4	2494.22	2162.86	2221.38	2061.32	2336.26	2100.92	2579.23	2272.82	2414.32	2047.6	2171.59	2216.51	2078.4	2181.57	2347.7	2392.95	2300.55	2142.85	2318.78	2300.79	2427.15	2357.61	2530.59	2242.5	2206.88	2144.6	2070	2117.09	2262.02	2283.32	2493.13	2276.6	2094	2121.76	1955.5	2439.17	2643.01	2792.54	2361.01	2681.19	2375.4	2525.12	2534.99	2153.86	2511.55
2012-09-15	259	2499.81	2268.82	2255.35	2504.86	2175.6	2234.07	2073.19	2348.14	2115.29	2591.94	2287.63	2428.79	2057.23	2185.68	2231.89	2091.12	2194.6	2363.58	2404.21	2318.85	2155.27	2326.53	2311.75	2439.56	2372.85	2544.27	2256.78	2217.83	2156.35	2079.26	2130.3	2274.03	2297.38	2506.01	2288.77	2106.2	2132.43	1968.63	2450.62	2655.87	2805.2	2376.09	2694.47	2384.42	2538.62	2549.57	2163.71	2523.68
2012-09-16	260	2514.61	2284.48	2265.09	2516.97	2188.16	2246.75	2084.5	2359.41	2128.95	2604.7	2302.98	2446.29	2068.9	2201.21	2246.73	2104.44	2206.71	2379.14	2415.17	2336.75	2171.09	2335.33	2320.65	2453.39	2386.93	2557.4	2268.06	2226.62	2168.52	2087.3	2141.45	2285.19	2311.7	2521.12	2300.84	2117.86	2142.4	1980.51	2465.05	2667.08	2817.72	2389.62	2708.61	2392.12	2551.51	2562.18	2173.8	2539.26
2012-09-17	261	2527.95	2297.12	2276.72	2529.38	2200.55	2259.96	2095.46	2370.61	2141.71	2615.36	2318.32	2464.58	2080.01	2216.21	2258.99	2120.17	2219.85	2394.79	2426.84	2351.42	2184.57	2343.91	2330.43	2466.88	2402.02	2571.87	2280.07	2234.75	2181.07	2098.28	2152.82	2293.99	2324.52	2533.96	2313.02	2129.32	2152.08	1989.37	2476.66	2681.12	2829.46	2402.81	2721.48	2400.72	2564.98	2574.79	2183.55	2554.86
2012-09-18	262	2541.45	2308.84	2287.63	2543.07	2211.76	2272.69	2105.63	2380.88	2152.81	2627.2	2333.89	2479.74	2089.51	2230.33	2269.95	2135.14	2230.33	2410.96	2439.42	2363.03	2198.21	2355.48	2342.7	2478.03	2416.44	2588.98	2293.18	2241.78	2192.71	2111.74	2166.34	2302.94	2338.63	2547.93	2325.41	2140.34	2161.48	2001.3	2490.74	2695.53	2841.5	2416.77	2732.86	2409.33	2577.18	2586.08	2193.51	2567.47
2012-09-19	263	2553.69	2319.73	2297.22	2555.82	2222.31	2285.27	2115.78	2390.24	2164.61	2640.4	2349.59	2493.86	2099.46	2243.17	2280.53	2148.79	2239.64	2425.31	2451.87	2373.84	2212.79	2368.17	2353.78	2489.57	2428.06	2604.1	2305.51	2252.16	2202.32	2124.87	2178.78	2312.32	2354.66	2563.04	2334.62	2152.74	2170.12	2012.66	2505.07	2713.92	2853.7	2430.67	2743.81	2416.99	2589.08	2597.99	2202.94	2577.31
2012-09-20	264	2566.06	2329.63	2305.63	2567.49	2231.72	2297.61	2128.47	2399.46	2176.2	2653.18	2365.51	2506.15	2109.55	2254.27	2291.04	2160.58	2254.4	2439.25	2464.12	2384.52	2225.25	2381.7	2364.9	2503.5	2440.2	2618.26	2316.84	2263.44	2209.41	2135.47	2191.99	2323.57	2370.98	2577.14	2346.27	2166.43	2182.04	2023.49	2519.87	2729.76	2864.51	2444.67	2756.8	2425.11	2601.81	2609.75	2213.13	2586.04
2012-09-21	265	2578.04	2338.47	2313.24	2579.47	2242.56	2311.23	2139.97	2409.3	2190.1	2667.31	2381.28	2519.01	2120.43	2267.1	2299.15	2173.93	2268.82	2451.53	2477.97	2396.47	2237.75	2394.83	2377.23	2515.79	2451.13	2632.73	2328.48	2274.31	2219.84	2147.39	2205.97	2336.84	2388.28	2590.21	2358.77	2178.11	2194.68	2032.54	2534.26	2745.44	2873.59	2457.54	2769.8	2437.07	2613.39	2620.88	2221.01	2595.21
2012-09-22	266	2589.21	2349.58	2321.97	2593.23	2252.97	2324.03	2153.04	2418.36	2202.72	2681.81	2396.14	2532.27	2130.81	2280.45	2307.75	2188.81	2280.1	2463.12	2490.74	2409.79	2247.42	2408.34	2389.57	2528.14	2463.16	2645.61	2340.03	2286.36	2228.9	2156.83	2220.75	2349.55	2402.41	2602.36	2371.35	2189.07	2205.99	2045.48	2547.94	2763.15	2883.44	2470.83	2784.18	2450.87	2626.8	2631.55	2229.83	2606.96
2012-09-23	267	2599.91	2361.16	2329.6	2606.93	2262.48	2336.15	2166.06	2427.98	2215.39	2694.88	2410.81	2544.65	2142.04	2294.65	2317.69	2203.07	2291.32	2475.7	2502.22	2423.02	2256.23	2421.64	2399.81	2541.64	2474.43	2660.3	2351.86	2297.75	2238.01	2165.34	2233.09	2363.14	2412.33	2614.59	2381.18	2197.76	2214.93	2058.31	2560.6	2779.94	2894.36	2483.68	2799.08	2463.57	2639.39	2645.5	2238.74	2619.02
2012-09-24	268	2610.9	2373.85	2339.93	2620.63	2273.16	2349.23	2178.54	2434.68	2226.87	2705.8	2424.03	2557.23	2150.63	2309.15	2329.98	2216.92	2301.66	2488.54	2513.12	2436.79	2265.11	2435.39	2409.33	2553.67	2486.37	2673.95	2363.33	2306.84	2248.22	2173.58	2246.09	2375.7	2422.87	2627.38	2392.1	2206.13	2223.83	2069.64	2572.39	2795.86	2904.42	2497.03	2814.3	2473.52	2652.42	2657.78	2247.9	2630.5
2012-09-25	269	2621.3	2387.7	2352.14	2633.81	2285.7	2362.4	2190.76	2441.63	2238.9	2715.7	2436.84	2568.35	2161.99	2323.02	2342.26	2231.18	2312.41	2499.87	2522.27	2451.3	2272.52	2446.85	2419.71	2563.27	2497.97	2688.86	2372.97	2315.6	2259.99	2182.89	2259.22	2388.99	2436.01	2638.02	2402.3	2215.51	2231.42	2081.14	2584.49	2810.05	2914.43	2511.62	2827.72	2484.33	2664.23	2671.75	2256.68	2642.19
2012-09-26	270	2633.82	2401.39	2363.4	2646.82	2296.47	2375.58	2203.51	2447.97	2249.23	2725.63	2446.84	2580.7	2173.55	2333.52	2354.22	2247.22	2321.63	2512.85	2529.94	2465	2279.9	2458.05	2429.95	2569.89	2507.11	2703.32	2383.02	2323.99	2270.81	2191.77	2271.68	2402.65	2451.31	2650.5	2413.19	2223.08	2238.42	2091.84	2596.4	2823.15	2922.8	2524.97	2840.86	2495.39	2676.79	2684.45	2265.14	2654.99
2012-09-27	271	2645.48	2415.23	2374.91	2660.55	2305.41	2386.7	2217.15	2455.77	2260.19	2737.29	2455.61	2591.45	2185.6	2343.47	2366.66	2262.85	2331.77	2526.4	2540.29	2476.68	2286.9	2468.42	2438.34	2576.18	2515.81	2715.28	2392.24	2332.12	2281.48	2204.47	2281.99	2417.98	2466.44	2664.26	2423.55	2233.24	2244.54	2100.67	2609.45	2835.55	2929.05	2536.92	2853.36	2506.31	2688.06	2695.55	2273.27	2665.1
2012-09-28	272	2657.33	2428.04	2385.45	2673.67	2313.3	2397.56	2230.61	2465.5	2269.63	2746.56	2464.35	2604.63	2195.59	2354.21	2378.94	2276.79	2338.21	2540.4	2552.44	2486.02	2294.81	2478.6	2445.31	2585.19	2527.79	2728.66	2403.71	2340.22	2289.63	2214.89	2292.67	2432.68	2478.88	2676.16	2433.83	2244.52	2253.42	2109.47	2623.05	2847.6	2938.45	2546.33	2865.39	2515.23	2698.06	2704.39	2285.51	2674.85
2012-09-29	273	2669.34	2441.24	2395.3	2687.29	2320.11	2408.02	2244.38	2473.63	2281.49	2756.62	2471.45	2619.55	2206.98	2363.51	2391.85	2290.31	2344.95	2553.26	2564.37	2497.13	2304.28	2490.43	2451.52	2596.26	2538.71	2739.74	2413.6	2351.84	2297.66	2224.16	2304.41	2446.71	2491.58	2684.22	2443.32	2252.5	2266.37	2118.54	2635.24	2858.1	2951.13	2556.02	2874.9	2523.55	2708.77	2712.13	2295.46	2684.88
2012-09-30	274	2680.25	2454.1	2405.34	2700.12	2326.85	2420.94	2257.87	2480.63	2295.15	2768.95	2478.8	2633.08	2218.66	2373.74	2402.36	2303.18	2355.36	2566.4	2576.24	2506.44	2314.7	2501.64	2457.52	2606.71	2547.67	2750.98	2421.79	2364.08	2306.07	2230.6	2316.77	2458.84	2504.99	2690.54	2453.81	2262.76	2275.99	2127.81	2645.89	2869.47	2963.62	2569.53	2885.69	2530.98	2718.15	2718.69	2307.94	2697.55
2012-10-01	275	2691.87	2467.74	2416.11	2714.43	2334.08	2433.01	2271.2	2486.92	2308.82	2782.63	2487.48	2646.81	2231.39	2382.85	2409.61	2315.07	2365.77	2580.14	2587.44	2515.29	2326.09	2515.81	2464.13	2615.57	2556.06	2765.04	2429.64	2374.35	2312.59	2236.8	2327.76	2471.64	2519.99	2696.53	2466.46	2277.41	2288.72	2135.24	2656.09	2876.5	2975.34	2581.03	2894.94	2538.71	2728.17	2726.1	2318.81	2706.84
2012-10-02	276	2703.56	2479.66	2426.04	2730.18	2342.05	2443.7	2283.33	2492.52	2322.94	2794.71	2496.99	2659.36	2246.09	2392.29	2418.7	2327.74	2378.2	2594.2	2598.21	2522.19	2335.34	2530.91	2471.57	2627.45	2563.75	2778.25	2437.21	2382.31	2317.98	2242.37	2339.47	2485.63	2533.57	2702.72	2481.34	2293.64	2300.29	2144.14	2665.32	2887.95	2984.73	2592.05	2904.33	2547.74	2735.74	2736.56	2328.8	2716.55
2012-10-03	277	2714.46	2491.71	2433.62	2745.14	2349.13	2456.07	2294.01	2500.76	2336.59	2805.66	2506.49	2673.31	2260.78	2401.99	2427.89	2340.9	2391.3	2606.55	2607.98	2529.3	2344.16	2544.11	2479.25	2640.04	2572.55	2789.95	2446.33	2388.2	2324.31	2247.99	2349.39	2498.69	2546.81	2714.57	2493.98	2308.76	2310.18	2152.49	2674.48	2897.17	2997.13	2600.53	2913.43	2557.96	2744.39	2748.49	2338.71	2725.36
2012-10-04	278	2726.02	2502.13	2440.5	2757.49	2357.99	2467.87	2303.57	2508.17	2349.99	2815.71	2518.1	2686.75	2274.11	2411.9	2435.41	2353.12	2407.02	2618.78	2620.34	2540.97	2353.65	2554.5	2486.66	2651.99	2580.59	2802.32	2457.82	2395.43	2332.97	2255.16	2357.28	2509.74	2557.89	2728.24	2504.02	2325.06	2318.23	2160.85	2685.25	2904.95	3008.71	2612.65	2922.06	2569.42	2750.52	2761.34	2350.42	2736.9
2012-10-05	279	2737.32	2513.37	2446.32	2768.07	2366.29	2479	2311.2	2516.13	2363.44	2824.19	2530.63	2700.9	2285.78	2420.99	2443.6	2363.09	2419.78	2630.06	2627.37	2551.88	2363.22	2561.2	2497.29	2664.27	2588.2	2812.82	2469.2	2406.94	2341.36	2261.7	2368.31	2520.64	2569.45	2743.26	2515.5	2340.26	2324.24	2171.01	2696.16	2913.96	3020.09	2623.03	2930.51	2581.56	2756.17	2777.4	2359.47	2747.51
2012-10-06	280	2749.16	2523.41	2453.8	2777.27	2374.29	2489.51	2317.98	2526.39	2376.34	2832.78	2542.64	2715.03	2294.96	2429.34	2453.08	2373.84	2429.62	2641.28	2632.32	2560.88	2375.62	2568.71	2509.3	2676.5	2596.44	2825.72	2479.49	2415.97	2351.43	2268.33	2377.71	2530.5	2582.65	2754.37	2528.18	2352.5	2331.91	2183.15	2707.78	2923.27	3032.51	2635.26	2939.63	2594.71	2761.48	2791.22	2368.89	2757.89
2012-10-07	281	2762.25	2531.93	2461.44	2785.29	2381.87	2500.54	2324.09	2538.72	2388.22	2842.81	2552.34	2728.59	2305.76	2436.61	2464.3	2384.31	2440.89	2652.65	2637.82	2573.12	2389.22	2581.55	2522.08	2689.64	2605.05	2836.67	2492.51	2425.51	2362.72	2275.05	2388.37	2542.12	2594.27	2763.3	2539.5	2364.1	2343.24	2195.28	2717.95	2932.9	3044.43	2644.51	2948.2	2607.35	2771.4	2803.94	2378.7	2769.43
2012-10-08	282	2774.81	2539.82	2467.85	2793.64	2388.38	2511.77	2329.7	2549.72	2399.47	2851.89	2563.9	2740.53	2316.06	2443.93	2476.68	2394.2	2454.15	2664.75	2643.61	2587.03	2402.17	2594.07	2532.97	2701.15	2614.09	2845.79	2504.65	2436.25	2374.31	2283.06	2397.14	2552.42	2606.21	2773.44	2550.26	2376.48	2352.64	2207.16	2727.78	2942.04	3053.68	2659.12	2957.05	2618.21	2781.58	2817.81	2390.05	2782.59
2012-10-09	283	2785.37	2548.3	2475.17	2802.62	2395.93	2522.62	2336.96	2560.68	2412.55	2861.17	2575.89	2752.86	2325.52	2454.34	2486.37	2401.35	2466.66	2676.34	2652.98	2602.64	2413.92	2606.06	2542.98	2712.38	2622.47	2851.27	2515.39	2448.41	2384.78	2291.53	2406.74	2561.89	2618.42	2780.66	2562.32	2387.22	2359.4	2218.15	2737.79	2949.52	3063.28	2672.65	2967.57	2628.55	2789.83	2833.81	2401.25	2796.24
2012-10-10	284	2795.45	2558.16	2482.93	2814.45	2404	2536.07	2343.04	2570.92	2424.15	2869.03	2586.96	2766.75	2333.81	2462.84	2495.99	2409.73	2475.75	2688.59	2660.59	2616.98	2423.4	2618.83	2552.8	2721.12	2628.1	2855.62	2524.67	2461.65	2396.86	2303.36	2415.64	2573	2629.08	2786.97	2573.53	2398.31	2370.84	2229.11	2748.68	2957.51	3075.07	2684.97	2973.54	2639.6	2798.79	2848.54	2411.63	2808.61
2012-10-11	285	2805.52	2568.01	2487.86	2826.97	2412.69	2547.73	2352.48	2581.34	2437.27	2877.66	2596.68	2781.13	2341.7	2472.41	2504.95	2417.38	2485.4	2699.21	2670.65	2629.02	2434.33	2632.52	2562.49	2724.9	2633	2859.26	2536.82	2473.3	2407.97	2315.53	2423.14	2581	2637.44	2797.34	2584.56	2409.31	2382.7	2241.77	2756.5	2964.6	3085.58	2696.99	2981.12	2650.22	2807.8	2861.95	2418.8	2818.98
2012-10-12	286	2815.27	2578.01	2492.95	2838.9	2422.05	2560.64	2363.02	2592.29	2446.7	2886.3	2605.89	2793.47	2349.82	2483.56	2513.94	2423.98	2495.09	2712.09	2682.02	2637.26	2443.79	2645.73	2569.93	2727.26	2637.56	2864.05	2548.76	2482.08	2419.88	2326.53	2431.21	2588.37	2645.99	2806.95	2594.66	2419.96	2392.37	2253.91	2763.64	2971.04	3095.47	2710.3	2985.55	2660.98	2818.25	2873.41	2428.23	2826.5
2012-10-13	287	2823.97	2588.96	2498.5	2850.87	2433.7	2573.71	2373.36	2602.35	2455.72	2893.85	2613.94	2804.58	2356.32	2493.51	2523.71	2434.08	2502.45	2726.38	2694.4	2647.54	2452.45	2654.52	2579.21	2731.97	2644.11	2869.35	2558.96	2493.56	2433.08	2338.07	2439.02	2594.77	2656.02	2817.7	2602.73	2427.41	2399.95	2264.98	2773.96	2981.48	3106.93	2722.57	2988.42	2672.31	2829.91	2887.28	2439.61	2833.61
2012-10-14	288	2832.87	2599.56	2503.72	2861.35	2445.37	2587.19	2381.35	2611.56	2465.29	2901.96	2621.08	2815.93	2364.41	2501.38	2533.24	2445.05	2510.49	2738.28	2706.74	2657.23	2460.64	2659.41	2587.78	2736.84	2650.91	2876.99	2566.69	2502.76	2443.83	2348.85	2446.42	2601.21	2666.05	2829.89	2613.64	2438.18	2408.99	2274.63	2785.33	2990.96	3119.14	2734.25	2995.43	2678.63	2840.83	2900.72	2449.69	2838.59
2012-10-15	289	2842.67	2609.48	2509.67	2872.68	2454.1	2598.46	2387.88	2619	2474.14	2909.7	2628.64	2827.51	2369.24	2507.42	2540.79	2456.19	2519.27	2750.53	2717.52	2667.66	2469.73	2664.13	2596.84	2741.81	2656.71	2885.34	2573.91	2511.76	2452.97	2360.78	2453.45	2607.26	2675.59	2840.75	2623.67	2447.16	2420.65	2285.28	2795.92	2998.76	3132.14	2746.8	3002.52	2683.3	2850.42	2914.07	2461.86	2842.02
2012-10-16	290	2853.15	2618.06	2516.02	2883.45	2463.89	2604.34	2394.9	2626.92	2482.42	2917.39	2636.11	2839.26	2377.89	2513.38	2548.81	2467.19	2529.99	2761.04	2726.09	2678.69	2480.11	2668.01	2605.19	2746.73	2661.56	2894.06	2580.17	2519.84	2462.83	2372.58	2459.72	2614.32	2683.91	2851.93	2630.87	2455.31	2432.18	2298.27	2804.92	3006.37	3146.52	2758.54	3007.42	2688.15	2856.83	2927.34	2473.2	2846.19
2012-10-17	291	2862.6	2627.33	2522.01	2894.19	2472.38	2609.15	2403.58	2635.9	2488.79	2926.41	2643.03	2849.38	2388.38	2522.88	2556.62	2475.16	2541.91	2771.64	2734.59	2689.91	2490.67	2674.87	2614.24	2750.41	2666.95	2902.34	2584.52	2527.29	2471.07	2383.02	2468.63	2621.89	2690.96	2862.11	2641.58	2464.25	2441.62	2310.56	2814.24	3018.41	3158.82	2769.15	3010.95	2692.2	2859.63	2940.52	2485.68	2850.45
2012-10-18	292	2872.37	2635.74	2527.39	2905.35	2479.35	2613.79	2413.32	2645.28	2494.92	2936.2	2649.25	2859.39	2400.51	2532.55	2564.8	2484.94	2552.72	2778.09	2742.05	2700.34	2500.65	2683	2620.62	2753.81	2671.46	2909.1	2588.88	2535.16	2477.18	2392.08	2479.8	2626.87	2699.34	2872.03	2651.85	2474.94	2446.64	2320.81	2824.81	3030.69	3170.7	2777.89	3014.99	2695.96	2862.57	2953.33	2496.08	2860.35
2012-10-19	293	2881.52	2642.51	2531.82	2916.67	2488.87	2618.5	2422.62	2655.71	2500.68	2947.98	2655.89	2869.43	2409.61	2542.6	2573.22	2492.78	2562.95	2784.15	2748.3	2709.13	2510.38	2693.94	2624.92	2756.28	2677.99	2917.12	2594.37	2543.47	2486.81	2401.17	2488.31	2631.67	2707.32	2882.89	2663.29	2482.89	2455.06	2329.18	2833.93	3041.43	3181.66	2785.45	3020.55	2702.09	2865.93	2964.97	2505.7	2872.74
2012-10-20	294	2891.26	2650.23	2537.07	2927.02	2498.44	2625.97	2431.91	2663.94	2505.56	2958.95	2663.15	2880.01	2417.54	2551.11	2580.06	2500.41	2574.75	2793.97	2753.25	2718.92	2518.7	2705.58	2628.93	2758.95	2685.11	2923.53	2601.31	2550.97	2495.43	2411.96	2494.77	2639.62	2716.98	2891.07	2674.4	2490.14	2462.43	2339.61	2842.8	3052.49	3188.97	2789.18	3028.02	2705.41	2871.31	2975.51	2514.94	2879.81
2012-10-21	295	2899.54	2658.68	2541.62	2936.99	2508.34	2636.1	2442.73	2671.45	2512.57	2969.57	2670.23	2890.89	2426.48	2561.97	2588.49	2507.94	2585.18	2805.4	2763.28	2727.56	2525.09	2715.82	2631.88	2761.63	2690.54	2931.28	2609.1	2560.74	2500.68	2419.82	2499.22	2646.8	2727.8	2898.15	2684.22	2500.24	2469.34	2349.28	2850.69	3064.62	3193.77	2791.6	3033.93	2708.98	2877.37	2982.48	2521.39	2883.33
2012-10-22	296	2905.27	2668.34	2546.59	2945.52	2517.38	2644.63	2453.7	2680.16	2519.78	2979.83	2676.96	2901.22	2434.71	2571.78	2597.21	2516.28	2595.32	2817.2	2775.04	2736.05	2531.25	2727.08	2633.93	2763.72	2699.25	2940.55	2616.12	2570.98	2504.03	2424.34	2501.57	2651.99	2738.96	2904.69	2692.89	2509.04	2476.25	2358.75	2855.73	3078.91	3197.85	2795.39	3038.1	2713.89	2884.83	2987.36	2530.2	2889.02
2012-10-23	297	2910.21	2676.41	2552.34	2955.23	2526.61	2651.75	2464.91	2687.21	2527.71	2986.98	2683.73	2911.16	2443.85	2582.47	2605.3	2524.42	2604.17	2827.24	2786.03	2744.9	2534.52	2736.01	2639.42	2765.82	2707.61	2949.55	2624.85	2583.17	2509.79	2427.9	2508.3	2656.64	2750	2913.98	2704.17	2514.84	2482.77	2367.79	2862.96	3093	3202.02	2799.61	3042.52	2717.24	2893.55	2995.57	2537.57	2892.92
2012-10-24	298	2915.86	2682.28	2558.76	2965.22	2536.36	2658.42	2476.09	2695.62	2538.21	2994.81	2690.56	2920.91	2453.11	2591.13	2612.28	2531.82	2612.49	2836.53	2794.53	2754.02	2538.38	2744.14	2647.4	2767.85	2712.97	2958.88	2633.11	2594.9	2519.37	2431.81	2517.56	2661	2760.13	2920.5	2714.09	2521.69	2488.97	2376.94	2867.99	3104.34	3206.93	2805.69	3047.79	2719.48	2903.87	3004.42	2544.6	2895
2012-10-25	299	2920.73	2690.21	2566.73	2976.06	2546.87	2665.35	2484.74	2702.65	2549.52	3003.96	2697.79	2932.13	2461.95	2600.47	2618.53	2538.23	2619.56	2846.25	2799.63	2762.72	2547.24	2753.49	2654.94	2775.59	2719.95	2968.22	2640.85	2605.76	2527.26	2436.44	2524.63	2664.96	2767.68	2923.88	2723	2527.69	2495.79	2384.87	2869.17	3116.16	3213.13	2811.04	3053	2724.73	2913.16	3014.02	2551.42	2896.37
2012-10-26	300	2924.81	2698.72	2575.43	2986.63	2554.19	2672.47	2490.81	2711.29	2557.01	3012.02	2704.63	2942.77	2472	2607.99	2622.65	2544	2625.54	2857.08	2805.85	2773.29	2555.09	2760.44	2663.84	2783.49	2725.24	2977.52	2647.64	2616.72	2532.49	2439.89	2527.18	2669.57	2776.18	2932.79	2733.53	2531.19	2504.12	2389.79	2870.62	3128.03	3220.25	2817.87	3057.61	2729.37	2921.19	3024.12	2559.21	2897.4
2012-10-27	301	2928.11	2707.93	2584.61	2997.57	2560.52	2677.6	2494.89	2721.88	2564.86	3021.61	2710.05	2953.42	2477.6	2616.15	2626.74	2552.27	2632.42	2867.64	2814.65	2784.42	2560.16	2766.88	2671.2	2789.84	2731.15	2985.68	2654.01	2626.94	2536.68	2443.14	2531.06	2675.47	2785.23	2943.82	2742.74	2534.89	2512.69	2397.02	2878.57	3137.37	3228.26	2826.05	3060.27	2735.17	2929.28	3036.34	2567.62	2898.62
2012-10-28	302	2931.64	2716.47	2593.35	3009.35	2567.7	2681.57	2499.22	2732.35	2574.07	3032.63	2714.92	2964.05	2483.18	2623.94	2631.82	2564.08	2637.09	2878.04	2823.82	2792.91	2564.15	2774.35	2680.72	2796.29	2735.67	2995.26	2659.46	2636.75	2545.75	2448.93	2540.81	2680.55	2791.91	2951.65	2751.51	2539.98	2520.32	2404.26	2889.84	3147.56	3237.26	2833.82	3063.57	2739.63	2936.88	3046.74	2577.99	2900.43
2012-10-29	303	2935.24	2724.62	2603.3	3019.57	2577.06	2684.74	2503.1	2742.93	2584.13	3041.67	2720.58	2973.65	2489.33	2631.22	2639.53	2574.95	2639.67	2888.14	2833.82	2800.81	2569.27	2780.56	2690.04	2802.92	2740.48	3003.75	2664.52	2646.65	2556.12	2453	2550.55	2686.39	2798.83	2955.14	2760.01	2545.2	2529.38	2410.57	2894.45	3159.21	3245.78	2840.45	3067.53	2743.22	2944.79	3053.78	2588.48	2906.09
2012-10-30	304	2939.7	2732.26	2612.08	3029.54	2587.34	2687.97	2505.9	2753.26	2591.97	3049.74	2726.94	2982.31	2495.37	2637.13	2646.44	2584.16	2642.33	2896.68	2845.03	2806.89	2577.06	2785.82	2698.04	2810.24	2745.46	3012.24	2669.42	2655.61	2566.47	2456.09	2556.08	2691.65	2806.68	2960.37	2771.19	2551.65	2536.2	2416.24	2895.61	3169.64	3253.03	2845.95	3069.01	2747.08	2952.35	3060.21	2595.75	2911.44
2012-10-31	305	2945.57	2740.48	2618.95	3037.37	2596.37	2689.6	2508.53	2762.18	2598.85	3056.56	2732.54	2990.26	2502.51	2644.28	2651.64	2592.74	2644.89	2903.84	2857.72	2813.49	2585.97	2792.42	2705.99	2813.46	2750.9	3020.67	2673.54	2665.46	2576.86	2458.85	2557.4	2696.57	2814.41	2968.93	2782.45	2558.99	2543.19	2421.03	2896.95	3178.59	3258.47	2850.56	3070.39	2750.78	2960.88	3067.84	2602.38	2915.59
2012-11-01	306	2951.48	2749.91	2623.69	3043.81	2604.48	2691.72	2512.12	2772.11	2606.47	3062.33	2738.25	2999.19	2508.42	2651.98	2657.45	2601.87	2647.31	2911.09	2871.18	2822.46	2594.59	2802.01	2714.68	2816.22	2756.69	3029.11	2675.77	2675.72	2586.38	2461.21	2559.01	2703.26	2822.98	2976.32	2792.27	2562.87	2549.95	2426.43	2900.9	3186.34	3265.35	2854.9	3074.92	2754.42	2970.76	3073.92	2611.44	2921.51
2012-11-02	307	2956.51	2757.29	2628.1	3049.66	2611.69	2695.34	2515.04	2780.73	2613.58	3069.15	2746.2	3008.51	2513.1	2660.34	2664.35	2610.69	2648.8	2919.43	2884.07	2830.18	2599.69	2812.78	2724.06	2819.85	2762.5	3037.01	2679.29	2683.37	2594.18	2463.76	2560.77	2711.46	2834.21	2985.17	2802.1	2567.72	2555.11	2431.75	2903.91	3192.95	3272.63	2862.25	3081.4	2758.43	2979.11	3076.12	2621.44	2927.77
2012-11-03	308	2961.01	2763.32	2631.24	3056.49	2617.16	2698.63	2516.63	2788.86	2620.5	3074.96	2755.2	3017.77	2520.44	2668.06	2669.97	2617.97	2651.59	2928.78	2893.53	2838.1	2602.34	2823.9	2733.59	2822.76	2766.92	3045.76	2686.1	2691.43	2602.95	2465.49	2561.78	2716.58	2843.51	2991.02	2810.26	2571.77	2558.43	2438.05	2905.54	3201.35	3278.3	2871.55	3089.15	2763.01	2983.19	3077.94	2634.12	2930.35
2012-11-04	309	2965.38	2770.28	2634.33	3063.17	2622.88	2703.96	2520.22	2797.69	2626.81	3081.75	2764.48	3023.31	2528.98	2675.54	2674.53	2624.08	2657.13	2937.25	2900.25	2844.26	2606.43	2834.13	2741.78	2828.02	2770.16	3054.45	2693.42	2699.61	2611.95	2469.62	2563.1	2724.1	2851.46	2998.67	2818.54	2576.34	2565.03	2441.83	2907.47	3210.53	3282.2	2878.89	3095.87	2767.8	2990.14	3078.52	2646.01	2931.32
2012-11-05	310	2969.82	2777.09	2640.7	3071.01	2629.85	2710.85	2525.57	2807.19	2634.06	3087.1	2773.75	3026.65	2537.92	2683.11	2680.22	2629.7	2665.05	2945.24	2902.27	2847.58	2611.22	2843.03	2748.75	2834.82	2773.13	3061.56	2700.04	2707.75	2621.77	2476.38	2564.76	2731.23	2853.68	3006.81	2825.77	2582.43	2570.41	2447.9	2910.02	3218.38	3284.87	2884.82	3100.83	2772.32	2996.86	3079.76	2657.01	2933.54
2012-11-06	311	2973.77	2784	2646.51	3076.56	2636.35	2718.76	2528.38	2816.66	2640.58	3092.22	2781.55	3030.36	2546.81	2690.79	2684.46	2637.74	2673.54	2953.74	2903.88	2849.77	2612.01	2851.99	2755.7	2842.19	2776.48	3068.84	2707.15	2716.37	2632.89	2481.94	2566.58	2736.57	2855.74	3015.02	2832.8	2589.44	2577.59	2454.43	2914.95	3225.11	3289.01	2890	3108.71	2776.69	3003.12	3086.11	2665.21	2938.17
2012-11-07	312	2976.64	2791.05	2649.25	3083.14	2641.26	2726.68	2530.35	2824.47	2646.63	3097.05	2785.78	3035.69	2555.18	2699.2	2688.75	2642.96	2680.27	2961.02	2905.81	2855.43	2613.2	2858.35	2765.93	2847.17	2781.76	3076.05	2715.68	2724.89	2642.54	2486.45	2569.46	2738.86	2859.52	3023.56	2839.99	2595.62	2583.5	2459.6	2919.03	3233.54	3293.11	2896.3	3117.45	2782.02	3009.69	3089.34	2672.54	2945.33
2012-11-08	313	2979.62	2798.99	2651.05	3091.55	2645.21	2734.28	2532.57	2831.36	2653.14	3101.9	2788.59	3044.24	2563.01	2707.61	2692.22	2647.12	2687.47	2966.42	2908.7	2861.04	2614.42	2864.38	2774.69	2853.96	2785.64	3080.8	2724.43	2734.74	2650.32	2491.03	2572.45	2740.68	2863.75	3031.44	2848.04	2599.91	2591.17	2464.91	2920.36	3239.37	3298.65	2904.02	3120.57	2787.19	3015.84	3090.73	2677.89	2953.99
2012-11-09	314	2983.54	2807.21	2652.58	3100.77	2649.87	2742.45	2535.65	2837.65	2659.03	3106.67	2790.96	3051.27	2570.29	2716.33	2696.93	2653.59	2695.11	2970.02	2913.46	2867.56	2618.29	2868.64	2782.83	2863.5	2790.99	3084.31	2731.98	2742.98	2657.84	2495.34	2574.54	2742.45	2872.19	3039.05	2856.04	2605.88	2597.91	2467.14	2922.01	3246.37	3303.33	2910.01	3121.84	2792.55	3021.77	3094.65	2682.55	2961.28
2012-11-10	315	2989.92	2814.99	2654.1	3108.98	2655.79	2751.28	2536.95	2844.54	2663.51	3112.16	2793.86	3059.11	2575.37	2722.25	2700.95	2660.03	2701.77	2974.87	2919.47	2874.63	2620.7	2870.22	2791.26	2871.08	2798.44	3088.48	2738.96	2752.03	2666.31	2498.47	2575.43	2743.87	2882.63	3046.41	2863.42	2612.46	2605.51	2469.77	2925.05	3253.44	3306.43	2913.62	3126.14	2798.97	3027.26	3099.08	2685.91	2969.33
2012-11-11	316	2997.88	2821.37	2656.34	3116.53	2661.88	2759.84	2538.23	2851.29	2667.51	3118.01	2797.91	3066.78	2578.25	2727.72	2702.8	2662.32	2705.92	2979.51	2924.64	2882.44	2622	2872.55	2798.06	2876.45	2805.08	3094.02	2747.06	2762.44	2673.69	2501.27	2576.43	2749.02	2892.97	3049.36	2869.26	2615.74	2615.26	2472.1	2930.61	3261.76	3310.44	2917.39	3131.83	2803.41	3031.37	3104.27	2688.81	2976.68
2012-11-12	317	3003.9	2827.87	2658.97	3125.37	2669.16	2767.1	2539.81	2855.76	2672.33	3124.26	2804.24	3074.05	2581.69	2735.48	2706.42	2662.94	2707.28	2986.57	2927.4	2892.25	2627.77	2876.24	2804.19	2880.47	2811.84	3100.18	2753.11	2772	2679.19	2505.98	2579.68	2755.64	2902.82	3050.31	2874.65	2619.21	2623.11	2477.75	2936.47	3268.36	3314.67	2922.81	3137.35	2807.86	3033.27	3107.6	2695.52	2983.25
2012-11-13	318	3009.74	2833.9	2661.59	3133.8	2675.27	2773.25	2540.73	2858.12	2678.56	3130.31	2810.31	3079.08	2585.16	2743.46	2713.3	2662.98	2709.27	2992.85	2929.77	2899.8	2633.4	2878.7	2808.94	2885.71	2817.92	3105.19	2756.85	2779.13	2684.11	2509.35	2582.26	2760.46	2911.25	3050.75	2879.86	2622.06	2626.84	2484.23	2941.81	3274.75	3319.22	2929.26	3142.37	2813.3	3034.5	3109.61	2700.84	2989.81
2012-11-14	319	3015.03	2838.53	2663.84	3138.95	2680.06	2776.76	2542.35	2859.05	2684.93	3136.83	2815.9	3081.88	2589.42	2749.45	2721.52	2662.99	2713.26	2999.09	2931.46	2905.67	2637.63	2883.77	2812.92	2887.46	2824.38	3109.87	2761.43	2784.91	2691.83	2512.44	2586.64	2763.01	2917.35	3052.38	2884.81	2623.06	2631.74	2489.42	2946.12	3281.51	3327	2934.78	3145.93	2817.84	3040.27	3111.51	2702.82	2995.6
2012-11-15	320	3018.87	2842.42	2665.87	3144.15	2683.25	2779.31	2546.09	2859.78	2691.5	3143.89	2822.63	3084.83	2593.36	2755.44	2729.88	2663	2716.46	3006.25	2932.77	2911.61	2641.67	2889.79	2816.1	2888.27	2833.11	3112.4	2764.18	2790.3	2701.56	2515.17	2591.81	2764.17	2922.09	3056.77	2888.74	2623.92	2638.02	2494.62	2948.53	3288.49	3335.93	2938.98	3147.48	2819.98	3049.57	3115.88	2703.97	3000.58
2012-11-16	321	3022.39	2847.87	2667.69	3147.35	2684.65	2782.89	2550.67	2861.18	2697.53	3149.08	2829.64	3089.97	2595.34	2761.03	2737.19	2663.05	2720.22	3012.96	2934.33	2918.1	2645.16	2897.16	2819.69	2890.93	2841.99	3115.97	2767.45	2795.11	2709.45	2520.64	2598.8	2766.31	2926.89	3059.48	2892.19	2624.82	2645.37	2500.73	2952.78	3291.02	3345.04	2942.03	3148.46	2820.98	3057.25	3121.85	2706.33	3003.75
2012-11-17	322	3024.18	2855.81	2669.4	3152.62	2686.2	2785.02	2555.76	2862.77	2703.07	3151.34	2835.67	3095.42	2596.34	2766.93	2742.81	2663.1	2725.01	3017.87	2937.28	2924.52	2648.48	2900.54	2821.92	2893.1	2849.47	3120.31	2770.73	2797.67	2716.76	2524.8	2606.95	2769.6	2931.21	3060.17	2894.69	2625.61	2652.22	2508.29	2960.36	3293.56	3354.14	2944.94	3152.14	2821.63	3063	3124.2	2709.52	3008.46
2012-11-18	323	3026.01	2864.14	2671.34	3158.8	2688.25	2788.57	2558.35	2865.14	2709.57	3152.84	2840.3	3099.61	2597.82	2773.86	2746.47	2663.27	2728.88	3025.75	2942.26	2930.47	2652.3	2901.34	2823.3	2894.24	2855.87	3124.81	2774.87	2798.65	2725.77	2528.27	2616.05	2774.49	2934.78	3062.46	2898.37	2626.25	2659.67	2514.32	2965.66	3296.32	3360.48	2948.63	3156.7	2822.68	3067	3124.66	2713.04	3011.92
2012-11-19	324	3027.13	2872.16	2674.51	3166.03	2689.42	2792.72	2559.36	2867.98	2715.61	3157.03	2844.07	3101.59	2600.11	2781.75	2749.61	2663.39	2732.81	3029.2	2947.32	2936.09	2659.31	2901.36	2824.09	2898.29	2863.16	3128.41	2779.16	2800.15	2736.41	2533.53	2619.89	2780.63	2941.02	3064.76	2901.46	2626.99	2667.57	2519.27	2966.62	3299.93	3365.41	2951.05	3161.03	2824.41	3069.18	3125.21	2717.79	3014.42
2012-11-20	325	3029.06	2879.96	2678.96	3172.54	2689.83	2797.72	2560.28	2870.74	2719.89	3163.52	2846.07	3102.43	2601.9	2785.93	2755.07	2663.54	2735.55	3031.2	2952.09	2941.87	2666.81	2901.43	2825.39	2901.85	2868.18	3132.63	2780.83	2804.9	2744.36	2537.95	2621.36	2787.32	2946.78	3070.36	2904.65	2627.51	2674.09	2525.07	2966.69	3302.68	3368.45	2951.48	3165.91	2824.96	3076.4	3125.47	2721.57	3017.28
2012-11-21	326	3032.29	2887.51	2682.61	3180.42	2690.15	2800.51	2561.34	2872.62	2723.84	3170.17	2847.89	3105.44	2603.37	2789.36	2761.35	2663.54	2738.27	3035.88	2957.78	2947.44	2672.41	2901.98	2829.8	2903.43	2871.26	3133.69	2784.8	2809.76	2750.82	2541.37	2628.14	2795.19	2951.88	3072.9	2907.85	2628.65	2678.38	2528.7	2966.69	3305.09	3370.89	2951.89	3169.48	2825	3084.43	3126.19	2726.38	3021.27
2012-11-22	327	3036.78	2894.83	2686.8	3188.35	2690.34	2804.92	2562.43	2874.25	2729.44	3175.96	2851.09	3107.96	2603.98	2794.14	2765.34	2663.54	2741.03	3042.14	2963.89	2951.18	2678.09	2902.75	2835.32	2908.94	2873.85	3133.88	2787.82	2812.95	2760.17	2543.84	2637.38	2800.77	2958.35	3073.44	2912.6	2630.73	2683.24	2532.71	2967.04	3307.37	3371.82	2955	3170.87	2825.21	3090.89	3127.26	2730.44	3025.14
2012-11-23	328	3042.44	2901.99	2690.39	3192.41	2690.92	2809.64	2562.92	2877.31	2735.41	3181.31	2856.01	3109.32	2605.07	2799.05	2772.24	2663.62	2743.89	3047.87	2969.78	2956.1	2682.94	2903.7	2839.41	2915.37	2876.9	3134.12	2788.82	2815.46	2768.49	2549.04	2647.36	2808.75	2965.18	3074.08	2919.56	2633.08	2689.81	2537.65	2968.24	3307.84	3372.69	2961.7	3171.81	2825.51	3097.76	3130.44	2734	3027.27
2012-11-24	329	3047.67	2907.94	2692.97	3195.2	2692.05	2811.91	2564.03	2881.88	2740.59	3187.63	2862.32	3112.77	2605.46	2801.89	2780.22	2663.82	2746.27	3050.49	2976.57	2957.78	2687.55	2903.96	2841.47	2920.87	2880.02	3134.65	2789.15	2819.83	2775.28	2554.33	2654.73	2814.94	2973.73	3074.94	2926.91	2634.13	2695.72	2540.97	2971.29	3307.88	3376.02	2969.25	3177.04	2825.61	3106.2	3137.21	2736.01	3028.46
2012-11-25	330	3052.37	2913.53	2694.26	3196.83	2694.01	2812.92	2566.96	2889.47	2746.62	3192.54	2869.2	3116.23	2607.88	2806.77	2787.81	2664.6	2747.85	3053.66	2982.97	2957.82	2693.2	2904.98	2842.99	2922.57	2885.19	3135.23	2789.84	2823.16	2778.9	2558.55	2658.1	2817.62	2980.46	3077.37	2934.11	2634.48	2704.05	2543.59	2977.03	3307.9	3379.18	2975.44	3182.25	2825.82	3111.09	3143.31	2737.13	3029.33
2012-11-26	331	3056.18	2917.46	2695.29	3198.5	2696.98	2816.26	2570.46	2897.02	2752.62	3197.02	2876.34	3120.19	2612.54	2812.9	2793.07	2666.07	2751.07	3055.79	2989.42	2957.83	2696.97	2907.21	2845.46	2922.64	2890.25	3136.36	2794.05	2824.09	2780.16	2564.64	2659.11	2818.52	2987.32	3083.79	2939.26	2634.56	2713.73	2546.62	2980.84	3309	3382.03	2980.37	3188.55	2826.63	3114.57	3148.35	2738.82	3029.64
2012-11-27	332	3061.13	2922.74	2696.09	3201.73	2700.86	2823.23	2574.09	2904.33	2756.12	3200.78	2882.65	3122.65	2618.16	2818.26	2798.35	2667.8	2755.67	3057.92	2997.31	2958.49	2702.79	2912.7	2850.86	2922.67	2894.22	3139.62	2800.57	2824.17	2781.77	2570.38	2659.9	2821.14	2993.7	3089.39	2941.32	2634.77	2720.74	2550.3	2981.72	3310.59	3383.98	2985.89	3193.57	2827.91	3121.26	3153.19	2740.66	3029.78
2012-11-28	333	3066.54	2929.1	2696.36	3208.1	2704.98	2826.32	2575.97	2911.37	2759.82	3205.71	2886.72	3123.48	2622.96	2823.8	2802.31	2668.76	2761.53	3059.66	3004.36	2959.94	2708.42	2918.58	2857.43	2922.69	2897.28	3142.94	2806.07	2824.73	2782.44	2573.06	2662.08	2826.25	2999.49	3090.55	2945.67	2635.12	2727.97	2553.47	2982.94	3312.43	3384.71	2991.75	3197.74	2828.75	3128.21	3157.78	2741.2	3030.46
2012-11-29	334	3072.52	2933.52	2696.65	3215.56	2709.72	2827.08	2576.85	2912.88	2763.76	3211.78	2890.2	3126.14	2625.49	2829.88	2804.5	2669.45	2764.95	3062.02	3009.65	2960.1	2712.89	2922.94	2863.16	2922.7	2899.43	3146.86	2812.31	2826.02	2782.98	2579.3	2662.38	2828.9	3004.52	3090.62	2952.1	2635.28	2735.42	2555.07	2985.82	3314.18	3388.18	2997.96	3200.65	2829	3134.27	3160.21	2741.4	3031.73
2012-11-30	335	3076.44	2939.1	2697.07	3223.77	2714.59	2828.53	2577.03	2913.29	2767.95	3217.49	2893.68	3130.36	2627.7	2834.53	2805.39	2671.61	2766.97	3064.5	3013.56	2960.1	2714.77	2926.92	2869.26	2922.7	2900.5	3149.38	2817.12	2827.59	2783.19	2586.37	2662.38	2830.68	3006.78	3090.63	2958.42	2635.33	2741.65	2556.35	2985.85	3315.41	3389.34	3003.9	3202.98	2829.04	3137.58	3161.41	2742.17	3034.93
2012-12-01	336	3080.66	2946.03	2697.16	3231.55	2720.21	2831.7	2578.27	2914.93	2768.95	3223.21	2899.65	3134.69	2628	2837.89	2806.12	2673.31	2769.78	3069.81	3016.68	2960.23	2717.2	2930.28	2875.06	2922.7	2901.69	3151.38	2821.98	2828.54	2784.06	2593.94	2662.87	2832.39	3010.12	3090.63	2962.64	2635.34	2748.04	2557.14	2985.86	3316.43	3390.72	3008.38	3209.29	2829.09	3139.03	3162.28	2744.08	3038.25
2012-12-02	337	3084.06	2949.24	2697.49	3239.97	2726.72	2836.82	2582.55	2917.58	2769.69	3228.32	2905.68	3138.56	2629.02	2840.83	2806.44	2674.19	2775.12	3075.66	3018.67	2961.52	2721.77	2933.49	2881.75	2922.7	2906.76	3154.73	2824.07	2829.69	2786.52	2601.96	2664.44	2833.85	3012.69	3090.73	2967.01	2636.26	2753.28	2557.72	2985.92	3318.03	3393.71	3012.07	3215.53	2829.84	3140.43	3162.62	2747.4	3038.59
2012-12-03	338	3086.89	2951.73	2697.89	3248.5	2733.99	2842.7	2586.88	2920.92	2771.68	3232.83	2911.99	3142.1	2630.99	2842.01	2807.46	2676.28	2781.05	3082.76	3020.26	2962.38	2724.97	2935.5	2887.98	2923.79	2913.49	3159.68	2825.67	2830.54	2788.54	2610.44	2665.02	2837.56	3014.65	3091.4	2971.18	2641.34	2760.05	2558.18	2986.1	3321.62	3400.29	3016.8	3222.62	2833.78	3141.46	3163.43	2751.84	3039.07
2012-12-04	339	3087.84	2955.92	2698.09	3257.88	2740.5	2848.35	2589.62	2925	2776.25	3237.3	2918.15	3145.19	2634.46	2842.84	2808.64	2679.12	2785.15	3088.42	3021.46	2962.38	2726.1	2938.48	2893.93	2927.28	2919.18	3164.55	2827.79	2831.1	2789.32	2616.98	2665.02	2842.37	3016.22	3094.45	2974.82	2649.07	2769.41	2558.54	2986.67	3326.84	3404.15	3022.65	3227.81	2839.7	3146.03	3164.19	2757.14	3039.22
2012-12-05	340	3088.78	2963.33	2698.36	3264.42	2745.88	2853.47	2594.01	2929.89	2780.51	3239.58	2923.42	3150.33	2637.13	2843.8	2809.23	2680.48	2787.87	3094.23	3022.43	2962.38	2728.86	2945.56	2899.81	2928.64	2923.48	3169.25	2830.62	2831.37	2789.72	2624.58	2665.02	2843.42	3017.55	3099.08	2978.11	2655.28	2778.58	2559.1	2989.08	3328.43	3405.19	3025.05	3231.04	2845.39	3153.12	3164.35	2762.59	3039.65
2012-12-06	341	3089.57	2970	2698.94	3266.22	2749.45	2860.71	2596.55	2931.8	2782.05	3239.58	2928.16	3155.41	2640.36	2845.14	2809.5	2682.21	2790.28	3098.36	3023.45	2962.38	2734.3	2951.97	2906.95	2930.09	2926.55	3174.62	2833.37	2831.94	2789.84	2631.22	2665.02	2843.67	3021.47	3103.54	2981.99	2660.06	2786.27	2559.63	2991.48	3331.43	3406.46	3026.79	3234.96	2850.92	3159.38	3164.76	2767.1	3042.79
2012-12-07	342	3090.01	2973.87	2699.93	3267.56	2751.16	2866.04	2597.88	2935.67	2782.46	3239.58	2932.6	3158.63	2642.29	2847.04	2812.43	2682.67	2792.5	3098.98	3025.78	2962.38	2739.49	2957.78	2914.72	2931.16	2929.08	3177.73	2837.11	2832.32	2789.92	2635.62	2665.02	2844.11	3023.02	3104.47	2986.8	2661.22	2789.34	2559.79	2992.59	3335.12	3411.33	3028.41	3238.33	2856.1	3164.15	3165.2	2770.8	3046.77
2012-12-08	343	3091.23	2978.08	2701.14	3270.02	2752.55	2869.06	2599.43	2939.33	2783.23	3239.58	2934.9	3160.19	2644.26	2848.09	2818.76	2683.34	2794.42	3098.98	3026.67	2962.47	2742.5	2960.38	2920.66	2931.18	2933.83	3181.66	2840.83	2833.99	2790.02	2636.58	2665.51	2844.13	3024.14	3105.38	2993.88	2661.44	2793.44	2559.82	2994.04	3336.81	3414.34	3029.21	3241.66	2859.45	3169.81	3166.06	2773.42	3051.25
2012-12-09	344	3092.17	2983.65	2703.74	3273.34	2754.61	2869.46	2602.61	2940.01	2784.73	3239.59	2935.07	3160.85	2648.08	2848.81	2826.26	2685.5	2796.75	3098.98	3027.09	2962.64	2747.91	2961.48	2925.52	2931.18	2940.29	3185.66	2844.2	2836.6	2790.08	2637.47	2668.53	2844.13	3027.59	3108.89	2998.55	2662.42	2798.39	2560.53	2997.69	3337.1	3417.14	3030.02	3245.4	2861.5	3176.13	3166.89	2774.92	3055.96
2012-12-10	345	3093.12	2985.82	2705.98	3277.32	2758.19	2869.56	2608.21	2940.18	2785.2	3239.78	2935.28	3162.76	2652.18	2849.28	2834.25	2688.94	2799.01	3098.98	3027.36	2962.86	2752.65	2964.26	2930.67	2931.56	2945.34	3189.26	2847.56	2837.89	2790.48	2639.96	2673.47	2844.16	3033.1	3109.62	3004.11	2665.09	2804.09	2563.92	2999.14	3337.78	3420.07	3030.16	3249.54	2863.3	3181.8	3167.96	2776.35	3061.89
2012-12-11	346	3095.12	2986.87	2706.73	3281.68	2761.42	2869.59	2613.68	2940.65	2785.22	3240.12	2936.01	3165.66	2654.53	2850.21	2840.58	2690.52	2799.88	3099.01	3027.42	2963.23	2757.36	2968.82	2935.42	2932.75	2948.37	3190.41	2849.22	2838.29	2791.26	2640.72	2678.95	2844.38	3037.8	3109.62	3008.5	2665.81	2807.34	2566.52	3003.95	3339.09	3422.24	3030.6	3253.74	2866.46	3189.76	3170.58	2777.75	3068.69
2012-12-12	347	3097.29	2989.12	2707.85	3286.2	2765.01	2869.59	2618.7	2941.05	2785.35	3240.27	2936.48	3167.84	2658.8	2850.67	2846.05	2690.52	2800.17	3099.43	3027.45	2963.91	2762.31	2971.42	2939.5	2934.98	2950.09	3192.41	2850.46	2839.68	2792.95	2640.73	2684.51	2844.42	3040.6	3109.64	3009.77	2666.22	2809.01	2566.92	3007.23	3339.76	3424.02	3031.01	3257.22	2868.17	3198.79	3171.9	2778.83	3073.63
2012-12-13	348	3099.42	2993.81	2709.46	3290.77	2768.49	2869.59	2623.69	2941.55	2785.76	3240.35	2936.76	3168.19	2661.34	2850.84	2852.55	2690.52	2800.99	3100.63	3027.51	2964.35	2766.42	2972.87	2945.62	2937.16	2950.43	3193.77	2851.12	2843.48	2795.93	2640.73	2690.1	2844.43	3041.44	3109.68	3011.02	2668.96	2811.06	2568	3009.17	3340.53	3425.39	3035.22	3259.05	2868.37	3204.53	3172.71	2779.69	3076.67
2012-12-14	349	3101.06	2998.96	2710.58	3295.13	2772.02	2869.66	2627.78	2941.64	2787.02	3240.49	2937.44	3168.34	2662.3	2851.19	2858.21	2690.55	2801.87	3102.71	3027.57	2964.37	2770.7	2977.68	2953.19	2938.52	2951.27	3194.42	2851.15	2848.01	2798.39	2640.73	2696.11	2844.45	3041.92	3109.83	3012.25	2672.87	2813.05	2570.04	3011.37	3340.56	3425.73	3042.37	3262.43	2868.4	3206.24	3172.82	2780.07	3078.5
2012-12-15	350	3103.08	3003.8	2711.16	3297.57	2775.97	2870.28	2633.62	2941.65	2788.61	3240.88	2939.18	3168.34	2663.57	2851.56	2861.35	2690.72	2801.97	3107.46	3027.88	2964.51	2772.65	2983.54	2961.53	2938.87	2954.27	3198.2	2851.17	2852.86	2798.89	2640.74	2701.7	2844.45	3045.72	3109.99	3012.75	2677.13	2815.39	2572.03	3011.44	3340.57	3426.7	3047	3269.47	2868.77	3206.96	3173.25	2781.07	3079.1
2012-12-16	351	3105.8	3008.99	2711.47	3299.68	2779.52	2871.51	2641.5	2941.65	2790.72	3241.76	2941.69	3168.34	2664.9	2851.63	2863.46	2690.74	2801.98	3111.19	3028.71	2964.57	2774.9	2991.04	2967.3	2939.38	2957.1	3203.21	2851.38	2855.66	2798.9	2641.01	2704.15	2844.45	3050.68	3110.33	3012.95	2681.28	2818.19	2573.16	3011.98	3340.65	3427.21	3051.23	3275.26	2870.82	3208.82	3173.37	2781.4	3079.17
2012-12-17	352	3107.78	3011.55	2711.86	3301.43	2782.69	2873.47	2649.76	2941.65	2794.32	3243.45	2944.43	3168.41	2665.25	2851.64	2865.16	2690.76	2803.19	3111.6	3030.05	2964.64	2778.78	2997.77	2970.68	2941.09	2959.96	3204.42	2851.45	2858.36	2798.9	2642.22	2704.89	2844.45	3052.59	3110.48	3012.95	2683.7	2820.98	2573.59	3014.8	3343.08	3428.07	3055.04	3278.72	2873.06	3211.55	3173.44	2781.85	3079.17
2012-12-18	353	3108.3	3015.64	2712.36	3301.83	2787.15	2873.5	2656.65	2941.67	2798.21	3247.22	2947.34	3169.07	2665.26	2851.65	2867	2692.19	2808.44	3111.63	3031.43	2964.66	2782.28	3003.7	2975.02	2941.58	2961.94	3204.49	2851.49	2861.78	2799.22	2644.03	2706.86	2844.45	3053.33	3110.69	3013.46	2684.02	2823.51	2576.37	3016.67	3349.54	3429.04	3059.3	3281.61	2875.52	3214.14	3173.56	2783.03	3079.17
2012-12-19	354	3108.65	3021.39	2712.98	3302.08	2793.04	2873.52	2661.25	2942.06	2802.22	3252.11	2949.93	3171.24	2665.26	2851.65	2867.33	2695.96	2813.14	3111.64	3032.68	2964.66	2786.44	3009.4	2978.97	2941.8	2963.83	3205.49	2851.49	2864.56	2800.88	2644.52	2707.88	2844.45	3054.77	3111.98	3015.81	2685.79	2826.16	2581.04	3019.36	3355.94	3429.78	3063.73	3285.75	2881.83	3217.67	3173.68	2783.62	3079.66
2012-12-20	355	3109.59	3027.12	2713.68	3302.8	2798.97	2873.55	2665.49	2943.93	2806.93	3256.26	2953	3174.14	2665.26	2851.65	2867.56	2699.79	2814.71	3111.64	3033.69	2964.66	2792.14	3015.14	2981.61	2942.09	2967.62	3206.29	2851.52	2868.23	2802.44	2644.76	2708.65	2844.45	3057	3114.74	3019.3	2687.98	2826.5	2586.82	3019.64	3358.52	3430.86	3067.93	3287.99	2886.75	3222.12	3173.75	2783.62	3081.08
2012-12-21	356	3111.21	3031.71	2714.5	3303.85	2802.26	2873.59	2668.46	2948.45	2810.85	3260.64	2955.44	3174.94	2665.26	2851.65	2868.02	2701.77	2814.91	3111.81	3034.45	2964.66	2794.49	3023.07	2983.1	2942.79	2974.89	3209.83	2852.08	2871.95	2803.75	2644.92	2710.19	2844.45	3060.6	3117.8	3023.64	2692.69	2826.5	2592.6	3021.52	3363.98	3432.1	3071.41	3288.27	2888.71	3225.5	3173.78	2783.63	3082.31
2012-12-22	357	3112.09	3035.13	2715.3	3305.14	2804.46	2873.72	2669.97	2951.88	2815.3	3264.5	2958.48	3175.26	2665.26	2851.65	2868.51	2702.23	2814.94	3112.83	3035.59	2964.66	2794.58	3029.38	2983.45	2944.23	2981.92	3216.4	2853.86	2874.3	2803.89	2645.54	2712.15	2844.45	3064.07	3121.32	3027.43	2699.04	2826.5	2597.04	3026.84	3371.85	3432.58	3072.88	3288.56	2891.03	3226.82	3173.78	2783.65	3083.19
2012-12-23	358	3113.04	3040.01	2715.55	3306.63	2805.45	2874.03	2670.3	2954.82	2819.61	3267.59	2960.24	3175.26	2665.26	2851.91	2870.76	2703.26	2815.72	3115.72	3038.19	2964.66	2794.58	3033.53	2983.56	2946.23	2988.78	3222.81	2854.76	2877.47	2803.94	2648.03	2716.22	2844.68	3066.2	3125.52	3031.26	2703.12	2826.5	2600.35	3031.84	3377.18	3435.65	3077.49	3288.8	2892.54	3227.43	3173.87	2783.65	3084.64
2012-12-24	359	3114.13	3044.83	2716.6	3308.85	2806.4	2875.13	2670.33	2956.75	2823.14	3270.76	2962.86	3175.57	2665.26	2852.18	2872.31	2704.78	2818.21	3119.04	3040.74	2964.66	2794.58	3038.79	2984.23	2948.22	2994.23	3227.55	2854.81	2884.79	2804.16	2650.84	2721.5	2844.95	3067.85	3128.45	3034.66	2707.81	2826.5	2601.48	3035.66	3381.41	3439.31	3079.82	3288.88	2893.51	3228.5	3173.88	2783.65	3086.6
2012-12-25	360	3114.67	3050.15	2718.84	3311.64	2807.18	2878.65	2670.34	2959.89	2826.12	3274.01	2965.46	3176.02	2665.26	2852.55	2872.75	2706.82	2819.71	3122.05	3042.15	2964.66	2794.58	3046.3	2985.55	2950.17	2999.18	3229.22	2855.07	2889.72	2804.66	2652.59	2726.98	2845.14	3070.58	3131.26	3035.98	2711.85	2826.5	2603.49	3037.59	3386.6	3440.61	3080.19	3288.88	2894.9	3228.67	3173.88	2783.65	3091.17
2012-12-26	361	3114.67	3055.52	2721.4	3314.33	2808.38	2882.17	2670.34	2964.25	2827.94	3277.79	2968.21	3176.1	2665.26	2853.37	2872.78	2709.19	2820.12	3123.04	3042.73	2964.75	2794.58	3052.79	2987.18	2952.29	3005.2	3231	2855.22	2893.34	2805.77	2654.08	2730.53	2845.14	3075.34	3135.25	3036.45	2714.55	2826.61	2608.38	3042.47	3390.38	3442.6	3082.54	3289.29	2896.32	3229.47	3173.88	2783.65	3097.19
2012-12-27	362	3114.69	3059.39	2723.48	3316.36	2811.3	2887.22	2670.34	2969.69	2829.14	3282.64	2971.88	3176.1	2665.26	2856.61	2872.78	2710.77	2820.16	3123.05	3042.9	2964.79	2794.6	3057.37	2989.07	2956.27	3009.85	3236.9	2855.3	2898.11	2805.98	2655.68	2732.07	2845.14	3080.72	3137.7	3036.63	2714.65	2826.83	2615.33	3049.36	3392.89	3446	3085.23	3289.52	2896.97	3232.42	3173.88	2783.65	3100.43
2012-12-28	363	3114.71	3063.16	2725.12	3317.68	2815.32	2892.81	2670.34	2975.07	2830.71	3287.11	2974.82	3176.1	2665.26	2860.09	2872.78	2711.31	2820.34	3123.73	3042.92	2964.82	2794.82	3059.77	2991.12	2961.11	3014.23	3243.61	2855.54	2901.29	2805.99	2657.99	2734.24	2845.14	3084.09	3144.42	3036.71	2714.74	2827.02	2621.14	3055.01	3394.53	3448.88	3087.31	3290.06	2897.6	3235.79	3173.88	2783.65	3102.17
2012-12-29	364	3114.8	3066.39	2726.29	3318.17	2817.84	2897.82	2670.34	2977.47	2833.33	3291.14	2977.04	3176.15	2665.26	2862.92	2872.78	2711.41	2821.91	3125.36	3042.92	2965.44	2795.13	3060.12	2992.61	2965.21	3019.63	3248.46	2855.57	2902.42	2805.99	2660.44	2739.4	2845.19	3085.17	3149.11	3036.73	2714.76	2828.27	2627.97	3061.76	3396.62	3452.3	3092.95	3291.06	2898.6	3241.97	3173.88	2783.95	3105.46
2012-12-30	365	3114.89	3068.6	2726.77	3318.4	2818.79	2900.83	2670.34	2979.11	2837.68	3295.03	2978.46	3177.21	2665.26	2865.98	2873.02	2711.84	2825.07	3125.73	3042.92	2965.52	2795.13	3060.57	2993.19	2969.43	3021.39	3252.54	2855.59	2903.88	2805.99	2662.08	2745.29	2846.06	3086.07	3153.66	3036.74	2714.79	2828.81	2635.99	3068.57	3398.17	3455.95	3097.19	3291.34	2900.16	3248.8	3173.88	2784.01	3108.03
2012-12-31	366	3114.89	3071.44	2727.07	3318.48	2819.49	2901.65	2670.34	2979.81	2842.02	3298.57	2979.07	3180.61	2665.26	2869.66	2874.92	2712.52	2827.53	3125.75	3042.92	2965.52	2795.13	3060.64	2993.55	2972.65	3022.37	3258.09	2855.6	2904.14	2805.99	2662.52	2751.57	2847.31	3089.08	3157.76	3036.75	2714.91	2828.87	2641.33	3073.3	3399.03	3459.36	3098.18	3291.49	2902.68	3253.81	3173.88	2784.01	3111.49
[truncated: 13 more columns]

## Sheet: T0=0.5
Day		1950	1951	1952	1953	1954	1955	1956	1957	1958	1959	1960	1961	1962	1963	1964	1965	1966	1967	1968	1969	1970	1971	1972	1973	1974	1975	1976	1977	1978	1979	1980	1981	1982	1983	1984	1985	1986	1987	1988	1989	1990	1991	1992	1993	1994	1995	1996	1997
2012-01-01	1	0.659608	0.0517404	1.67759	0.358572	0.492219	0.241186	0.0702699	0	0.00517136	4.09276	4.51544	0.665402	0.890091	0	2.05004	2.70983	0.0958492	2.36044	0.0332469	0	0	0	0.539112	0.0378414	0.939956	3.24945	3.15228	0.365332	1.02408	0	0.118997	3.01568	0.771041	2.98625	5.42701	0	0.000711984	0.0205786	5.19993	3.004	0.0601311	2.01937	3.03144	0.104346	1.11144	1.8928	0	0
2012-01-02	2	2.48727	0.309185	2.49053	0.69721	2.30236	0.426399	0.179512	0.0543898	0.00517136	7.43154	9.24304	2.27775	0.902308	0	3.3359	4.86334	0.770768	3.83165	0.124487	0.00107374	0.092745	0	0.570651	0.0617273	1.23346	7.02558	4.01249	0.927755	4.79747	0	0.201705	4.3543	1.0555	6.26978	8.9605	0	0.000711984	0.0205786	11.6421	5.56636	0.0648489	4.65256	8.66237	0.104346	2.17927	2.1352	0	0
2012-01-03	3	4.22673	0.906267	3.26976	0.722563	3.86545	0.553829	1.11482	0.502981	0.00517136	9.9987	13.0024	4.19733	1.08764	0	3.7709	5.29039	0.797385	4.16085	0.124487	0.00107374	0.092745	0	0.743824	1.2383	1.43961	11.9971	4.4291	1.39809	6.93118	0	0.201705	5.18308	1.66674	8.26447	12.7947	0	0.00189142	0.0205786	18.7168	8.55588	0.0741838	8.04042	15.4411	0.104346	2.4196	2.18986	0	0
2012-01-04	4	4.23517	1.5319	3.59858	0.727825	4.11552	0.553829	3.50381	2.40346	0.00517136	11.0189	16.3406	6.05483	1.38774	0.00163306	4.06252	5.59189	0.797385	4.23456	0.124487	0.00401068	0.118083	0	1.20758	2.21981	2.51097	15.693	4.5565	1.68528	7.36748	0	0.201705	5.49823	2.04034	12.5957	14.8824	0	0.00189142	0.0205786	23.7213	10.4581	0.103163	10.4013	20.0755	0.104346	3.11692	2.22694	0	0
2012-01-05	5	4.23517	2.19273	4.25804	0.730909	4.1561	0.575449	6.44353	6.31363	0.011246	11.3381	20.9053	7.4898	2.69196	0.183307	4.64547	7.39509	0.797385	4.23456	0.124487	0.00401068	0.118355	0.0103214	2.47787	4.86028	3.37077	20.0424	5.05403	1.70732	7.44965	0	0.201705	5.49932	2.04034	16.8569	15.7156	0	0.00189142	0.115761	27.4808	13.5002	0.180303	13.9146	22.1753	0.106571	5.25567	2.22694	0	0
2012-01-06	6	4.23517	3.04279	5.50818	0.783257	4.1561	0.612006	9.06687	11.1546	0.0528177	11.4878	24.8889	8.97703	4.6267	0.275312	5.12486	7.51662	0.797385	4.23456	0.124487	0.00401068	0.118355	0.0136777	2.95341	6.73635	4.05583	26.7386	5.1592	2.00694	9.46796	0	0.202328	5.49932	2.04034	22.8825	17.8815	0	0.00189142	0.117576	31.0736	15.9269	0.831345	17.3337	22.5551	1.27056	7.89005	2.22694	0.0604313	0.00127016
2012-01-07	7	4.39343	3.80899	8.9375	0.945489	4.29008	0.615718	9.74616	14.9556	0.0789995	11.5288	26.5138	10.1903	5.23458	0.275312	5.35979	7.74798	0.823843	4.23456	0.124487	0.00401068	0.118355	0.0395886	3.1435	8.12071	4.46149	29.4379	5.98462	2.85987	13.5814	0.16063	0.202328	5.49932	2.04034	28.277	20.7558	0	0.00189142	0.117576	35.0338	17.9168	1.71719	21.1549	26.051	3.82707	11.1966	2.22863	0.186166	0.00127016
2012-01-08	8	5.1782	4.52304	12.8338	1.06021	4.58244	0.615718	9.74616	19.7511	0.113856	11.5517	26.5397	10.8029	6.53174	0.275312	5.57344	9.64933	0.823843	4.23456	0.124487	0.00401068	0.118355	1.09501	3.50775	9.05322	4.46185	29.6409	10.4332	2.93864	16.3523	0.937415	0.228225	5.49932	2.04034	31.8277	22.3067	0	0.00189142	0.117576	37.221	20.6355	4.25722	24.5063	30.1632	6.02027	13.9129	2.22863	0.382589	0.00127016
2012-01-09	9	6.73095	5.06316	16.0182	1.1609	5.02062	0.618687	9.74616	25.9103	0.427343	11.5517	26.5397	11.6878	8.43037	0.275312	5.86103	10.9848	0.823843	4.23456	0.124487	0.00401068	0.118355	3.39078	3.65294	9.22709	4.67255	30.6243	14.4588	3.03618	17.6616	1.46718	0.244443	6.18732	2.04034	36.2511	22.7014	0	0.00189142	0.117576	37.8932	25.7842	7.35974	28.5561	33.9876	7.99435	14.4418	2.88832	1.2501	0.00127016
2012-01-10	10	6.73095	5.70406	17.5191	1.32525	5.02904	0.750678	9.87674	29.004	0.955654	11.5517	26.5397	13.2533	10.6931	0.275312	5.8978	11.0128	0.823843	4.41692	0.124487	0.00401068	0.118355	5.77923	3.68305	9.48149	4.89201	34.7647	15.3233	3.51393	19.166	1.47909	0.245165	7.25897	2.04276	40.9313	22.7054	0	0.00189142	0.117576	40.1748	30.5112	10.6605	34.1911	34.2485	12.0489	15.5152	4.24197	2.54457	0.00127016
2012-01-11	11	6.73406	6.80359	18.5508	1.46225	5.09246	1.01818	10.6233	30.372	1.21396	11.5517	26.5397	13.6011	13.7873	0.275312	5.8978	11.645	0.823843	5.19507	0.124487	0.00837158	0.155152	7.50551	3.71643	9.88898	4.89201	37.8588	17.3052	4.07133	20.6295	1.47909	0.247521	7.3249	2.1249	46.9449	23.4895	0	0.48099	0.117576	42.8433	33.4552	16.2838	38.4401	36.2845	16.8909	17	4.88743	4.28247	0.00127016
2012-01-12	12	7.03142	9.39849	19.0857	1.58518	5.48334	1.08289	12.1787	31.4493	2.12916	11.5517	26.5397	13.6346	17.6028	0.275312	5.8978	14.3739	0.823843	5.36472	0.124487	0.0257933	0.717116	8.11112	3.87264	10.0133	4.91129	42.3147	20.2452	4.33997	21.3125	1.51306	0.247521	7.66388	2.1249	53.1176	27.4151	0	2.1529	0.117576	46.1636	36.2065	22.2527	41.255	40.3287	19.9038	19.3383	4.93583	5.93981	0.00127016
2012-01-13	13	7.86586	11.6871	19.5869	2.06101	6.50097	1.13259	14.3424	31.9903	2.79835	11.5517	26.5397	14.5446	19.5665	0.275312	5.8978	17.491	0.823843	6.61079	0.124487	0.213603	1.54153	8.36584	3.87264	10.4382	5.95791	47.5787	20.9883	4.55869	21.5377	1.51306	0.25745	7.70477	2.1249	58.1095	30.2338	0	4.00409	0.117576	48.7394	40.3073	26.3292	41.8886	41.1683	23.1449	24.7649	4.94091	7.30389	0.827366
2012-01-14	14	10.4599	13.4669	20.9431	2.52073	8.483	1.1403	16.6167	31.9903	3.37965	11.5517	26.5397	16.503	21.5153	0.275312	5.8978	20.4611	0.823843	8.67072	0.150242	0.767284	2.01787	8.52757	3.87264	11.1516	8.34724	52.711	21.2056	4.70352	22.3435	1.51306	0.259847	7.80289	2.1249	60.7535	32.7776	0	5.49763	0.117576	49.9548	43.7774	28.8688	42.0431	44.9038	26.6658	29.6571	5.54106	8.03765	3.31735
2012-01-15	15	13.4145	14.838	24.0965	2.87491	11.0424	1.14674	17.9138	31.9924	4.16549	11.5517	26.5397	18.0281	22.9106	0.275312	5.8978	23.0468	0.823843	8.90442	1.11451	2.27221	2.02012	8.54974	3.87264	11.4976	12.4382	58.982	21.2056	5.21732	22.7331	1.51306	0.503516	8.25698	2.1249	61.6263	34.0327	0	5.97809	0.117576	51.8406	49.8024	32.1777	42.1099	48.6532	29.9834	32.8699	7.16158	8.37252	4.71942
2012-01-16	16	16.944	15.9429	27.5976	4.02898	14.2241	1.15128	18.9106	32.2825	6.21676	11.5517	26.5397	19.0253	24.8416	0.275312	5.93222	25.4162	0.823843	9.43874	2.597	3.73568	2.02012	9.10231	3.87264	11.6072	16.8256	64.7214	21.2096	5.6806	23.1293	1.51306	0.591716	8.50164	2.1249	62.546	35.4081	0	5.97809	0.117576	53.9056	57.0926	38.4677	42.1493	52.5658	35.4981	33.4535	8.36643	8.37252	5.23594
2012-01-17	17	17.1902	16.7295	28.7039	4.70274	16.3687	1.16656	20.6821	33.0232	9.04816	11.6356	26.5418	19.3784	27.99	0.275312	6.04275	27.9109	0.823843	11.2359	3.71466	4.67043	2.02012	9.98795	3.87264	11.8413	18.604	70.0213	21.4573	5.91253	23.5987	1.51306	0.710033	8.51549	2.1249	64.6913	37.5986	0	5.98172	0.117576	55.8347	62.8971	44.2198	42.2747	55.4062	42.963	33.4649	10.6455	8.37252	5.37164
2012-01-18	18	17.1902	18.6304	29.2327	6.19251	17.4491	1.16656	22.8039	33.2946	10.2718	12.1039	26.6699	19.3794	32.3853	0.275312	6.12207	30.6112	0.831023	11.9941	5.36651	5.53389	2.02012	10.8278	3.87264	12.2579	20.1393	73.726	22.7517	5.9714	24.2981	1.51306	0.957822	8.51549	2.1249	67.4752	38.4841	0	6.20148	0.117576	57.1598	67.55	48.9919	42.4745	57.1056	48.3478	33.751	12.3357	8.38587	5.84935
2012-01-19	19	17.1902	21.0939	29.7498	7.07231	18.6224	1.16656	23.6168	33.849	10.682	12.7929	26.8404	19.3866	35.496	0.275312	6.34522	32.3618	0.831023	13.6444	6.10382	6.23621	2.02012	11.5182	3.87264	12.4636	24.183	76.7758	26.047	5.9714	25.2282	1.51306	1.1028	8.51549	2.1249	67.7864	38.6558	0	7.21384	0.117576	58.7591	73.1311	51.922	43.2067	58.8738	51.4666	35.6249	13.0293	8.50893	7.08041
2012-01-20	20	17.227	22.3331	30.4321	8.25468	20.4263	1.16656	24.4016	34.9365	10.8268	14.8051	27.049	19.7608	38.8521	0.275312	6.69844	33.4084	0.831023	15.9991	7.0458	6.61297	2.02012	13.7599	4.05416	12.5921	27.999	78.9087	30.6095	5.9714	26.0162	1.51306	1.14065	8.51549	2.1249	68.2105	39.0096	0	7.85786	0.117576	59.8643	77.4758	55.8905	43.7953	58.9225	55.8043	37.7167	13.4218	8.65006	8.17667
2012-01-21	21	17.8026	22.3383	30.7125	11.3294	20.7065	1.16656	25.9402	36.9947	10.8879	18.6335	27.1665	19.9172	42.2327	0.275312	8.42306	34.0418	0.831023	16.6071	9.15776	6.63423	2.02012	15.7977	4.55512	13.0969	31.0054	81.5914	33.5407	5.9714	26.0272	1.51306	1.14065	8.51549	2.1249	72.1389	39.0172	0	9.73974	0.117576	61.7264	79.1009	60.8401	46.2445	58.9326	60.952	41.4973	14.435	8.65161	8.61477
2012-01-22	22	19.0143	22.3383	30.755	11.9171	20.7115	1.16656	26.2874	38.8859	10.8921	22.9595	27.4875	19.9219	46.0967	0.275312	11.6719	34.1154	0.831023	16.6434	10.6175	6.81902	2.02012	17.3523	4.87804	14.244	33.0504	85.0845	34.8245	5.9714	26.0272	1.51306	1.24762	8.51753	2.1249	78.2713	39.0172	0.424756	12.2398	0.117576	64.109	82.3237	66.0668	46.9317	58.9341	67.0433	45.5178	15.9041	8.65161	8.70663
2012-01-23	23	19.1489	22.3383	30.755	12.1303	20.7115	1.16763	26.3556	40.4803	10.8921	26.6496	29.1125	19.9238	48.7818	0.280459	12.3069	34.3751	0.831023	16.6434	12.1775	7.30692	2.02012	19.4696	4.95517	15.2525	34.1446	88.5186	34.9559	6.22544	26.0331	1.51306	1.841	9.06758	2.14706	83.1786	39.0172	1.69038	13.8798	0.117576	65.7144	84.0184	71.4759	49.0035	58.9517	70.6738	48.2325	17.7171	8.65161	10.459
2012-01-24	24	19.1489	22.3383	30.755	12.1682	20.7115	1.3172	26.3706	41.313	10.8921	26.805	31.9398	19.9238	51.6485	0.634181	13.9887	35.2684	0.831023	16.6434	13.4425	7.33497	2.02012	23.5385	4.96319	16.1922	36.8827	91.5813	34.9559	6.38069	26.3884	1.51306	2.21954	10.9397	2.16357	85.796	39.024	2.10084	15.3206	0.121442	66.4314	88.657	75.7584	50.6575	59.0043	73.7098	50.3781	19.4523	8.65161	11.0293
2012-01-25	25	19.1489	22.3383	30.755	12.1944	20.7115	2.12066	26.3804	41.8297	10.8921	26.8553	35.2784	19.9238	53.435	0.64668	16.0474	35.8855	0.831023	16.6465	14.3198	7.33497	2.02012	27.4232	4.9655	16.8508	40.5828	94.4052	34.9606	6.54311	27.2584	1.51306	2.21954	12.2261	2.32568	88.8219	39.0865	2.1977	15.8136	1.42448	67.4548	92.2243	78.0103	52.188	59.0207	75.6213	51.1126	21.0081	8.65161	11.2256
2012-01-26	26	19.1489	22.3383	30.755	12.5315	20.7115	3.21261	26.3804	42.9318	10.924	27.645	38.2855	19.9238	53.7685	0.850559	17.3338	36.0148	0.831023	16.8159	14.7844	7.49739	2.09716	30.9158	4.9655	17.6112	44.6561	97.6153	34.9723	8.6617	27.5936	1.51306	2.21954	12.3629	3.50865	94.3261	39.1168	2.1977	15.8179	1.58795	70.348	92.9977	81.8614	54.5584	59.6897	75.9544	52.7386	22.1818	8.65161	11.5086
2012-01-27	27	19.2834	22.3383	30.755	14.0023	20.7115	3.85915	26.3804	44.9667	11.2541	28.9008	40.2405	19.9238	55.1482	0.861433	18.271	36.068	0.831023	16.9259	14.8025	8.22744	2.23271	33.9938	4.9655	19.1191	47.4122	100.041	34.9723	11.221	27.6527	1.51306	2.21954	12.5267	3.88932	100.311	39.2904	2.1977	15.8179	1.58795	73.3611	95.2492	85.1941	55.3424	60.2205	76.0769	55.3313	22.6211	8.65161	11.5153
2012-01-28	28	19.5023	22.3404	30.7655	17.409	20.7115	4.85537	26.3804	46.8497	11.759	30.1308	41.2664	20.1744	55.2116	0.861433	18.2779	36.149	0.831023	16.9656	15.4702	9.79203	2.23271	35.6455	4.9655	20.4717	49.6678	102.425	34.9723	11.4994	28.1286	1.51306	2.21954	13.9022	3.96094	105.12	40.1073	2.1977	15.8179	1.58795	75.2829	99.2215	88.7501	55.5022	61.8547	76.1514	56.7271	23.4825	8.65161	12.4452
2012-01-29	29	19.617	22.3933	30.8203	20.6205	20.7115	6.55381	26.3804	49.2678	12.656	31.5478	41.4629	21.8582	55.2116	0.861433	18.7809	36.1807	1.07831	17.0631	16.4107	11.9083	2.23271	35.8421	4.9655	21.6796	52.2002	105.075	34.9723	12.0147	29.4785	1.51306	2.21954	15.6581	4.42708	109.764	40.7551	2.26687	16.0879	1.58795	76.4982	102.474	93.354	55.7652	63.9109	76.1514	57.0733	24.6082	8.90094	13.3363
2012-01-30	30	19.617	22.4133	31.1344	22.4084	20.7115	9.35228	26.3804	51.7231	13.1049	32.0484	41.4629	25.6783	55.2116	0.861433	20.1834	36.2079	3.06678	17.0647	19.7362	14.1282	2.23271	35.8903	4.9655	23.4474	54.451	106.893	34.9723	12.1634	30.5818	1.51306	2.35962	17.8295	4.9962	112.402	41.9004	3.48842	16.1581	1.59042	76.6483	107.867	96.984	55.7793	66.1311	76.1537	58.1299	24.7364	8.91397	14.2639
2012-01-31	31	19.617	22.4133	31.4349	24.9772	20.7115	11.8309	26.3804	53.2464	14.1757	32.8981	41.4629	28.5323	55.2116	0.861433	22.5835	36.2534	5.1352	17.0796	23.3198	16.589	2.23271	36.8502	4.9655	24.5827	56.1337	109	34.9723	12.1634	31.6678	1.51306	2.50465	21.2074	5.07442	113.475	43.0017	4.35044	16.1997	2.55175	76.7577	114.449	101.828	55.7793	66.9788	76.5829	60.6094	24.757	8.91397	16.0795
2012-02-01	32	19.617	22.4133	31.8302	26.2452	20.7115	14.2404	26.3804	56.1327	14.9679	33.282	41.4629	29.8796	55.2116	0.861433	25.8983	36.2954	6.14646	17.8631	27.1376	17.7819	2.23271	37.3358	4.9655	25.7917	57.9407	112.837	34.9723	12.1634	31.9084	1.7323	2.50465	24.9843	5.07442	115.044	43.6809	6.52751	16.2084	3.31004	77.9441	119.04	107.728	55.7793	67.8436	77.3831	61.1018	26.6467	8.91397	16.444
2012-02-02	33	19.617	22.4133	32.3995	26.401	20.7115	16.7137	26.3804	60.4392	16.1418	33.8514	41.4629	30.5678	55.5055	0.861433	29.0167	36.4821	6.20649	18.4307	29.4696	18.6968	2.23271	37.499	4.9655	26.872	60.4936	116.54	35.0033	12.1634	32.2404	1.8262	2.50465	28.8943	5.07442	115.975	44.5811	7.15377	16.2133	3.45219	80.7524	123.187	112.322	55.7793	70.5316	77.6839	62.2288	29.1765	8.91397	16.764
2012-02-03	34	19.6608	22.4133	33.164	26.4755	20.7115	17.9149	26.3804	62.7263	18.1728	34.8732	41.4629	30.7843	55.6398	0.861433	31.1269	37.0415	6.20649	20.2729	30.5873	19.2245	2.54447	39.0483	4.99912	29.7032	63.2634	118.181	35.0479	12.1755	32.3367	1.92381	2.50465	31.9377	5.07442	116.357	46.1652	7.15377	16.3451	3.45786	83.7849	127.557	117.018	55.7851	72.6059	80.2387	62.6191	29.9387	8.91397	17.0468
2012-02-04	35	19.9602	22.4198	33.9221	26.6764	20.7115	18.8658	26.3804	64.8465	19.2971	35.3278	41.4629	30.9154	56.6589	0.861433	34.508	37.2509	6.20686	23.6293	31.0688	19.2294	3.10564	39.9963	4.99912	33.6863	65.9603	119.321	35.0479	12.6264	32.3367	1.94778	2.50465	33.9385	5.07442	116.684	47.9897	7.15377	16.3451	3.56583	87.5616	131.743	121.732	55.9044	74.2455	84.8673	62.6194	33.3196	8.91397	17.332
2012-02-05	36	20.9068	22.5768	34.4142	26.6764	20.9169	20.334	26.3931	69.5328	20.0358	35.7682	41.4629	31.032	57.8772	0.861433	35.096	38.1651	6.40907	25.5832	32.2681	19.424	3.10564	42.5057	5.02894	37.2987	67.053	120.659	35.0479	13.8884	32.3367	1.95063	2.50465	34.9863	5.07442	117.074	50.6659	7.15377	16.3451	4.17894	91.8758	135.99	127.654	56.0883	75.1695	88.8012	62.6212	37.1037	8.91397	18.4457
2012-02-06	37	22.2957	23.2105	34.7944	26.6764	21.0854	21.6621	26.3931	74.1392	20.0358	36.0511	41.4629	31.6039	59.9395	0.861433	35.096	39.6252	8.00042	28.6842	33.7188	20.2018	3.10564	44.9167	5.05446	41.2011	67.4439	121.816	35.1769	15.2474	32.3367	1.95063	2.50465	35.507	5.42996	117.219	51.9209	7.15377	16.3451	6.36299	95.0373	141.466	132.848	56.0883	76.222	89.6422	62.6213	41.7232	8.91397	20.4792
2012-02-07	38	23.6726	24.5052	35.895	26.6764	21.0854	22.3342	26.3931	78.1407	20.0358	36.0511	41.4629	34.1438	61.8839	0.861433	35.6484	42.0216	8.49596	30.936	35.1838	20.2928	3.10564	47.0185	5.31925	46.0533	68.0209	123.175	35.2324	17.1382	32.3367	1.95063	2.50465	38.2899	6.96098	117.301	52.8166	7.15377	16.3451	7.38161	97.6353	149.121	137.354	56.0883	80.2783	90.2895	62.6244	45.3911	8.91397	23.4808
2012-02-08	39	24.6949	26.3754	36.7439	26.6764	21.0854	22.6215	26.3931	80.9731	20.0433	36.0511	41.7212	36.1329	64.6389	0.861433	38.3695	42.7285	8.49596	31.3005	36.4953	20.306	3.4384	50.0231	6.80241	50.3309	68.5691	123.789	35.2324	18.7367	32.3367	1.95063	2.50465	42.102	7.19635	117.303	53.6461	7.15377	16.3451	7.76261	99.1117	155.623	144.844	56.0883	84.6662	92.514	62.6683	46.1113	8.91397	26.841
2012-02-09	40	25.7051	28.5587	36.9502	26.6764	21.0854	22.9249	26.3931	84.8074	20.1226	36.0511	42.2132	37.2265	65.8847	0.861433	41.043	42.8138	8.49596	31.4768	37.5382	20.306	3.75744	51.1549	7.87212	52.9696	69.1573	124.21	35.2932	18.8414	32.3367	1.95116	2.50465	43.5886	7.39185	117.303	54.0299	7.15377	16.3451	7.88948	100.82	160.915	150.162	56.0883	87.8076	94.2446	63.407	46.2992	8.91397	29.3588
2012-02-10	41	26.6845	31.209	36.9871	26.6764	21.0854	22.9249	26.3931	87.161	20.2579	36.0511	43.4758	38.6127	68.1664	0.861433	42.3782	43.8818	8.49596	31.604	38.0197	20.306	3.75744	52.8719	8.36641	53.7966	71.9668	124.529	35.6944	18.8414	32.3367	1.95339	2.50618	43.9623	9.64359	117.304	54.2362	7.15377	16.3451	8.50167	102.773	164.711	155.207	56.0883	90.7968	95.256	65.3226	46.8355	8.91397	32.6868
2012-02-11	42	27.9807	32.2273	36.9875	26.6764	21.0854	22.9249	26.3931	87.9547	21.1935	36.0511	43.546	40.8318	71.0959	0.861433	43.0817	44.382	8.49596	31.8882	38.0577	20.306	3.75744	55.3593	8.7502	54.76	77.2408	125.376	36.6249	18.8414	32.3367	1.95339	2.68824	44.0208	12.2756	117.307	54.536	7.15377	16.3451	9.68137	105.224	167.959	158.896	56.1048	94.0261	95.4524	65.8828	47.1698	8.91397	36.0709
2012-02-12	43	29.8118	32.8278	36.9897	26.6764	21.0854	22.9249	26.3931	88.8203	24.2869	36.0511	43.546	43.2536	73.4708	0.861433	43.1744	46.2267	8.49596	31.9482	38.0839	20.306	3.75744	57.3603	9.54997	55.3343	83.8757	126.185	37.1023	18.8414	32.3396	1.95339	2.68842	44.0239	14.1306	117.307	54.5903	7.15377	16.3451	10.3036	107.77	171.699	161.586	56.1048	96.0595	95.928	65.8828	49.6206	8.91397	39.1219
2012-02-13	44	31.1053	33.3085	37.0061	26.6764	21.0854	22.9249	26.3931	90.6421	27.989	36.0511	43.546	44.9151	74.0134	0.861433	43.1744	48.3118	8.49596	32.1078	38.1551	20.306	3.75744	60.992	10.473	56.9801	87.5486	127.329	37.345	18.8763	32.3435	1.95339	2.68842	44.0243	14.7271	117.307	54.5954	7.15377	16.3451	10.7215	109.798	175.375	164.28	56.1048	100.517	97.7475	65.8828	54.8889	9.00855	42.1137
2012-02-14	45	32.3872	33.7622	37.0918	26.6764	21.0854	22.9249	26.3931	93.8306	31.2201	36.1715	43.5475	48.9335	74.0425	0.861433	43.1752	48.7807	8.49596	32.3384	38.3605	20.306	3.75744	63.5745	11.7887	58.5279	90.1937	127.543	37.3452	19.1932	32.3435	1.95339	2.74438	44.0313	14.8188	117.578	54.5954	7.15377	16.4058	11.2397	111.276	178.535	166.125	56.1048	104.553	99.7177	65.8828	59.3459	9.03135	43.3209
2012-02-15	46	33.3263	33.7622	37.2174	26.7666	21.0854	22.9249	26.3931	96.2818	34.8629	37.0781	43.7114	53.1141	74.0556	0.861433	43.1752	48.7872	8.49596	32.3556	38.5172	20.306	3.75744	65.6017	12.6656	59.1292	92.8976	127.545	37.3452	19.2439	32.3435	1.95339	3.39603	44.3282	14.9316	117.615	54.6525	7.15377	16.4058	11.2646	113.917	180.902	166.593	56.1048	108.422	101.108	65.8828	63.7183	9.14802	43.3209
2012-02-16	47	35.888	33.7761	37.4119	27.0815	21.0854	22.9249	26.3931	97.6187	37.6531	37.5094	43.8233	56.592	75.0505	0.861433	43.1752	48.7872	8.49596	32.3861	38.5172	20.306	3.75744	68.0793	13.4636	60.1956	94.5721	127.789	37.3452	19.2439	32.3435	1.95339	3.93139	44.8161	15.0228	118.233	54.6729	7.15377	16.4228	11.2646	115.235	183.43	167.041	56.1048	109.913	102.991	65.9236	68.2626	10.4287	43.3209
2012-02-17	48	41.1852	34.0458	37.5287	27.9335	21.0854	22.9249	26.3931	98.9562	37.9091	38.9691	43.9258	60.5805	76.5151	0.861433	43.1752	48.81	8.49596	32.6194	38.5231	20.306	3.75744	69.9251	14.0718	61.2692	97.0159	128.053	37.592	19.2447	32.3435	1.95339	4.27083	45.4859	15.1166	118.959	54.6729	7.15377	16.4228	11.2646	117.275	184.711	169.57	56.1048	109.916	105.88	66.0285	71.8835	11.0768	43.3209
2012-02-18	49	46.3446	34.9911	37.7038	28.9583	21.0854	22.9249	26.3931	99.8008	37.9109	40.8562	43.9345	64.8357	77.2198	0.861433	43.1752	48.8218	8.49596	33.2661	38.5267	20.306	3.75744	71.1513	14.9944	62.3954	98.8791	130.162	37.7691	19.5134	32.3435	1.95339	4.27516	45.8038	15.118	119.374	54.7333	7.15377	16.4228	11.2646	118.485	185.716	173.902	56.2321	109.958	107.186	66.0285	75.7038	11.0768	43.5804
2012-02-19	50	50.4676	36.6444	38.2388	31.1948	21.0854	22.9249	26.3931	100.236	37.9247	43.9748	44.0447	68.6371	79.5845	0.861433	43.1752	48.8218	8.49923	33.9743	38.5882	20.306	3.75744	72.541	15.6415	63.9228	99.8072	133.179	38.2202	21.1135	32.3435	1.95348	4.39872	45.9162	15.1585	119.763	54.7471	7.15377	16.4228	11.2646	118.657	190.905	177.509	56.4852	110.17	109.677	66.0285	78.8736	11.0768	45.5955
2012-02-20	51	52.2739	38.3456	39.1043	32.4897	21.0854	22.9249	26.3931	100.998	37.9268	46.4345	44.8496	71.2994	84.345	0.861433	43.1752	48.8312	9.14951	36.445	38.5891	20.3089	3.75744	74.1338	15.7827	67.3772	100.282	135.177	38.7132	22.9593	32.3574	1.97572	4.42487	45.9162	15.5635	120.11	54.7471	7.15377	16.4228	11.2685	118.677	195.309	184.501	57.0651	111.144	110.42	66.0285	82.2447	11.0768	48.0358
2012-02-21	52	53.6873	39.9319	42.3209	35.612	21.0854	22.9249	26.3931	101.721	37.9268	46.8533	46.2126	73.3145	85.6323	0.861433	43.1791	48.9181	12.0563	38.2571	38.6118	20.616	3.75744	75.6367	16.6651	72.9861	101.936	137.559	39.1633	24.6609	32.6485	1.97572	4.42799	45.9204	15.5911	120.116	54.8135	7.15377	16.4228	11.3729	119.459	198.951	194.254	57.9146	113.04	110.798	66.1049	86.2904	11.0768	52.6556
2012-02-22	53	54.8611	41.4194	46.1771	39.2729	21.0854	22.9249	26.3931	101.836	37.9268	47.4956	47.0416	75.213	85.6361	0.861433	43.1791	48.9808	14.5127	40.5648	38.6118	21.5543	3.75744	77.9498	18.197	76.017	105.932	140.065	39.4572	25.6104	32.7438	1.97572	4.45739	46.0174	15.5911	120.807	54.8327	7.15377	16.4228	11.7524	121.171	201.894	201.287	60.0471	115.168	110.798	66.1678	90.4888	11.0768	56.9307
2012-02-23	54	56.9083	42.9546	50.4824	41.8056	21.0854	22.9249	26.3931	101.838	37.9268	48.4165	47.2404	76.5012	85.9632	0.861433	43.2552	48.9808	17.44	43.0852	38.6118	21.6282	3.75744	79.2173	19.8574	77.0999	109.072	141.754	39.8667	28.1913	32.7438	1.97572	4.72387	46.0181	15.5911	121.466	55.0896	7.15377	16.4228	11.7524	122.43	204.841	208.866	62.7931	120.088	110.798	66.1851	93.8565	11.0768	62.7785
2012-02-24	55	57.5497	44.3022	52.9556	44.6139	21.0854	22.9249	26.3931	101.855	37.9268	51.5427	47.2826	77.4085	86.1015	0.994949	43.2756	48.9832	19.8997	45.2998	38.6138	21.6282	3.75744	81.0918	20.7301	77.37	111.487	142.876	40.3491	29.8119	33.0551	2.0739	4.72599	46.3619	15.5911	122.349	55.3444	7.58147	16.4228	11.7758	122.53	207.589	216.724	68.4364	122.97	110.798	66.1851	97.159	11.0768	69.1885
2012-02-25	56	57.693	45.0198	55.3653	47.7111	21.1542	22.9249	26.5942	102.031	37.9268	55.174	47.2904	81.7902	86.1015	1.42791	44.188	48.9832	22.7836	46.5261	38.6224	21.6282	3.75744	81.9541	21.196	77.3734	112.309	145.204	42.8151	30.0067	34.9636	2.671	4.86485	47.1167	15.5911	123.18	55.4421	8.3765	16.4228	11.8406	122.725	210.379	224.65	73.3557	127.732	110.844	66.2187	98.9571	11.0768	74.9637
2012-02-26	57	57.7652	45.3729	57.8347	53.0711	21.5337	22.9249	26.7645	102.301	37.9268	60.6548	47.4649	85.0856	86.1015	1.43636	44.9225	48.9832	26.2223	47.7347	38.7057	21.6282	3.75744	81.9541	21.6474	77.3864	113.464	146.936	47.3248	30.0067	38.2898	2.68973	4.86485	47.3981	15.5911	124.191	55.8227	8.41167	16.4228	11.8413	122.902	215.377	229.82	75.6104	129.617	110.974	66.2194	100.087	12.6853	79.4295
2012-02-27	58	58.1469	45.626	61.1173	57.6856	22.5942	22.9249	27.2186	102.553	37.9268	67.1472	47.986	90.1453	86.1015	1.43636	45.2201	48.9832	30.619	50.647	39.5568	21.63	3.75744	81.9541	22.0003	77.5877	114.48	149.916	51.1489	30.0067	39.8748	2.97816	4.86485	47.9313	15.5911	124.481	56.318	8.67797	16.6322	11.8438	123.228	219.017	233.55	75.9392	133.195	111.195	66.2231	101.951	14.1592	82.7413
2012-02-28	59	58.4699	45.6841	64.5256	61.2552	23.1892	23.0437	27.6278	103.234	38.0134	74.2168	49.3674	93.3446	86.1015	1.43645	45.3201	48.9832	34.873	54.1985	40.1566	22.0007	3.76434	81.9541	22.3723	78.2631	115.619	153.186	53.6265	30.2517	41.8803	3.89339	4.8669	48.2065	15.7679	125.124	56.4028	8.74397	16.6322	11.8438	123.985	222.802	237.41	75.9659	139.005	111.703	66.2264	106.465	14.6172	85.738
2012-02-29	60	NA	NA	66.0346	NA	NA	NA	28.8056	NA	NA	NA	50.3983	NA	NA	NA	45.4478	NA	NA	NA	40.8739	NA	NA	NA	22.6302	NA	NA	NA	56.7158	NA	NA	NA	5.82779	NA	NA	NA	56.7516	NA	NA	NA	124.607	NA	NA	NA	142.696	NA	NA	NA	15.8305	NA
2012-03-01	61	58.5505	45.791	66.5163	63.4008	23.2812	23.0445	30.2185	103.755	38.1832	80.7748	50.937	96.7916	86.1429	1.52241	45.4478	48.9832	37.177	57.0591	41.2851	22.2379	3.99785	81.9541	22.8484	82.1551	116.809	155.329	59.9324	30.8004	43.5505	4.17055	8.4233	48.2341	17.9551	125.64	58.0181	8.78515	16.6322	11.8438	124.639	225.591	239.669	76.9772	148.167	112.023	66.2264	112.639	16.4372	91.5336
2012-03-02	62	58.6727	46.1294	67.1481	65.4773	23.4657	23.0445	32.0142	104.403	38.5863	85.2961	52.838	98.7286	86.1455	1.55409	45.4777	48.9832	38.9579	59.3369	41.6883	22.2933	4.20074	81.9541	22.9711	83.473	118.063	157.159	62.9488	31.2405	45.171	4.42466	9.10425	48.2891	20.2436	126.156	58.3006	8.80385	16.6696	11.8438	124.639	229.111	240.741	78.2167	153.163	112.103	66.2264	116.356	16.9426	98.1886
2012-03-03	63	59.3077	46.5679	68.034	67.5155	23.6925	23.4	32.9165	105.613	39.0742	91.2683	56.3237	102.69	86.2191	1.92504	45.781	48.9832	40.9054	62.635	41.7589	22.2933	4.21023	81.9541	23.1632	85.0929	119.683	159.685	64.3068	32.0312	47.2508	6.04617	9.13474	48.2903	22.404	126.799	59.1867	9.50831	16.8124	11.8438	124.91	232.05	242.207	79.1739	157.592	112.15	66.3549	117.677	17.18	103.948
2012-03-04	64	62.324	46.5748	69.1315	69.6598	24.1589	23.5659	33.847	107.75	39.5643	95.5233	59.0981	106.103	86.2787	2.68423	45.8433	48.9832	42.1601	67.4966	42.0326	22.2933	4.37181	81.9541	23.8407	87.7872	121.204	165.778	65.1424	34.644	49.4481	8.19273	9.17723	48.2903	24.762	128.124	60.1891	10.1666	16.8136	11.8438	126.718	235.363	246.659	81.2661	162.466	112.494	67.0879	119.265	17.4932	109.463
2012-03-05	65	67.2306	46.5748	69.3485	72.2414	25.3256	23.7382	34.1762	109.037	41.4525	100.927	60.8878	110.486	86.2792	3.23216	45.8433	48.9832	43.2513	71.7038	43.4386	22.5672	4.5526	81.9541	24.6323	91.9916	123.273	171.26	65.3872	37.8851	51.1028	10.1792	9.45737	48.386	26.1602	130.528	63.0379	10.4848	17.4455	11.8438	128.545	240.146	251.484	82.4071	167.426	112.845	68.451	120.374	18.5303	112.758
2012-03-06	66	72.6811	46.5748	69.6268	75.1796	26.0574	23.7399	34.1997	110.17	42.6793	106.651	61.0716	116.158	86.2792	4.44667	45.8433	48.9832	44.9736	76.3983	45.3625	24.4544	4.75161	81.9541	25.4328	93.5277	125.578	176.102	65.4737	39.7582	53.0275	11.5907	10.1156	48.6057	27.3238	133.705	65.9257	11.4621	20.0734	11.8438	130.138	244.472	256.175	84.6653	172.956	114.663	70.7806	122.092	18.9956	118.676
2012-03-07	67	78.6281	46.6019	70.0685	77.7325	27.4588	23.7399	34.2119	110.615	42.7135	111.838	61.0716	122.835	86.4697	6.5466	45.8433	48.9832	48.3496	81.75	45.8957	25.2505	4.94669	81.9621	26.1958	95.175	127.054	180.37	65.4744	40.734	54.7131	12.325	10.999	49.8028	28.3582	137.818	68.3682	11.8857	20.563	11.8438	130.78	251.107	259.608	86.7753	178.215	115.887	73.9101	125.41	19.4503	121.965
2012-03-08	68	81.6951	46.629	70.6151	79.4833	29.0036	23.7399	34.3764	110.761	42.7207	114.813	61.0716	127.813	87.0247	8.27482	46.0514	48.9832	51.8544	86.3817	46.7467	25.5618	4.96868	83.1072	26.9919	96.94	127.378	184.815	65.4744	43.3758	55.7877	13.697	11.5863	54.7879	29.7482	140.886	69.4328	11.9367	21.4224	11.8438	130.848	254.97	266.076	89.4488	182.456	116.417	77.6235	128.298	20.1155	126.856
2012-03-09	69	83.2569	46.6336	71.9288	82.587	31.3639	23.7453	34.4908	111.564	42.7238	115.904	61.3081	135.583	87.5083	8.3455	47.3261	49.5204	54.6823	92.6281	47.9966	25.9828	5.11087	84.1906	27.2971	98.8247	129.346	188.553	65.4744	47.0303	57.3739	14.9184	12.2093	60.5568	31.0911	145.885	69.9415	11.9379	21.786	12.0312	130.992	257.574	270.654	91.5293	186.595	117.985	83.1064	131.177	20.6768	130.774
2012-03-10	70	85.028	46.6336	74.4443	85.1111	31.4932	23.8385	34.8227	113.455	42.7238	117.002	62.1031	142.625	88.1567	8.35459	49.2478	49.9636	56.2674	99.9733	48.0911	26.5829	5.51375	84.6707	27.3107	100.708	132.324	192.944	65.4836	51.0165	59.0278	16.0426	12.4308	63.2741	32.9615	150.849	70.3757	11.9379	22.0594	12.7048	132.387	262.865	273.745	94.4122	190.5	118.801	86.6554	133.906	20.8983	135.057
2012-03-11	71	86.5483	46.6357	76.6713	87.6423	31.4932	24.2587	35.2079	116.518	42.7238	118.718	63.9175	148.404	88.4797	8.83685	50.3502	51.106	58.9791	105.486	48.1722	27.1545	5.52596	84.6783	27.3107	102.9	134.291	197.135	65.4851	55.2176	62.8222	16.7592	12.5114	63.9475	35.4231	153.179	70.977	12.5395	22.2458	13.089	134.434	268.678	279.093	99.1029	195.095	120.001	90.5404	136.23	20.9764	138.383
2012-03-12	72	87.3502	46.9089	79.5607	89.9002	31.4932	24.7632	35.8361	122.307	42.7238	120.552	66.0676	153.806	88.4797	10.1888	51.451	52.2426	59.6078	108.488	48.5831	27.7013	5.74844	85.021	27.466	105.06	136.967	199.833	65.4851	59.538	64.8384	17.7766	12.6453	64.0538	37.9329	154.508	72.361	12.7183	22.3533	13.2056	134.794	272.033	285.663	103.909	198.368	121.403	93.1469	139.005	20.9953	141.767
2012-03-13	73	87.5793	48.2946	80.5184	92.8661	31.5086	25.0995	37.2291	129.031	42.7238	121.328	68.5698	158.476	88.4797	10.2376	51.5373	53.8172	59.6078	112.457	50.2208	27.7988	5.91844	86.5491	28.3711	106.855	140.044	202.753	65.4904	63.4232	67.614	18.3247	13.3488	64.0975	40.4599	156.462	74.8287	12.7455	22.6695	13.3168	135.284	275.171	289.368	108.11	200.913	124.577	95.0291	142.015	20.9991	145.857
2012-03-14	74	88.1234	50.5507	81.3858	95.0417	31.6456	26.3642	37.5567	134.233	42.7238	121.836	70.7302	163.644	88.5054	10.2376	51.5373	55.4348	59.6355	115.156	51.4922	27.8615	5.92809	88.4242	29.8878	110.93	141.508	205.588	65.6494	65.8286	70.808	18.6879	13.3928	64.4772	43.0932	158.937	77.1266	13.0015	22.8707	13.3421	135.513	280.234	292.363	113.033	201.787	128.214	98.0963	142.511	21.024	149.747
2012-03-15	75	89.0516	52.9645	83.4347	96.7967	31.9076	27.3505	37.6212	136.384	42.7821	122.397	71.8949	170.856	88.7363	10.2376	51.8831	57.0837	60.0673	120.214	51.6663	27.9141	6.03566	90.1769	33.8719	114.021	143.297	206.944	65.7743	69.5519	75.0009	18.7932	13.741	64.4853	47.1589	163.609	77.874	13.5541	23.0076	13.3421	135.857	283.9	298.046	118.843	202.149	133.286	101.697	142.566	21.2448	152.146
2012-03-16	76	90.6543	53.3323	86.6918	98.0706	32.2346	28.7073	37.6505	136.902	42.8443	123.359	72.1102	178.738	89.2924	10.3779	52.4307	60.4907	61.2733	124.189	52.2177	28.0097	6.5168	91.7328	39.709	116.146	146.233	207.892	65.8479	73.9321	77.9944	18.8062	14.3353	64.4853	50.6918	167.563	78.5675	13.7735	23.0727	13.3421	137.09	287.987	305.951	122.03	204.043	139.265	103.939	143.943	21.6032	153.172
2012-03-17	77	94.6603	53.6152	88.8988	101.818	32.5094	29.1432	37.7209	137.386	43.1672	125.346	72.9451	186.032	89.8955	10.6791	52.5552	64.2439	65.727	126.004	53.9632	28.011	7.57446	94.241	45.3688	120.663	149.802	208.469	66.3674	79.8949	78.669	18.808	15.2865	64.6813	54.2134	171.448	79.0533	13.9427	24.6422	13.3808	137.603	291.298	314.923	125.962	205.678	144.471	105.697	146.453	21.7623	153.961
2012-03-18	78	101.503	54.2919	90.0785	105.488	33.1001	29.1432	37.9486	138.069	43.2001	128.1	74.4535	192.179	90.4792	11.0109	52.7591	68.1641	68.3557	128.843	55.7208	28.0275	9.30563	97.2351	49.7683	125.126	153.335	208.971	67.1049	83.6105	78.669	18.808	15.3424	65.1736	56.1806	176.772	79.2303	13.9787	27.2653	13.6101	137.654	294.328	324.459	131.385	211.599	150.288	107.641	149.804	22.7204	154.501
2012-03-19	79	108.291	55.3451	91.2583	109.154	33.6978	29.1432	38.0707	138.674	43.2065	131.576	76.0233	193.432	91.0994	11.0672	52.8922	71.4052	69.2891	130.728	58.5541	29.0704	10.5966	102.359	53.568	127.892	158.15	210.523	67.9766	86.4461	78.669	18.808	15.3424	66.5687	57.5469	181.452	79.6201	14.3094	29.8007	14.0658	138.611	298.095	333.297	135.64	216.87	154.588	108.405	153.135	23.9915	154.807
2012-03-20	80	115.071	55.47	91.6899	113.735	34.5721	29.1432	38.525	140.761	43.2065	135.215	77.3742	193.96	91.68	11.079	52.916	73.2704	71.1325	133.045	63.0318	30.2519	12.5462	106.535	58.068	133.284	161.944	212.155	68.2874	88.7226	78.669	18.808	15.3424	69.4399	58.1379	184.656	80.1539	15.1697	32.6749	15.1644	139.707	304.284	340.21	141.765	221.994	160.512	109.331	157.007	25.3696	155.506
2012-03-21	81	121.912	56.2195	91.887	118.629	36.8034	29.2415	39.0627	144.73	43.2065	139.693	80.0591	194.723	92.2038	11.079	52.9219	74.6422	74.2136	137.13	67.8211	30.8993	13.576	109.833	61.3043	139.591	166.187	213.572	68.4141	91.0494	78.669	19.132	15.3424	74.2233	59.5748	188.252	80.858	15.8571	34.5432	15.8313	141.223	309.203	347.353	147.507	228.405	166.557	110.445	160.113	26.1638	156.312
2012-03-22	82	128.268	57.3611	92.0425	122.594	41.4688	29.6957	39.4967	149.629	43.2065	145.859	83.372	195.552	92.5759	11.1649	53.1429	76.4178	76.9629	142.702	72.5823	31.4625	14.1369	111.168	65.7745	145.314	170.507	214.925	68.474	92.2271	78.669	20.0118	15.351	82.9869	61.5981	190.811	81.2676	17.2671	36.2452	16.8054	142.019	312.831	355.286	152.731	233.084	171.309	111.315	162.192	27.1547	157.035
2012-03-23	83	134.032	59.4045	92.5095	125.564	48.235	30.3953	40.3572	151.566	43.2295	153.307	86.9182	200.029	92.9579	11.5806	54.4563	77.8119	79.443	146.009	77.2138	32.1351	14.7389	111.543	70.7572	152.194	173.811	217.347	68.5184	94.8753	78.9654	21.1712	15.6144	88.6803	63.899	193.103	81.4351	18.8305	38.3622	18.0171	143.185	317.292	361.885	156.321	236.453	176.312	115.222	167.882	29.2167	157.583
2012-03-24	84	138.843	60.9578	93.1949	130.957	53.4305	31.3379	41.0557	152.312	43.5872	158.296	89.8097	206.924	93.4716	12.3374	55.735	79.8763	81.2612	148.02	85.118	32.8702	15.0512	111.948	74.0403	158.74	177.254	220.094	68.7258	97.9663	80.4265	22.6064	16.1981	92.544	66.8304	195.672	81.7925	19.8059	40.4029	18.8687	144.373	320.319	369.221	159.532	239.803	179.688	120.3	173.027	31.1154	158.326
2012-03-25	85	144.429	61.8997	93.2493	138.271	54.4451	32.555	42.474	153.907	43.9608	161.872	93.123	213.692	94.3062	14.0922	56.983	81.2792	81.8986	150.17	94.3538	33.8756	15.2758	115.07	77.0567	166.883	181.093	222.175	69.0397	101.377	82.6437	23.7526	16.9853	95.7994	72.0485	198.59	82.6644	21.53	41.7732	19.5074	147.57	325.217	374.685	164.249	241.91	182.952	124.467	177.27	32.4068	159.14
2012-03-26	86	148.836	62.4715	93.2493	146.345	55.0584	33.5289	44.4007	157.463	44.5679	165.69	96.3113	219.411	95.8026	15.5979	58.8232	82.091	82.98	156.732	100.891	34.8812	15.5767	119.238	81.1347	173.453	184.994	223.318	71.1448	105.173	84.7027	26.8813	17.1334	101.622	78.6307	200.992	83.9966	23.5698	44.3629	21.2885	151.403	331.161	379.88	169.479	244.674	185.093	127.965	180.672	32.9261	161.11
2012-03-27	87	153.149	62.7571	93.2493	151.779	56.5076	33.918	46.9614	163.146	44.7245	170.965	98.8488	222.919	96.8976	15.7	60.1712	83.3802	83.8732	161.658	106.594	36.0289	15.9804	121.656	85.904	178.562	189.416	224.555	74.2906	107.468	87.6724	31.031	17.2886	105.963	84.5203	202.591	84.8632	25.1449	47.0772	25.1447	155.25	338.079	383.728	175.187	246.861	186.599	131.21	182.016	34.4203	166.56
2012-03-28	88	156.63	63.0633	93.2493	155.502	58.0375	34.4384	49.8116	167.943	44.999	176.836	101.54	225.776	97.7117	15.8037	61.678	87.0143	85.9081	166.067	115.807	37.3632	16.1587	123.618	88.9027	183.197	194.555	225.488	78.8965	107.987	93.589	35.6012	19.6491	107.463	90.3273	205.171	86.9188	25.6683	51.1601	29.9566	158.052	346.064	387.076	177.569	247.91	187.716	133.93	182.792	35.4796	171.846
2012-03-29	89	160.509	63.4636	93.3135	160.535	59.3927	34.6013	54.1617	171.038	45.2598	181.626	104.672	228.477	98.6205	17.2516	62.9416	94.549	87.9848	169.425	123.564	38.6385	16.4469	124.729	92.42	188.747	199.844	226.189	83.3909	108.156	101.559	38.2317	24.2178	110.055	93.8819	206.91	90.678	26.3366	55.0279	32.9955	160.72	353.705	391.365	181.999	249.849	188.483	139.778	183.885	36.2345	176.056
2012-03-30	90	164.594	64.254	93.3392	166.284	60.9707	35.249	58.6922	173.817	45.4336	185.707	107.311	232.153	99.6613	17.7772	65.3074	101.529	89.465	173.554	132.962	40.6833	16.98	126.849	96.6355	192.954	206.407	227.395	86.5701	108.908	108.137	40.0404	27.7406	114.435	96.8042	208.422	94.3814	26.9095	59.0433	37.0482	165.977	359.531	398.323	186.409	251.111	189.958	146.734	186.815	36.7791	180.003
2012-03-31	91	169.057	65.8979	93.4238	170.452	63.8561	37.0243	62.6337	177.915	45.808	189.573	109.766	233.337	103.077	18.867	67.1567	106.366	91.3987	176.795	138.654	43.9506	17.6407	128.399	99.7579	198.275	211.996	228.686	90.3632	109.333	114.485	41.9027	30.2141	120.607	100.179	212.077	96.6622	29.4067	61.0424	40.291	171.599	366.593	406.552	189.353	252.596	192.238	153.572	188.463	37.1515	188.113
2012-04-01	92	174.791	68.5275	93.7992	174.669	67.6573	38.3365	66.1723	183.819	45.9584	194.786	112.275	233.787	106.056	19.6445	68.5805	110.833	94.5159	179.33	141.932	45.6895	18.7243	132.425	103.491	201.97	218.175	230.187	94.6157	109.762	120.497	42.975	32.2116	125.235	104.469	217.178	98.0875	35.106	63.2109	42.3071	176.968	369.792	415.945	194.229	256.179	195.537	159.834	194.136	37.5928	195.766
2012-04-02	93	180.956	71.7426	94.8725	181.777	70.8797	40.1092	69.6445	190.36	46.6691	201.738	115.144	235.278	109.191	20.3722	70.5083	114.316	99.5489	181.733	146.286	47.5631	19.0654	139.124	105.166	206.212	224.667	231.88	96.8941	112.793	126.297	44.1469	33.6911	130.651	110.231	221.471	98.8846	41.499	65.7244	44.4739	181.672	370.508	425.765	201.254	261.959	200.102	166.712	199.339	38.4712	203.67
2012-04-03	94	186.455	75.5292	97.1573	192.138	73.5202	43.0876	72.5578	198.157	47.1311	207.262	118.05	236.296	112.946	21.1623	72.6969	118.603	104.174	184.767	150.361	49.4195	19.671	144.693	110.355	210.204	232.105	233.288	99.1659	117.711	130.433	46.3431	35.3204	135.486	116.139	225.071	99.708	46.1885	68.6119	47.2908	186.339	370.903	435.188	210.323	268.133	205.539	171.357	202.817	40.0101	209.34
2012-04-04	95	191.541	79.2341	102.081	202.955	77.96	46.5822	73.5464	206.595	47.5331	214.391	120.602	238.56	118.026	23.14	75.0276	123.52	108.038	189.143	153.528	54.2412	19.7454	149.747	116.255	213.315	238.985	234.893	100.734	121.741	134.107	50.0178	38.224	141.425	123.158	228.741	103.716	53.3166	71.61	50.9555	191.255	371.763	440.015	216.435	272.96	209.859	176.001	205.854	42.6792	213.418
2012-04-05	96	195.339	83.2884	108.039	210.844	82.6209	49.8607	74.3161	216.455	48.7086	218.413	123.167	240.972	122.074	26.0964	77.8035	128.185	110.571	192.584	156.892	58.1869	19.8946	152.489	122.143	218.587	246.403	236.425	104.155	124.47	136.608	52.6633	41.6614	147.212	128.436	231.174	110.256	57.0932	74.1053	55.1653	195.621	374.509	443.38	224.188	275.994	214.644	180.482	208.302	46.8486	215.107
2012-04-06	97	199.704	88.6493	113.073	216.245	86.0218	53.5386	74.8182	224.37	51.0347	222.829	125.551	248.949	125.437	28.9399	80.4617	133.19	112.448	195.439	159.062	62.1674	20.4202	155.668	129.295	222.689	255.795	239.302	108.315	128.184	137.849	55.6883	46.0132	153.243	135.606	234.376	115.513	60.2168	76.1674	59.5552	199.866	378.092	447.262	232.516	279.817	219.703	185.429	213.093	52.3938	216.591
2012-04-07	98	204.881	94.5357	118.926	221.739	89.2062	56.6511	75.6723	229.174	53.7363	227.455	129.44	257.558	128.774	31.4794	82.2554	136.807	115.064	198.286	160.493	67.8434	22.5056	160.059	135.904	226.323	265.295	241.273	111.49	128.983	142.381	58.6518	49.8913	158.779	142.533	238.337	121.086	62.2161	78.8049	62.5506	204.703	382.831	451.587	239.449	284.631	225.967	189.612	218.078	58.8372	219.057
2012-04-08	99	210.552	100.947	125.06	226.573	91.4763	57.331	77.1192	233.456	54.7921	232.041	133.906	262.431	132.418	35.135	85.1035	137.596	117.752	203.075	161.441	72.0295	24.0437	165.174	142.454	229.739	274.502	244.238	113.44	129.289	147.411	61.2952	53.3019	163.903	147.721	242.543	127.506	64.7047	82.5794	64.305	209.804	388.929	454.175	246.118	290.245	229.874	193.644	221.405	66.1264	221.385
2012-04-09	100	217.79	105.803	130.211	231.71	94.116	57.9975	79.9311	237.71	55.7233	237.654	138.363	265.675	136.251	39.08	87.9197	138.415	118.864	208.046	163.455	77.245	26.2408	171.143	148.159	233.429	282.568	247.308	115.174	130.062	152.863	63.2646	56.059	170.311	150.547	246.684	132.518	66.698	86.2734	65.1136	213.067	394.758	457.557	252.402	294.678	231.972	198.701	224.204	71.7269	228.205
2012-04-10	101	222.925	110.544	135.618	235.823	97.1953	58.665	84.265	240.405	56.9556	242.04	142.521	269.031	139.749	43.5919	92.4212	140.871	118.985	213.453	165.777	84.9097	27.4828	177.537	154.039	236.888	288.564	250.83	120.361	130.32	159.458	67.2421	58.4494	177.24	154.046	252.05	136.828	67.6065	87.8576	67.8013	214.443	400.027	460.471	258.318	300.23	233.83	205.192	227.564	76.8911	234.529
2012-04-11	102	227.067	114.602	141.923	240.501	100.982	59.6739	87.8581	241.214	59.018	245.135	146.692	273.664	144.285	49.6717	97.3912	144.069	119.086	218.191	168.423	91.4018	28.6581	183.595	160.961	238.603	294.825	253.678	125.825	130.538	163.93	72.2253	63.5655	184.689	157.47	255.053	141.012	68.4037	88.6074	70.1877	218.622	409.009	466.913	265.182	308.762	236.359	212.553	231.836	78.6301	238.838
2012-04-12	103	232.141	118.861	152.928	248.023	103.756	62.2323	91.4086	241.741	61.9042	248.73	151.664	280.528	149.947	56.5151	103.164	148.105	119.103	224.242	171.818	94.8585	31.0155	190.802	166.824	240.721	297.379	255.911	130.153	132.162	167.318	78.0597	69.288	193.84	160.687	257.906	145.662	71.7332	89.5107	73.1807	221.958	421.022	472.243	273.571	316.717	239.002	220.582	237.626	79.2856	241.541
2012-04-13	104	237.826	124.375	164.976	256.923	107.886	67.263	94.4355	242.612	65.0663	255.009	157.212	289.89	153.968	60.937	109.436	152.998	119.125	229.864	178.246	97.8491	33.1716	196.603	174.751	244.124	300.5	259.042	135.591	135.78	170.073	85.5575	75.5229	202.201	163.28	260.306	149.693	76.066	90.735	75.9413	224.98	433.99	479.046	282.891	323.917	242.166	228.141	243.062	83.0036	243.477
2012-04-14	105	242.908	128.917	177.759	263.619	111.776	72.0164	97.0494	243.942	69.5891	265.83	164.656	299.493	157.647	64.3821	115.246	157.552	119.125	235.737	183.354	100.888	35.73	201.45	180.349	248.005	304.332	262.745	141.594	139.92	172.847	91.7028	82.5015	210.007	166.886	263.357	156.151	80.3931	92.105	78.9104	228	446.868	488.453	292.713	329.474	245.843	235.01	248.604	87.7151	249.555
2012-04-15	106	247.841	132.778	189.249	270.533	115.093	76.0265	98.4371	246.689	74.2276	277.604	171.125	308.435	162.053	67.7259	121.546	161.51	119.125	240.867	188.861	103.407	37.8729	209.034	185.821	254.022	309.583	266.025	148.363	143.418	177.096	96.3705	90.0719	217.485	173.253	268.062	164.551	84.7609	94.1926	83.099	233.093	459.514	495.99	300.797	333.451	250.312	240.535	254.317	92.8687	253.073
2012-04-16	107	253.547	136.719	198.831	276.586	117.206	80.3889	99.0948	250.123	78.7825	288.295	177.084	316.212	168.133	71.8726	129.552	166.646	119.142	247.884	194.264	107.155	41.3088	215.863	190.742	259.037	314.775	269.153	156.568	147.072	181.454	98.3421	97.3069	221.5	178.268	273.281	172.638	90.0202	97.8313	88.4063	240.788	468.09	502.812	306.415	335.344	254.614	245.935	258.87	99.0134	256.795
2012-04-17	108	258.953	140.568	206.51	282.719	120.636	84.3379	99.8714	254.217	82.9953	296.994	182.103	323.872	175.759	74.4948	140.007	172.341	119.144	255.63	200.962	109.877	46.2394	222.136	197.161	265.194	321.025	272.693	163.582	151.744	185.778	100.249	105.023	224.613	183.951	280.326	178.096	95.2792	103.494	94.3355	249.989	471.915	509.146	310.484	337.622	260.81	251.882	261.819	105.485	262.411
2012-04-18	109	264.737	144.581	216.501	289.677	123.41	87.3998	102.686	258.511	87.159	304.916	187.963	331.371	185.589	79.4161	151.365	177.035	119.448	258.839	208.624	112.177	51.7201	227.566	202.413	269.58	327.826	276.603	171.133	154.413	190.325	102.993	110.815	227.836	190.374	289.126	182.841	101.444	108.891	99.295	258.377	475.377	516.082	312.057	339.719	267.334	255.738	264.606	113.624	267.574
2012-04-19	110	272.4	149.625	226.051	295.486	127.21	92.8073	106.827	262.664	90.9927	308.298	195.394	337.844	194.381	85.5345	162.897	182.307	119.681	262.156	218.39	114.732	57.9146	236.555	207.209	273.295	334.763	281.866	176.486	158.036	194.846	105.326	113.314	231.623	195.879	297.5	187.303	108.261	113.208	103.881	263.553	479.16	521.504	313.304	345.834	274.054	259.404	269.443	123.201	269.621
2012-04-20	111	279.412	153.113	234.769	300.117	132.911	98.8468	111.269	267.15	96.4173	311.987	203.751	343.368	202.844	90.6877	173.806	189.016	120.66	266.959	227.88	117.338	62.8142	245.597	211.132	277.019	342.705	286.863	181.67	161.779	199.263	109.148	115.656	235.408	200.616	304.499	194.994	116.112	115.038	109.528	274.451	485.158	532.534	315.182	350.869	278.878	264.241	272.891	134.851	271.725
2012-04-21	112	286.444	156.924	243.994	306.506	138.04	103.613	114.746	271.961	102.633	315.787	211.545	349.481	210.991	95.5266	185.472	197.622	121.937	270.657	240.029	121.182	67.2788	252.624	215.031	281.656	350.78	294.076	186.431	167.311	206.627	114.338	118.878	239.786	206.593	311.271	203.579	122.358	117.233	112.962	284.503	491.422	544.505	317.09	355.563	287.779	271.954	278.275	148.294	273.976
2012-04-22	113	295.757	161.215	254.39	313.746	142.851	105.824	119.519	275.836	105.942	321.609	218.804	358.459	219.808	101.37	194.754	205.728	125.376	273.669	253.339	124.471	72.3845	259.536	221.508	289.875	359.583	301.207	189.228	174.267	214.144	118.162	122.558	241.137	212.442	321.214	213.439	127.228	122.201	116.743	288.482	496.669	555.166	320.138	359.837	297.575	280.246	286.669	163.262	278.218
2012-04-23	114	304.263	167.148	263.648	321.194	147.944	108.174	123.447	280.277	109.181	326.178	224.013	369.245	228.408	106.36	201.228	213.119	129.102	277.316	266.47	130.623	77.8406	266.213	227.436	297.724	367.758	310.324	191.792	182.302	220.7	122.104	128.057	242.307	218.616	329.593	222.825	130.397	126.992	124.276	289.9	501.501	565.864	324.844	363.434	306.817	290.476	301.843	179.726	281.203
2012-04-24	115	311.793	176.742	272.179	328.501	153.104	111.182	126.685	285.52	112.689	330.474	228.619	380.402	237.349	108.936	206.814	219.574	136.132	281.602	277.685	137.211	84.7062	269.602	231.058	304.009	374.522	319.08	196.267	188.829	227.243	127.607	134.141	243.706	225.242	337.632	231.766	132.562	132.542	133.233	292.461	506.32	577.235	330.173	367.682	317.825	302.08	317.191	193.334	285.969
2012-04-25	116	318.614	188.693	280.839	336.307	156.759	114.915	130.058	290.983	116.792	336.284	233.271	390.971	247.842	113.006	211.703	224.81	143.62	286.55	286.75	142.298	90.0335	272.109	233.903	308.46	378.623	326.289	201.749	194.009	229.589	133.608	140.852	245.774	232.045	345.247	240.779	134.524	138.191	142.901	295.086	514.609	589.09	335.678	375.476	331.816	313.437	331.353	202.585	291.911
2012-04-26	117	324.212	200.667	287.574	341.773	159.691	119.218	134.465	298.084	121.869	344.887	236.791	401.815	257.132	118.586	216.806	230.825	150.321	291.687	295.157	150.922	96.6667	273.79	241.25	314.643	382.408	334.205	205.765	198.965	230.564	138.618	147.504	249.822	240.156	353.602	249.259	136.958	144.955	149.492	297.967	524.737	599.08	339.879	383.584	347.127	323.348	341.841	210.455	296.569
2012-04-27	118	330.448	212.962	294.649	347.614	164.427	124.175	139.904	307.723	126.954	355.078	239.64	412.971	265.183	124.978	225.579	236.355	155.939	297.969	305.673	160.296	101.634	275.692	246.994	318.829	387.276	340.36	208.688	206.769	232.389	143.615	153.772	254.375	246.887	361.673	254.544	138.925	154.492	154.423	301.62	532.473	607.333	346.028	393.755	363.25	334.228	348.271	216.788	302.611
2012-04-28	119	336.028	220.028	302.646	355.784	168.764	131.426	144.497	316.333	131.248	365.433	242.845	422.312	271.931	131.151	236.461	245.1	162.473	304.798	315.483	167.841	106.459	278.632	251.687	324.458	393.439	347.146	210.407	214.47	234.579	147.816	160.069	258.445	255.26	370.729	261.027	140.926	162.262	164.861	305.318	538.149	615.132	353.333	402.156	378.088	346.553	353.095	226.298	310.899
2012-04-29	120	340.622	227.118	310.324	365.249	173.359	142.449	149.036	324.606	137.335	376.705	249.187	428.571	276.75	138.407	246.177	254.421	171.114	313.224	325.191	175.043	110.114	281.657	255.869	331.634	402.195	356.009	212.345	220.902	237.031	152.031	167.396	262.205	261.222	380.267	268.703	143.389	170.707	175.616	310.248	545.85	623.631	358.531	410.53	391.123	360.022	358.345	232.165	320.486
2012-04-30	121	347.273	236.183	318.909	374.544	178.674	154.826	152.769	331.445	145.984	387.89	255.288	435.447	280.013	146.063	254.68	263.186	181.736	320.661	335.274	180.734	112.953	285.349	264.688	338.868	412.16	369.33	217.756	228.398	240.827	156.52	175.285	267.781	266.29	388.589	277.237	145.338	178.18	188.514	318.524	553.144	636.661	364.623	418.292	403.647	371.982	364.368	238.588	329.011
2012-05-01	122	357.982	244.844	327.76	385.395	185.47	165.074	156.024	337.477	155.188	399.409	260.871	443.449	284.863	152.052	262.375	271.094	193.342	328.088	345.176	186.868	117.954	289.24	277.094	347.717	422.045	378.068	223.718	236.555	246.184	160.04	183.526	272.082	272.838	396.281	287.442	147.354	185.947	201.059	327.774	560.189	650.58	370.896	428.659	416.031	380.052	370.732	244.502	337.501
2012-05-02	123	370.386	252.587	337.062	398.409	191.731	173.56	161.438	343.82	164.863	410.244	265.642	449.72	289.326	157.992	269.436	276.826	205.023	333.517	353.91	190.82	123.53	293.718	288.928	356.064	432.296	386.502	229.653	244.29	252.717	162.338	189.452	274.652	277.17	402.688	297.953	150.666	196.625	211.102	338.764	570.368	663.572	377.166	437.901	430.383	387.028	378.094	252.278	350.103
2012-05-03	124	381.451	260.677	346.514	410.803	199.469	180.807	168.52	351.195	171.474	419.467	272.101	459.028	294.119	163.463	276.177	281.318	218.623	338.275	361.745	195.576	130.444	300.461	301.232	364.225	440.672	394.203	237.638	252.642	258.901	165.773	194.041	278.126	281.724	407.848	308.014	154.696	208.144	218.577	349.223	581.92	678.054	383.731	445.639	442.743	394.421	388.576	262.076	359.101
2012-05-04	125	392.678	268.972	356.935	422.453	207.586	188.509	177.305	356.445	177.587	427.188	280.119	468.642	298.912	169.273	284.389	286.653	231.02	344.291	370.404	201.753	136.718	309.044	313.436	371.986	447.371	401.158	244.529	264.64	265.067	170.037	197.937	282.686	287.922	413.24	318.123	158.446	220.7	226.312	360.315	593.781	693.02	389.527	453.968	450.926	401.613	401.578	270.744	365.344
2012-05-05	126	404.051	277.54	368.719	432.302	216.407	197.636	188.28	361.111	183.604	433.88	290.685	479.724	303.524	177.628	292.889	292.378	239.916	349.682	381.416	207.874	144.569	316.381	326.877	382.411	452.105	409.112	251.901	281.089	273.436	173.758	205.396	289.291	293.741	420.648	327.113	162.017	232.791	234.322	370.08	604.961	707.187	396.583	464.742	457.528	410.832	414.334	277.434	374.288
2012-05-06	127	416.02	285.277	381.854	440.112	225.137	206.474	199.628	365.844	190.065	441.024	301.475	491.67	310.491	186.431	302.448	299.476	247.936	354.67	391.481	215.149	155.664	323.206	337.308	392.543	456.865	418.416	257.654	294.182	283.14	177.671	213.296	296.022	301.203	429.629	336.369	170.351	245.248	243.644	379.774	613.55	721.465	404.022	474.918	464.537	418.715	426.605	284.264	384.591
2012-05-07	128	427.414	291.913	393.887	446.005	233.733	213.804	210.018	369.651	196.779	448.5	310.384	501.991	320.032	193.442	311.989	306.282	256.335	362.447	400.397	223.887	167.411	331.529	346.479	402.979	464.4	429.519	265.39	303.545	293.539	181.42	221.007	303.888	307.723	438.178	342.855	181.823	258.387	252.351	388.699	621.638	736.903	409.287	485.507	477.213	427.941	436.588	289.861	391.182
2012-05-08	129	437.998	299.167	404.393	450.942	244.164	222.277	220.066	373.776	204.313	456.848	318.906	510.834	330.603	201.638	322.866	313.473	264.551	371.839	407.556	232.239	178.024	341.827	356.114	412.724	472.199	443.775	274.739	312.287	303.154	187.715	229.552	313.09	313.789	448.363	349.206	193.296	270.145	260.152	398.043	631.991	752.697	417.595	494.603	490.479	439.055	444.62	295.853	397.216
2012-05-09	130	448.751	308.016	413.602	454.985	254.761	232.473	231.042	379.598	214.136	466.184	328.918	519.94	340.62	212.106	333.62	321.603	271.853	382.147	413.829	242.533	189.584	353.732	364.986	421.297	479.931	459.551	288.801	320.389	311.319	197.234	236.683	324.61	320.617	457.529	355.334	202.128	279.904	270.167	407.54	643.146	768.158	425.809	500.974	505.329	451.214	450.349	302.317	402.808
2012-05-10	131	461.302	316.153	423.69	460.797	265.005	241.524	241.14	385.329	224.868	477.372	338.806	528.596	349.416	224.294	344.226	329.049	279.266	392.472	423.273	253.838	202.743	367.169	372.746	428.73	488.02	473.957	302.45	329.188	316.029	205.308	243.435	339.282	327.374	466.411	360.46	211.389	288.596	279.181	415.378	651.727	784.499	434.489	507.278	520.146	464.153	456.729	307.57	409.471
2012-05-11	132	475.443	323.776	435.501	466.298	275.745	247.773	250.431	392.94	231.95	487.84	350.18	537.929	358.046	234.852	353.938	339.568	286.356	405.12	433.164	264.177	216.241	381.149	379.86	436.307	494.761	486.115	315.529	339.592	319.011	211.153	250.892	355.976	334.904	475.214	365.939	221.079	299.697	286.716	425.801	660.599	798.709	444.51	515.085	534.421	476.732	463.738	313.963	420.388
2012-05-12	133	489.502	332.02	447.016	472.004	286.002	254.609	260.138	402.798	240.169	498.841	360.387	547.195	365.11	244.447	365.75	348.562	293.924	418.67	442.247	274.522	228.844	396.048	387.114	443.487	503.003	495.926	325.448	349.934	322.066	218.083	257.73	372.239	342.967	483.892	372.252	231.641	310.349	294.03	437.582	670.227	809.402	454.091	521.47	547.571	490.567	469.708	324.422	433.693
2012-05-13	134	503.415	340.972	458.33	478.228	293.557	263.124	269.569	413.987	248.176	511.001	371.245	556.756	372.547	254.172	380.621	357.87	302.727	433.161	450.037	285.288	239.12	410.204	395.543	452.192	510.251	505.293	335.658	359.881	326.612	226.614	264.717	386.211	352.742	494.959	380.368	242.663	322.015	301.892	449.948	679.679	819.203	462.647	533.163	562.251	501.714	475.415	338.774	444.767
2012-05-14	135	516.379	349.399	468.445	485.673	301.422	272.331	279.16	425.72	255.491	523.567	382.857	565.837	380.839	264.755	391.887	368.027	313.175	447.516	458.256	300.24	250.339	422.224	403.768	459.932	519.412	515.375	343.36	369.028	332.901	239.661	271.383	399.776	362.525	505.507	389.728	256.783	330.553	309.202	462.449	689.208	830.528	473.05	545.056	578.409	512.257	480.733	352.808	455.398
2012-05-15	136	525.871	357.214	476.996	494.161	310.456	279.341	288.101	438.557	264.226	537.424	394.813	574.49	391.028	274.323	400.89	374.902	324.579	459.846	466.257	313.979	260.516	433.152	411.808	466.792	528.63	527.057	352.359	377.594	338.752	253.873	278.875	413.429	373.649	516.644	400.728	269.985	339.82	315.853	474.486	699.945	841.584	481.071	558.479	593.478	524.664	486.11	364.249	467.134
2012-05-16	137	534.259	364.241	485.683	505.059	320.686	286.01	297.65	451.809	273.807	551.527	407.416	584.694	399.857	284.655	409.446	380.44	335.691	471.254	473.806	325.546	270.053	446.307	419.241	474.634	536.353	540.989	363.094	386.211	346.009	269.986	290.257	425.966	386.141	529.037	413.384	280.66	347.801	324.546	485.699	712.218	853.878	489.976	572.052	605.949	535.567	492.4	372.562	478.727
2012-05-17	138	544.249	372.997	493.616	519.351	331.289	293.211	305.784	464.696	282.112	565.373	420.164	594.947	409.026	294.284	418.44	387.965	347.388	482.442	480.968	334.418	279.823	461.8	426.213	482.199	547.604	554.621	374.008	395.736	354.35	285.625	303.225	440.568	399.526	541.492	428.688	291.18	356.983	332.902	496.414	724.666	864.511	498.046	584.251	617.031	544.907	499.352	378.181	490.575
2012-05-18	139	553.125	382.881	502.493	533.127	342.463	301.729	312.735	477.335	289.48	575.444	431.96	606.057	417.183	302.799	427.272	396.435	362.236	493.085	486.238	343.744	289.555	478.721	433.854	489.399	560.192	568.381	385.873	405.383	365.066	297.443	316.296	453.651	414.116	553.237	441.833	302.22	365.261	341.642	506.76	735.54	873.711	505.422	597.742	629.486	552.952	507.054	384.117	501.526
2012-05-19	140	563.951	393.985	509.101	546.321	351.757	308.664	319.851	490.093	299.578	584.724	445.49	616.16	426.788	310.883	434.914	403.289	376.829	499.825	490.582	351.531	300.281	491.533	442.503	497.398	574.935	580.908	398.42	415.007	375.355	309.62	329.169	465.821	424.541	565.569	453.872	312.437	376.267	350.138	515.97	747.663	882.244	514.295	612.097	644.657	562.847	515.293	390.967	512.212
2012-05-20	141	575.216	405.999	516.151	561.999	361.647	315.243	327.618	501.565	311.569	594.352	458.409	625.33	436.922	318.378	443.983	410.187	387.03	510.38	496.28	357.532	309.615	502.254	452.614	508.639	586.905	594.573	410.17	424.258	386.68	318.355	337.181	478.37	433.192	577.461	468.468	322.932	388.235	357.989	522.893	761.998	891.726	524.86	627.25	661.778	573.238	523.994	397.146	519.144
2012-05-21	142	588.297	417.966	524.812	577.423	371.669	321.198	335.398	510.785	323.104	604.164	469.845	635.741	446.375	327.289	454.669	417.158	397.198	521.362	501.894	365.973	318.71	513.179	462.63	520.753	598.492	605.24	422.791	434.327	400.194	330.589	342.083	492.137	441.995	589.819	484.116	334.921	399.968	365.378	530.819	773.994	901.788	536.467	643.207	680.87	582.224	532.267	403.14	524.163
2012-05-22	143	601.409	428.557	535.465	594.759	382.469	326.642	343.906	520.558	331.896	612.984	480.642	645.903	456.4	339.684	465.463	424.116	407.855	532.729	509.623	374.1	326.48	523.068	472.841	533.718	609.113	612.378	435.028	444.312	415.03	343.211	347.142	507.275	451.049	602.195	500.865	346.524	411.676	376.144	540.559	785.051	913.324	547.359	660.383	699.829	590.905	540.819	409.851	531.9
2012-05-23	144	613.357	439.108	548.589	611.575	394.491	333.395	353.6	531.372	339.683	623.989	491.916	655.131	466.296	352.794	476.666	431.143	419.162	544.728	517.484	383.134	335.774	530.438	486.048	547.006	619.637	620.322	445.616	454.75	430.002	356.841	355.81	522.626	460.43	613.046	513.83	358.254	420.861	387.346	549.263	797.382	924.445	555.885	677.265	717.227	600.62	549.745	418.995	538.548
2012-05-24	145	624.959	448.225	560.275	626.839	406.691	340.485	364.685	540.409	349.35	635.227	503.093	666.793	474.857	368.377	488.682	441.179	428.122	556.613	525.246	394.107	344.23	536.775	500.202	559.83	631.392	628.919	457.441	468.45	444.811	371.891	363.076	535.904	472.092	625.883	526.557	368.529	431.193	400.188	559.031	811.76	935.904	564.181	692.626	732.959	611.134	561.043	428.999	544.886
2012-05-25	146	636.19	456.073	570.26	640.046	420.093	348.493	377.691	547.964	362.567	645.895	511.486	677.696	483.652	385.418	501.991	452.393	436.307	568.337	533.447	403.722	355.19	541.613	512.297	572.235	642.859	638.218	470.147	480.286	457.94	383.856	372.764	548.275	483.809	638.808	537.964	381.771	441.962	409.256	570.927	827.506	946.407	572.927	707.07	746.763	622.223	573.123	441.064	552.388
2012-05-26	147	648.483	463.836	581.784	652.569	433.926	356.175	390.5	555.105	378.465	659.02	521.143	686.612	492.411	401.644	516.254	462.315	444.209	579.557	541.742	413.818	367.422	548.262	521.981	583.871	654.693	648.158	480.641	489.056	470.894	394.847	382.414	561.113	498.313	651.472	549.368	396.08	456.24	420.339	584.224	843.939	956.125	581.995	721.599	755.506	633.68	585.014	450.768	560.3
2012-05-27	148	659.265	471.94	591.183	665.011	449.92	364.207	403.446	562.666	391.689	669.689	530.908	696.307	501.088	418.131	530.675	473.049	453.246	590.594	553.874	425.206	379.17	559.028	531.343	595.199	666.21	658.554	489.85	499.826	484.646	408.803	393.418	572.699	513.866	663.521	561.96	412.375	468.686	430.145	599.737	858.531	964.447	593.791	737.471	766.007	643.915	600.638	459.498	569.284
2012-05-28	149	669.699	480.531	601.695	675.848	466.283	373.632	417.81	570.319	402.524	679.61	540.904	706.05	510.951	434.638	545.53	483.63	463.565	602.555	566.73	436.276	389.952	572.567	541.449	608.522	677.851	671.336	495.536	513.442	500.303	421.429	406.192	585.692	529.023	674.815	575.998	429.816	480.952	437.688	616.946	871.399	972.765	605.04	753.942	775.95	652.689	616.469	469.569	578.797
2012-05-29	150	680.858	487.327	610.231	685.16	482.57	385.359	433.731	580.963	413.647	690.899	551.593	716.289	520.747	449.754	559.899	493.897	474.305	615.36	579.873	448.837	400.751	588.105	551.654	623.12	687.786	682.728	501.607	525.639	516.775	433.68	420.031	597.572	541.251	685.636	591.317	445.337	489.895	443.925	634.98	882.418	983.54	617.181	771.08	787.485	662.312	631.822	477.805	588.072
2012-05-30	151	691.661	495.612	618.826	695.702	497.852	396.543	450.842	592.209	424.27	701.958	564.152	731.932	529.116	464.648	573.766	502.162	484.243	629.904	592.051	460.711	411.733	602.183	562.076	637.628	697.866	689.61	509.448	532.224	532.888	449.417	432.518	609.669	554.039	695.371	604.937	459.637	499.242	450.973	651.038	893.285	994.036	630.13	787.721	799.466	671.703	647.604	489.984	597.539
2012-05-31	152	702.071	506.045	629.059	705.686	512.606	407.113	466.584	603.643	436.046	714.798	577.116	746.554	535.89	479.496	587.095	511.608	495.232	643.949	605.716	472.152	422.881	617.643	571.915	653.115	707.6	695.143	518.077	538.771	550.644	466.228	443.996	623.139	568.605	706.16	618.524	474.612	509.252	459.646	664.883	903.388	1005.05	642.583	803.895	813.103	681.739	663.734	504.815	606.481
2012-06-01	153	713.194	518.229	641.441	716.71	526.96	417.017	480.58	615.41	446.578	728.721	589.676	759.706	543.397	493.004	597.363	521.443	506.069	657.372	618.327	482.373	433.029	634.749	581.623	668.475	718.428	701.168	528.605	548.194	568.423	486.422	455.264	637.931	584.733	718.678	632.295	489.59	521.155	467.817	677.084	912.069	1018.54	651.983	820.694	825.197	693.73	679.591	517.482	618.184
2012-06-02	154	724.753	531.625	654.869	727.283	540.657	428.336	494.052	629.733	459.208	741.633	603.355	775.34	550.254	505.87	607.953	532.236	517.107	671.786	632.333	491.658	444.42	652.665	592.125	681.571	728.711	708.099	539.606	559.971	586.62	506.228	467.279	654.414	601.949	734.696	645.92	505.188	533.938	477.379	688.025	922.621	1033.3	660.311	838.137	837.219	707.618	692.452	528.12	630.229
2012-06-03	155	738.948	545.828	667.845	737.472	554.246	441.107	508.216	645.22	472.037	755.46	618.403	792.191	557.85	520.077	622	544.261	527.409	685.742	647.969	501.325	456.523	670.479	601.92	694.902	741.047	716.262	550.854	573.07	603.162	523.732	481.139	669.633	621.41	748.186	659.709	521.775	546.271	487.55	700.762	933.846	1047.7	670.054	856.865	849.156	721.06	705.49	538.83	643.257
2012-06-04	156	754.892	560.409	678.714	749.433	566.648	455.008	520.443	659.981	485.317	768.627	632.944	809.701	567.154	534.467	635.325	556.186	541.07	699.242	664.764	510.236	469.297	687.416	616.037	706.741	752.21	724.756	562.812	587.128	620.305	537.742	496.703	683.198	641.687	759.806	676.898	537.199	556.798	497.489	713.423	945.142	1061.3	678.352	876.132	861.551	732.892	717.766	551.399	655.634
2012-06-05	157	772.215	575.611	691.269	761.779	580.353	469.358	534.196	672.801	497.479	783.335	648.118	827.555	578.52	549.07	648.228	569.058	557.685	711.364	681.52	519.401	484.818	703.047	632.757	719.047	763.892	734.286	574.004	598.408	638.145	552.342	514.18	696.519	662.248	771.869	695.335	554.26	566.235	509.682	726.687	957.849	1075.58	687.908	894.514	875.811	744.001	730.549	564.943	668.817
2012-06-06	158	791.663	590.352	705.445	774.485	594.609	483.839	547.984	683.12	507.56	799.636	665.227	845.919	590.24	564.731	663.528	583.177	573.345	722.248	696.169	528.447	501.625	718.461	651.467	731.819	775.74	744.053	586.573	608.675	656.411	568.32	530.927	709.898	681.045	782.412	710.781	570.019	577.643	522.016	739.473	967.689	1091.1	697.246	912.314	890.352	755.299	745.048	580.077	683.331
2012-06-07	159	810.704	601.205	719.244	787.607	607.891	497.418	563.424	693.492	519.516	818.191	682.706	863.694	603.541	581.295	678.016	597.113	586.458	735.403	710.053	539.939	518.396	732.482	668.55	745.918	786.878	756.494	600.718	618.796	674.79	583.794	547.989	723.734	693.736	794.115	725.782	581.467	588.228	535.58	756.125	978.278	1107.39	706.946	929.807	905.257	767.942	758.315	597.89	698.37
2012-06-08	160	830.98	611.165	730.124	802.479	621.756	504.684	580.278	704.907	531.247	834.446	698.386	880.702	616.841	597.107	692.431	610.235	599.425	746.31	722.644	552.487	536.844	747.415	680.442	761.911	797.236	771.112	614.258	631.105	690.254	598.236	564.375	738.254	708.213	807.311	740.14	592.215	598.856	547.809	774.697	989.253	1123.24	718.071	947.459	919.139	780.95	771.267	617.032	714.497
2012-06-09	161	847.706	622.307	740.154	816.453	636.846	511.58	597.798	718.685	544.06	849.272	714.373	896.388	631.389	613.423	705.755	624.813	612.565	757.1	734.811	567.456	555.137	759.624	692.45	777.982	807.551	787.233	626.073	642.681	702.886	609.793	581.636	754.137	720.136	822.083	752.705	602.632	610.207	559.505	793.798	999.881	1139.34	729.537	964.871	935.085	792.01	783.774	636.512	730.167
2012-06-10	162	861.034	633.597	750.598	832.073	651.75	519.897	615.361	733.446	554.976	861.513	729.77	910.932	644.776	628.641	720.6	640.563	627.753	767.552	747.107	582.858	572.895	772.607	704.43	792.705	817.21	804.065	639.048	659.008	714.972	622.465	600.499	768.053	728.755	835.695	763.048	614.306	623.085	570.901	812.294	1011.84	1154.91	742.476	979.718	951.953	801.818	796.611	654.162	746.106
2012-06-11	163	872.571	646.109	761.412	848.163	666.918	528.859	630.511	747.948	565.055	874.554	744.021	926.233	657.245	643.676	738.728	656.021	643.928	778.844	759.895	600.074	590.747	785.319	717.761	803.824	827.426	818.785	653.397	676.963	727.411	633.365	619.308	780.775	738.929	847.51	772.303	625.848	636.919	582.259	826.935	1024.54	1170.13	755.354	994.838	969.417	813.9	808.738	670.244	761.27
2012-06-12	164	885.151	658.49	772.311	863.719	680.607	538.386	644.441	761.209	575.515	890.327	758.392	940.434	668.462	658.758	754.627	670.236	660.435	790.747	773.57	617.482	605.29	795.89	731.007	816.782	838.258	833.511	666.6	693.488	737.816	645.907	634.954	792.563	751.079	861.319	782.803	635.535	650.271	594.863	839.655	1038.75	1185.97	766.239	1009.76	985.521	825.872	821.281	686.914	776.982
2012-06-13	165	899.368	672.032	786.663	879.502	692.458	548.562	657.402	775.58	587.588	906.888	773.467	954.817	679.73	672.864	771.615	683.764	677.884	801.839	789.36	635.196	619.714	808.455	744.259	832.899	855.06	848.391	680.688	712.315	749.637	659.177	647.924	803.026	761.812	876.873	795.351	646.697	663.407	604.89	854.609	1054.81	1201.58	779.647	1026.37	999.844	841.326	834.018	699.475	792.911
2012-06-14	166	915.065	686.582	800.057	895.645	706.162	559.13	670.047	791.522	599.643	922.521	788.356	969.462	694.957	687.144	791.825	697.818	694.629	812.778	805.71	652.812	633.279	820.751	756.923	845.076	871.744	860.856	695.268	732.19	761.713	671.098	662.34	813.368	769.193	891.806	808.63	657.511	676.853	615.872	870.365	1069.69	1216.5	791.652	1043.26	1011.55	856.361	848.329	711.67	809.103
2012-06-15	167	931.264	702.692	812.44	912.459	720.341	570.235	681.348	807.747	612.299	936.525	801.365	984.563	712.201	701.716	809.298	712.327	712.21	825.04	822.783	671.34	647.07	830.962	769.969	855.82	888.208	873.882	708.151	751.963	773.706	684.176	678.661	827.001	777.954	905.325	821.827	667.662	692.36	626.306	884.15	1082.25	1231.32	803.936	1061.34	1024.17	867.612	861.648	723.502	825.044
2012-06-16	168	945.673	717.697	823.795	929.307	734.25	581.908	693.204	825.765	627.208	948.313	814.425	1000.22	727.915	716.573	822.674	729.04	730.685	839.461	841.89	689.295	662.282	841.674	782.739	867.064	905.024	885.181	721.32	769.44	785.742	697.451	695.005	839.324	788.305	917.484	835.651	678.399	708.214	636.376	898.743	1096.63	1245.7	815.545	1079.02	1036.32	877.968	874.845	737.227	837.967
2012-06-17	169	960.444	731.789	835.879	945.826	749.869	592.59	704.44	844.41	642.576	962.543	829.366	1015.3	742.93	731.554	836.381	745.746	749.012	854.488	861.695	706.456	678.045	852.298	796.141	878.9	920.644	896.695	735.905	785.878	798.095	711.138	709.678	852.22	798.9	930.678	849.788	688.778	723.994	646.123	914.465	1113.46	1260.23	827.953	1095.36	1050.61	888.012	887.533	750.841	851.783
2012-06-18	170	975.251	746.822	851.104	961.212	766.429	603.425	717.471	862.903	657.881	977.877	845.14	1031.73	756.582	747.192	849.117	759.38	767.622	868.315	882.225	724.036	694.705	862.97	809.774	892.19	935.692	909.232	748.965	802.315	809.541	725.542	723.829	865.013	810.139	945.931	863.97	700.295	741.615	655.353	931.007	1131.63	1274.54	838.474	1110.52	1062.93	896.909	901	763.301	864.124
2012-06-19	171	991.312	761.028	865.714	977.587	784.938	615.294	731.006	878.092	669.568	990.014	859.911	1045.14	772.608	761.889	865.41	773.142	785.568	881.998	901.289	742.264	713.035	873.609	824.951	905.618	949.892	923.538	761.449	820.156	823.169	740.433	738.02	877.463	822.532	962.318	879.337	713.257	757.075	665.295	947.665	1148.3	1290.43	850.069	1126.3	1077.95	909.268	914.013	775.301	877.932
2012-06-20	172	1006.53	774.715	877.477	993.199	805.352	627.765	744.799	892.022	681.755	1002.73	874.346	1058.51	787.627	774.533	879.74	787.618	802.434	896.167	918.799	760.074	733.457	884.068	837.041	919.031	964.142	939.077	772.597	836.91	836.293	756.643	751.954	888.711	834.823	979.997	896.204	726.598	769.82	676.284	964.984	1166.55	1306.89	861.987	1142.8	1091.84	922.437	928.143	786.353	890.926
2012-06-21	173	1022.97	788.908	888.831	1011.25	825.549	640.261	757.614	904.84	694.38	1015.18	889.584	1072.34	801.875	788.875	892.262	802.143	817.539	910.756	935.096	776.86	753.323	896.155	848.77	933.645	979.494	957.249	784.484	852.635	850.084	773.365	764.591	900.228	847.105	997.079	912.587	741.67	785.629	690.052	981.905	1185.63	1324.07	874.386	1159.51	1104.98	934.396	944.121	796.743	904.3
2012-06-22	174	1039.24	803.952	899.551	1030	843.619	653.541	772.08	918.654	707.549	1028.77	907.184	1085.26	817.964	804.406	905.862	816.648	833.095	923.911	949.273	794.268	772.734	906.962	861.591	949.414	994.717	976.951	798.31	868.382	865.027	790.984	777.683	912.119	859.435	1008.77	925.829	756.542	799.905	703.292	998.899	1205.18	1339.98	888.865	1174.56	1117.42	948.546	956.018	806.29	918.779
2012-06-23	175	1052.99	821.318	910.551	1048.57	858.11	668.852	786.623	931.827	721.152	1042.41	924.332	1099.64	832.457	818.489	917.7	832.584	848.811	938.285	965.483	811.905	789.791	919.464	872.818	966.482	1009.53	995.395	812.369	884.279	880.286	807.326	790.851	926.686	871.626	1021.52	937.851	771.585	813.641	714.842	1015.78	1223.92	1355.11	903.077	1189.87	1129.19	960.848	970.646	819.535	932.026
2012-06-24	176	1065.82	839.614	922.278	1067.19	871.541	685.588	803.049	943.899	735.391	1055.92	941.683	1114.07	845.198	831.834	929.809	847.619	865.545	950.206	981.656	829.341	805.688	931.773	884.017	984.904	1025.74	1013.08	828.923	900.877	894.108	824.765	803.976	939.529	884.227	1037.7	949.746	787.275	827.651	726.385	1033.82	1240.31	1369.68	916.873	1205.28	1140.54	974.168	987.446	832.947	945.612
2012-06-25	177	1080.38	855.888	934.461	1085.96	886.537	702.142	817.449	955.291	749.467	1071.37	959.578	1130.27	857.281	846.208	944.393	862.862	880.837	963.534	995.385	846.857	821.992	945.49	896.659	1003.57	1041.44	1028.73	848.141	917.556	907.326	841.465	817.08	953.113	897.559	1053.66	961.772	802.235	844.652	737.378	1052.4	1256.32	1384.15	929.701	1221.68	1153.27	987.061	1006.16	848.002	958.14
2012-06-26	178	1095.69	870.599	946.668	1106.23	900.742	717.962	831.088	967.046	763.975	1088.26	977.782	1146.79	869.048	860.606	960.689	880.021	895.41	979.642	1011.53	861.563	837.696	961.269	912.077	1022.26	1056.78	1044.49	868.198	933.843	919.186	855.149	830.399	967.144	910.011	1068.78	974.573	816.394	862.844	747.4	1070.13	1274.38	1400.2	944.009	1239.77	1167.17	1004	1025.13	862.163	969.734
2012-06-27	179	1111.8	884.957	959.833	1125.95	913.828	731.679	843.244	980.208	779.703	1105.62	995.192	1162.84	880.771	874.682	976.794	893.879	909.097	995.238	1025.71	876.345	853.452	978.356	929.864	1041.36	1070.76	1059.2	888.17	947.661	932.011	869.434	842.711	981.748	923.175	1082.74	986.693	829.487	881.016	758.273	1088.47	1294.77	1418.18	958.546	1257.92	1180.36	1021.27	1043.4	875.198	985.039
2012-06-28	180	1127.79	898.445	976.216	1144.81	925.942	745.59	854.611	996.695	796.982	1122.46	1009.31	1176.07	891.992	888.074	993.837	906.28	922.65	1009.15	1039.72	891.369	870.659	992.17	947.796	1062.59	1083.38	1071.78	906.397	961.344	944.226	883.086	854.143	997.107	936.571	1095.06	998.392	843.102	900.435	770.63	1106.22	1313.21	1437.13	971.987	1276.21	1195.13	1038.7	1060.46	889.274	1000.75
2012-06-29	181	1143.94	912.736	992.742	1166.5	939.195	760.573	865.477	1015.47	814.656	1137.63	1021.14	1191.49	905.105	901.948	1006.61	920.67	938.275	1023.41	1053.3	905.56	888.455	1005.85	966.252	1081.17	1096.89	1084.42	922.823	975.855	957.61	897.924	866.525	1015.61	949.026	1106.91	1010.36	856.806	917.998	785.589	1124.8	1327.49	1452.99	984.011	1294.41	1210.26	1057.6	1078.69	902.298	1018.55
2012-06-30	182	1161.93	926.517	1010.59	1188.07	951.849	774.621	877.96	1034.22	833.608	1153.69	1034.64	1207.53	917.863	917.513	1018.86	933.806	954.715	1037.45	1068.3	920.44	904.021	1019.66	985.208	1098.57	1110.83	1097.07	940.119	988.412	971.858	910.265	879.86	1030.86	960.702	1120.77	1021.64	870.423	936.395	804.126	1142.73	1341.06	1468.61	996.735	1315.92	1226.33	1073.11	1094.59	915.364	1040.01
2012-07-01	183	1177.06	940.654	1028.05	1209.96	964.167	790.204	890.89	1051.39	853.386	1170.36	1047.49	1224.55	930.769	933.112	1031.16	945.921	970.881	1051.71	1085.13	936.401	918.231	1035.81	1003.04	1116.45	1124.68	1111.8	956.851	1003.1	986.674	922.065	893.617	1043.17	974.684	1134.11	1032.42	883.855	956.609	820.359	1160.76	1353.9	1484.84	1011.71	1338.15	1242.38	1088.16	1109.8	928.04	1058.65
2012-07-02	184	1190.78	955.348	1046.22	1231.81	977.667	804.891	905.881	1068.21	872.104	1185.81	1059.91	1244.07	943.077	949.885	1042.93	957.34	986.467	1065.77	1104.72	952.664	932.536	1052.33	1018.34	1135.26	1140.26	1128.06	973.507	1016.55	1000.44	934.321	907.49	1057.57	988.342	1147.51	1043.89	897.71	976.384	834.515	1178.53	1369.34	1499.92	1027.89	1357.37	1258.4	1103.57	1122.58	940.084	1075.41
2012-07-03	185	1205.25	969.573	1064.94	1252.81	992.27	818.442	922.832	1085.07	891.284	1200.95	1072.25	1262.54	953.435	968.105	1055.71	969.292	1002.79	1081.82	1122.99	969.166	945.949	1069.87	1032.15	1154.19	1154.12	1144.34	992.192	1031.98	1014.95	947.021	922.236	1071.58	1003.14	1162.21	1056.05	911.697	995.989	847.84	1194.99	1385.42	1514.03	1045.48	1373.08	1273.92	1120.22	1137.94	952.675	1092.54
2012-07-04	186	1219.8	982.896	1081.95	1272.63	1007.2	833.076	939.397	1102.98	910.575	1217.17	1086.48	1276.59	963.139	987.125	1067.49	980.46	1017.81	1096.93	1140.76	984.206	959.277	1088.31	1046.61	1173.07	1168.17	1161.24	1010.08	1048.86	1029.84	960.099	937.288	1085.95	1017.74	1176.56	1069.7	926.784	1015.87	861.952	1211.84	1403.01	1527.64	1064.08	1389.09	1290.53	1138.43	1151.65	966.493	1109.86
2012-07-05	187	1233.36	995.212	1098.95	1289.22	1022.03	847.743	953.859	1119.88	930.336	1235	1099.77	1288.9	974.408	1006.34	1079.64	991.248	1033.4	1111.05	1155.99	1000.32	973.945	1105.24	1063.79	1193.3	1179.99	1177.17	1025.69	1067.71	1043.52	975.042	951.985	1100.38	1031.49	1193.16	1083.51	943.718	1033.75	876.007	1230.16	1421.17	1541.49	1083.41	1405.65	1305.43	1154.18	1164.94	981.1	1126.56
2012-07-06	188	1246.48	1007.43	1116.16	1304.41	1035.9	863.645	968.375	1136.12	948.217	1253.48	1113.82	1302.03	986.082	1024.31	1091	1002.31	1049.26	1125.35	1171.9	1015.52	989.133	1122.83	1081.07	1214.87	1192.12	1193.51	1041.32	1085.27	1055.57	990.239	966.797	1115.78	1045.46	1210.97	1096.49	961.145	1049.78	892.791	1248.46	1440.63	1555.68	1105	1421.69	1318.37	1169.91	1179.07	995.105	1142.76
2012-07-07	189	1261.53	1020.44	1133.69	1320.46	1049.4	880.554	982.94	1152.87	965.492	1271.65	1128.67	1315.23	997.592	1039.79	1102.68	1013.56	1065.11	1140.55	1187.42	1030.12	1007.52	1141.47	1098.86	1236.7	1205.38	1209.96	1058.06	1102	1067.91	1005.18	981.86	1131.94	1059.15	1229.03	1109.23	978.123	1065.55	910.946	1265.58	1461.4	1569.89	1127.46	1438.88	1330.54	1187.32	1197.31	1007.82	1159.9
2012-07-08	190	1277.7	1036.17	1151.46	1337.21	1062.95	897.884	997.948	1171.1	983.891	1291.28	1144	1329.06	1009.99	1053.27	1115.77	1024.2	1081.48	1156.09	1201.38	1045.27	1027.26	1161.53	1113.64	1257.3	1220.73	1227.85	1074.57	1118.88	1079.54	1019.68	996.992	1149.22	1074.35	1247.34	1124.46	992.05	1079.8	928.442	1281.81	1483.83	1583.18	1150	1456.4	1343.06	1204.28	1216.25	1020.12	1178.21
2012-07-09	191	1295.74	1052.54	1170.22	1352.86	1078.49	915.314	1014.19	1187.7	1003.23	1313.04	1159.76	1343.56	1023.96	1066.1	1129.91	1034.81	1097.47	1172.43	1214.66	1058.68	1048.01	1181.74	1128.76	1273.67	1236.09	1245.96	1088.97	1136.35	1092.23	1033.69	1012.19	1167.54	1090.45	1267.02	1141.08	1006.78	1092.68	942.433	1297.24	1506.07	1598.73	1171.45	1474.63	1359.48	1221.27	1234.41	1033.4	1196
2012-07-10	192	1314.12	1068.96	1188.76	1368.11	1095.55	933.254	1030.88	1203.99	1021.18	1334.39	1175.15	1356.1	1039.27	1080.17	1143.2	1046	1113.69	1189.06	1228.2	1071.55	1066.61	1200.76	1144.81	1288.57	1251.53	1264.15	1104.84	1155	1106.73	1047.7	1028.58	1184.97	1106.99	1289.03	1158.84	1022.57	1105.38	955.482	1312.76	1525.43	1612.91	1189.16	1494.39	1375.4	1239.33	1250.74	1047.93	1212.23
2012-07-11	193	1331.44	1088.57	1207.96	1382.84	1113.47	952.126	1048.57	1218.88	1036.79	1354.01	1189.82	1369.81	1054.38	1093.92	1156.03	1057.38	1128.5	1206.33	1240.36	1084.91	1081.23	1218.57	1159.19	1304.42	1266.67	1282.93	1122.47	1174.11	1121.83	1062.33	1045.55	1203.64	1123.8	1311.02	1177.6	1037.92	1117.81	968.913	1330.36	1543.49	1627.44	1206.18	1513.78	1387.91	1258.21	1266.33	1063.13	1229.3
2012-07-12	194	1347.7	1108.31	1226.09	1397.5	1130.26	971.544	1065.84	1236.43	1052.77	1374.22	1204.63	1384.49	1069.12	1106.5	1170	1070.63	1143.32	1221.13	1252.96	1099.96	1095.66	1236.03	1174.95	1321.3	1281.03	1300.08	1139.73	1192.05	1136.16	1077.32	1060.92	1222.59	1142.19	1332.68	1195.92	1054.91	1131.84	982.882	1347.74	1559.08	1642.53	1223.46	1531.7	1400.04	1278.7	1282.97	1078.61	1245.89
2012-07-13	195	1363.39	1125.66	1240.46	1413.13	1147.55	991.209	1083.4	1254.1	1069.56	1392.63	1219.83	1399.97	1083.65	1120.33	1186.09	1083.88	1158.93	1235.99	1265.52	1116.62	1111.48	1251.07	1190.54	1338.34	1294.83	1317.2	1156.87	1208.96	1149.53	1092.89	1074.25	1238.42	1162.55	1353.12	1213.07	1073.51	1145	996.295	1363.72	1574.58	1656.95	1240.77	1550	1411.36	1300.1	1301.71	1092.85	1262.66
2012-07-14	196	1379.36	1142.6	1255.2	1429.19	1163.6	1012.17	1099.36	1271.49	1085.79	1408.16	1235.15	1415.46	1098.15	1135.69	1201.84	1097.97	1173.85	1251.73	1278.02	1131.76	1126.19	1264.09	1206.87	1355.54	1310.5	1335.73	1173.26	1222.9	1163.29	1108.38	1088.22	1253.48	1182.59	1371.41	1228.85	1092.22	1160.14	1009.95	1379.72	1588.13	1671.9	1258.06	1566.88	1424.25	1322.91	1322.42	1108.76	1279.19
2012-07-15	197	1394.32	1158.12	1269.81	1444.35	1177.36	1033.12	1116.09	1288.85	1100.78	1423.55	1251.76	1429.67	1113.19	1150.47	1218.52	1114.13	1187.45	1267.69	1291.45	1149.59	1138.38	1278.6	1223.39	1373.68	1324.51	1354.17	1190.89	1234.59	1176.15	1122.26	1101.87	1267.57	1202.64	1389.1	1244.07	1111.36	1176.16	1024.08	1396.06	1601.37	1686.95	1273.96	1582.3	1438.26	1344.81	1342.5	1123.35	1295.42
2012-07-16	198	1410.4	1174.91	1283.16	1459.64	1189.81	1052.99	1132.93	1306.17	1114.59	1439.13	1268.08	1444.67	1128.18	1167.96	1236.11	1130.14	1200.84	1282.84	1304.57	1168.56	1152.08	1291.83	1240.78	1392.95	1339.44	1370.9	1209.52	1248.43	1188.01	1135.01	1116.33	1281.44	1223.79	1406.46	1258.99	1126.26	1194.1	1038.87	1412.66	1614.08	1703.36	1289.86	1597.79	1454.23	1363.35	1361.25	1137.05	1311.41
2012-07-17	199	1426.59	1190.95	1296.38	1475.42	1202.8	1072.68	1149.36	1323.2	1128.43	1455.44	1284.26	1459.45	1143.81	1184.04	1253.87	1144.44	1213.42	1300.05	1318.6	1188.25	1165.43	1304.1	1261.06	1411.4	1355.43	1387.2	1229.11	1261.63	1200.19	1149.34	1130.89	1296.03	1241.16	1422.07	1275.87	1141.41	1211.46	1054.45	1429.35	1626.91	1718.94	1305.48	1613	1469.52	1379.72	1379.9	1150.34	1327.85
2012-07-18	200	1442.51	1206.33	1308.9	1492.27	1216.96	1091.82	1165.95	1339.68	1141.44	1473.26	1300.97	1473.69	1159.39	1200.1	1270.74	1158.62	1229.27	1317.91	1333.78	1204.49	1180.09	1317.56	1282.15	1428.26	1370.12	1402.74	1249.9	1275.56	1211.32	1163.75	1143.15	1310.07	1257.23	1439.24	1292.68	1157.23	1228.36	1068.76	1445.81	1640.12	1736.14	1320.89	1631.53	1485.33	1397.11	1397.5	1163.83	1345.2
2012-07-19	201	1459.22	1220.09	1322.76	1508.52	1232.72	1109.43	1183.21	1357.32	1156.6	1492.18	1317.04	1488.13	1175.35	1216.76	1288.5	1173.1	1248.61	1336.75	1348.46	1219.23	1195.98	1329.52	1302.82	1444.12	1385.21	1419.54	1269.19	1289.1	1223.22	1176.65	1157.02	1324.18	1273.36	1456.5	1309.91	1174.36	1242	1082.59	1462.21	1653.29	1753.46	1335.41	1649.6	1500.07	1414.33	1415.63	1176.62	1362.81
2012-07-20	202	1476.57	1234.29	1337.17	1524.25	1247.31	1127.14	1200.17	1376.33	1170.78	1510.63	1333.19	1502.89	1191.88	1234.53	1305.86	1189.27	1269.14	1355.46	1362.47	1235.76	1211.23	1342.08	1323.38	1460.3	1401.47	1437.85	1288.66	1303.23	1235.53	1189.29	1172.22	1339.18	1290.93	1469.37	1325.58	1189.77	1255.25	1096.13	1478.16	1668.17	1772.04	1351.18	1670.52	1514.38	1433.51	1433.43	1190.36	1381.55
2012-07-21	203	1494.83	1248.07	1351.67	1540.69	1261.88	1146.82	1217.25	1395.57	1185.55	1529.14	1347.84	1518.23	1208.48	1250.13	1321.4	1206.12	1290.36	1372.09	1377.22	1251.92	1224.1	1354.83	1344.39	1475.76	1417.21	1455.86	1305.8	1317.06	1248.37	1201.76	1187.06	1354.19	1309.47	1482.37	1340.16	1204.69	1270.07	1111.04	1494.88	1683.8	1789.46	1366.62	1692.04	1529.17	1452.99	1455.55	1204.96	1402.27
2012-07-22	204	1513.06	1262.89	1366.44	1560.57	1275.49	1166.81	1233.81	1415.65	1200.96	1548.38	1360.79	1533.46	1225.11	1265.48	1337.03	1222.85	1310.4	1387.9	1391.37	1270.05	1237.12	1369.37	1364.16	1491.58	1433.34	1473.16	1322	1330.24	1261.57	1213.87	1203.28	1368.95	1327.31	1498.54	1354.95	1218.94	1285.11	1127.41	1510.09	1700.26	1806.3	1382.35	1713.26	1543.3	1472.76	1475.66	1220.41	1421.59
2012-07-23	205	1530.35	1278.68	1381.14	1578.29	1288.54	1186.2	1249.92	1435.17	1216	1567.5	1374.58	1548.43	1240.4	1282.64	1352.85	1238.1	1328.4	1402.88	1405.76	1289.52	1251.25	1384.94	1383.43	1506.42	1449.71	1490.49	1339.07	1345.05	1274.37	1226.64	1218.4	1384.24	1344.51	1517.22	1369.37	1233.7	1300.27	1143.67	1527.49	1718.92	1820.88	1397.53	1731.31	1556.84	1493.84	1491.03	1237.07	1439.28
2012-07-24	206	1546.78	1295.47	1395.58	1594.88	1302.65	1204.68	1264.98	1451.94	1229.37	1586.18	1389.59	1563.52	1254.73	1302.03	1367.83	1253.2	1345.68	1418.13	1419.25	1309.45	1266.64	1402.76	1403.16	1520.93	1462.21	1507.55	1355.15	1360.59	1290.2	1239.01	1234.04	1401.67	1363.24	1536.31	1383.9	1248.16	1314.42	1159.57	1546.92	1737.96	1836.9	1412.37	1748.52	1571.55	1514.48	1507.6	1254.51	1457.02
2012-07-25	207	1562.93	1312.04	1408.48	1612.19	1316.59	1222.42	1280.97	1466.85	1242.05	1606.25	1405.39	1577.94	1267.49	1321.04	1383.63	1267.6	1362.38	1433.78	1434.09	1329.96	1283.06	1421.9	1422.5	1536.4	1474.77	1521.75	1372.3	1375.45	1305.91	1251.38	1251.61	1416.2	1381.73	1553.58	1399.04	1262.84	1329.29	1173.04	1564.91	1756.87	1854.67	1428.11	1767.71	1586.27	1536.24	1524.03	1271.96	1474.87
2012-07-26	208	1578.28	1329.28	1421.36	1631.42	1331.68	1239.79	1297.26	1481.85	1255.26	1626.42	1421.2	1591.84	1281.74	1336.01	1401.24	1281.36	1377.27	1449.99	1448.85	1348.31	1297.67	1440.88	1441.61	1552.55	1488.99	1536.05	1389.21	1388.51	1319.64	1264.02	1270.29	1430.54	1399.24	1572.23	1414.53	1279.12	1344.41	1185.7	1582.45	1776.07	1871.44	1444.74	1787.3	1599.85	1559.31	1541.06	1288.29	1492.62
2012-07-27	209	1593.29	1346.76	1435.83	1648.08	1346.65	1257.33	1312.44	1497.55	1269.63	1645.16	1436.75	1606.21	1295.04	1350.63	1418.97	1294.83	1391.82	1468.51	1464.34	1365.93	1312.07	1458.63	1458.23	1569.22	1503.12	1553.17	1406.17	1402.17	1336.76	1277.08	1289.66	1445.24	1415.8	1592.09	1429.26	1294.41	1359.76	1198.09	1598.97	1794.83	1888.37	1461.54	1805.2	1613.71	1582.46	1558.69	1305.19	1509.6
2012-07-28	210	1608.19	1364.53	1449.66	1663.63	1360.38	1275.25	1327.06	1512.4	1284.38	1663.97	1452.63	1619.52	1308.59	1365.39	1436.37	1307.74	1406.24	1488.19	1480.47	1386.31	1325.72	1476.82	1474.37	1588.83	1517.83	1571.91	1423.67	1416.96	1355.16	1291.34	1309.03	1460.1	1432.86	1610.44	1443.48	1310.68	1377	1211.3	1614.38	1810.85	1906.02	1478.75	1820.98	1626.92	1606.04	1577.91	1319.74	1526.65
2012-07-29	211	1623.57	1381.14	1464.04	1679.4	1373.46	1293.63	1342.6	1528.31	1300.21	1682.14	1468.63	1634.27	1321.75	1380.27	1451.28	1320.81	1419.84	1507.43	1498	1407.68	1341.56	1496.83	1492.87	1606.3	1532.48	1590.69	1438.25	1431.65	1372.78	1304.71	1328.93	1474.77	1451.31	1626.3	1459.29	1326.42	1395.91	1224.05	1628.14	1826.86	1924.08	1496.87	1838.12	1641.45	1629.66	1597.23	1332.96	1543.93
2012-07-30	212	1639.9	1396.43	1478.83	1694.79	1386.68	1312.21	1358.87	1546.05	1315.99	1699.95	1486.86	1649.64	1334.72	1394.66	1464.55	1334.62	1434.39	1523.76	1516.42	1429.28	1356.38	1515.17	1513.05	1623.79	1546.37	1609.96	1453.36	1446.56	1391.57	1319.27	1348.58	1490.34	1470.52	1643.39	1474.22	1342.94	1413.72	1236.26	1642.48	1844.33	1942.46	1515.93	1854.43	1656.85	1652.7	1617.96	1347.79	1559.81
2012-07-31	213	1655.92	1411.11	1494.17	1709.53	1400.3	1331.03	1372.87	1563.61	1332.21	1717.63	1506.9	1664.16	1348.21	1413.05	1478.98	1347.51	1448.01	1543.18	1534.18	1449.93	1372.49	1533.5	1531.6	1640.72	1559.79	1628.61	1467.17	1460.81	1411.4	1334.57	1367.92	1505.54	1490.32	1659.2	1491.46	1359.17	1429.11	1249.45	1656.75	1859.71	1961.56	1535.87	1871.36	1671.95	1675.98	1639.24	1362.46	1576.49
2012-08-01	214	1671.78	1427.51	1509.51	1724.47	1414.52	1349.44	1386.3	1580.39	1346.76	1734.82	1527.22	1679.1	1363.33	1432.51	1492.18	1359.7	1461.63	1562.99	1552.04	1471.82	1389.7	1552.42	1549.65	1657.93	1571.99	1645	1480.06	1477.27	1431.67	1350.27	1385.77	1518.93	1511.01	1677.47	1510.96	1374.46	1446.47	1263	1671.09	1873.51	1980.51	1556.21	1886.85	1686.48	1699.66	1659.9	1379.51	1591.51
2012-08-02	215	1687.95	1445.11	1526.69	1739.17	1427.77	1367.96	1399.5	1596.12	1361.79	1751.38	1546.63	1694.5	1377.47	1451.44	1505.56	1372.45	1476.31	1583.41	1570.67	1494.1	1408.34	1570.27	1567.56	1675.04	1585.95	1661.83	1492.69	1494.24	1452.14	1366.13	1403.41	1532.86	1531.09	1697.06	1528.36	1389.49	1461.63	1275.79	1685.01	1887.37	1999.57	1576.86	1905.16	1700.77	1720.91	1680.29	1395.69	1607.7
2012-08-03	216	1703.95	1462.66	1544.85	1754.39	1443.61	1384.74	1413.71	1612.36	1375.62	1767.65	1564.1	1708.53	1391.3	1470.85	1519.08	1386.11	1490.52	1603.99	1587.47	1514.53	1425.46	1589.18	1584.82	1693.8	1600.05	1680.53	1507.39	1510.55	1471.66	1380.88	1421.28	1546.28	1550.93	1712.33	1545.82	1404.3	1479.12	1289.02	1698.31	1901.79	2019.46	1597.41	1924.15	1716.59	1741.96	1700.46	1410.11	1625.34
2012-08-04	217	1720.96	1480.09	1562.22	1769.26	1458.9	1400.71	1427.49	1629.28	1389.03	1783.84	1579.61	1721.52	1404.52	1492.81	1534.01	1398.7	1506.12	1621.26	1604.48	1532.09	1442.39	1608.35	1599.71	1712.69	1614	1700.3	1519.65	1527.03	1488.55	1394.9	1440.14	1561.97	1571.8	1726.97	1563.66	1418.23	1498.99	1301.07	1711.11	1917.22	2041.01	1617.64	1942.45	1731.97	1761.9	1720.5	1425.11	1643.68
2012-08-05	218	1738.25	1498.79	1579.49	1784.3	1473.98	1416.02	1441.75	1647.01	1404.53	1800.62	1594.72	1736.72	1417.51	1513.31	1549.1	1412.16	1521.09	1636.57	1622.18	1549.51	1459.11	1625.81	1614.88	1727.57	1628.02	1720.98	1532.72	1542.22	1504.02	1408.48	1458.37	1579.55	1593.19	1742.17	1581.44	1431.22	1517.27	1313.69	1725.9	1930.98	2061.55	1636.41	1959.97	1748.4	1784	1739.65	1439.84	1661.2
2012-08-06	219	1755.08	1517.31	1597.88	1799.64	1489.04	1431.57	1455.29	1665.31	1420.4	1818.39	1610.4	1752.37	1430.39	1532.47	1563.64	1428.01	1534.24	1651.43	1640.29	1567.67	1476.83	1645.03	1631.84	1745.73	1642.29	1742.44	1547.06	1557.94	1519.86	1421.21	1474.13	1598.15	1614.27	1759.1	1598.77	1446.05	1532.9	1325.85	1741.91	1946.18	2077.42	1656.03	1980.44	1764.33	1806.57	1760.15	1455.33	1680.59
2012-08-07	220	1771.55	1534.93	1614.92	1815.52	1505.69	1446.53	1468.78	1683.68	1433.85	1835.68	1625.16	1766.36	1442.67	1552.46	1580.01	1441.92	1548.48	1666.56	1658.01	1587.99	1493.82	1663.27	1649.8	1764.68	1656.37	1764.83	1561.91	1571.07	1534.71	1434.48	1490.36	1617.54	1635.6	1776.91	1613.81	1460.29	1548.2	1337.85	1758.9	1960.99	2092.83	1676.04	1997.64	1779.31	1826.12	1779.3	1472.39	1699.51
2012-08-08	221	1787.85	1553.96	1631.55	1831.83	1520.62	1460.96	1482.08	1700.65	1447.24	1852.11	1640.62	1779.31	1455.85	1571.25	1595.82	1454.7	1562.29	1681.7	1676.58	1608.2	1510.35	1679.84	1669.44	1779.52	1671	1787.58	1578.25	1585.97	1549.8	1450.31	1505.42	1637.14	1657.1	1794.91	1629.77	1474.21	1565.13	1349.98	1775.45	1976.62	2107.63	1695.02	2013.5	1795.55	1845.29	1794.92	1490.58	1719.08
2012-08-09	222	1803.89	1572.61	1648.87	1848.67	1535.04	1478.4	1495.8	1716.85	1461.21	1869.17	1656.51	1795.16	1469.25	1587.82	1611.27	1467.71	1576.87	1697.48	1695.2	1626.07	1525.75	1694.3	1688.79	1794.12	1685.63	1810.87	1595.1	1600.85	1565.5	1465.78	1519.96	1654.29	1677.66	1812.95	1645.87	1488.66	1580.52	1363.13	1791.67	1991.93	2123.4	1712.85	2031.85	1810.92	1864.39	1810.37	1508.12	1738.78
2012-08-10	223	1820.67	1588.67	1666.06	1866.61	1549.74	1497.72	1510.45	1734.2	1476.02	1887.43	1671.03	1809.2	1481.49	1602.53	1627.39	1481.37	1590.38	1715.19	1713.48	1642.59	1541.1	1709.2	1705.9	1811.33	1701	1833.81	1613.19	1617.58	1581.33	1478.18	1534.42	1669.83	1694.34	1831.49	1663.18	1503.3	1595.63	1375.94	1809.41	2006.81	2138.52	1730.96	2055.67	1826.47	1884.13	1828.78	1525.1	1758.88
2012-08-11	224	1838.72	1603	1682.84	1884.18	1563.35	1516.24	1524.39	1752.6	1490.65	1907.02	1685.17	1823.05	1495.38	1617.82	1644	1495.01	1605.32	1732.39	1730.25	1659.34	1555.72	1724.48	1720.84	1827.33	1715.8	1856.98	1630.5	1633.53	1596.02	1491.54	1548.63	1686.63	1710.77	1849.64	1680.72	1518.96	1609.81	1388.7	1826.46	2024.94	2153.87	1748.85	2075.82	1839.93	1903.88	1848.51	1543.74	1779.02
2012-08-12	225	1855.86	1617.26	1700.82	1901.37	1577.3	1533.42	1538.33	1770.28	1506.99	1927.12	1699.16	1836.5	1510.63	1632.91	1660.54	1509.4	1620.55	1749.18	1745.9	1676.85	1570.84	1740.39	1735.16	1842.33	1729.53	1877.79	1647.02	1649.69	1610.95	1504.17	1562.06	1703.88	1728.12	1866.75	1697.24	1533.99	1624.37	1401.45	1842.23	2042.01	2171.57	1764.33	2093.12	1855.33	1922.66	1868.52	1563.5	1799.86
2012-08-13	226	1874.08	1632.5	1719.26	1919.62	1590.99	1551.86	1551.31	1787.14	1523.09	1947.13	1714.77	1850.6	1524.34	1647.43	1675.02	1523.03	1638.3	1765.05	1761.26	1694.66	1585.31	1755.06	1749.39	1858.27	1744.73	1894.38	1662.72	1665.49	1625.2	1517.87	1577.4	1721.86	1745.97	1880.94	1713.64	1548.55	1639.64	1414.06	1858.38	2057.71	2189.96	1779.78	2108.74	1870.23	1940.26	1888.89	1582.73	1820.55
2012-08-14	227	1891.62	1646.65	1736.42	1938.21	1606.29	1570.34	1565.04	1803.05	1538.17	1967.65	1728.78	1863.97	1536.9	1662.41	1688.64	1536.35	1654.85	1780.2	1775.98	1711.72	1600.15	1771.99	1766.83	1875.32	1760.72	1911	1678.7	1681.23	1639.7	1532.66	1593.81	1739.73	1761.7	1894.14	1728.61	1564.84	1654.45	1427.68	1874.2	2074.89	2209.52	1794.62	2124.44	1883.55	1954.33	1907.64	1600.41	1841.32
2012-08-15	228	1906.83	1660.24	1751.47	1957.37	1621.03	1589.25	1578.53	1820.17	1553.77	1987.36	1743.4	1877.21	1547.46	1675.81	1702.87	1549.92	1668.59	1795.06	1790.73	1729.78	1615.66	1788.91	1784.22	1892.94	1778.14	1928.84	1694.76	1695.91	1655.93	1549.33	1610.92	1757.91	1776.6	1909.78	1743.88	1582.95	1669.41	1442.12	1891.78	2092.5	2227.42	1809.97	2139.19	1899.84	1971.54	1925.35	1617.2	1860.94
2012-08-16	229	1923.56	1673.67	1767.41	1976.16	1635.72	1607.95	1590.91	1836.99	1568.16	2006.72	1758.19	1890.08	1561.06	1690.42	1716.39	1563.93	1681.53	1811.01	1803.66	1748.17	1629.42	1803.86	1800.21	1911.65	1796.04	1947.1	1710.52	1709.53	1673.74	1566.74	1628.93	1772.31	1791.14	1928.22	1759.64	1599.29	1684.94	1455.26	1907.53	2112	2245.54	1826.15	2154.1	1917.21	1988.02	1943.42	1634.9	1881.57
2012-08-17	230	1940.94	1687.84	1782.08	1993.4	1649.16	1626.31	1602.67	1853.28	1583.53	2025.31	1772.35	1902.53	1575.59	1704.76	1728.67	1578.55	1694.33	1827.68	1817.58	1765.81	1644.76	1818.83	1815.14	1929.84	1813.1	1964.01	1727.78	1724.73	1688.13	1584.74	1644.72	1786.58	1807.93	1943.44	1774.33	1615.54	1699.08	1468.54	1923.32	2130.37	2261.74	1840.97	2170.15	1931.26	2002.09	1963.39	1652.14	1901.67
2012-08-18	231	1959	1702.04	1796.16	2009.72	1661.74	1645.5	1616.64	1869.13	1598.99	2043.15	1785.76	1916.02	1590.03	1720.53	1744.48	1593.72	1708.2	1842.49	1830.72	1783.17	1658.29	1833.72	1829.1	1948.75	1828.03	1979.63	1746.03	1739.71	1702.55	1603.31	1660.34	1800.62	1822.57	1956.95	1789.29	1630.68	1713.42	1484.04	1938.29	2146.41	2276.58	1855.91	2185.65	1944.53	2017.9	1984.36	1669.41	1921.41
2012-08-19	232	1975.9	1717.82	1810.43	2024.96	1676.32	1664.19	1632.36	1886.28	1613.78	2060.93	1799.75	1928.86	1602.99	1735.17	1761.65	1610.12	1723.27	1856.84	1844.09	1800.37	1672.12	1849.7	1843.06	1964.31	1841.8	1995.51	1765.12	1754.33	1718.45	1620.64	1674.51	1814.86	1838.27	1972.29	1803.91	1645.89	1726.36	1499.64	1953.41	2162.64	2290.64	1872.2	2200.27	1957.91	2033.66	2005.46	1687.15	1941.53
2012-08-20	233	1992.16	1734.18	1824.52	2039.91	1691.04	1683.98	1646.48	1903.02	1629.07	2079.69	1813.63	1941.98	1617.89	1748.13	1776.71	1627.45	1738.94	1870.56	1857.38	1818.37	1689	1868.25	1858.2	1978.89	1855.63	2011.29	1783.7	1766.91	1734.05	1636.94	1688.61	1827.48	1851.32	1989.68	1820.43	1661.42	1740.22	1514.64	1970.35	2179.62	2304.4	1887.58	2214.5	1972.11	2049.44	2025.75	1705.19	1961.68
2012-08-21	234	2009.59	1749.73	1839.37	2056.39	1705.2	1703.6	1659.63	1918.48	1644.59	2098.97	1827.89	1955.54	1632.41	1761.42	1789.52	1643.46	1755.06	1885.69	1870.84	1834.48	1705.75	1888.51	1873.79	1991.65	1870.33	2029.73	1797.91	1778.99	1749.66	1651.87	1702.09	1840.78	1864.49	2007.63	1837.85	1677.48	1753.96	1528.71	1985.1	2199.81	2319.98	1902.92	2228.75	1986.74	2065.01	2046.27	1724.59	1981.13
2012-08-22	235	2029.16	1767.07	1853.87	2072.52	1718.82	1723.55	1671.51	1931.99	1658.74	2119.87	1842.92	1969.44	1646.75	1774.69	1800.64	1661.02	1771.11	1899.97	1885.91	1849.98	1722.53	1906.48	1889.57	2003.27	1885.85	2048.34	1811.7	1791.55	1766.69	1665.54	1715.58	1854.24	1878.73	2025.29	1855.65	1692.85	1766.04	1546.4	2000.11	2217.09	2336.04	1918.89	2243.31	2000.01	2080.96	2065.94	1743.92	2001.69
2012-08-23	236	2048.06	1783.53	1868.39	2087.27	1734.03	1743.85	1684.56	1944.15	1673.34	2139.96	1860.08	1983.21	1660.24	1788.21	1812.9	1679.23	1784.64	1915.8	1903.09	1865.19	1739.56	1921.24	1903.04	2015.26	1902.82	2065.09	1827.59	1804.29	1782.52	1678.55	1729.44	1866.96	1892.78	2043.35	1874.03	1707.71	1778.38	1565.15	2013.86	2232.39	2353.39	1936.65	2259.02	2012.58	2096.28	2086.03	1762	2021.47
2012-08-24	237	2066.41	1799.9	1883.54	2101.83	1749.3	1762.1	1696.37	1957.52	1687.9	2158.77	1876.02	1995.92	1674.1	1802.3	1826.79	1696.04	1796.93	1932.27	1922.45	1879.59	1756.3	1934.78	1917.31	2029.76	1918.31	2080.04	1844.9	1816.35	1796.66	1692.21	1742.2	1880.39	1907.11	2061.58	1892.61	1722.25	1790.66	1581.55	2026.78	2247.39	2367.64	1954.29	2273.69	2024.59	2112.93	2105.42	1781.6	2041.55
2012-08-25	238	2084.49	1816.32	1896.7	2117.33	1764.24	1779.67	1707.54	1970.56	1702.56	2178.37	1892.23	2008.43	1687.5	1816.54	1842.01	1711.9	1808.72	1948.44	1941.85	1894.7	1772.12	1948.3	1930.12	2042.41	1935.69	2095.07	1861.19	1829.76	1810.31	1706.29	1754.6	1894.83	1921.2	2078.76	1909.58	1737.88	1801.95	1595.9	2041.67	2260.48	2384.08	1970.58	2287.48	2036.79	2129.1	2122.51	1799.5	2064.27
2012-08-26	239	2101.33	1832.69	1910.29	2131.86	1778.18	1799.58	1720.29	1983.48	1717.05	2196.77	1909.96	2021.47	1700.79	1830.95	1856.44	1725.87	1822.17	1964.27	1961.26	1909.61	1787.79	1962.58	1944.32	2054.31	1953.58	2109.23	1878.06	1846.4	1822.79	1718.47	1766.9	1909.31	1934.76	2095.85	1922.85	1751.91	1812.45	1611.5	2056.06	2273.08	2399.15	1986.35	2302.71	2048.59	2145.96	2139.86	1815.68	2086.89
2012-08-27	240	2118.79	1849.95	1923.14	2146.74	1792.86	1820.13	1734.14	1996.48	1732.15	2211.1	1928.94	2036.95	1713.86	1845.93	1875.53	1738.02	1835.5	1979.71	1978.97	1923.52	1802.76	1978.12	1958.4	2067.78	1971.54	2125.34	1893.16	1862.19	1833.59	1729.48	1779.48	1920.93	1949.94	2112.34	1937.55	1766.47	1826.52	1626.36	2070.57	2284.83	2413.34	2002.25	2317.92	2060.37	2163.27	2154.11	1831.61	2108.37
2012-08-28	241	2135.53	1866.75	1936.99	2161.02	1807.14	1840.31	1747.8	2009.51	1745.82	2223.76	1946.38	2052.26	1726.9	1859.6	1894.25	1751.01	1849.5	1995.36	1997.51	1938.78	1817.25	1992.79	1972.28	2082.17	1987.95	2143.87	1910.77	1876.64	1845.2	1741.89	1793.59	1933.03	1963.49	2130.26	1953.73	1780.39	1840.54	1640.36	2086.88	2296.54	2430.49	2018.11	2336.12	2071.84	2177.79	2167.66	1848.43	2130.24
2012-08-29	242	2151.97	1886.17	1950.53	2174.62	1820.5	1859.76	1760.63	2021.95	1761.45	2234.43	1962.95	2068.41	1739.61	1871.81	1910.08	1762.77	1861.75	2010.44	2015.11	1952.24	1832.64	2007.66	1986.67	2096.79	2002.18	2162.55	1929.24	1890.51	1855.1	1754.99	1808.54	1945.49	1976.21	2144.96	1970.16	1796.43	1852.93	1653.33	2103.83	2309.37	2448.12	2033.21	2352.94	2083.04	2191.48	2179.91	1865.78	2150.2
2012-08-30	243	2166.81	1905.74	1964.74	2187.88	1835.11	1879.53	1773.08	2033.72	1776.11	2246.55	1977.8	2084.52	1752.24	1885.06	1922.54	1774.85	1874.11	2026.28	2033.04	1967.8	1847.79	2023.38	2000.7	2110.51	2016.43	2181.51	1948.2	1904.67	1865.86	1769.28	1821.31	1956.97	1989.79	2159.97	1985.79	1810.32	1864.68	1664.23	2117.56	2322.08	2466.28	2047.51	2367.71	2095.38	2205.9	2192.59	1882.1	2168.7
2012-08-31	244	2181.64	1925.52	1978.42	2200.98	1849.88	1898.22	1785.42	2045	1791.07	2258.67	1990.31	2101.38	1764.59	1897.71	1935.3	1786.8	1887.63	2040.69	2051.54	1982.89	1864.42	2036.94	2014.84	2125.09	2033.95	2200.72	1965.89	1922.02	1875.76	1783.25	1833.7	1969.92	2005.51	2175.84	2002.08	1826.74	1877.33	1676.98	2131.42	2335.15	2483.76	2064.11	2383.11	2107.57	2219.45	2206.24	1897.89	2186.87
2012-09-01	245	2195.64	1940.76	1994.13	2215.46	1865.42	1915.98	1798.04	2057.2	1807.47	2271.8	2002.87	2118.62	1776.64	1911.8	1947.6	1800.08	1901.92	2054.53	2069.2	1998.98	1881.43	2050.32	2026.55	2137.69	2052.3	2218.94	1978.53	1938.21	1886.15	1798.58	1845.71	1981.58	2019.32	2193.24	2016.62	1843.75	1888.56	1688.45	2147.91	2349.27	2498.5	2079.63	2396.06	2119.89	2232.88	2221	1912.54	2205.45
2012-09-02	246	2208.76	1955.03	2007.93	2231.96	1883.95	1932.39	1811.1	2071.02	1823.79	2286.01	2015.2	2133.63	1789.31	1926.72	1959.98	1814.31	1916.07	2068.37	2085.5	2013.93	1895.8	2065.21	2037.75	2152.21	2068.2	2236.87	1990.54	1954.67	1897.14	1814.71	1857.03	1995	2031.87	2212.58	2029.83	1858.19	1900.62	1702.3	2164.24	2362.4	2512.8	2096.56	2409.28	2132.72	2248.07	2235.44	1926.13	2225.32
2012-09-03	247	2223.57	1969.88	2019.81	2246.64	1901.32	1949.12	1825.11	2084.11	1840.04	2301.68	2027.52	2148.65	1803.33	1942.97	1973.05	1830.44	1931.23	2082.62	2102.8	2027.94	1909.64	2080.37	2048.79	2166.28	2083.52	2255.45	2003.15	1970.79	1908.65	1831.44	1872.34	2007.44	2044.42	2231.74	2044.59	1871.36	1912.55	1716.13	2179.03	2375.21	2526.27	2113.21	2424.52	2144.67	2263.28	2249.86	1939.47	2244.54
2012-09-04	248	2238.17	1983.81	2031.54	2260.89	1918.37	1964.53	1839.33	2096.39	1856.32	2317.13	2040.45	2163.44	1817.61	1956.47	1987.57	1846.61	1946.54	2098.07	2122.39	2040.98	1922.3	2094.04	2063.82	2179.96	2098.83	2273.1	2014.38	1984.99	1920.26	1845.13	1886.87	2020.21	2058.89	2247.86	2057.97	1885.15	1923.45	1729.38	2192.06	2387.77	2539.31	2129.97	2437.8	2155.27	2278.08	2264.22	1955.02	2260.96
2012-09-05	249	2252.23	2001.26	2042.3	2273.93	1934.67	1979.74	1852.83	2107.89	1872.28	2332.21	2052.81	2176.8	1831.75	1970.09	2003	1860.65	1962.28	2112.62	2142.03	2056.61	1935.07	2106.74	2077.64	2195.95	2112.17	2286.99	2023.68	1997.58	1931.5	1858.34	1900.11	2034.19	2070.92	2262.49	2068.04	1897.48	1935.47	1744.78	2204.71	2399.96	2552.83	2145.64	2448.51	2165.57	2293.12	2279.16	1966.8	2279.11
2012-09-06	250	2266.91	2020.37	2052.62	2286.34	1948.75	1996.87	1865.48	2120.64	1888.29	2348.51	2063.68	2191.56	1845.15	1983.89	2018.99	1873.96	1975.77	2127.42	2160.47	2071.91	1948.1	2118.75	2091.72	2210.52	2127.15	2302.06	2035.5	2012.71	1943.4	1873.52	1915.38	2048.25	2080.41	2274.84	2078.65	1907.75	1947.69	1760.12	2218.7	2413.9	2564.92	2156.35	2459.46	2177.9	2307.4	2294.57	1977	2294.87
2012-09-07	251	2280.27	2038.35	2063.08	2299.08	1964.31	2014.87	1878.57	2133.6	1904.99	2363.53	2074.75	2204.85	1857.45	1995.88	2034.76	1887.02	1990.39	2141.03	2179.23	2086.03	1959.03	2130.7	2105.3	2225.6	2141.93	2315.54	2050.45	2026.91	1955.51	1888.06	1930.35	2060.68	2090.95	2286.19	2089.57	1917.21	1958.03	1772.95	2231.98	2428.93	2577.7	2166.36	2469.57	2188.25	2320.25	2310.57	1987.23	2310.41
2012-09-08	252	2293.07	2053.6	2073.64	2313.79	1979.41	2032.88	1892.59	2149.05	1921.63	2379.92	2085.42	2217.71	1868.79	2007.79	2048.34	1900.12	2003.73	2153.12	2197.9	2100.09	1969.84	2143.9	2120.79	2241.71	2155.73	2326.16	2062.95	2038.97	1967.56	1901.49	1945.87	2075.08	2104.42	2298.89	2100.59	1927.84	1967.91	1786.32	2246.07	2442.66	2591.24	2177.47	2482.37	2199.1	2332.76	2326.15	1998.91	2326.08
2012-09-09	253	2305.74	2068.52	2085.48	2327.69	1994.93	2051.91	1905.58	2162.3	1936.71	2394.78	2096.88	2230.83	1880.02	2021.33	2060.25	1913.97	2015.55	2165.6	2215.72	2115.15	1984.87	2156.05	2133.39	2257.7	2169.96	2340.9	2076.71	2049.63	1978.83	1914.74	1960.27	2090.57	2118.06	2310.67	2111.68	1939.53	1976.97	1798.96	2259.2	2457.33	2604.72	2190.73	2494.92	2210.81	2346.83	2342.28	2009.57	2338.89
2012-09-10	254	2318.9	2082.5	2095.54	2339.08	2010.95	2068.39	1918.06	2175.27	1951.4	2411.41	2111.72	2243.13	1893.42	2033.98	2070.09	1925.87	2027.4	2179.29	2232.96	2131.4	2000.55	2168.37	2149.45	2268.74	2183.74	2358.55	2089.51	2059.54	1991.95	1926.66	1972.67	2105.02	2129.38	2323.76	2123.81	1951.8	1987.54	1811.06	2272.14	2471.26	2618.63	2204.32	2509.81	2222.76	2360.28	2357.54	2018.49	2351.98
2012-09-11	255	2332.01	2097.76	2106.78	2350.13	2025.44	2084.24	1931.33	2188.63	1964.88	2426.06	2124.7	2257.21	1906.6	2045.58	2081.95	1937.82	2041.73	2192.11	2248.97	2147.81	2014.22	2178.93	2161.89	2278.41	2196.59	2373.67	2101.37	2071.31	2004.8	1940.44	1986.1	2118.46	2143.04	2338.57	2135.05	1964.95	1997.92	1823.87	2285.96	2482.82	2631.81	2216.95	2523.34	2233.76	2373.22	2373.15	2026.63	2364.75
2012-09-12	256	2346.97	2113.87	2117.9	2361.83	2039.42	2100.1	1942.57	2200.19	1979.07	2441.2	2138.94	2271.17	1918.48	2057.7	2093.45	1948.55	2056.26	2205.54	2263.05	2165.86	2027.63	2189.75	2172.34	2289.78	2210.84	2387.72	2114.57	2082.62	2016.66	1952.4	1998.6	2131.85	2154.16	2351.89	2145.79	1975.78	2008.16	1835.91	2298.49	2493.71	2643.11	2227.81	2537.82	2244.62	2385.55	2388.97	2037.9	2379.79
2012-09-13	257	2360.7	2131.32	2128.54	2373.63	2052.68	2113.77	1953.66	2211.05	1991.99	2456.44	2153.49	2283.63	1929.43	2069.46	2102.36	1960.42	2071.59	2219.53	2274.67	2184.29	2040.25	2199.68	2182.36	2297.99	2223.96	2400.08	2128.68	2091.45	2026.63	1965.04	2011.27	2145.03	2165.95	2364.95	2157.38	1987.39	2016.82	1849.97	2310.08	2504.81	2656.19	2237.39	2549.94	2253.77	2399.77	2404.4	2049.4	2392.08
2012-09-14	258	2374.96	2148.38	2138.78	2384.13	2065.88	2126.21	1964.29	2221.55	2005.62	2468.59	2167.71	2297.34	1940.24	2082.17	2113.5	1972.74	2083.97	2234.8	2285.51	2202.07	2052.28	2207.49	2192.25	2310.32	2238.23	2412.36	2142.6	2100.86	2038.87	1975.63	2023.61	2156.98	2179.45	2377.83	2167.76	1999.94	2024.51	1861.14	2321.97	2517.09	2668.32	2249.89	2562.25	2262.95	2414.38	2418.92	2059.08	2403.43
2012-09-15	259	2389.78	2163.24	2148.23	2394.27	2078.12	2138.4	1975.67	2232.93	2019.49	2480.8	2182.02	2311.31	1949.37	2095.76	2128.39	1984.96	2096.5	2250.18	2296.26	2219.87	2064.2	2214.74	2202.72	2322.22	2252.97	2425.55	2156.38	2111.31	2050.12	1984.38	2036.32	2168.48	2193.01	2390.21	2179.43	2011.65	2034.69	1873.77	2332.92	2529.45	2680.49	2264.47	2575.04	2271.48	2427.38	2432.99	2068.43	2415.05
2012-09-16	260	2404.08	2178.4	2157.47	2405.88	2090.18	2150.58	1986.47	2243.7	2032.65	2493.06	2196.87	2328.31	1960.54	2110.79	2142.72	1997.78	2108.11	2265.24	2306.73	2237.27	2079.52	2223.03	2211.12	2335.55	2266.55	2438.18	2167.16	2119.59	2061.79	1991.93	2046.97	2179.15	2206.83	2404.82	2191	2022.8	2044.16	1885.15	2346.85	2540.16	2692.5	2277.5	2588.67	2278.67	2439.76	2445.1	2078.02	2430.14
2012-09-17	261	2416.92	2190.54	2168.6	2417.78	2102.07	2163.3	1996.93	2254.4	2044.91	2503.22	2211.72	2346.1	1971.15	2125.29	2154.48	2013.01	2120.75	2280.39	2317.9	2251.44	2092.5	2231.14	2220.4	2348.54	2281.14	2452.15	2178.67	2127.23	2073.84	2002.41	2057.85	2187.45	2219.15	2417.16	2202.68	2033.76	2053.34	1893.51	2357.96	2553.7	2703.74	2290.19	2601.04	2286.78	2452.73	2457.21	2087.27	2445.24
2012-09-18	262	2429.92	2201.77	2179.01	2430.98	2112.78	2175.52	2006.6	2264.17	2055.51	2514.56	2226.78	2360.76	1980.15	2138.91	2164.94	2027.49	2130.73	2296.06	2329.98	2262.55	2105.64	2242.2	2232.17	2359.19	2295.06	2468.75	2191.28	2133.81	2084.98	2015.37	2070.86	2195.9	2232.77	2430.63	2214.58	2044.28	2062.23	1904.94	2371.54	2567.61	2715.28	2303.65	2611.93	2294.88	2464.43	2468.01	2096.73	2457.35
2012-09-19	263	2441.66	2212.15	2188.1	2443.23	2122.83	2187.6	2016.26	2273.03	2066.81	2527.26	2241.98	2374.38	1989.59	2151.25	2175.02	2040.63	2139.54	2309.91	2341.93	2272.86	2119.72	2254.39	2242.75	2370.23	2306.17	2483.38	2203.11	2143.68	2094.09	2027.99	2082.8	2204.78	2248.29	2445.25	2223.28	2056.18	2070.38	1915.8	2385.37	2585.5	2726.98	2317.05	2622.38	2302.08	2475.83	2479.42	2105.66	2466.69
2012-09-20	264	2453.53	2221.55	2196.01	2454.4	2131.74	2199.45	2028.45	2281.75	2077.9	2539.54	2257.4	2386.17	1999.19	2161.85	2185.03	2051.92	2153.79	2323.35	2353.68	2283.04	2131.68	2267.42	2253.37	2383.66	2317.82	2497.04	2213.94	2154.46	2100.68	2038.09	2095.51	2215.53	2264.11	2458.84	2234.43	2069.37	2081.79	1926.13	2399.67	2600.84	2737.3	2330.55	2634.87	2309.7	2488.07	2490.68	2115.36	2474.93
2012-09-21	265	2465.01	2229.9	2203.12	2465.88	2142.08	2212.56	2039.44	2291.09	2091.3	2553.17	2272.67	2398.53	2009.57	2174.18	2192.64	2064.77	2167.71	2335.13	2367.03	2294.49	2143.68	2280.06	2265.2	2395.45	2328.25	2511.01	2225.08	2164.83	2110.62	2049.51	2108.99	2228.3	2280.91	2471.42	2246.43	2080.55	2093.93	1934.68	2413.56	2616.02	2745.88	2342.92	2647.36	2321.16	2499.15	2501.3	2122.73	2483.61
2012-09-22	266	2475.68	2240.51	2211.35	2479.13	2151.99	2224.87	2052.01	2299.65	2103.42	2567.17	2287.03	2411.28	2019.44	2187.03	2200.75	2079.15	2178.5	2346.22	2379.3	2307.31	2152.85	2293.07	2277.03	2407.3	2339.78	2523.39	2236.13	2176.38	2119.18	2058.45	2123.27	2240.51	2294.54	2483.06	2258.52	2091.01	2104.75	1947.12	2426.74	2633.24	2755.22	2355.71	2661.24	2334.45	2512.06	2511.47	2131.06	2494.86
2012-09-23	267	2485.88	2251.59	2218.48	2492.34	2161	2236.48	2064.53	2308.76	2115.59	2579.74	2301.2	2423.17	2030.18	2200.73	2210.18	2092.91	2189.21	2358.3	2390.28	2320.04	2161.15	2305.87	2286.77	2420.3	2350.54	2537.57	2247.46	2187.28	2127.78	2066.46	2135.11	2253.6	2303.96	2494.79	2267.84	2099.2	2113.19	1959.45	2438.9	2649.52	2765.65	2368.06	2675.65	2346.65	2524.15	2524.93	2139.47	2506.41
2012-09-24	268	2496.37	2263.78	2228.32	2505.53	2171.18	2249.06	2076.51	2314.97	2126.57	2590.16	2313.92	2435.25	2038.27	2214.73	2221.97	2106.26	2199.06	2370.64	2400.68	2333.31	2169.54	2319.11	2295.79	2431.83	2361.98	2550.73	2258.43	2195.87	2137.49	2074.2	2147.62	2265.66	2314	2507.08	2278.26	2107.08	2121.59	1970.28	2450.19	2664.94	2775.21	2380.91	2690.37	2356.1	2536.68	2536.71	2148.13	2517.39
2012-09-25	269	2506.27	2277.14	2240.02	2518.22	2183.22	2261.74	2088.23	2321.42	2138.1	2599.56	2326.23	2445.87	2049.12	2228.1	2233.76	2120.03	2209.3	2381.47	2409.33	2347.32	2176.45	2330.08	2305.68	2440.93	2373.09	2565.14	2267.57	2204.12	2148.76	2083.01	2160.24	2278.45	2326.64	2517.22	2287.96	2115.95	2128.7	1981.28	2461.79	2678.63	2784.71	2395	2703.29	2366.42	2547.99	2550.17	2156.41	2528.58
2012-09-26	270	2518.29	2290.33	2250.78	2530.73	2193.48	2274.41	2100.48	2327.28	2147.93	2608.99	2335.73	2457.71	2060.18	2238.1	2245.22	2135.57	2218.03	2393.95	2416.5	2360.52	2183.33	2340.78	2315.42	2447.05	2381.73	2579.1	2277.12	2212.01	2159.08	2091.39	2172.2	2291.61	2341.44	2529.2	2298.35	2123.06	2135.21	1991.48	2473.2	2691.23	2792.58	2407.85	2715.92	2376.98	2560.04	2562.38	2164.37	2540.89
2012-09-27	271	2529.45	2303.66	2261.79	2543.96	2201.93	2285.03	2113.62	2334.58	2158.39	2620.15	2344	2467.97	2071.73	2247.55	2257.15	2150.69	2227.66	2407	2426.35	2371.7	2189.89	2350.65	2323.3	2452.84	2389.93	2590.56	2285.83	2219.66	2169.25	2103.6	2182.01	2306.44	2356.07	2542.46	2308.21	2132.72	2140.89	1999.81	2485.75	2703.13	2798.36	2419.31	2727.93	2387.39	2570.81	2572.97	2172	2550.49
2012-09-28	272	2540.8	2315.97	2271.83	2556.58	2209.32	2295.39	2126.58	2343.81	2167.33	2628.92	2352.24	2480.65	2081.22	2257.79	2268.93	2164.13	2233.64	2420.5	2438	2380.54	2197.3	2360.33	2329.78	2461.35	2401.41	2603.43	2296.8	2227.26	2176.9	2113.51	2192.2	2320.64	2368.01	2553.87	2317.99	2143.49	2149.28	2008.11	2498.85	2714.68	2807.26	2428.21	2739.46	2395.82	2580.32	2581.32	2183.74	2559.76
2012-09-29	273	2552.32	2328.67	2281.18	2569.7	2215.63	2305.35	2139.85	2351.44	2178.69	2638.48	2358.84	2495.07	2092.12	2266.59	2281.34	2177.15	2239.93	2432.86	2449.43	2391.15	2206.27	2371.65	2335.51	2471.92	2411.83	2614.02	2306.2	2238.38	2184.43	2122.29	2203.43	2334.17	2380.21	2561.42	2326.98	2150.97	2161.72	2016.68	2510.54	2724.68	2819.44	2437.4	2748.47	2403.63	2590.53	2588.56	2193.19	2569.29
2012-09-30	274	2562.72	2341.03	2290.72	2582.03	2221.87	2317.77	2152.84	2357.94	2191.85	2650.31	2365.69	2508.1	2103.29	2276.32	2291.35	2189.52	2249.84	2445.5	2460.8	2399.96	2216.19	2382.37	2341.06	2481.87	2420.29	2624.75	2313.88	2250.12	2192.34	2128.3	2215.29	2345.8	2393.12	2567.27	2336.97	2160.73	2170.84	2025.45	2520.69	2735.56	2831.44	2450.42	2758.76	2410.57	2599.41	2594.62	2205.17	2581.45
2012-10-01	275	2573.84	2354.17	2300.99	2595.83	2228.59	2329.34	2165.67	2363.74	2205.03	2663.49	2373.87	2521.33	2115.53	2284.93	2298.13	2200.92	2259.75	2458.74	2471.5	2408.31	2227.08	2396.04	2347.23	2490.23	2428.18	2638.31	2321.24	2259.89	2198.36	2134.05	2225.79	2358.1	2407.62	2572.81	2349.12	2174.88	2183.08	2032.4	2530.38	2742.11	2842.66	2461.41	2767.51	2417.8	2608.92	2601.53	2215.54	2590.24
2012-10-02	276	2585.03	2365.6	2310.42	2611.08	2236.07	2339.54	2177.31	2368.88	2218.65	2675.07	2382.88	2533.38	2129.73	2293.87	2306.72	2213.08	2271.68	2472.3	2481.77	2414.71	2235.83	2410.63	2354.17	2501.61	2435.36	2651.03	2328.34	2267.35	2203.31	2139.17	2236.99	2371.59	2420.7	2578.54	2363.5	2190.62	2194.14	2040.8	2539.12	2753.05	2851.55	2471.93	2776.4	2426.33	2616	2611.48	2225.03	2599.46
2012-10-03	277	2595.43	2377.14	2317.5	2625.54	2242.69	2351.4	2187.48	2376.61	2231.79	2685.52	2391.88	2546.83	2143.92	2303.07	2315.41	2225.74	2284.27	2484.15	2491.03	2421.33	2244.15	2423.34	2361.37	2513.7	2443.67	2662.23	2336.96	2272.77	2209.15	2144.34	2246.41	2384.15	2433.44	2589.89	2375.64	2205.23	2203.54	2048.65	2547.78	2761.78	2863.45	2479.91	2785	2436.04	2624.15	2622.92	2234.44	2607.76
2012-10-04	278	2606.49	2387.07	2323.88	2637.4	2251.05	2362.71	2196.54	2383.52	2244.69	2695.07	2403	2559.77	2156.75	2312.48	2322.46	2237.46	2299.5	2495.88	2502.9	2432.5	2253.14	2433.23	2368.3	2525.15	2451.2	2674.09	2347.95	2279.5	2217.31	2151.01	2253.83	2394.7	2444.02	2603.05	2385.18	2221.04	2211.09	2056.5	2558.05	2769.09	2874.53	2491.53	2793.13	2447	2629.8	2635.27	2245.65	2618.81
2012-10-05	279	2617.29	2397.8	2329.21	2647.48	2258.85	2373.33	2203.67	2390.99	2257.64	2703.05	2415.02	2573.41	2167.92	2321.07	2330.18	2246.93	2311.76	2506.66	2509.43	2442.9	2262.21	2439.43	2378.42	2536.93	2458.31	2684.1	2358.83	2290.51	2225.2	2157.05	2264.36	2405.1	2455.08	2617.57	2396.16	2235.73	2216.67	2066.17	2568.46	2777.6	2885.41	2501.41	2801.08	2458.64	2634.98	2650.82	2254.2	2628.92
2012-10-06	280	2628.63	2407.34	2336.19	2656.18	2266.35	2383.35	2209.95	2400.75	2270.05	2711.14	2426.53	2587.05	2176.59	2328.92	2339.17	2257.18	2321.1	2517.38	2513.89	2451.4	2274.11	2446.44	2389.93	2548.66	2466.06	2696.5	2368.61	2299.04	2234.77	2163.2	2273.25	2414.46	2467.79	2628.18	2408.34	2247.47	2223.84	2077.8	2579.58	2786.41	2897.33	2513.15	2809.7	2471.29	2639.86	2664.15	2263.12	2638.8
2012-10-07	281	2641.22	2415.37	2343.32	2663.69	2273.43	2393.88	2215.56	2412.58	2281.42	2720.67	2435.73	2600.11	2186.89	2335.69	2349.89	2267.16	2331.87	2528.25	2518.88	2463.14	2287.21	2458.77	2402.22	2561.3	2474.17	2706.95	2381.14	2308.08	2245.56	2169.45	2283.41	2425.58	2478.9	2636.61	2419.16	2258.58	2234.66	2089.44	2589.25	2795.53	2908.75	2521.89	2817.76	2483.44	2649.28	2676.37	2272.43	2649.83
2012-10-08	282	2653.28	2422.75	2349.24	2671.55	2279.44	2404.6	2220.69	2423.08	2292.17	2729.25	2446.79	2611.55	2196.69	2342.51	2361.77	2276.54	2344.63	2539.85	2524.23	2476.55	2299.66	2470.8	2412.6	2572.31	2482.71	2715.57	2392.77	2318.32	2256.65	2176.97	2291.68	2435.37	2490.34	2646.25	2429.42	2270.45	2243.56	2100.82	2598.57	2804.18	2917.5	2536	2826.12	2493.79	2658.96	2689.74	2283.28	2662.5
2012-10-09	283	2663.34	2430.73	2356.06	2680.03	2286.49	2414.95	2227.46	2433.53	2304.75	2738.03	2458.28	2623.38	2205.65	2352.42	2370.96	2283.19	2356.64	2550.94	2533.09	2491.67	2310.91	2482.28	2422.12	2583.04	2490.58	2720.54	2403.02	2329.98	2266.62	2184.95	2300.79	2444.35	2502.06	2652.98	2440.98	2280.7	2249.85	2111.31	2608.09	2811.16	2926.6	2549.03	2836.14	2503.63	2666.72	2705.24	2293.98	2675.65
2012-10-10	284	2672.92	2440.1	2363.31	2691.36	2294.06	2427.9	2233.07	2443.27	2315.85	2745.39	2468.86	2636.77	2213.44	2360.43	2380.08	2291.07	2365.23	2562.69	2540.21	2505.5	2319.89	2494.56	2431.43	2591.28	2495.72	2724.44	2411.8	2342.72	2278.2	2196.27	2309.18	2454.96	2512.21	2658.83	2451.69	2291.29	2260.79	2121.77	2618.47	2818.64	2937.89	2560.85	2841.66	2514.18	2675.18	2719.46	2303.86	2687.52
2012-10-11	285	2682.49	2449.44	2367.74	2703.38	2302.25	2439.07	2242.01	2453.2	2328.47	2753.52	2478.07	2650.65	2220.84	2369.5	2388.54	2298.22	2374.38	2572.81	2549.77	2517.04	2330.32	2507.74	2440.63	2594.63	2500.11	2727.67	2423.44	2353.87	2288.8	2207.94	2316.19	2462.46	2520.07	2668.7	2462.22	2301.78	2272.15	2133.93	2625.8	2825.23	2947.9	2572.37	2848.74	2524.3	2683.69	2732.37	2310.56	2697.39
2012-10-12	286	2691.74	2458.95	2372.34	2714.8	2311.11	2451.47	2252.06	2463.65	2337.4	2761.66	2486.78	2662.49	2228.45	2380.14	2397.03	2304.39	2383.57	2585.19	2560.65	2524.8	2339.28	2520.46	2447.57	2596.67	2504.21	2732.05	2434.88	2362.15	2300.22	2218.44	2323.76	2469.33	2528.12	2677.81	2471.82	2311.93	2281.31	2145.57	2632.44	2831.2	2957.29	2585.18	2852.72	2534.56	2693.63	2743.33	2319.48	2704.41
2012-10-13	287	2699.94	2469.4	2377.38	2726.27	2322.26	2464.04	2261.9	2473.21	2345.92	2768.72	2494.33	2673.1	2234.49	2389.59	2406.3	2313.99	2390.43	2598.98	2572.52	2534.57	2347.44	2528.75	2456.34	2600.95	2510.26	2736.92	2444.59	2373.13	2312.92	2229.49	2331.06	2475.23	2537.65	2688.05	2479.39	2318.88	2288.41	2156.14	2642.26	2841.14	2968.25	2596.95	2855.21	2545.39	2704.79	2756.7	2330.36	2711.01
2012-10-14	288	2708.34	2479.5	2382.11	2736.25	2333.42	2477.02	2269.39	2481.91	2355	2776.33	2500.97	2683.95	2242.07	2396.96	2415.33	2324.46	2397.97	2610.38	2584.36	2543.77	2355.13	2533.2	2464.41	2605.35	2516.56	2744.06	2451.81	2381.83	2323.17	2239.77	2337.97	2481.17	2547.18	2699.75	2489.8	2329.16	2296.95	2165.29	2653.13	2850.12	2979.95	2608.13	2861.71	2551.21	2715.22	2769.64	2339.94	2715.55
2012-10-15	289	2717.64	2488.91	2387.55	2747.08	2341.66	2487.8	2275.46	2488.86	2363.35	2783.57	2508.03	2695.03	2246.5	2402.53	2422.38	2335.09	2406.25	2622.13	2594.64	2553.7	2363.72	2537.49	2472.98	2609.84	2521.87	2751.91	2458.54	2390.33	2331.81	2251.19	2344.49	2486.72	2556.22	2710.11	2499.33	2337.64	2308.1	2175.44	2663.22	2857.42	2992.46	2620.18	2868.31	2555.42	2724.31	2782.49	2351.61	2718.59
2012-10-16	290	2727.62	2496.99	2393.4	2757.36	2350.95	2493.18	2282.01	2496.28	2371.12	2790.75	2515	2706.28	2254.65	2408	2429.9	2345.59	2416.47	2632.15	2602.71	2564.22	2373.6	2540.97	2480.82	2614.26	2526.28	2760.12	2464.29	2397.91	2341.17	2262.49	2350.27	2493.28	2564.04	2720.79	2506.05	2345.28	2319.13	2187.92	2671.71	2864.54	3006.33	2631.43	2872.7	2559.78	2730.23	2795.26	2362.46	2722.31
2012-10-17	291	2736.57	2505.77	2398.89	2767.59	2358.94	2497.49	2290.19	2504.75	2376.99	2799.27	2521.43	2715.9	2264.63	2417	2437.21	2353.06	2427.88	2642.24	2610.71	2574.94	2383.66	2547.34	2489.37	2617.51	2531.17	2767.91	2468.14	2404.86	2348.91	2272.43	2358.68	2500.35	2570.59	2730.47	2516.26	2353.73	2328.07	2199.71	2680.54	2876.08	3018.14	2641.54	2875.76	2563.34	2732.64	2807.94	2374.43	2726.12
2012-10-18	292	2745.84	2513.67	2403.78	2778.26	2365.41	2501.63	2299.43	2513.63	2382.62	2808.56	2527.14	2725.41	2276.26	2426.17	2444.89	2362.35	2438.2	2648.19	2617.68	2584.87	2393.14	2554.97	2495.26	2620.47	2535.21	2774.17	2472.01	2412.23	2354.55	2281	2369.35	2504.9	2578.47	2739.89	2526.03	2363.91	2332.64	2209.47	2690.61	2887.86	3029.51	2649.77	2879.37	2566.71	2735.2	2820.25	2384.33	2735.53
2012-10-19	293	2754.5	2519.95	2407.71	2789.07	2374.43	2505.89	2308.23	2523.56	2387.88	2819.85	2533.28	2734.95	2284.86	2435.72	2452.81	2369.69	2447.93	2653.75	2623.43	2593.16	2402.37	2565.4	2499.15	2622.56	2541.24	2781.69	2477	2420.04	2363.68	2289.59	2377.36	2509.27	2585.95	2750.25	2536.97	2371.37	2340.56	2217.34	2699.23	2898.1	3039.97	2656.84	2884.44	2572.35	2738.17	2831.39	2393.46	2747.41
2012-10-20	294	2763.73	2527.18	2412.45	2798.93	2383.5	2512.86	2317.02	2531.29	2392.29	2830.31	2540.04	2745.03	2292.29	2443.73	2459.15	2376.81	2459.23	2663.07	2627.96	2602.46	2410.19	2576.54	2502.73	2624.82	2547.85	2787.6	2483.43	2427.04	2371.8	2299.87	2383.31	2516.72	2595.11	2757.93	2547.58	2378.12	2347.42	2227.27	2707.6	2908.66	3046.79	2660.07	2891.41	2575.27	2743.07	2841.44	2402.19	2753.98
2012-10-21	295	2771.51	2535.12	2416.5	2808.39	2392.89	2522.49	2327.34	2538.3	2398.8	2840.43	2546.62	2755.41	2300.74	2454.09	2467.08	2383.85	2469.16	2674	2637.48	2610.59	2416.08	2586.28	2505.25	2627.08	2552.79	2794.85	2490.72	2436.31	2376.55	2307.23	2387.31	2523.4	2605.44	2764.51	2556.9	2387.72	2353.84	2236.43	2714.99	2920.28	3051.12	2662.09	2896.82	2578.39	2748.63	2847.91	2408.15	2757.12
2012-10-22	296	2776.74	2544.29	2420.97	2816.42	2401.44	2530.52	2337.8	2546.52	2405.51	2850.19	2552.85	2765.24	2308.46	2463.4	2475.3	2391.68	2478.8	2685.3	2648.74	2618.58	2421.74	2597.04	2506.9	2628.87	2561	2803.62	2497.25	2446.05	2379.47	2311.29	2389.31	2528.09	2616.09	2770.56	2565.08	2396.02	2360.24	2245.41	2719.55	2934.08	3054.8	2665.5	2900.49	2582.81	2755.6	2852.35	2416.46	2762.31
2012-10-23	297	2781.18	2551.85	2426.23	2825.64	2410.17	2537.14	2348.52	2553.07	2412.94	2856.84	2559.12	2774.68	2317.11	2473.59	2482.89	2399.33	2487.15	2694.84	2659.23	2626.93	2424.57	2605.47	2511.91	2630.65	2568.86	2812.12	2505.48	2457.74	2384.75	2314.47	2395.55	2532.24	2626.63	2779.35	2575.86	2401.38	2366.26	2253.95	2726.29	2947.67	3058.57	2669.26	2904.41	2585.7	2763.81	2860.07	2423.33	2765.76
2012-10-24	298	2786.33	2557.27	2432.14	2835.13	2419.41	2543.31	2359.2	2560.98	2422.94	2864.17	2565.45	2783.93	2325.86	2481.75	2489.37	2406.22	2494.97	2703.63	2667.23	2635.55	2428.05	2613.1	2519.39	2632.41	2573.72	2820.95	2513.24	2468.97	2393.83	2317.96	2404.31	2536.14	2636.26	2785.38	2585.28	2407.72	2371.96	2262.6	2730.86	2958.5	3063.05	2674.85	2909.19	2587.6	2773.63	2868.41	2429.87	2767.46
2012-10-25	299	2790.7	2564.71	2439.62	2845.46	2429.43	2549.74	2367.35	2567.5	2433.75	2872.83	2572.18	2794.65	2334.2	2490.59	2495.12	2412.16	2501.54	2712.85	2671.83	2643.76	2436.41	2621.95	2526.43	2639.65	2580.2	2829.78	2520.48	2479.33	2401.23	2322.12	2410.87	2539.67	2643.32	2788.35	2593.69	2413.24	2378.28	2270.03	2731.81	2969.82	3068.8	2679.7	2913.89	2592.41	2782.42	2877.51	2436.18	2768.57
2012-10-26	300	2794.28	2572.71	2447.81	2855.54	2436.25	2556.36	2372.92	2575.65	2440.74	2880.38	2578.52	2804.79	2343.76	2497.61	2498.82	2417.43	2507.02	2723.18	2677.55	2653.82	2443.76	2628.4	2534.83	2647.05	2585.01	2838.59	2526.76	2489.79	2406	2325.17	2413.01	2543.83	2651.31	2796.76	2603.72	2416.31	2386.12	2274.45	2733.03	2981.19	3075.42	2686.02	2918.01	2596.6	2789.95	2887.12	2443.47	2769.4
2012-10-27	301	2797.08	2581.42	2456.5	2865.98	2442.08	2560.99	2376.5	2585.74	2448.09	2889.47	2583.44	2814.94	2348.86	2505.27	2502.51	2425.2	2513.39	2733.24	2685.85	2664.45	2448.33	2634.37	2541.69	2652.92	2590.42	2846.25	2532.64	2499.51	2409.78	2328	2416.46	2549.22	2659.86	2807.29	2612.43	2419.56	2394.18	2281.18	2740.48	2990.04	3082.93	2693.71	2920.3	2601.94	2797.54	2898.84	2451.39	2770.45
2012-10-28	302	2800.12	2589.47	2464.73	2877.25	2448.75	2564.46	2380.33	2595.71	2456.8	2899.99	2587.81	2825.07	2353.93	2512.56	2507.14	2436.5	2517.57	2743.14	2694.52	2672.44	2451.86	2641.34	2550.71	2658.87	2594.44	2855.33	2537.59	2508.82	2418.35	2333.29	2425.71	2553.8	2666.04	2814.63	2620.7	2424.19	2401.31	2287.92	2751.26	2999.73	3091.43	2700.98	2923.13	2605.93	2804.64	2908.74	2461.26	2772.01
2012-10-29	303	2803.21	2597.12	2474.18	2886.98	2457.62	2567.22	2383.71	2605.79	2466.36	2908.54	2592.97	2834.17	2359.59	2519.35	2514.35	2446.88	2519.77	2752.74	2704.02	2679.84	2456.48	2647.05	2559.53	2665	2598.75	2863.32	2542.15	2518.22	2428.22	2336.86	2434.96	2559.15	2672.46	2817.72	2628.7	2428.98	2409.88	2293.73	2755.44	3010.87	3099.46	2707.1	2926.59	2609.1	2812.05	2915.27	2471.24	2777.19
2012-10-30	304	2807.17	2604.25	2482.46	2896.45	2467.4	2569.95	2386.01	2615.61	2473.7	2916.1	2598.83	2842.32	2365.12	2524.75	2520.76	2455.59	2522.04	2760.78	2714.74	2685.42	2463.77	2651.81	2567.03	2671.83	2603.23	2871.31	2546.55	2526.68	2438.07	2339.44	2440	2563.9	2679.81	2822.44	2639.37	2434.93	2416.2	2298.9	2756.36	3020.8	3106.2	2712.1	2927.8	2612.52	2819.11	2921.21	2478.02	2782.06
2012-10-31	305	2812.54	2611.97	2488.83	2903.78	2475.93	2571.24	2388.21	2624.03	2480.08	2922.42	2603.94	2849.78	2371.76	2531.4	2525.46	2463.67	2524.23	2767.44	2726.92	2691.53	2472.18	2657.91	2574.48	2674.63	2608.17	2879.24	2550.17	2536.03	2447.96	2341.71	2441.05	2568.32	2687.04	2830.5	2650.13	2441.77	2422.68	2303.2	2757.45	3029.25	3111.17	2716.22	2928.96	2615.79	2827.14	2928.34	2484.14	2785.78
2012-11-01	306	2817.95	2620.9	2493.07	2909.72	2483.54	2572.98	2391.31	2633.47	2487.2	2927.69	2609.14	2858.21	2377.17	2538.6	2530.77	2472.3	2526.25	2774.19	2739.88	2700	2480.3	2667	2582.67	2677	2613.46	2887.18	2551.99	2545.79	2456.98	2343.57	2442.38	2574.51	2695.12	2837.4	2659.46	2445.23	2428.94	2308.1	2760.98	3036.51	3117.54	2720.05	2933	2618.99	2836.52	2933.92	2492.71	2791.2
2012-11-02	307	2822.48	2627.79	2496.98	2915.07	2490.25	2576.1	2393.79	2641.59	2493.81	2934.01	2616.59	2867.03	2381.36	2546.46	2537.17	2480.62	2527.44	2782.03	2752.28	2707.22	2484.93	2677.27	2591.55	2680.22	2618.76	2894.57	2555.1	2552.94	2464.28	2345.62	2443.83	2582.21	2705.85	2845.75	2668.78	2449.58	2433.6	2312.92	2763.58	3042.62	3124.33	2726.91	2938.98	2622.5	2844.37	2935.77	2502.21	2796.97
2012-11-03	308	2826.48	2633.31	2499.67	2921.4	2495.22	2578.93	2395.1	2649.21	2500.23	2939.32	2625.1	2875.79	2388.21	2553.68	2542.29	2487.4	2529.77	2790.88	2761.23	2714.64	2487.15	2687.89	2600.57	2682.71	2622.69	2902.83	2561.41	2560.51	2472.55	2346.92	2444.56	2586.86	2714.64	2851.11	2676.45	2453.17	2436.52	2318.72	2764.95	3050.52	3129.5	2735.7	2946.23	2626.57	2848.03	2937.22	2514.39	2799.17
2012-11-04	309	2830.35	2639.77	2502.37	2927.58	2500.44	2583.76	2398.21	2657.54	2506.04	2945.61	2633.88	2880.83	2396.24	2560.66	2546.35	2493.01	2534.81	2798.85	2767.46	2720.3	2490.76	2697.62	2608.27	2687.47	2625.43	2911.02	2568.23	2568.18	2481.05	2350.57	2445.51	2593.88	2722.1	2858.26	2684.22	2457.25	2442.62	2322.05	2766.57	3059.2	3132.89	2742.54	2952.45	2630.87	2854.47	2937.61	2525.77	2800
2012-11-05	310	2834.29	2646.08	2508.24	2934.91	2506.9	2590.15	2403.06	2666.55	2512.79	2950.46	2642.64	2883.77	2404.68	2567.73	2551.54	2498.16	2542.23	2806.34	2769.1	2723.15	2495.05	2706.02	2614.74	2693.77	2627.95	2917.63	2574.36	2575.82	2490.37	2356.83	2446.81	2600.5	2723.99	2865.9	2690.96	2462.84	2447.51	2327.62	2768.7	3066.54	3135.13	2747.98	2956.93	2634.89	2860.69	2938.64	2536.28	2801.84
2012-11-06	311	2837.74	2652.49	2513.55	2939.96	2512.91	2597.56	2405.38	2675.52	2518.81	2955.09	2649.94	2887.09	2413.07	2574.92	2555.34	2505.7	2550.22	2814.34	2770.4	2725.03	2495.63	2714.48	2621.19	2700.64	2630.83	2924.41	2580.96	2583.95	2500.99	2361.9	2448.23	2605.34	2725.73	2873.61	2697.49	2469.35	2454.19	2333.65	2773.14	3072.77	3138.87	2752.65	2964.31	2638.76	2866.45	2944.51	2543.97	2805.97
2012-11-07	312	2840.11	2659.05	2515.82	2946.05	2517.32	2604.99	2406.96	2682.82	2524.36	2959.41	2653.67	2891.97	2420.94	2582.82	2559.2	2510.44	2556.46	2821.13	2771.87	2730.19	2496.65	2720.34	2630.92	2705.12	2635.61	2931.12	2588.99	2591.96	2510.14	2365.91	2450.67	2607.19	2729.07	2881.66	2704.17	2475.03	2459.61	2338.33	2776.78	3080.7	3142.55	2758.45	2972.55	2643.59	2872.52	2947.36	2550.81	2812.62
2012-11-08	313	2842.67	2666.49	2517.18	2953.96	2520.77	2612.08	2408.77	2689.22	2530.37	2963.76	2655.98	2900.01	2428.27	2590.73	2562.22	2514.17	2563.16	2826.02	2774.27	2735.3	2497.64	2725.87	2639.18	2711.41	2639	2935.4	2597.24	2601.31	2517.42	2369.98	2453.19	2608.6	2732.79	2889.03	2711.72	2478.86	2466.78	2343.14	2777.86	3086.04	3147.62	2765.68	2975.29	2648.26	2878.18	2948.53	2555.65	2820.79
2012-11-09	314	2846.19	2674.2	2518.37	2962.68	2524.93	2619.76	2411.37	2695	2535.75	2968.03	2657.92	2906.54	2435.05	2598.95	2566.43	2520.14	2570.29	2829.14	2778.53	2741.32	2501.02	2729.64	2646.82	2720.45	2643.85	2938.49	2604.29	2609.05	2524.44	2373.8	2454.89	2610.02	2740.73	2896.14	2719.23	2484.35	2473.01	2345	2779.19	3092.53	3151.88	2771.16	2976.34	2653.11	2883.6	2952.02	2559.82	2827.58
2012-11-10	315	2852.07	2681.48	2519.56	2970.39	2530.35	2628.08	2412.24	2701.4	2539.74	2973.03	2660.38	2913.88	2439.63	2604.37	2569.98	2526.08	2576.45	2833.49	2784.04	2747.89	2503.06	2730.93	2654.75	2727.53	2650.8	2942.21	2610.77	2617.6	2532.41	2376.43	2455.54	2611.21	2750.67	2903	2726.11	2490.42	2480.12	2347.17	2781.74	3099.11	3154.51	2774.32	2980.17	2659.04	2888.59	2955.95	2562.77	2835.13
2012-11-11	316	2859.53	2687.37	2521.35	2977.44	2535.93	2636.14	2413.12	2707.65	2543.26	2978.37	2663.93	2921.06	2442.01	2609.34	2571.45	2527.98	2580.1	2837.63	2788.71	2755.2	2504.17	2732.89	2661.05	2732.4	2656.94	2947.26	2618.37	2627.51	2539.29	2378.81	2456.33	2615.86	2760.51	2905.53	2731.45	2493.23	2489.37	2349.12	2786.8	3106.93	3158.02	2777.65	2985.36	2662.98	2892.21	2960.64	2565.27	2841.98
2012-11-12	317	2865.05	2693.37	2523.5	2985.78	2542.72	2642.91	2414.24	2711.62	2547.59	2984.12	2669.76	2927.82	2444.95	2616.6	2574.58	2528.37	2581.12	2844.19	2790.98	2764.51	2509.43	2736.12	2666.68	2735.92	2663.21	2952.92	2623.92	2636.57	2544.29	2383.02	2459.08	2621.98	2769.86	2906.26	2736.34	2496.2	2496.71	2354.27	2792.17	3113.03	3161.76	2782.58	2990.38	2666.93	2893.75	2963.52	2571.48	2848.05
2012-11-13	318	2870.38	2698.89	2525.63	2993.71	2548.32	2648.56	2414.9	2713.51	2553.31	2989.67	2675.33	2932.35	2447.92	2624.08	2580.96	2528.38	2582.68	2849.97	2792.88	2771.56	2514.56	2738.17	2670.93	2740.66	2668.78	2957.43	2627.19	2643.2	2548.71	2385.9	2461.22	2626.3	2777.79	2906.58	2741.05	2498.61	2500.02	2360.25	2797.01	3118.91	3165.84	2788.52	2994.9	2671.87	2894.66	2965.19	2576.3	2854.1
2012-11-14	319	2875.18	2703.02	2527.4	2998.35	2552.62	2651.6	2416.17	2714.12	2559.18	2995.69	2680.42	2934.69	2451.68	2629.57	2588.67	2528.38	2586.17	2855.71	2794.21	2776.93	2518.29	2742.74	2674.41	2742.11	2674.74	2961.61	2631.27	2648.48	2555.93	2388.53	2465.1	2628.38	2783.39	2907.95	2745.51	2499.37	2504.42	2364.94	2800.83	3125.18	3173.13	2793.54	2997.96	2675.9	2899.95	2966.69	2577.93	2859.39
2012-11-15	320	2878.52	2706.42	2528.93	3003.06	2555.31	2653.7	2419.41	2714.6	2565.25	3002.25	2686.65	2937.25	2455.12	2635.07	2596.54	2528.38	2588.86	2862.37	2795.17	2782.37	2521.83	2748.26	2677.15	2742.76	2682.97	2963.75	2633.57	2653.37	2565.16	2390.79	2469.77	2629.26	2787.64	2911.85	2748.94	2500.01	2510.19	2369.64	2802.85	3131.65	3181.55	2797.24	2999.13	2677.55	2908.75	2970.56	2578.84	2863.88
2012-11-16	321	2881.53	2711.37	2530.26	3005.81	2556.41	2656.78	2423.48	2715.61	2570.78	3006.95	2693.16	2941.89	2456.68	2640.15	2603.34	2528.39	2592.13	2868.58	2796.32	2788.36	2524.82	2755.14	2680.24	2744.94	2691.35	2966.83	2636.34	2657.68	2572.55	2395.75	2476.26	2631	2791.93	2914.12	2751.89	2500.63	2517.05	2375.25	2806.63	3133.78	3190.17	2799.8	2999.85	2678.28	2915.94	2976.04	2580.82	2866.61
2012-11-17	322	2882.94	2718.8	2531.54	3010.58	2557.64	2658.54	2428.07	2716.81	2575.83	3008.77	2698.69	2946.84	2457.41	2645.55	2608.47	2528.4	2596.42	2872.99	2798.78	2794.28	2527.65	2758.05	2682.03	2746.67	2698.33	2970.67	2639.15	2659.81	2579.36	2399.41	2483.91	2633.79	2795.75	2914.63	2753.89	2501.21	2523.39	2382.31	2813.72	3135.91	3198.76	2802.24	3003.04	2678.73	2921.19	2978.03	2583.56	2870.83
2012-11-18	323	2884.38	2726.64	2533.07	3016.25	2559.23	2661.65	2430.24	2718.68	2581.82	3010	2702.82	2950.53	2458.51	2651.98	2611.63	2528.48	2599.78	2880.37	2803.26	2799.73	2530.97	2758.64	2683.07	2747.57	2704.23	2974.67	2642.78	2660.54	2587.87	2402.4	2492.51	2638.18	2798.83	2916.56	2757.07	2501.58	2530.34	2387.84	2818.52	3138.27	3204.6	2805.43	3007.1	2679.47	2924.69	2978.34	2586.58	2873.8
2012-11-19	324	2885.28	2734.16	2535.74	3022.98	2560.04	2665.35	2431	2721.02	2587.36	3013.7	2706.09	2952.1	2460.32	2659.37	2614.35	2528.53	2603.22	2883.39	2807.81	2804.85	2537.47	2758.65	2683.67	2751.12	2711.02	2977.84	2646.58	2661.74	2598.01	2407.16	2495.93	2643.82	2804.57	2918.49	2759.66	2502	2537.75	2392.32	2819.26	3141.44	3209.03	2807.38	3010.93	2680.78	2926.43	2978.74	2590.83	2875.83
2012-11-20	325	2886.86	2741.46	2539.69	3029	2560.26	2669.85	2431.67	2723.28	2591.15	3019.69	2707.65	2952.78	2461.65	2663.06	2619.31	2528.6	2605.46	2885.02	2812.08	2810.13	2544.48	2758.68	2684.72	2754.19	2715.54	2981.61	2647.94	2665.99	2605.46	2411.08	2497.15	2650.01	2809.83	2923.6	2762.35	2502.24	2543.77	2397.63	2819.3	3143.74	3211.61	2807.67	3015.31	2681.16	2933.15	2978.9	2594.14	2878.18
2012-11-21	326	2889.59	2748.51	2542.86	3036.38	2560.45	2672.22	2432.53	2724.67	2594.6	3025.84	2709.09	2955.29	2462.65	2666.03	2625.09	2528.6	2607.69	2889.2	2817.28	2815.2	2549.57	2759.1	2688.64	2755.51	2718.13	2982.42	2651.49	2670.34	2611.42	2413.99	2503.44	2657.38	2814.42	2925.74	2765.05	2503	2547.56	2400.76	2819.3	3145.68	3213.57	2807.95	3018.38	2681.17	2940.69	2979.49	2598.45	2881.68
2012-11-22	327	2893.58	2755.33	2546.54	3043.8	2560.54	2676.14	2433.39	2725.93	2599.69	3031.13	2711.81	2957.41	2463.04	2670.3	2628.58	2528.6	2609.95	2894.96	2822.89	2818.44	2554.75	2759.56	2693.66	2760.53	2720.23	2982.52	2654.14	2673.04	2620.27	2416.03	2512.17	2662.46	2820.39	2926.13	2769.3	2504.58	2551.92	2404.27	2819.52	3147.53	3214.24	2810.64	3019.44	2681.27	2946.64	2980.32	2602.02	2885.04
2012-11-23	328	2898.74	2761.99	2549.63	3047.37	2560.85	2680.37	2433.71	2728.5	2605.17	3035.98	2716.23	2958.49	2463.77	2674.71	2634.98	2528.65	2612.31	2900.19	2828.28	2822.86	2559.1	2760.15	2697.25	2766.45	2722.81	2982.66	2654.91	2675.09	2628.09	2420.74	2521.65	2669.94	2826.73	2926.62	2775.76	2506.42	2557.99	2408.71	2820.33	3147.85	3214.91	2816.85	3020.16	2681.4	2953.01	2983.05	2605.07	2886.74
2012-11-24	329	2903.47	2767.43	2551.72	3049.69	2561.6	2682.21	2434.53	2732.58	2609.84	3041.8	2722.04	2961.44	2464.04	2677.09	2642.46	2528.76	2614.2	2902.4	2834.57	2824.23	2563.22	2760.3	2698.88	2771.46	2725.44	2983	2655.13	2678.96	2634.38	2425.53	2528.53	2675.64	2834.78	2927.32	2782.61	2507.17	2563.4	2411.52	2822.98	3147.86	3217.74	2823.89	3024.89	2681.43	2960.96	2989.32	2606.7	2887.56
2012-11-25	330	2907.67	2772.53	2552.6	3050.89	2563.08	2683	2437.08	2739.66	2615.37	3046.22	2728.42	2964.41	2466.04	2681.47	2649.55	2529.24	2615.33	2905.06	2840.46	2824.24	2568.36	2761.18	2700.08	2772.91	2730.1	2983.35	2655.66	2681.79	2637.53	2429.24	2531.43	2677.88	2841	2929.31	2789.31	2507.38	2571.22	2413.65	2828.22	3147.87	3220.4	2829.58	3029.59	2681.54	2965.36	2994.92	2607.53	2888.17
2012-11-26	331	2910.98	2775.97	2553.25	3052.19	2565.54	2685.97	2440.12	2746.71	2620.87	3050.19	2735.06	2967.87	2470.21	2687.1	2654.31	2530.3	2618.05	2906.7	2846.41	2824.25	2571.65	2763.02	2702.13	2772.94	2734.66	2984.15	2659.37	2682.44	2638.5	2434.84	2532.19	2678.54	2847.37	2935.23	2793.96	2507.42	2580.41	2416.18	2831.57	3148.73	3222.77	2834.01	3035.39	2682.03	2968.4	2999.46	2608.77	2888.36
2012-11-27	332	2915.43	2780.77	2553.74	3055.04	2568.92	2692.43	2443.25	2753.52	2623.9	3053.45	2740.87	2969.87	2475.33	2691.96	2659.1	2531.56	2622.15	2908.33	2853.8	2824.78	2576.97	2768	2707.02	2772.95	2738.14	2986.9	2665.39	2682.46	2639.68	2440.08	2532.85	2680.81	2853.24	2940.32	2795.67	2507.51	2586.92	2419.35	2832.23	3150.09	3224.29	2839.03	3039.92	2682.85	2974.59	3003.8	2610.14	2888.43
2012-11-28	333	2920.33	2786.62	2553.91	3060.91	2572.55	2695.07	2444.68	2760.06	2627.11	3057.88	2744.44	2970.47	2479.63	2697	2662.56	2532.12	2627.51	2909.58	2860.36	2825.8	2582.1	2773.39	2713.1	2772.96	2740.7	2989.72	2670.4	2682.88	2640.14	2442.32	2534.6	2685.42	2858.54	2941.19	2799.52	2507.72	2593.65	2422.03	2833.24	3151.56	3224.81	2844.4	3043.58	2683.36	2981.04	3007.89	2610.47	2888.95
2012-11-29	334	2925.82	2790.54	2554.1	3067.87	2576.78	2695.61	2445.28	2761.22	2630.55	3063.45	2747.45	2972.7	2481.77	2702.58	2664.27	2532.57	2630.44	2911.45	2865.15	2825.86	2586.07	2777.25	2718.32	2772.96	2742.39	2993.15	2676.13	2683.86	2640.43	2448.06	2534.79	2687.61	2863.07	2941.22	2805.45	2507.79	2600.6	2423.17	2835.73	3152.95	3227.85	2850.1	3046.03	2683.46	2986.61	3009.9	2610.57	2889.84
2012-11-30	335	2929.26	2795.63	2554.39	3075.59	2581.15	2696.78	2445.4	2761.53	2634.24	3068.66	2750.48	2976.42	2483.58	2706.73	2664.83	2534.25	2632.01	2913.48	2868.56	2825.86	2587.52	2780.72	2723.93	2772.96	2743.18	2995.22	2680.44	2685.08	2640.53	2454.64	2534.79	2688.93	2864.95	2941.22	2811.28	2507.8	2606.33	2424.13	2835.75	3153.93	3228.73	2855.54	3047.97	2683.47	2989.48	3010.79	2611.08	2892.55
2012-12-01	336	2932.99	2802.06	2554.43	3082.86	2586.27	2699.45	2446.43	2762.82	2634.97	3073.88	2755.95	2980.25	2483.78	2709.59	2665.3	2535.52	2634.32	2918.29	2871.18	2825.93	2589.5	2783.59	2729.23	2772.96	2744.1	2996.76	2684.8	2685.76	2641.09	2461.7	2535.16	2690.2	2867.79	2941.22	2815	2507.8	2612.21	2424.7	2835.75	3154.73	3229.83	2859.52	3053.78	2683.48	2990.65	3011.41	2612.54	2895.41
2012-12-02	337	2935.89	2804.77	2554.65	3090.79	2592.28	2704.08	2450.22	2765.04	2635.56	3078.49	2761.48	2983.62	2484.57	2712.03	2665.49	2536.1	2639.16	2923.64	2872.67	2826.85	2593.56	2786.3	2735.41	2772.96	2748.68	2999.62	2686.45	2686.62	2643.06	2469.22	2536.28	2691.23	2869.87	2941.26	2818.86	2508.5	2616.97	2425.1	2835.77	3155.87	3232.42	2862.71	3059.52	2683.94	2991.75	3011.62	2615.36	2895.64
2012-12-03	338	2938.22	2806.87	2554.92	3098.82	2599.05	2709.45	2454.04	2767.88	2637.21	3082.5	2767.3	2986.66	2486.1	2712.78	2666.16	2537.73	2644.59	2930.24	2873.77	2827.49	2596.31	2787.86	2741.14	2773.92	2754.91	3004.06	2687.62	2687.23	2644.61	2477.21	2536.71	2694.51	2871.38	2941.66	2822.54	2513.08	2623.24	2425.41	2835.87	3159	3238.5	2866.95	3066.11	2687.38	2992.52	3012.16	2619.3	2895.92
2012-12-04	339	2938.89	2810.64	2555.04	3107.69	2605.07	2714.61	2456.35	2771.48	2641.28	3086.47	2772.95	2989.25	2489.06	2713.23	2666.92	2540.08	2648.19	2935.4	2874.5	2827.49	2597.16	2790.44	2746.59	2776.93	2760.1	3008.43	2689.28	2687.59	2645.13	2483.24	2536.71	2698.83	2872.49	2944.21	2825.68	2520.31	2632.1	2425.65	2836.23	3163.72	3241.86	2872.29	3070.81	2692.81	2996.59	3012.67	2624.1	2895.99
2012-12-05	340	2939.52	2817.55	2555.22	3113.73	2609.94	2719.23	2460.24	2775.87	2645.04	3088.29	2777.72	2993.92	2491.32	2713.82	2667.29	2541.05	2650.4	2940.71	2875.07	2827.49	2599.5	2797.02	2751.98	2777.96	2763.91	3012.63	2691.61	2687.72	2645.36	2490.35	2536.71	2699.62	2873.44	2948.34	2828.46	2526.01	2640.77	2425.94	2838.13	3165.01	3242.64	2874.27	3073.53	2697.99	3003.18	3012.73	2629.05	2896.3
2012-12-06	341	2940.03	2823.72	2555.67	3115.15	2613.01	2725.97	2462.31	2777.43	2646.16	3088.29	2781.96	2998.5	2494.05	2714.82	2667.48	2542.3	2652.32	2944.34	2875.69	2827.49	2604.44	2802.93	2758.61	2779.1	2766.51	3017.5	2693.85	2688.11	2645.43	2496.49	2536.71	2699.78	2876.86	2952.31	2831.85	2530.3	2647.96	2426.23	2840.03	3167.63	3243.68	2875.64	3076.96	2703.02	3008.95	3013	2633.05	2898.94
2012-12-07	342	2940.32	2827.09	2556.42	3116.15	2614.23	2730.8	2463.35	2780.81	2646.44	3088.29	2785.9	3001.21	2495.55	2716.31	2670.03	2542.6	2654.04	2944.8	2877.53	2827.49	2609.12	2808.23	2765.89	2779.9	2768.63	3020.21	2697.1	2688.37	2645.47	2500.42	2536.71	2700.09	2878.12	2952.99	2836.15	2531.18	2650.6	2426.3	2840.78	3170.89	3248.05	2876.87	3079.82	2707.7	3013.22	3013.28	2636.26	2902.42
2012-12-08	343	2941.17	2830.8	2557.36	3118.12	2615.19	2733.35	2464.61	2783.97	2647.04	3088.29	2787.76	3002.37	2497.13	2717.1	2675.86	2543.12	2655.46	2944.8	2878.17	2827.52	2611.7	2810.45	2771.32	2779.9	2772.87	3023.65	2700.31	2689.59	2645.5	2501.15	2537.08	2700.1	2878.97	2953.73	2842.74	2531.34	2654.2	2426.31	2842	3172.25	3250.55	2877.43	3082.65	2710.56	3018.37	3013.77	2638.38	2906.4
2012-12-09	344	2941.84	2835.88	2559.46	3120.93	2616.88	2733.57	2467.35	2784.46	2648.09	3088.29	2787.85	3002.84	2500.45	2717.6	2682.85	2544.79	2657.29	2944.8	2878.44	2827.59	2616.6	2811.29	2775.69	2779.9	2778.84	3027.22	2703.2	2691.71	2645.51	2501.84	2539.61	2700.1	2881.93	2956.74	2846.9	2532.06	2658.65	2426.84	2845.18	3172.45	3252.86	2877.99	3085.9	2712.14	3024.2	3014.29	2639.41	2910.61
2012-12-10	345	2942.54	2837.6	2561.21	3124.41	2619.96	2733.61	2472.46	2784.57	2648.4	3088.38	2787.98	3004.29	2504.06	2717.9	2690.35	2547.74	2659.05	2944.8	2878.58	2827.69	2620.84	2813.61	2780.34	2780.16	2783.38	3030.42	2706.05	2692.62	2645.74	2503.87	2544.05	2700.11	2886.94	2957.34	2851.96	2534.23	2663.85	2429.74	2846.39	3172.99	3255.29	2878.05	3089.53	2713.53	3029.37	3015.14	2640.42	2916.04
2012-12-11	346	2944.05	2838.38	2561.64	3128.27	2622.69	2733.62	2477.43	2784.91	2648.41	3088.53	2788.46	3006.68	2505.96	2718.57	2696.18	2548.89	2659.63	2944.81	2878.6	2827.94	2625.05	2817.67	2784.58	2780.97	2785.91	3031.36	2707.29	2692.83	2646.27	2504.43	2549.04	2700.22	2891.14	2957.34	2855.88	2534.75	2666.64	2431.9	2850.7	3174.04	3256.99	2878.35	3093.23	2716.19	3036.83	3017.33	2641.41	2922.34
2012-12-12	347	2945.71	2840.29	2562.4	3132.3	2625.78	2733.62	2481.95	2785.16	2648.48	3088.58	2788.75	3008.4	2509.73	2718.83	2701.15	2548.89	2659.76	2945.1	2878.61	2828.26	2629.51	2819.85	2788.16	2782.74	2787.19	3032.94	2708.11	2693.81	2647.5	2504.43	2554.09	2700.23	2893.44	2957.34	2856.89	2535.02	2667.88	2432.16	2853.56	3174.57	3258.35	2878.63	3096.21	2717.47	3045.35	3018.23	2642.06	2926.78
2012-12-13	348	2947.34	2844.47	2563.54	3136.36	2628.75	2733.62	2486.44	2785.41	2648.78	3088.6	2788.95	3008.6	2511.8	2718.88	2707.15	2548.89	2660.29	2945.91	2878.63	2828.44	2633.11	2821.07	2793.78	2784.45	2787.4	3033.99	2708.52	2697.11	2649.97	2504.43	2559.18	2700.24	2894.03	2957.35	2857.83	2537.26	2669.43	2432.92	2855.19	3175.14	3259.41	2882.34	3097.67	2717.59	3050.59	3018.73	2642.74	2929.32
2012-12-14	349	2948.54	2849.12	2564.25	3140.23	2631.78	2733.65	2490.02	2785.44	2649.65	3088.66	2789.44	3008.66	2512.39	2719.11	2712.31	2548.9	2660.83	2947.59	2878.66	2828.44	2636.89	2825.38	2800.85	2785.38	2788.08	3034.52	2708.53	2701.14	2651.97	2504.43	2564.7	2700.25	2894.38	2957.41	2858.66	2540.67	2670.94	2434.48	2856.99	3175.16	3259.64	2888.98	3100.65	2717.61	3051.94	3018.78	2643.01	2930.65
2012-12-15	350	2950.11	2853.46	2564.56	3142.16	2635.24	2734.09	2495.36	2785.45	2650.82	3088.86	2790.76	3008.66	2513.28	2719.36	2714.95	2549.01	2660.87	2951.84	2878.86	2828.47	2638.41	2830.74	2808.69	2785.59	2790.58	3037.8	2708.53	2705.49	2652.31	2504.43	2569.79	2700.25	2897.69	2957.48	2858.89	2544.43	2672.78	2436.02	2857.02	3175.16	3260.29	2893.11	3107.19	2717.86	3052.44	3019.08	2643.87	2931.04
2012-12-16	351	2952.33	2858.16	2564.72	3143.77	2638.3	2735.02	2502.74	2785.45	2652.5	3089.39	2792.77	3008.66	2514.2	2719.39	2716.63	2549.01	2660.87	2955.08	2879.38	2828.48	2640.28	2837.74	2813.96	2785.97	2792.9	3042.31	2708.62	2707.9	2652.32	2504.6	2571.84	2700.25	2902.14	2957.68	2858.98	2548.08	2675.09	2436.92	2857.43	3175.21	3260.64	2896.85	3112.49	2719.42	3053.98	3019.13	2644.09	2931.06
2012-12-17	352	2953.85	2860.29	2564.92	3145.03	2640.99	2736.57	2510.51	2785.45	2655.6	3090.71	2795.01	3008.7	2514.38	2719.39	2717.93	2549.02	2661.87	2955.33	2880.24	2828.5	2643.65	2843.97	2816.84	2787.22	2795.27	3043.29	2708.65	2710.16	2652.32	2505.52	2572.42	2700.25	2903.69	2957.76	2858.98	2550.08	2677.37	2437.19	2859.75	3177.28	3261.14	2900.16	3115.49	2721.19	3056.25	3019.16	2644.4	2931.06
2012-12-18	353	2954.1	2863.89	2565.18	3145.19	2644.94	2736.57	2516.9	2785.45	2658.99	3093.98	2797.42	3009.24	2514.38	2719.39	2719.27	2550.24	2666.62	2955.34	2881.14	2828.5	2646.66	2849.4	2820.69	2787.53	2796.8	3043.32	2708.65	2713.11	2652.51	2506.94	2573.89	2700.25	2904.19	2957.88	2859.36	2550.28	2679.43	2439.53	2861.25	3183.23	3261.75	2903.92	3117.95	2723.19	3058.41	3019.2	2645.33	2931.06
2012-12-19	354	2954.35	2869.13	2565.52	3145.3	2650.34	2736.58	2521	2785.75	2662.5	3098.38	2799.52	3010.96	2514.38	2719.39	2719.46	2553.51	2670.82	2955.34	2881.99	2828.5	2650.32	2854.6	2824.14	2787.66	2798.28	3044.06	2708.65	2715.39	2653.75	2507.29	2574.47	2700.25	2905.22	2958.77	2861.22	2551.66	2681.59	2443.71	2863.48	3189.14	3262.11	2907.85	3121.58	2729	3061.44	3019.25	2645.78	2931.42
2012-12-20	355	2955.06	2874.36	2565.92	3145.73	2655.77	2736.59	2524.73	2787.25	2666.71	3102.02	2802.08	3013.41	2514.38	2719.39	2719.59	2556.84	2672.04	2955.34	2882.7	2828.5	2655.52	2859.84	2826.27	2787.78	2801.65	3044.72	2708.67	2718.56	2654.88	2507.43	2574.94	2700.25	2906.98	2961.02	2864.2	2553.43	2681.81	2448.98	2863.67	3191.28	3262.83	2911.55	3123.39	2733.42	3065.39	3019.27	2645.78	2932.43
2012-12-21	356	2956.22	2878.45	2566.43	3146.4	2658.56	2736.59	2527.2	2791.26	2670.13	3105.9	2804.06	3013.99	2514.38	2719.39	2719.86	2558.34	2672.17	2955.44	2883.19	2828.5	2657.44	2867.27	2827.36	2788.17	2808.42	3047.78	2709.07	2721.77	2655.81	2507.51	2576.02	2700.25	2910.09	2963.58	2868.05	2557.65	2681.81	2454.27	2865.2	3196.27	3263.77	2914.52	3123.56	2734.95	3068.27	3019.27	2645.78	2933.26
2012-12-22	357	2956.71	2881.38	2566.92	3147.27	2660.25	2736.64	2528.25	2794.2	2674.09	3109.26	2806.6	3014.24	2514.38	2719.39	2720.21	2558.6	2672.18	2956.16	2884.04	2828.5	2657.47	2873.08	2827.56	2789.11	2814.95	3053.85	2710.38	2723.66	2655.88	2507.93	2577.48	2700.25	2913.06	2966.6	2871.34	2563.49	2681.81	2458.21	2870.03	3203.64	3264.11	2915.6	3123.73	2736.8	3069.25	3019.28	2645.79	2933.79
2012-12-23	358	2957.28	2885.76	2567.08	3148.35	2660.9	2736.86	2528.38	2796.64	2677.89	3111.85	2807.94	3014.24	2514.38	2719.52	2722	2559.25	2672.8	2958.56	2886.14	2828.5	2657.47	2876.73	2827.61	2790.63	2821.3	3059.76	2711.03	2726.32	2655.9	2509.93	2581.06	2700.36	2914.74	2970.31	2874.67	2567.08	2681.81	2461.06	2874.53	3208.47	3266.73	2919.74	3123.88	2737.86	3069.63	3019.32	2645.79	2934.76
2012-12-24	359	2957.89	2890.08	2567.84	3150.09	2661.48	2737.73	2528.39	2798.11	2680.92	3114.52	2810.07	3014.42	2514.38	2719.67	2723.17	2560.32	2674.79	2961.38	2888.2	2828.5	2657.47	2881.49	2828.14	2792.12	2826.26	3064	2711.06	2733.15	2656	2512.24	2585.83	2700.48	2915.98	2972.77	2877.57	2571.26	2681.81	2461.93	2877.85	3212.2	3269.89	2921.65	3123.9	2738.47	3070.3	3019.32	2645.79	2936.23
2012-12-25	360	2958.18	2894.9	2569.6	3152.37	2662.04	2740.75	2528.39	2800.75	2683.4	3117.27	2812.16	3014.63	2514.38	2719.95	2723.46	2561.88	2675.87	2963.91	2889.13	2828.5	2657.47	2888.5	2829.12	2793.56	2830.7	3065.33	2711.22	2737.57	2656.32	2513.53	2590.81	2700.58	2918.22	2975.16	2878.43	2574.8	2681.81	2463.45	2879.33	3216.89	3270.73	2921.91	3123.9	2739.42	3070.36	3019.32	2645.79	2940.3
2012-12-26	361	2958.18	2899.77	2571.65	3154.57	2663.01	2743.77	2528.39	2804.61	2684.74	3120.55	2814.41	3014.65	2514.38	2720.63	2723.47	2563.75	2676.12	2964.7	2889.41	2828.52	2657.47	2894.49	2830.35	2795.19	2836.23	3066.84	2711.3	2740.71	2657.1	2514.55	2593.87	2700.58	2922.48	2978.67	2878.62	2577.08	2681.86	2467.85	2883.71	3220.17	3272.23	2923.87	3124.18	2740.37	3070.87	3019.32	2645.79	2945.81
2012-12-27	362	2958.18	2903.14	2573.24	3156.12	2665.46	2748.32	2528.39	2809.55	2685.57	3124.9	2817.59	3014.65	2514.38	2723.36	2723.47	2564.83	2676.14	2964.7	2889.48	2828.52	2657.47	2898.57	2831.75	2798.67	2840.4	3072.24	2711.32	2744.98	2657.22	2515.7	2594.98	2700.58	2927.36	2980.74	2878.68	2577.13	2681.95	2474.3	2890.1	3222.18	3275.13	2926.13	3124.31	2740.76	3073.32	3019.32	2645.79	2948.59
2012-12-28	363	2958.19	2906.41	2574.39	3157.05	2668.99	2753.42	2528.39	2814.43	2686.77	3128.87	2820.03	3014.65	2514.38	2726.34	2723.47	2565.18	2676.24	2965.21	2889.48	2828.52	2657.6	2900.55	2833.32	2803.01	2844.32	3078.45	2711.45	2747.66	2657.22	2517.51	2596.77	2700.58	2930.23	2986.96	2878.69	2577.15	2682.06	2479.6	2895.25	3223.33	3277.51	2927.87	3124.72	2741.12	3076.18	3019.32	2645.79	2949.92
2012-12-29	364	2958.23	2909.14	2575.1	3157.31	2671.01	2757.93	2528.39	2816.35	2688.96	3132.4	2821.75	3014.66	2514.38	2728.67	2723.47	2565.22	2677.44	2966.37	2889.48	2828.93	2657.73	2900.72	2834.42	2806.61	2849.22	3082.8	2711.46	2748.48	2657.22	2519.46	2601.43	2700.58	2931	2991.15	2878.69	2577.15	2683.05	2485.94	2901.51	3224.94	3280.44	2933.01	3125.43	2741.72	3081.86	3019.32	2645.96	2952.71
2012-12-30	365	2958.25	2910.9	2575.31	3157.4	2671.61	2760.44	2528.39	2817.54	2692.81	3135.79	2822.69	3015.43	2514.38	2731.24	2723.63	2565.5	2680.1	2966.61	2889.48	2828.95	2657.73	2900.96	2834.85	2810.33	2850.64	3086.41	2711.46	2749.58	2657.22	2520.64	2606.82	2701.15	2931.67	2995.2	2878.69	2577.15	2683.47	2493.46	2907.82	3226.01	3283.59	2936.75	3125.59	2742.79	3088.19	3019.32	2645.97	2954.78
2012-12-31	366	2958.25	2913.24	2575.48	3157.43	2671.95	2760.94	2528.39	2818	2696.65	3138.83	2822.97	3018.33	2514.38	2734.42	2725.14	2565.98	2682.09	2966.62	2889.48	2828.95	2657.73	2900.99	2835.09	2813.05	2851.42	3091.45	2711.47	2749.74	2657.22	2520.85	2612.6	2701.97	2934.19	2998.8	2878.69	2577.17	2683.49	2498.3	2912.05	3226.46	3286.5	2937.51	3125.68	2744.82	3092.71	3019.32	2645.97	2957.74
[truncated: 13 more columns]

## Sheet: T0=1
Day		1950	1951	1952	1953	1954	1955	1956	1957	1958	1959	1960	1961	1962	1963	1964	1965	1966	1967	1968	1969	1970	1971	1972	1973	1974	1975	1976	1977	1978	1979	1980	1981	1982	1983	1984	1985	1986	1987	1988	1989	1990	1991	1992	1993	1994	1995	1996	1997
2012-01-01	1	0.510027	0.0131415	1.27585	0.185659	0.362183	0.0589988	0.0181802	0	0	3.59276	4.01544	0.347856	0.588488	0	1.55012	2.20983	0.0556395	1.864	0.00426411	0	0	0	0.430279	0.00626007	0.67034	2.76097	2.65228	0.240332	0.877729	0	0.0393855	2.55777	0.398909	2.48625	4.92701	0	0	0.00898184	4.69993	2.51578	0.00688975	1.56483	2.6184	0.0450573	0.717232	1.47259	0	0
2012-01-02	2	1.96269	0.161502	1.77446	0.322867	1.79733	0.10348	0.0687857	0.0134793	0	6.43154	8.24304	1.49201	0.592571	0	2.42024	3.87307	0.488301	2.87077	0.033043	0	0.00808249	0	0.438776	0.00943317	0.832452	6.04338	3.30153	0.460102	4.15112	0	0.0609462	3.53481	0.49203	5.26978	7.9605	0	0	0.00898184	10.6421	4.59072	0.00707121	3.81689	7.74933	0.0450573	1.35868	1.60883	0	0
2012-01-03	3	3.29839	0.477786	2.25508	0.327948	2.97708	0.141999	0.879093	0.299941	0	8.4987	11.5024	2.9251	0.710602	0	2.56491	4.16016	0.497732	2.99475	0.033043	0	0.00808249	0	0.507793	0.814186	0.930197	10.5149	3.55535	0.656668	5.7898	0	0.0609462	4.08967	0.838867	6.81998	11.2947	0	0	0.00898184	17.2168	7.08024	0.00797846	6.70475	14.028	0.0450573	1.46621	1.62178	0	0
2012-01-04	4	3.30029	0.828046	2.45075	0.328674	3.10574	0.141999	2.83524	1.82199	0	9.08873	14.3406	4.33261	0.886857	0	2.67691	4.3516	0.497732	3.01358	0.033043	0	0.00980628	0	0.686607	1.52734	1.5493	13.7108	3.61744	0.793485	6.10111	0	0.0609462	4.25024	1.07817	10.6512	12.9536	0	0	0.00898184	21.7213	8.48962	0.0118722	8.65899	18.1624	0.0450573	1.91981	1.63645	0	0
2012-01-05	5	3.30029	1.2403	2.90352	0.328674	3.11243	0.144267	5.27496	5.23216	0.00108871	9.23151	18.4053	5.2964	1.73577	0.0755637	2.8776	5.77981	0.497732	3.01358	0.033043	0	0.00980628	0	1.49625	3.71257	1.98822	17.6001	3.98997	0.797204	6.12582	0	0.0609462	4.25024	1.07817	14.4124	13.5543	0	0	0.0532775	24.9808	11.0317	0.0289395	11.6723	19.8277	0.0450573	3.55857	1.63645	0	0
2012-01-06	6	3.30029	1.78282	3.89445	0.342409	3.11243	0.149249	7.39829	9.57316	0.0134274	9.29681	21.8889	6.31396	3.20705	0.0937035	3.06133	5.83881	0.497732	3.01358	0.033043	0	0.00980628	0	1.70885	5.159	2.31519	23.7963	4.04653	0.971824	7.76912	0	0.0609462	4.25024	1.07817	19.9381	15.2703	0	0	0.0532775	28.0736	12.9601	0.388816	14.5914	20.0779	0.860593	5.69294	1.63645	0.00235485	0
2012-01-07	7	3.40501	2.30969	6.85495	0.42831	3.17594	0.149249	7.73863	12.8742	0.0211391	9.31348	23.0909	7.06211	3.62053	0.0937035	3.12325	5.9995	0.498455	3.01358	0.033043	0	0.00980628	0.00231395	1.75479	6.17291	2.53632	26.0856	4.74695	1.52375	11.3826	0.0642283	0.0609462	4.25024	1.07817	24.8325	17.6446	0	0	0.0532775	31.5338	14.4985	0.868112	17.9125	23.0973	2.9171	8.49945	1.63645	0.0312719	0
2012-01-08	8	4.02108	2.77484	10.2512	0.479233	3.38319	0.149249	7.73863	17.1696	0.0355363	9.31864	23.0922	7.42626	4.53323	0.0937035	3.18599	7.50861	0.498455	3.01358	0.033043	0	0.00980628	0.704022	1.89046	6.77607	2.53632	26.201	8.69552	1.55505	13.6534	0.545465	0.0629421	4.25024	1.07817	27.8832	18.7448	0	0	0.0532775	33.3305	16.8273	2.90814	20.764	26.7095	4.62068	10.7158	1.63645	0.0822865	0
2012-01-09	9	5.15344	3.12034	12.9356	0.506021	3.69637	0.149249	7.73863	22.8288	0.241442	9.31864	23.0922	8.02435	5.93195	0.0937035	3.2978	8.54385	0.498455	3.01358	0.033043	0	0.00980628	2.49979	1.93945	6.85212	2.62848	27.0593	12.2212	1.59532	14.5878	0.738114	0.0629421	4.78655	1.07817	31.8066	18.9989	0	0	0.0532775	33.7509	21.4759	5.51287	24.3138	30.0717	6.10918	11.0463	2.10841	0.516723	0
2012-01-10	10	5.15344	3.58286	13.9878	0.578931	3.69637	0.210054	7.78607	25.4225	0.535869	9.31864	23.0922	9.1296	7.69467	0.0937035	3.2978	8.55525	0.498455	3.08936	0.033043	0	0.00980628	4.3975	1.94344	6.97607	2.70488	30.6998	12.8786	1.79326	15.6668	0.738114	0.0629421	5.51128	1.07817	35.9868	18.9989	0	0	0.0532775	35.5746	25.7029	8.31462	29.4488	30.24	9.66369	11.7388	3.02493	1.33006	0
2012-01-11	11	5.15344	4.45033	14.5979	0.650435	3.72425	0.352555	8.22282	26.3948	0.694153	9.31864	23.0922	9.33751	10.2889	0.0937035	3.2978	9.06241	0.498455	3.54981	0.033043	0	0.0131631	5.74877	1.95702	7.24409	2.70488	33.2956	14.4551	2.00582	16.6577	0.738114	0.0629421	5.53262	1.08762	41.5004	19.6581	0	0.354098	0.0532775	37.7433	28.147	13.4379	33.1978	31.8969	14.0062	12.7368	3.39884	2.57139	0
2012-01-12	12	5.35679	6.55643	14.9139	0.709654	4.00905	0.364315	9.36195	27.1084	1.21159	9.31864	23.0922	9.34892	13.6044	0.0937035	3.2978	11.2913	0.498455	3.64752	0.033043	0.000272177	0.30303	6.17338	2.02608	7.29986	2.70842	37.2516	16.9788	2.12784	17.0793	0.738114	0.0629421	5.74543	1.08762	47.1731	23.0837	0	1.52601	0.0532775	40.5635	30.3982	18.9068	35.5308	35.4416	16.5377	14.5755	3.40981	3.73208	0
2012-01-13	13	6.00687	8.34505	15.2469	0.950181	4.71651	0.372925	11.0312	27.3982	1.55468	9.31864	23.0922	10.0566	15.0695	0.0937035	3.2978	13.9085	0.498455	4.67245	0.033043	0.0727254	0.695725	6.3031	2.02608	7.5266	3.44178	42.0155	17.5313	2.21349	17.2093	0.738114	0.0629421	5.74606	1.08762	51.665	25.4101	0	2.88307	0.0532775	42.6526	33.9991	22.4833	35.9769	36.042	19.2789	19.502	3.40981	4.62219	0.679839
2012-01-14	14	8.11376	9.62549	16.3317	1.18859	6.22809	0.373832	12.8078	27.3982	1.82961	9.31864	23.0922	11.5831	16.5182	0.0937035	3.2978	16.3785	0.498455	6.30337	0.0385773	0.323988	0.887846	6.36858	2.02608	7.93376	5.33111	46.6479	17.6395	2.27922	17.8099	0.738114	0.0629421	5.77908	1.08762	53.8354	27.5215	0	3.94051	0.0532775	43.4615	36.9729	24.5229	36.0661	39.2829	22.3118	23.8942	3.87791	4.97603	2.67753
2012-01-15	15	10.579	10.5164	19.0074	1.41691	8.31814	0.374558	13.7298	27.3982	2.27377	9.31864	23.0922	12.7222	17.5101	0.0937035	3.2978	18.4643	0.498455	6.43775	0.775012	1.42903	0.887846	6.36976	2.02608	8.06946	8.92204	52.4188	17.6395	2.45071	18.0462	0.738114	0.181612	6.0586	1.08762	54.3381	28.3822	0	4.21938	0.0532775	44.8969	42.4979	27.3318	36.0913	42.5323	25.1294	26.6071	5.10726	5.14208	3.71536
2012-01-16	16	13.6085	11.2011	22.0084	2.24656	10.9998	0.374558	14.4253	27.581	3.88724	9.31864	23.0922	13.4498	18.9443	0.0937035	3.29935	20.3336	0.498455	6.84706	1.82256	2.40892	0.887846	6.78429	2.02608	8.09961	12.8106	57.6583	17.6395	2.61839	18.2801	0.738114	0.201521	6.19509	1.08762	54.9779	29.3303	0	4.21938	0.0532775	46.471	49.2881	33.1218	36.0999	45.9449	30.1442	27.0447	5.99287	5.14208	4.02011
2012-01-17	17	13.7578	11.7485	22.7091	2.68608	12.6897	0.375102	15.7687	28.1852	6.21864	9.35169	23.0922	13.6623	21.5927	0.0937035	3.32714	22.36	0.498455	8.14622	2.61739	2.89881	0.887846	7.32685	2.02608	8.20669	14.1405	62.4582	17.8021	2.69949	18.5277	0.738114	0.224476	6.19509	1.08762	56.7667	31.065	0	4.21938	0.0532775	47.9051	54.5926	38.3739	36.1714	48.3603	37.109	27.0452	7.77228	5.14208	4.07041
2012-01-18	18	13.7578	13.2007	22.9829	3.77903	13.4782	0.375102	17.4095	28.3606	7.03945	9.65862	23.148	13.6623	25.488	0.0937035	3.33839	24.5604	0.498455	8.52212	3.79655	3.31973	0.887846	7.73019	2.02608	8.41741	15.3247	65.6629	18.8404	2.70727	18.9168	0.738114	0.331816	6.19509	1.08762	59.1158	31.6715	0	4.34619	0.0532775	48.77	58.7455	42.6461	36.3008	49.7039	41.9938	27.2129	8.987	5.14216	4.42312
2012-01-19	19	13.7578	15.1642	23.2943	4.40144	14.4017	0.375102	17.9343	28.7306	7.25033	10.1547	23.2173	13.6623	28.0986	0.0937035	3.43375	25.8312	0.498455	9.77181	4.18764	3.64979	0.887846	8.05694	2.02608	8.50593	18.8684	68.2234	21.6357	2.70727	19.4921	0.738114	0.379526	6.19509	1.08762	59.3285	31.7606	0	5.0435	0.0532775	49.8768	63.8266	45.0936	36.8981	51.0806	44.6127	28.6228	9.47089	5.18215	5.26828
2012-01-20	20	13.7626	15.9525	23.6845	5.35787	15.8247	0.375102	18.5046	29.4464	7.30442	11.7223	23.3031	13.9208	30.9547	0.0937035	3.58832	26.4748	0.498455	11.6265	4.72819	3.7692	0.887846	9.79865	2.09501	8.56006	22.1859	69.9005	25.6981	2.70727	19.9406	0.738114	0.381147	6.19509	1.08762	59.6236	31.9397	0	5.49019	0.0532775	50.5158	67.6714	48.5621	37.3305	51.0915	48.4503	30.217	9.69515	5.24244	5.95305
2012-01-21	21	14.2127	15.9525	23.8047	7.95146	15.9157	0.375102	19.6494	31.0088	7.31962	15.0507	23.3427	13.9938	33.8354	0.0937035	4.93794	26.7973	0.498455	11.8985	6.35065	3.76947	0.887846	11.3365	2.26074	8.83571	24.6931	72.0832	28.1509	2.70727	19.9406	0.738114	0.381147	6.19509	1.08762	63.0529	31.9397	0	6.96928	0.0532775	51.8888	68.9133	53.0117	39.2877	51.0915	53.098	33.4976	10.2781	5.24244	6.17956
2012-01-22	22	15.0529	15.9525	23.8195	8.3374	15.9157	0.375102	19.8283	32.4042	7.31962	18.8767	23.5534	13.9938	37.1994	0.0937035	7.68682	26.8114	0.498455	11.9045	7.39719	3.85459	0.887846	12.3948	2.34045	9.55319	26.2797	75.0763	29.0804	2.70727	19.9406	0.738114	0.402814	6.19509	1.08762	68.6853	31.9397	0.299756	8.96931	0.0532775	53.7713	71.6361	57.7384	39.8115	51.0915	58.6894	37.018	11.2881	5.24244	6.20521
2012-01-23	23	15.0837	15.9525	23.8195	8.47004	15.9157	0.375102	19.8452	33.5132	7.31962	22.0668	24.7618	13.9938	39.3845	0.0937035	8.13683	26.9624	0.498455	11.9045	8.5084	4.08549	0.887846	14.0128	2.34089	10.1747	26.9888	78.0104	29.1419	2.85241	19.9406	0.738114	0.659894	6.46684	1.08762	73.0926	31.9397	1.11952	10.1224	0.0532775	54.9092	72.9842	62.6475	41.468	51.0956	61.8198	39.2331	12.6598	5.24244	7.58258
2012-01-24	24	15.0837	15.9525	23.8195	8.48035	15.9157	0.443941	19.8472	33.9751	7.31962	22.1283	27.0891	13.9938	41.7511	0.322426	9.33162	27.4165	0.498455	11.9045	9.35338	4.08567	0.887846	17.5817	2.34089	10.7795	29.2298	80.5731	29.1419	2.91856	20.0959	0.738114	0.860957	7.84948	1.08762	75.2197	31.9397	1.28354	11.0856	0.0532775	55.3424	77.1227	66.43	42.7588	51.1123	64.4118	40.8849	14.0316	5.24244	8.01883
2012-01-25	25	15.0837	15.9525	23.8195	8.48614	15.9157	1.01239	19.8472	34.2274	7.31962	22.1501	29.9276	13.9938	43.0442	0.322607	10.9396	27.7291	0.498455	11.9045	9.85919	4.08567	0.887846	20.9664	2.34089	11.1515	32.4299	82.9263	29.1419	2.9901	20.6143	0.738114	0.860957	8.70514	1.12151	77.7684	31.9505	1.3049	11.3169	0.981313	55.9944	80.19	68.1819	43.9469	51.1145	65.9255	41.3482	15.2205	5.24244	8.10466
2012-01-26	26	15.0837	15.9525	23.8195	8.74363	15.9157	1.71616	19.8472	34.9668	7.32395	22.7794	32.4348	13.9938	43.2525	0.401486	12.0014	27.7615	0.498455	11.991	10.1542	4.15525	0.890171	23.959	2.34089	11.5887	36.0032	85.6365	29.1423	4.71399	20.7913	0.738114	0.860957	8.76416	1.87135	82.7726	31.9586	1.3049	11.3169	1.05193	58.3955	80.6646	71.533	45.8556	51.5556	66.1359	42.5372	16.0259	5.24244	8.27145
2012-01-27	27	15.1126	15.9525	23.8195	9.91464	15.9157	2.11441	19.8472	36.5286	7.52903	23.6218	33.9076	13.9938	44.2673	0.401664	12.8028	27.765	0.498455	12.0303	10.1579	4.58483	0.913002	26.537	2.34089	12.6279	38.2593	87.5941	29.1423	6.7935	20.8133	0.738114	0.860957	8.82078	2.12493	88.2575	32.0421	1.3049	11.3169	1.05193	60.9087	82.5411	74.3657	46.408	51.945	66.1923	44.6795	16.2907	5.24244	8.27363
2012-01-28	28	15.2123	15.9525	23.8195	12.8491	15.9157	2.73819	19.8472	37.9782	7.86705	24.4752	34.5178	14.1311	44.2757	0.401664	12.8028	27.7679	0.498455	12.0464	10.6151	5.66467	0.913002	27.7563	2.34089	13.528	40.0279	89.4787	29.1423	6.97526	21.1411	0.738114	0.860957	9.80839	2.14632	92.567	32.4459	1.3049	11.3169	1.05193	62.3535	86.0134	77.4217	46.4896	53.193	66.221	45.67	16.8724	5.24244	9.07855
2012-01-29	29	15.2634	15.9528	23.8369	15.5657	15.9157	4.05399	19.8472	39.9105	8.4504	25.5007	34.5944	15.4399	44.2757	0.401664	13.0606	27.7679	0.626768	12.081	11.3286	7.28125	0.913002	27.8516	2.34089	14.416	42.0603	91.6295	29.1423	7.31741	22.0144	0.738114	0.860957	11.0723	2.41949	96.7101	32.7338	1.31574	11.462	1.05193	63.1675	88.7695	81.5256	46.6335	54.7994	66.221	45.9046	17.6614	5.4048	9.83034
2012-01-30	30	15.2634	15.9528	24.0206	16.9135	15.9157	6.35247	19.8472	41.8673	8.77422	25.7968	34.5944	18.76	44.2757	0.401664	13.9901	27.7693	2.19195	12.081	14.154	9.00763	0.913002	27.8688	2.34089	15.7772	43.8187	92.9584	29.1423	7.38128	22.6698	0.738114	0.931199	12.7526	2.7862	98.8623	33.4158	2.14071	11.4641	1.05193	63.2111	93.6623	84.6556	46.6362	56.6516	66.221	46.8127	17.7277	5.40688	10.5948
2012-01-31	31	15.2634	15.9528	24.1865	18.9876	15.9157	8.3311	19.8472	43.0289	9.51149	26.3004	34.5944	21.114	44.2757	0.401664	15.8902	27.7745	3.77369	12.0888	17.2376	10.9715	0.913002	28.5161	2.34089	16.5974	45.055	94.5773	29.1423	7.38128	23.3623	0.738114	1.00062	15.6305	2.81668	99.6149	34.0502	2.7433	11.4641	1.75763	63.2532	99.7441	88.9995	46.6362	57.2516	66.5252	48.8512	17.7328	5.40688	12.0353
2012-02-01	32	15.2634	15.9528	24.3945	19.8719	15.9157	10.2644	19.8472	45.5398	9.9643	26.5039	34.5944	21.9798	44.2757	0.401664	18.7122	27.7789	4.37918	12.682	20.5554	11.7434	0.913002	28.8767	2.34089	17.3554	46.423	97.9146	29.1423	7.38128	23.4842	0.834709	1.00062	18.9075	2.81668	100.819	34.3228	4.42918	11.4641	2.15056	64.1064	103.836	94.4001	46.6362	57.8096	67.1385	49.1479	19.2482	5.40688	12.2749
2012-02-02	33	15.2634	15.9528	24.6573	19.9194	15.9157	12.2643	19.8472	49.3462	10.7846	26.9482	34.5944	22.2761	44.4445	0.401664	21.3401	27.8645	4.38312	13.0635	22.391	12.2976	0.913002	28.9492	2.34089	18.0796	48.4842	101.119	29.1434	7.38128	23.66	0.840779	1.00062	22.3175	2.81668	101.526	34.8325	4.84835	11.4641	2.19813	66.4151	107.482	98.494	46.6362	59.9975	67.3143	49.92	21.3229	5.40688	12.4699
2012-02-03	34	15.2709	15.9528	25.028	19.9496	15.9157	13.0338	19.8472	51.1696	12.3393	27.8232	34.5944	22.3289	44.4977	0.401664	23.0478	28.2826	4.38312	14.5199	23.0675	12.5698	1.09977	30.1234	2.34187	20.4108	50.754	102.339	29.155	7.38128	23.6735	0.857643	1.00062	24.8706	2.81668	101.769	35.9236	4.84835	11.5029	2.19813	68.9477	111.352	102.69	46.6362	61.609	69.3958	50.1689	21.9069	5.40688	12.6312
2012-02-04	35	15.4428	15.9528	25.4363	20.0273	15.9157	13.5689	19.8472	52.9148	13.1025	28.1623	34.5944	22.3938	45.158	0.401664	25.9289	28.3696	4.38312	17.3764	23.3384	12.5698	1.41397	30.8398	2.34187	23.8938	52.9526	103.078	29.155	7.7062	23.6735	0.857643	1.00062	26.411	2.81668	101.965	37.2485	4.84835	11.5029	2.22167	72.2243	115.038	106.904	46.6914	62.8243	73.5244	50.1689	24.7878	5.40688	12.7857
2012-02-05	36	16.0226	16.0379	25.7501	20.0273	15.9961	14.5626	19.8472	57.1011	13.6046	28.5117	34.5944	22.4562	45.9635	0.401664	26.3131	28.8966	4.51467	18.9163	24.0632	12.6394	1.41397	32.9735	2.34784	27.0063	53.6719	103.945	29.155	8.50851	23.6735	0.857643	1.00062	27.0828	2.81668	102.181	39.4255	4.84835	11.5029	2.59582	76.0386	118.786	112.326	46.7768	63.4893	76.969	50.1689	28.0719	5.40688	13.5875
2012-02-06	37	17.0365	16.4221	26.0058	20.0273	16.0651	15.4394	19.8472	61.2075	13.6046	28.7197	34.5944	22.8728	47.6235	0.401664	26.3131	29.9809	5.72314	21.5308	25.0194	12.9867	1.41397	35.0095	2.35407	30.4086	53.8459	104.666	29.2062	9.38605	23.6735	0.857643	1.00062	27.442	3.04721	102.225	40.2352	4.84835	11.5029	4.2953	78.7	123.762	117.019	46.7768	64.3441	77.5675	50.1689	32.1913	5.40688	15.2081
2012-02-07	38	18.0154	17.3409	26.7326	20.0273	16.0651	15.7868	19.8472	64.709	13.6046	28.7197	34.5944	24.9127	49.1288	0.401664	26.7406	31.937	6.09493	23.3265	25.989	12.9909	1.41397	36.6377	2.49386	34.7609	54.0722	105.654	29.2091	10.7769	23.6735	0.857643	1.00062	29.7325	4.10667	102.245	40.7805	4.84835	11.5029	4.99062	80.798	130.917	121.077	46.7768	67.9004	78.0865	50.1689	35.3593	5.40688	17.7098
2012-02-08	39	18.655	18.7573	27.247	20.0273	16.0651	15.8928	19.8472	67.0422	13.606	28.7197	34.7276	26.4479	51.3838	0.401664	29.0866	32.4834	6.09493	23.5421	26.8269	12.9909	1.593	39.1588	3.52717	38.5384	54.396	106.137	29.2091	11.915	23.6735	0.857643	1.00062	33.0446	4.19276	102.245	41.2849	4.84835	11.5029	5.24635	81.8299	136.918	128.067	46.7768	71.7883	79.901	50.1718	35.8343	5.40688	20.57
2012-02-09	40	19.2868	20.4845	27.3604	20.0273	16.0651	15.9679	19.8472	70.3765	13.6398	28.7197	35.0873	27.2135	52.3106	0.401664	31.3149	32.5148	6.09493	23.63	27.4014	12.9909	1.72257	39.9619	4.20829	40.7025	54.7859	106.417	29.2268	11.9479	23.6735	0.857643	1.00062	34.1918	4.26382	102.245	41.4978	4.84835	11.5029	5.29544	83.0495	141.711	132.885	46.7768	74.4297	81.2101	50.5968	35.9271	5.40688	22.5915
2012-02-10	41	19.9398	22.6482	27.3662	20.0273	16.0651	15.9679	19.8472	72.2528	13.7185	28.7197	35.9563	28.1518	54.0985	0.401664	32.3149	33.213	6.09493	23.6779	27.5727	12.9909	1.72257	41.2271	4.38293	41.2948	57.1294	106.592	29.4032	11.9479	23.6735	0.857643	1.00062	34.4148	6.05346	102.245	41.6159	4.84835	11.5029	5.578	84.5236	145.006	137.43	46.7768	76.9189	81.9177	52.0272	36.3165	5.40688	25.4195
2012-02-11	42	20.8693	23.2685	27.3662	20.0273	16.0651	15.9679	19.8472	72.7268	14.4445	28.7197	35.9748	29.8995	56.5279	0.401664	32.8032	33.5494	6.09493	23.8201	27.5732	12.9909	1.72257	43.2146	4.47801	41.9478	61.9034	107.197	29.9029	11.9479	23.6735	0.857643	1.06828	34.422	8.209	102.245	41.759	4.84835	11.5029	6.32062	86.4748	147.755	140.619	46.7768	79.6482	81.9856	52.3834	36.512	5.40688	28.3036
2012-02-12	43	22.2338	23.5676	27.3662	20.0273	16.0651	15.9679	19.8472	73.3205	17.0759	28.7197	35.9748	31.8212	58.4984	0.401664	32.8561	34.9178	6.09493	23.8204	27.5732	12.9909	1.72257	44.7156	4.91128	42.3806	68.0383	107.695	30.1265	11.9479	23.6735	0.857643	1.06828	34.422	9.61809	102.245	41.7592	4.84835	11.5029	6.60441	88.5205	150.994	142.811	46.7768	81.1907	82.189	52.3834	38.5857	5.40688	30.8546
2012-02-13	44	23.1439	23.8	27.3672	20.0273	16.0651	15.9679	19.8472	74.7218	20.2795	28.7197	35.9748	33.03	58.8694	0.401664	32.8561	36.516	6.09493	23.8923	27.5853	12.9909	1.72257	47.8473	5.45371	43.5988	71.2928	108.422	30.2109	11.9487	23.6735	0.857643	1.06828	34.422	9.93145	102.245	41.7592	4.84835	11.5029	6.68647	90.1486	154.17	145.015	46.7768	85.1483	83.5434	52.3834	43.354	5.43372	33.3471
2012-02-14	45	24.0761	24.0058	27.3946	20.0273	16.0651	15.9679	19.8472	77.4104	23.1021	28.7849	35.9748	36.5666	58.873	0.401664	32.8561	36.7408	6.09493	24.0069	27.6779	12.9909	1.72257	49.9298	6.33682	44.7183	73.5331	108.533	30.2109	12.0935	23.6735	0.857643	1.07362	34.4221	9.94354	102.392	41.7592	4.84835	11.5194	6.95955	91.2835	156.83	146.414	46.7768	88.6846	85.0148	52.3834	47.311	5.43372	34.2957
2012-02-15	46	24.7859	24.0058	27.4535	20.0438	16.0651	15.9679	19.8472	79.3616	26.2561	29.5641	36.031	40.2472	58.8776	0.401664	32.8561	36.7408	6.09493	24.008	27.7151	12.9909	1.72257	51.464	6.83057	45.1026	75.7371	108.533	30.2109	12.0982	23.6735	0.857643	1.37865	34.594	9.94665	102.398	41.7654	4.84835	11.5194	6.96507	93.4414	158.805	146.709	46.7768	92.053	85.9395	52.3834	51.1834	5.4622	34.2957
2012-02-16	47	26.9638	24.0058	27.5314	20.2336	16.0651	15.9679	19.8472	80.2572	28.5464	29.8752	36.0508	43.2251	59.7359	0.401664	32.8561	36.7408	6.09493	24.0092	27.7151	12.9909	1.72257	53.4509	7.23185	45.7438	76.9812	108.653	30.2109	12.0982	23.6735	0.857643	1.59556	34.8845	9.9504	102.853	41.7654	4.84835	11.5223	6.96507	94.3495	160.87	146.99	46.7768	93.2662	87.447	52.3834	55.2278	6.36708	34.2957
2012-02-17	48	31.761	24.1771	27.5653	20.868	16.0651	15.9679	19.8472	81.1941	28.6607	30.9599	36.0611	46.7136	60.7909	0.401664	32.8561	36.7456	6.09493	24.1219	27.7151	12.9909	1.72257	54.7967	7.45829	46.376	78.925	108.793	30.3421	12.0982	23.6735	0.857643	1.8156	35.2833	9.97159	103.455	41.7654	4.84835	11.5223	6.96507	95.8899	161.82	149.094	46.7768	93.2662	89.8756	52.3898	58.3486	6.89016	34.2957
2012-02-18	49	36.4204	24.8328	27.6355	21.6309	16.0651	15.9679	19.8472	81.7226	28.6607	32.4146	36.0611	50.5659	61.2572	0.401664	32.8561	36.746	6.09493	24.5099	27.7151	12.9909	1.72257	55.5444	7.97381	47.051	80.2962	110.526	30.4196	12.2298	23.6735	0.857643	1.8156	35.4718	9.97159	103.743	41.7705	4.84835	11.5223	6.96507	96.6807	162.626	152.925	46.8272	93.2778	90.8747	52.3898	61.669	6.89016	34.4333
2012-02-19	50	40.0434	26.0187	28.0456	23.4481	16.0651	15.9679	19.8472	81.9697	28.6607	35.0468	36.1167	53.8673	63.247	0.401664	32.8561	36.746	6.09493	24.9427	27.7301	12.9909	1.72257	56.4562	8.25056	48.1143	80.9772	113.085	30.7457	13.3784	23.6735	0.857643	1.84656	35.5063	9.97468	104.007	41.7705	4.84835	11.5223	6.96507	96.7564	167.314	156.046	46.9553	93.3872	92.8804	52.3898	64.3387	6.89016	36.0079
2012-02-20	51	41.4222	27.2324	28.7255	24.4547	16.0651	15.9679	19.8472	82.447	28.6607	37.0066	36.7264	56.0704	67.5075	0.401664	32.8561	36.7465	6.60051	26.9134	27.7301	12.9909	1.72257	57.5803	8.27946	51.0687	81.3267	114.764	31.1137	14.7434	23.6735	0.857643	1.84972	35.5063	10.2562	104.232	41.7705	4.84835	11.5223	6.96507	96.7579	171.218	162.538	47.1637	94.093	93.4214	52.3898	67.2098	6.89016	38.0685
2012-02-21	52	42.4265	28.3444	31.4686	27.1476	16.0651	15.9679	19.8472	82.9085	28.6607	37.2969	37.6488	57.5855	68.4211	0.401664	32.8561	36.7572	9.03289	28.2606	27.7351	13.1956	1.72257	58.6662	8.79946	56.1776	82.6057	116.771	31.4445	15.9684	23.8395	0.857643	1.84972	35.5063	10.2683	104.232	41.7784	4.84835	11.5223	6.98743	97.4062	174.36	171.791	47.6	95.5596	93.6753	52.4002	70.7556	6.89016	42.1883
2012-02-22	53	43.3131	29.394	34.8355	30.3084	16.0651	15.9679	19.8472	82.9481	28.6607	37.7815	38.0858	58.9869	68.4211	0.401664	32.8561	36.7642	11.0056	30.0863	27.7351	13.7596	1.72257	60.4794	9.88721	58.7351	86.1014	118.895	31.6133	16.5775	23.8561	0.857643	1.86244	35.5412	10.2683	104.799	41.7784	4.84835	11.5223	7.2419	98.7225	176.822	178.324	49.273	97.2548	93.6753	52.4015	74.454	6.89016	45.9634
2012-02-23	54	44.905	30.5112	38.6408	32.353	16.0651	15.9679	19.8472	82.9481	28.6607	38.494	38.1628	59.8523	68.626	0.401664	32.8616	36.7642	13.4691	32.1269	27.7351	13.76	1.72257	61.378	11.0799	59.4996	88.7468	120.309	31.8417	18.6768	23.8561	0.857643	2.01759	35.5412	10.2683	105.329	41.8695	4.84835	11.5223	7.2419	99.6214	179.271	185.403	51.5336	101.675	93.6753	52.4015	77.3217	6.89016	51.3112
2012-02-24	55	45.3878	31.4469	40.6792	34.6697	16.0651	15.9679	19.8472	82.9481	28.6607	41.1898	38.1647	60.4805	68.6744	0.45891	32.8616	36.7642	15.4334	33.8488	27.7351	13.76	1.72257	62.8775	11.6537	59.6588	90.7861	121.159	32.1661	19.8918	24.0425	0.888595	2.01759	35.7584	10.2683	106.083	41.985	5.13649	11.5223	7.2476	99.6548	181.558	192.761	56.6769	104.159	93.6753	52.4015	80.1241	6.89016	57.2212
2012-02-25	56	45.428	31.8215	42.5921	37.3778	16.0918	15.9679	19.9708	83.0064	28.6607	44.3211	38.1647	64.403	68.6744	0.68577	33.4328	36.7642	17.8175	34.775	27.7351	13.76	1.72257	63.5733	11.8893	59.6588	91.4128	123.112	34.2007	19.995	25.5268	1.36069	2.09618	36.1907	10.2683	106.789	42.0059	5.59281	11.5223	7.27141	99.7396	183.891	200.187	61.0962	108.421	93.6761	52.4027	81.528	6.89016	62.4965
2012-02-26	57	45.4453	31.9759	44.6762	42.2377	16.3464	15.9679	20.0438	83.1532	28.6607	49.3019	38.216	67.1992	68.6744	0.68577	33.9827	36.7642	20.7561	35.6262	27.7573	13.76	1.72257	63.5733	12.0621	59.662	92.1897	124.555	38.2104	19.995	28.3533	1.36078	2.09618	36.3572	10.2683	107.675	42.1524	5.59466	11.5223	7.27141	99.8068	188.389	204.857	62.9694	109.893	93.7133	52.4027	82.3278	8.12366	66.4622
2012-02-27	58	45.702	32.0913	47.5082	46.3522	16.986	15.9679	20.3422	83.2717	28.6607	55.2943	38.605	71.7589	68.6744	0.68577	34.1494	36.7642	24.6529	38.0438	28.4498	13.76	1.72257	63.5733	12.1683	59.7391	92.8301	127.16	41.5449	19.995	29.5457	1.45887	2.09618	36.7605	10.2683	107.833	42.3403	5.7345	11.6429	7.27141	99.9498	191.529	208.087	63.1815	112.97	93.8196	52.4027	83.804	9.22258	69.3075
2012-02-28	59	45.9	32.106	50.4173	49.4796	17.2559	16.0176	20.6138	83.7089	28.6862	61.8639	39.6073	74.4581	68.6744	0.68577	34.1606	36.7642	28.4069	41.0953	28.8472	14.0058	1.72328	63.5733	12.3044	60.2859	93.6839	130.032	43.6053	20.1158	31.1387	2.06778	2.09618	36.9106	10.3267	108.153	42.3571	5.74238	11.6429	7.27141	100.455	194.814	211.447	63.1815	118.281	94.2026	52.4027	87.8183	9.51256	71.8831
2012-02-29	60	NA	NA	51.5448	NA	NA	NA	21.4166	NA	NA	NA	40.3312	NA	NA	NA	34.1703	NA	NA	NA	29.4473	NA	NA	NA	12.4044	NA	NA	NA	46.1946	NA	NA	NA	2.81773	NA	NA	NA	42.5613	NA	NA	NA	100.831	NA	NA	NA	121.472	NA	NA	NA	10.4519	NA
2012-03-01	61	45.9305	32.1548	51.8381	51.2503	17.286	16.0176	22.4545	84.1043	28.7649	67.9219	40.7103	77.4052	68.68	0.735667	34.1703	36.7642	30.2207	43.4558	29.7558	14.1205	1.83324	63.5733	12.4886	63.6779	94.5032	131.758	48.9112	20.5395	32.3749	2.21994	4.92804	36.9107	12.086	108.405	43.4526	5.75385	11.6429	7.27141	100.832	197.103	213.252	63.8245	126.457	94.3987	52.4027	93.4927	10.9336	77.1788
2012-03-02	62	45.9913	32.3681	52.3271	52.9518	17.3873	16.0176	23.8361	84.5859	28.9927	71.9506	42.2364	78.9464	68.68	0.752933	34.1729	36.7642	31.5348	45.2336	30.0385	14.1281	1.91406	63.5733	12.528	64.6188	95.3764	133.214	51.4327	20.8402	33.5108	2.34905	5.39139	36.9162	13.8797	108.654	43.6101	5.75981	11.6429	7.27141	100.832	200.123	214.039	64.645	130.96	94.417	52.4027	96.7105	11.314	83.3338
2012-03-03	63	46.5013	32.6817	52.9844	54.615	17.5416	16.2553	24.4898	85.5408	29.3556	77.4227	45.2221	82.4076	68.6991	1.02685	34.335	36.7642	32.9979	48.0318	30.0503	14.1281	1.91433	63.5733	12.6052	65.7782	96.5902	135.346	52.5045	21.4152	35.0906	3.53757	5.39175	36.9162	15.5951	109.012	44.1269	6.23705	11.7112	7.27141	100.979	202.563	215.225	65.2124	134.89	94.4206	52.4421	97.658	11.4343	88.5926
2012-03-04	64	49.1426	32.6817	53.7141	56.3767	17.883	16.323	25.0619	87.3004	29.7207	81.1777	47.4965	85.3917	68.719	1.6567	34.35	36.7642	33.8738	52.3934	30.2123	14.1281	1.97418	63.5733	12.8907	67.9732	97.7355	140.939	53.2123	23.5282	36.7878	5.18413	5.40236	36.9162	17.453	109.963	44.7934	6.59385	11.7112	7.27141	102.323	205.375	219.177	66.854	139.287	94.6395	52.8255	98.834	11.6293	93.6079
2012-03-05	65	53.5495	32.6817	53.8099	58.5833	18.6747	16.3631	25.236	88.2965	31.1767	86.0813	48.797	89.275	68.719	2.08052	34.35	36.7642	34.5968	56.1005	31.1854	14.277	2.03803	63.5733	13.2324	71.6776	99.3295	145.92	53.3348	26.2695	37.9425	6.76697	5.5575	36.9504	18.4779	111.866	47.2667	6.7384	12.218	7.27141	103.672	209.658	223.502	67.6388	143.747	94.8649	53.8136	99.5892	12.376	96.5149
2012-03-06	66	58.5001	32.6817	53.9632	61.0504	19.0889	16.3631	25.2405	89.2687	32.023	91.3059	48.8647	94.4467	68.719	2.92788	34.35	36.7642	35.8953	60.295	32.6094	15.7558	2.07987	63.5733	13.5916	72.8032	101.189	150.263	53.3513	27.72	39.4922	7.83285	6.08832	37.0542	19.4461	114.543	49.7738	7.33975	14.3461	7.27141	104.866	213.497	227.693	69.446	148.777	96.3257	55.644	100.854	12.7162	101.933
2012-03-07	67	63.9471	32.6822	54.2799	63.1518	20.1153	16.3631	25.2434	89.5285	32.0267	95.9922	48.8647	100.624	68.8272	4.53066	34.35	36.7642	38.7714	65.1467	32.8875	16.2523	2.14897	63.5741	13.9285	74.0683	102.32	154.031	53.3513	28.5064	40.8018	8.33773	6.59672	37.9455	20.3085	118.157	51.7921	7.51355	14.5969	7.27141	105.296	219.632	230.695	71.0567	153.536	97.2897	58.2735	103.672	13.0469	104.847
2012-03-08	68	66.6179	32.6822	54.7015	64.5693	21.2851	16.3631	25.3075	89.5996	32.0287	98.5028	48.8647	105.132	69.2572	5.76181	34.4419	36.7642	41.7761	69.2784	33.5075	16.4386	2.15137	64.3987	14.3086	75.4685	102.507	157.976	53.3513	30.7668	41.505	9.33464	6.81737	42.4307	21.4492	120.799	52.5081	7.52574	15.1672	7.27141	105.317	222.994	236.664	73.2894	157.277	97.6898	61.4869	106.16	13.5871	109.238
2012-03-09	69	67.9086	32.6822	55.7448	67.2959	23.2512	16.3631	25.3472	90.1212	32.0287	99.3569	48.9938	112.401	69.6158	5.7676	35.4183	37.1498	44.104	75.0249	34.3865	16.7281	2.20648	65.1074	14.3978	77.0174	104.1	161.263	53.3513	33.9214	42.6806	10.181	7.0175	47.6995	22.492	125.298	52.8918	7.52574	15.4234	7.37925	105.376	225.149	240.742	74.885	160.988	98.8826	66.4698	108.606	14.0234	112.781
2012-03-10	70	69.3229	32.6822	57.8853	69.3809	23.2786	16.3923	25.5594	91.639	32.0287	100.285	49.6433	118.944	69.8831	5.76823	36.9981	37.468	45.2811	81.87	34.4225	17.2033	2.48436	65.4626	14.3978	78.5245	106.701	165.174	53.3519	37.4463	43.9308	10.9222	7.09728	49.9986	23.9873	129.761	53.1986	7.52574	15.554	7.92853	106.397	229.94	243.385	77.2679	164.452	99.4596	69.5188	110.944	14.1299	116.689
2012-03-11	71	70.4682	32.6822	59.7372	71.5143	23.2786	16.688	25.8246	94.3275	32.0287	101.628	51.0827	124.223	70.014	6.05773	37.8413	38.2354	47.4928	86.8831	34.4559	17.6059	2.48771	65.4626	14.3978	80.3317	108.29	168.865	53.3519	41.2189	47.2253	11.4098	7.11856	50.4155	25.9489	131.676	53.6372	7.97531	15.6109	8.20568	108.019	235.253	248.233	81.4587	168.547	100.466	72.9337	112.832	14.156	119.639
2012-03-12	72	70.9882	32.8768	62.1658	73.3677	23.2786	17.0675	26.3278	99.7304	32.0287	103.087	52.8202	129.125	70.014	6.92346	38.6103	39.2272	47.9383	89.3938	34.7418	18.0277	2.60405	65.6803	14.4637	82.1151	110.589	171.161	53.3519	45.0409	48.8737	12.1007	7.14255	50.4491	28.0045	132.801	54.6679	8.06429	15.6412	8.26947	108.246	238.153	254.303	85.7646	171.33	101.514	75.0818	115.211	14.1618	122.523
2012-03-13	73	71.1423	33.9575	62.8043	75.9532	23.2786	17.2788	27.4087	105.954	32.0287	103.454	54.9367	133.294	70.014	6.92346	38.6278	40.5935	47.9383	92.8625	36.0046	18.0449	2.66944	66.8334	15.2438	83.5524	113.291	173.7	53.3519	48.4757	51.1527	12.3838	7.51447	50.4534	30.0898	134.38	56.7606	8.06874	15.7754	8.31488	108.612	240.856	257.572	89.4654	173.399	104.226	76.5006	117.726	14.1618	126.113
2012-03-14	74	71.5614	35.7693	63.5205	77.7575	23.3266	18.258	27.6239	110.656	32.0287	103.69	56.6101	137.962	70.0204	6.92346	38.6278	41.941	47.9467	95.1622	36.8891	18.0613	2.66944	68.2683	16.5031	87.2344	114.489	176.134	53.411	50.3812	53.8467	12.6214	7.52209	50.6612	32.2232	136.467	58.6835	8.15884	15.8337	8.32019	108.717	245.419	260.113	93.8883	174.002	107.466	79.0678	118.098	14.1704	129.536
2012-03-15	75	72.3074	37.702	65.1945	79.108	23.4887	19.0734	27.6312	112.376	32.0287	104.008	57.3114	144.675	70.1277	6.92346	38.8578	43.2548	48.2384	99.7209	36.9608	18.0721	2.69646	69.6453	20.1122	89.9505	115.903	177.068	53.4721	53.6045	57.5396	12.6596	7.74753	50.6612	35.7888	140.639	59.1521	8.44664	15.8866	8.32019	108.936	248.585	265.295	99.199	174.24	112.075	82.1688	118.111	14.2675	131.521
2012-03-16	76	73.5848	37.9448	68.0243	80.0317	23.7138	20.0405	27.6348	112.769	32.0431	104.601	57.4132	152.056	70.5587	6.97074	39.2803	46.1618	49.2887	103.195	37.2705	18.095	3.0526	70.7713	25.4991	91.6972	118.403	177.735	53.4984	57.4853	60.056	12.6596	8.20393	50.6612	38.8217	144.093	59.5309	8.54968	15.9106	8.32019	109.85	252.172	272.7	101.954	175.759	117.554	84.004	119.112	14.4645	132.352
2012-03-17	77	77.1555	38.1332	69.8563	83.4042	23.8674	20.3514	27.6624	113.167	32.2439	106.202	57.9476	158.85	71.0368	7.15991	39.3233	49.415	53.2424	104.647	38.6409	18.095	3.71994	72.87	30.7074	95.7142	121.472	178.171	53.8929	62.948	60.587	12.6596	8.88297	50.7498	41.8444	147.478	59.8917	8.60863	17.1221	8.32275	110.174	255.067	281.172	105.448	177.068	122.26	85.387	121.129	14.5153	133.005
2012-03-18	78	83.4985	38.5984	70.6783	86.6955	24.3237	20.3514	27.7725	113.676	32.2482	108.581	59.1016	164.497	71.4956	7.36099	39.4477	52.8352	55.4092	106.986	39.9735	18.0951	4.95111	75.3641	34.6902	99.6771	124.506	178.549	54.5054	66.1892	60.587	12.6596	8.90193	50.975	43.3628	152.302	59.9667	8.61459	19.3702	8.45421	110.182	257.71	290.208	110.371	182.489	127.576	86.949	123.98	15.1446	133.42
2012-03-19	79	89.7862	39.3588	71.511	89.9543	24.7957	20.3514	27.8203	114.126	32.2482	111.682	60.2993	165.477	71.9907	7.38573	39.4906	55.5762	56.2048	108.462	42.3203	18.7887	5.76244	79.9881	38.1042	102.068	128.821	179.813	55.2521	68.5247	60.587	12.6596	8.90193	51.9943	44.3171	156.482	60.2348	8.816	21.5306	8.5991	111.009	260.977	298.547	114.126	187.26	131.377	87.4984	126.811	16.2258	133.61
2012-03-20	80	96.0662	39.394	71.8176	94.123	25.4669	20.3514	28.1496	115.906	32.2482	114.946	61.2752	165.87	72.4463	7.38573	39.4923	57.0253	57.6731	110.371	46.298	19.6828	7.31005	83.6787	42.2264	106.971	132.161	181.09	55.4396	70.3012	60.587	12.6596	8.90193	54.3654	44.6129	159.27	60.6436	9.28837	24.0298	9.32585	111.74	266.666	304.959	119.751	191.884	136.801	88.2195	130.183	17.3623	134.184
2012-03-21	81	102.407	40.0185	71.9124	98.6389	27.3232	20.3675	28.5416	119.408	32.2482	119.04	63.5852	166.362	72.8451	7.38573	39.4923	58.0221	60.2542	114.037	50.5873	20.1734	8.06669	86.4766	45.0876	112.778	135.905	182.261	55.4924	72.128	60.587	12.8592	8.90193	58.6488	45.5619	162.372	61.2227	9.60679	25.5189	9.85252	112.863	271.085	311.602	124.992	197.795	142.346	89.1943	132.879	18.0166	134.865
2012-03-22	82	108.263	40.9277	71.9989	102.222	31.5535	20.6968	28.8109	123.806	32.2482	124.796	66.5231	166.999	73.0923	7.42305	39.5877	59.4227	62.5225	119.109	54.8485	20.5965	8.36919	87.4212	49.0579	118.001	139.726	183.422	55.507	72.8639	60.587	13.3886	8.90193	66.9124	47.2009	164.474	61.5073	10.5502	26.8458	10.5802	113.416	274.219	319.035	129.717	201.974	146.612	89.9323	134.572	18.748	135.461
2012-03-23	83	113.528	42.5633	72.3408	104.817	37.8234	21.2623	29.3354	125.368	32.2482	131.745	69.6943	170.977	73.2907	7.71375	40.5272	60.4712	64.5456	121.917	58.9799	21.1441	8.65555	87.6704	53.5405	124.381	142.628	185.469	55.5171	75.1226	60.7585	14.173	9.04953	72.1058	49.1269	166.391	61.5884	11.6293	28.4813	11.4638	114.221	278.18	325.135	132.807	204.843	151.114	93.3389	139.761	20.435	135.884
2012-03-24	84	117.838	43.712	72.8234	109.736	42.5922	21.9028	29.7806	125.908	32.4809	136.234	72.2108	177.372	73.6702	8.34555	41.542	62.0695	65.9373	123.55	66.3842	21.7494	8.83832	87.9487	56.3453	130.509	145.688	187.81	55.6032	77.8386	61.8299	15.2328	9.50827	75.4702	51.6832	168.526	61.8208	12.1635	30.0556	12.128	115.104	280.714	331.97	135.582	207.693	153.995	97.9163	144.407	21.9588	136.448
2012-03-25	85	122.924	44.5125	72.8326	116.55	43.2318	22.7	30.8263	127.145	32.7295	139.371	75.128	183.64	74.3248	9.60856	42.4901	63.0501	66.3277	125.328	75.12	22.6133	8.9397	90.5702	58.9815	138.187	149.14	189.506	55.7921	80.8451	63.5519	16.0968	10.16	78.2291	56.4013	170.949	62.4823	13.5127	31.0173	12.4421	117.8	285.112	336.935	139.896	209.331	156.84	101.583	148.149	23.0487	137.127
2012-03-26	86	126.831	44.9117	72.8326	124.124	43.6102	23.3409	32.3781	130.202	33.2108	142.756	77.8626	188.86	75.4458	10.645	43.9553	63.6259	67.1411	131.391	81.1575	23.4682	9.11169	94.238	62.627	144.287	152.666	190.357	57.5084	84.1408	65.1297	18.7331	10.2099	83.552	62.4836	172.935	63.4344	15.1639	33.1311	13.7916	121.133	290.555	341.636	144.75	211.695	158.606	104.582	151.113	23.4252	138.723
2012-03-27	87	130.667	45.0723	72.8326	129.058	44.6844	23.5182	34.5637	135.385	33.2786	147.531	79.994	191.867	76.1655	10.6718	45.0436	64.5416	67.7732	135.816	86.3602	24.389	9.39038	96.1884	66.8963	148.986	156.71	191.307	60.214	85.9776	67.604	22.3828	10.2766	87.3924	67.8856	174.177	63.927	16.2655	35.3774	17.1568	124.481	296.974	345.102	149.957	213.478	159.799	107.447	152.127	24.633	143.672
2012-03-28	88	133.746	45.2535	72.8326	132.339	45.838	23.9136	37.0389	139.681	33.4282	152.903	82.3027	194.318	76.6719	10.7015	46.1803	67.6761	69.3098	139.726	95.0729	25.4456	9.4525	97.7767	69.3959	153.138	161.46	192.103	64.3199	86.3323	73.0205	26.453	12.262	88.5261	73.2137	176.283	65.5759	16.6142	38.9603	21.4686	126.782	304.459	348.071	151.965	214.192	160.692	109.788	152.777	25.3131	148.459
2012-03-29	89	137.204	45.5275	72.8397	136.872	46.8272	24.006	41.014	142.276	33.564	157.192	85.0567	196.592	77.4304	11.7744	47.0669	74.7108	70.8961	142.583	102.33	26.5222	9.62145	98.5908	72.4132	158.188	166.344	192.486	68.3143	86.4107	80.4907	28.5834	16.3307	90.7386	76.3269	177.602	68.8625	17.1571	42.3456	24.0075	128.95	311.599	351.96	156.02	215.751	161.222	115.136	153.733	25.7138	152.175
2012-03-30	90	140.877	46.1675	72.8397	142.121	48.0731	24.5287	45.1623	144.559	33.6303	160.773	87.321	199.768	78.1661	12.135	49.0541	81.1908	72.0109	146.212	111.229	28.0915	10.0131	100.34	76.1287	162	172.437	193.325	71.0132	87.0378	86.5687	29.904	19.3535	94.6412	78.8647	178.717	72.0659	17.605	45.8609	27.5629	133.708	316.925	358.418	159.983	216.785	162.323	121.592	156.287	25.9771	155.746
2012-03-31	91	144.839	47.4744	72.8516	145.789	50.5835	25.8906	48.7062	148.27	33.8811	164.14	89.401	200.69	81.083	12.8529	50.5284	85.6003	73.5658	149.005	116.42	30.868	10.3875	101.53	78.8033	166.821	177.553	194.375	74.3084	87.338	92.4165	31.3232	21.327	100.364	81.8643	181.872	73.9717	19.7034	47.4764	30.4307	138.83	323.488	366.147	162.537	217.983	164.193	127.93	157.618	26.2163	163.355
2012-04-01	92	150.074	49.7121	73.1162	149.543	53.8847	26.981	51.7448	153.794	33.9644	168.873	91.5346	201.016	83.5619	13.4567	51.6328	89.6926	76.2244	151.145	119.205	32.2178	11.101	105.056	82.1003	170.016	183.261	195.604	78.0608	87.6412	97.9287	32.0121	22.9495	104.497	85.7615	186.522	75.0444	24.9028	49.27	32.1291	143.698	326.297	375.04	166.913	221.147	167.004	133.692	162.791	26.5179	170.509
2012-04-02	93	155.738	52.4334	73.9894	156.151	56.6072	28.4987	54.8419	159.938	34.4959	175.325	94.0284	202.138	86.1973	13.965	53.1956	92.7957	80.7574	153.173	123.059	33.7203	11.3172	111.256	83.4741	173.759	189.254	196.931	79.9555	90.1876	103.228	32.7785	24.0449	109.413	91.1136	190.315	75.6296	30.7957	51.3669	33.9153	147.902	326.826	384.361	173.438	226.427	171.137	140.07	167.494	27.2374	177.912
2012-04-03	94	160.738	55.722	75.9021	166.013	58.7877	31.0506	57.2575	167.259	34.7413	180.452	96.5593	202.907	89.4528	14.4122	55.0092	96.6684	84.9118	155.708	126.634	35.3013	11.7978	116.325	88.1631	177.273	196.191	198.124	81.7462	94.6062	106.909	34.5718	25.2992	113.748	96.5856	193.415	76.1052	34.9852	53.8544	36.291	152.069	327.096	393.283	182.007	232.103	176.097	144.258	170.512	28.5611	183.082
2012-04-04	95	165.323	58.9269	80.3423	176.329	62.7276	34.0452	58.0204	175.211	34.9383	187.081	98.7235	204.79	94.0321	15.9734	56.9648	101.088	88.2865	159.583	129.301	39.639	11.8236	120.879	93.563	179.997	202.608	199.385	82.9369	98.1371	110.192	37.7479	27.8253	119.187	103.105	196.585	79.6132	41.6133	56.4774	39.5108	156.485	327.782	397.61	187.619	236.443	179.917	148.401	173.135	30.8552	186.7
2012-04-05	96	168.666	62.4813	85.8003	183.719	66.8884	36.8238	58.5569	184.571	35.7244	190.638	100.914	206.828	97.5958	18.4399	59.3657	105.378	90.4004	162.535	132.166	43.1933	11.8729	123.168	98.9514	184.768	209.575	200.499	85.8992	100.479	112.318	39.9064	30.8876	124.484	107.923	198.642	85.6534	44.8918	58.6047	43.2476	160.398	330.137	400.576	194.873	239.031	184.201	152.382	175.194	34.6496	188.079
2012-04-06	97	172.581	67.3421	90.3479	188.62	69.9141	40.0984	58.894	191.986	37.6346	194.554	102.923	214.305	100.459	20.9084	61.6489	109.972	91.9034	164.891	133.916	46.7987	12.19	125.848	105.603	188.371	218.473	202.877	89.5584	103.693	113.378	42.4333	34.8644	130.114	114.609	201.436	90.41	47.5154	60.2933	47.2626	164.143	333.22	404.051	202.7	242.377	188.761	156.829	179.485	39.8094	189.342
2012-04-07	98	177.303	72.7376	95.7002	193.613	72.7235	42.7358	59.6011	196.29	39.9612	198.68	106.349	222.415	103.36	23.0729	63.0945	113.089	94.0451	167.272	135.009	52.0997	13.9003	129.739	111.712	191.598	227.474	204.422	92.3223	104.241	117.436	45.0218	38.3618	135.222	121.036	204.898	95.4913	49.0662	62.5435	49.883	168.599	337.459	407.916	209.14	246.755	194.525	160.626	183.97	45.7657	191.433
2012-04-08	99	182.474	78.6493	101.334	197.948	74.6186	43.1335	60.8548	200.197	40.7323	202.766	110.316	226.795	106.504	26.3535	65.5676	113.639	96.3558	171.561	135.751	55.8858	15.0206	134.353	117.762	194.639	236.212	206.915	93.9109	104.421	122.015	47.2902	41.3043	139.934	125.734	208.604	101.412	51.1102	65.908	51.2618	173.238	343.057	410.128	215.309	251.952	197.932	164.262	186.797	52.5809	193.386
2012-04-09	100	189.213	83.0063	106.031	202.584	76.8834	43.6663	63.2917	203.954	41.4349	207.878	114.273	229.633	109.836	29.9235	67.9115	114.228	97.1126	176.032	137.371	60.7155	16.8426	139.823	122.968	197.952	243.788	209.485	95.3436	105.069	127.004	48.8856	43.6666	145.842	128.185	212.3	105.923	52.6821	69.227	51.7331	176.102	348.386	413.135	221.094	255.981	199.655	168.886	189.203	57.8017	199.706
2012-04-10	101	193.848	87.247	110.961	206.318	79.5876	44.1599	67.1255	206.226	42.3344	211.764	117.958	232.61	112.925	34.0582	71.9129	116.231	97.1467	180.939	139.318	67.9413	17.7094	145.717	128.348	200.998	249.369	212.507	100.042	105.213	133.099	52.485	45.6817	152.292	131.24	217.166	109.734	53.4329	70.4414	53.9969	177.2	353.188	415.669	226.589	261.098	201.198	174.878	192.183	62.4983	205.53
2012-04-11	102	197.49	90.8052	116.766	210.62	82.9989	44.9046	70.2399	206.776	44.0217	214.365	121.628	236.846	116.961	39.6381	76.383	118.928	97.19	185.177	141.589	73.9334	18.4733	151.275	134.769	202.337	255.178	214.957	105.005	105.324	137.073	57.0693	50.3524	159.285	134.225	219.707	113.543	54.1052	71.0662	55.8916	180.879	361.67	421.611	232.968	269.13	203.359	181.756	195.955	63.8964	209.339
2012-04-12	103	202.063	94.5665	127.271	217.643	85.3978	47.0676	73.3058	207.15	46.5329	217.484	126.101	243.211	122.123	45.9815	81.6561	122.477	97.1966	190.728	144.559	76.9529	20.4224	157.982	140.132	204.078	257.357	216.812	108.944	106.599	139.972	62.4884	55.5851	167.936	137.022	222.092	117.693	57.0592	71.8445	58.4115	183.797	373.183	426.5	240.857	276.585	205.627	189.304	201.245	64.394	211.634
2012-04-13	104	207.249	99.5802	138.819	226.042	89.0278	51.5983	75.9577	207.837	49.32	223.282	131.149	252.072	125.644	49.9055	87.4274	126.87	97.2049	195.85	150.487	79.4435	22.2035	163.287	147.56	207.106	260.103	219.47	113.971	109.719	142.283	69.5092	61.4083	175.797	139.236	224.065	121.349	60.9026	72.7138	60.6804	186.386	385.651	432.803	249.677	283.285	208.416	196.363	206.25	67.737	213.209
2012-04-14	105	211.846	103.622	151.102	232.239	92.4243	55.8521	78.182	208.911	53.4318	233.604	138.093	261.175	128.823	52.9756	92.7374	130.924	97.2049	201.245	155.13	81.9821	24.3868	167.758	152.657	210.592	263.56	222.756	119.474	113.358	144.682	75.1545	67.9675	183.102	142.464	226.731	127.307	64.7297	73.7183	63.2711	189.024	398.029	441.71	258.999	288.342	211.718	202.732	211.321	72.0735	218.786
2012-04-15	106	216.339	106.986	162.092	238.652	95.241	59.3622	79.2035	211.284	57.6699	244.877	144.062	269.618	132.851	55.8589	98.5376	134.482	97.2049	205.913	160.136	84.0242	26.1548	174.842	157.63	216.11	268.311	225.578	125.743	116.433	148.51	79.3501	75.0929	190.085	148.33	230.967	135.207	68.6658	75.4261	66.9598	193.728	410.175	448.747	266.583	291.82	215.805	207.757	216.533	76.852	221.904
2012-04-16	107	221.545	110.471	171.18	244.219	96.9436	63.3067	79.5964	214.229	61.7766	255.069	149.521	276.894	138.443	59.5057	106.043	139.118	97.2114	212.429	165.142	87.2723	29.0988	181.171	162.05	220.695	273.055	228.215	133.448	119.7	152.478	80.948	81.8948	193.684	152.908	235.712	142.794	73.455	78.6209	71.7671	200.925	418.251	455.069	271.7	293.328	219.732	212.684	220.586	82.6194	225.251
2012-04-17	108	226.451	113.82	178.373	249.853	99.9313	66.7762	80.1135	217.822	65.6002	263.268	154.128	284.055	145.569	61.7227	115.999	144.313	97.2114	219.675	171.382	89.5476	33.5294	186.944	167.969	226.352	278.805	231.371	139.962	123.873	156.412	82.48	89.1412	196.416	158.116	242.257	147.752	78.3304	83.7831	77.1962	209.627	421.667	460.903	275.27	295.26	225.428	218.131	223.067	88.7161	230.489
2012-04-18	109	231.735	117.363	187.863	256.31	102.331	69.4631	82.5527	221.62	69.3756	270.689	159.5	291.053	154.899	66.1441	126.857	148.507	97.3946	222.49	178.574	91.4726	38.5101	191.873	172.722	230.24	285.107	234.904	147.013	126.141	160.54	84.849	94.433	199.264	164.039	250.558	152.058	83.9988	88.6809	81.7233	217.514	424.679	467.339	276.589	297.022	231.452	221.563	225.466	96.4308	235.152
2012-04-19	110	238.898	121.906	196.914	261.62	105.717	74.489	86.3172	225.273	72.7828	273.577	166.43	297.042	163.191	71.7624	137.888	153.278	97.5249	225.374	187.84	93.6524	44.2046	200.363	177.018	233.455	291.593	239.746	151.942	129.36	164.686	86.8065	96.5254	202.551	169.106	258.432	156.141	90.3174	92.498	85.9313	222.191	428.048	472.335	277.569	302.638	237.672	224.839	229.803	105.507	236.831
2012-04-20	111	245.437	125.006	205.132	265.87	110.933	80.0599	90.3513	229.26	77.7074	276.879	174.287	302.104	171.153	76.4157	148.298	159.488	98.143	229.676	196.831	95.8059	48.6094	208.905	180.565	236.678	299.035	244.324	156.735	132.672	168.603	90.1291	98.4907	205.949	173.424	264.931	163.333	97.6685	93.9316	91.0781	232.588	433.546	482.865	279.073	307.173	242.085	229.209	232.777	116.658	238.611
2012-04-21	112	251.97	128.43	213.856	271.802	115.639	84.3266	93.4508	233.57	83.4228	280.297	181.582	307.733	178.8	80.7546	159.464	167.594	99.0154	232.897	208.479	99.1502	52.574	215.432	184.09	240.816	306.611	251.043	161.056	137.704	175.467	94.8187	101.337	209.858	178.901	271.219	171.417	103.415	95.7518	94.0121	242.141	439.342	494.336	280.661	311.438	250.486	236.423	237.727	129.6	240.505
2012-04-22	113	260.783	132.317	223.752	278.548	120.034	86.1618	97.724	236.988	86.2845	285.62	188.341	316.21	187.118	86.0977	168.246	175.199	102.075	235.471	221.289	101.989	57.1797	221.884	190.066	248.534	314.913	257.742	163.464	144.16	182.484	98.143	104.643	210.921	184.281	280.663	180.777	107.83	100.245	97.3411	245.652	444.157	504.497	283.298	315.245	259.783	244.216	245.621	144.068	244.246
2012-04-23	114	268.789	137.834	232.51	285.517	124.738	88.1261	101.225	240.929	89.1064	289.688	193.052	326.496	195.217	90.5876	174.219	182.091	105.358	238.647	233.921	107.641	62.1358	228.061	195.524	255.884	322.588	266.359	165.654	151.695	188.576	101.61	109.733	211.883	189.955	288.542	189.663	110.6	104.584	104.375	246.751	448.513	514.695	287.503	318.42	268.524	253.945	260.295	160.032	246.845
2012-04-24	115	275.819	146.928	240.541	292.342	129.434	90.7486	103.963	245.672	92.2397	293.586	197.184	337.154	203.658	92.6668	179.306	188.045	111.887	242.542	244.635	113.729	68.5014	231.056	198.721	261.669	328.852	274.616	169.754	157.722	194.62	106.613	115.317	213.043	196.081	296.081	198.105	112.396	109.634	112.831	248.938	452.86	525.566	292.388	322.27	279.033	265.05	275.143	173.14	251.111
2012-04-25	116	282.14	158.379	248.702	299.649	132.696	94.0676	106.837	250.635	95.9577	298.992	201.336	347.222	213.651	96.3598	183.695	192.782	118.876	247.056	253.2	118.335	73.3287	233.189	201.191	265.697	332.503	281.325	174.81	162.402	196.523	112.114	121.529	214.766	202.418	303.196	206.618	113.983	114.783	121.999	251.187	460.65	536.921	297.428	329.563	292.524	275.907	288.805	181.891	256.553
2012-04-26	117	287.237	169.853	254.937	304.615	135.253	97.9682	110.743	257.236	100.541	307.095	204.367	357.567	222.442	101.527	188.365	198.297	125.077	251.792	261.108	126.459	79.4618	234.495	208.038	271.379	335.904	288.741	178.451	166.905	197.27	116.678	127.681	218.425	210.03	311.051	214.598	116.041	121.047	128.091	253.692	470.278	546.411	301.178	337.171	307.335	285.318	298.793	189.262	260.836
2012-04-27	118	292.974	181.648	261.511	310	139.526	102.506	115.682	266.375	105.127	316.786	206.716	368.222	229.992	107.419	196.638	203.326	130.271	257.597	271.124	135.333	83.9295	236.022	213.281	275.137	340.364	294.415	180.964	174.209	198.728	121.186	133.449	222.579	216.288	318.621	219.452	117.625	130.084	132.629	256.97	477.514	554.164	306.827	346.843	322.958	295.698	304.723	195.132	266.469
2012-04-28	119	298.053	188.214	269.008	317.67	143.482	109.257	119.775	274.485	108.92	326.641	209.435	377.064	236.241	113.092	207.02	211.572	136.4	263.926	280.434	142.379	88.2537	238.586	217.546	280.293	346.075	300.701	182.311	181.41	200.542	124.887	139.246	226.209	224.162	327.178	225.455	119.249	137.354	142.566	260.291	482.703	561.463	313.632	354.744	337.295	307.522	309.047	204.142	274.257
2012-04-29	120	302.233	194.804	276.186	326.635	147.597	119.78	123.814	282.258	114.507	337.413	215.276	382.84	240.559	119.848	216.235	220.393	144.54	271.852	289.641	149.08	91.4089	241.178	221.261	286.969	354.333	309.096	183.95	187.342	202.619	128.602	146.073	229.592	229.623	336.216	232.666	121.336	145.3	152.822	264.799	489.904	569.462	318.33	362.618	349.831	320.491	313.846	209.509	283.343
2012-04-30	121	308.384	203.369	284.271	335.429	152.46	131.657	127.047	288.597	122.657	348.098	220.921	389.294	243.448	127.003	224.238	228.658	154.663	278.789	299.225	154.272	93.8705	244.455	229.58	293.704	363.798	321.916	188.869	194.338	205.987	132.591	153.462	234.668	234.202	344.038	240.716	122.79	152.273	165.22	272.574	496.721	581.992	323.922	369.88	361.854	331.951	319.433	215.432	291.368
2012-05-01	122	318.593	211.53	292.623	345.781	158.757	141.405	129.802	294.133	131.36	359.117	226.005	396.797	247.865	132.493	231.434	236.066	165.768	285.716	308.626	159.906	98.3713	247.97	241.486	302.052	373.184	330.155	194.345	201.995	210.894	135.632	161.203	238.469	240.25	351.23	250.421	124.311	159.54	177.265	281.324	503.308	595.411	329.695	379.746	373.738	339.522	325.327	220.938	299.358
2012-05-02	123	330.497	218.773	301.425	358.294	164.536	149.391	134.716	299.996	140.535	369.452	230.293	402.624	251.836	137.933	237.995	241.317	176.949	290.646	316.86	163.358	103.501	252.073	252.82	309.899	382.935	338.088	199.797	209.23	216.943	137.542	166.654	240.614	244.086	357.137	260.433	127.221	169.718	186.807	291.814	512.987	607.903	335.465	388.488	387.59	346.032	332.232	228.214	311.46
2012-05-03	124	341.062	226.363	310.377	370.189	171.773	156.138	141.298	306.872	146.646	378.176	236.253	411.432	256.135	142.904	244.236	245.406	190.049	294.934	324.195	167.614	109.915	258.331	264.624	317.574	390.811	345.289	207.282	217.082	222.662	140.478	170.816	243.673	248.174	361.797	269.993	130.822	180.737	193.783	301.773	524.038	621.885	341.531	395.726	399.451	352.924	342.214	237.511	319.959
2012-05-04	125	351.789	234.158	320.298	381.339	179.391	163.34	149.583	311.622	152.259	385.396	243.785	420.546	260.433	148.286	251.948	250.241	201.947	300.45	332.355	173.291	115.689	266.414	276.328	324.865	397.01	351.744	213.673	228.58	228.385	144.246	174.281	247.778	253.874	366.688	279.603	134.078	192.792	201.018	312.365	535.4	636.352	346.826	403.555	407.133	359.616	354.716	245.679	325.76
2012-05-05	126	362.662	242.226	331.582	390.687	187.712	171.967	160.058	315.788	157.777	391.588	253.85	431.128	264.628	156.141	259.948	255.466	210.343	305.388	342.866	178.912	123.041	273.251	289.269	334.789	401.244	359.206	220.545	244.529	236.254	147.556	181.286	253.882	259.193	373.597	288.092	137.226	204.383	208.528	321.63	546.08	650.019	353.382	413.83	413.276	368.336	366.972	251.869	334.204
2012-05-06	127	374.131	249.463	344.216	397.997	195.941	180.305	170.907	320.02	163.737	398.233	264.14	442.574	271.108	164.444	269.007	262.064	217.863	309.877	352.431	185.687	133.635	279.614	299.2	344.421	405.504	368.011	225.828	257.122	245.458	151.077	188.716	260.119	266.155	382.077	296.848	145.06	216.34	217.35	330.824	554.169	663.796	360.321	423.506	419.785	375.749	378.743	258.199	344.007
2012-05-07	128	385.025	255.599	355.75	403.391	204.038	187.135	180.797	323.396	169.951	405.208	272.549	452.395	280.15	170.955	278.048	268.37	225.762	317.154	360.847	193.925	144.882	287.437	307.871	354.358	412.539	378.614	233.086	265.985	255.357	154.443	195.927	267.485	272.198	390.126	302.834	156.032	228.98	225.557	339.25	561.757	678.735	365.107	433.594	431.961	384.476	388.226	263.321	350.098
2012-05-08	129	395.109	262.353	365.755	407.838	213.969	195.108	190.344	327.08	176.985	413.056	280.572	460.738	290.22	178.651	288.425	275.062	233.478	326.045	367.506	201.778	154.995	297.235	317.006	363.603	419.841	392.37	241.935	274.227	264.472	160.239	203.971	276.187	277.765	399.811	308.685	167.004	240.238	232.879	348.093	571.61	694.028	372.916	442.19	444.726	395.09	395.758	268.849	355.702
2012-05-09	130	405.362	270.702	374.465	411.438	224.066	204.804	200.821	332.402	186.309	421.892	290.083	469.344	299.737	188.619	298.679	282.691	240.279	335.854	373.287	211.571	166.055	308.641	325.378	371.676	427.131	407.646	255.497	281.829	272.137	169.258	210.602	287.207	284.092	408.477	314.332	175.336	249.496	242.394	357.091	582.265	708.99	380.643	448.062	459.077	406.748	400.987	274.813	360.794
2012-05-10	131	417.413	278.339	384.053	416.78	233.81	213.355	210.418	337.633	196.541	432.58	299.471	477.5	308.034	200.307	308.785	289.637	247.193	345.679	382.232	222.376	178.714	321.577	332.638	378.608	434.773	421.552	268.646	290.128	276.37	176.831	216.885	301.379	290.349	416.86	319.016	184.098	257.689	250.907	364.428	590.346	724.83	388.822	453.876	473.394	419.187	406.894	279.566	366.957
2012-05-11	132	431.054	285.462	395.364	421.781	244.049	219.104	219.209	344.744	203.122	442.548	310.346	486.334	316.164	210.365	317.997	299.656	253.782	357.827	391.623	232.215	191.712	335.057	339.264	385.685	441.031	433.21	281.225	300.032	278.976	182.218	223.858	317.573	297.379	425.163	324.061	193.288	268.289	257.943	374.351	598.718	738.541	398.343	461.183	487.169	431.266	413.403	285.459	377.374
2012-05-12	133	444.613	293.206	406.378	426.987	253.807	225.44	228.416	354.102	210.841	453.049	320.053	495.099	322.728	219.46	329.309	308.151	260.85	370.877	400.205	242.06	203.815	349.456	346.054	392.365	448.773	442.521	290.643	309.874	281.596	188.653	230.257	333.336	304.943	433.341	329.937	203.35	278.442	264.757	385.633	607.846	748.733	407.424	467.091	499.819	444.601	418.918	295.418	390.179
2012-05-13	134	458.026	301.658	417.193	432.711	260.884	233.455	237.348	364.791	218.349	464.709	330.41	504.16	329.665	228.685	343.68	316.959	269.153	384.868	407.495	252.326	213.591	363.113	353.983	400.571	455.549	451.388	300.353	319.32	285.641	196.683	236.777	346.808	314.218	443.907	337.604	213.872	289.607	272.118	397.498	616.798	758.034	415.481	478.284	513.999	455.249	424.125	309.27	400.753
2012-05-14	135	470.49	309.585	426.808	439.655	268.273	242.162	246.438	376.024	225.163	476.775	341.522	512.741	337.456	238.767	354.446	326.615	279.101	398.723	415.215	266.778	224.31	374.633	361.708	407.811	464.209	460.97	307.556	327.968	291.449	209.231	242.995	359.873	323.5	453.955	346.471	227.492	297.645	278.929	409.499	625.826	768.859	425.383	489.677	529.656	465.291	428.943	322.804	410.884
2012-05-15	136	479.482	316.9	434.859	447.644	276.808	248.672	254.88	388.361	233.398	490.132	352.978	520.894	347.146	247.836	362.949	332.99	290.006	410.553	422.716	280.017	233.987	385.061	369.248	414.171	472.928	472.152	316.055	336.034	296.834	222.942	249.997	373.026	334.125	464.593	356.97	240.194	306.412	285.105	421.036	636.063	779.415	432.905	502.6	544.226	477.198	433.839	333.745	422.12
2012-05-16	137	487.37	323.427	443.045	458.041	286.537	254.841	263.929	401.113	242.479	503.735	365.081	530.598	355.475	257.667	371.005	338.028	300.617	421.461	429.764	291.084	243.024	397.715	376.192	421.512	480.151	485.584	326.289	344.152	303.602	238.555	260.879	385.063	346.117	476.486	369.127	250.368	313.893	293.298	431.75	647.837	791.209	441.309	515.673	556.197	487.601	439.628	341.558	433.213
2012-05-17	138	496.86	331.683	450.478	471.833	296.64	261.542	271.562	413.5	250.284	517.081	377.329	540.351	364.144	266.797	379.499	345.053	311.815	432.148	436.426	299.457	252.294	412.708	382.665	428.608	490.903	498.716	336.704	353.177	311.443	253.695	273.347	399.165	359.002	488.441	383.93	260.389	322.575	301.154	441.964	659.785	801.342	448.879	527.371	566.779	496.441	446.137	346.677	444.561
2012-05-18	139	505.236	341.067	458.856	485.11	307.315	269.56	278.014	425.639	257.152	526.652	388.626	550.961	371.801	274.812	387.831	353.023	326.163	442.292	441.196	308.282	261.526	429.129	389.805	435.327	502.991	511.976	348.068	362.324	321.659	265.013	285.918	411.748	373.092	499.685	396.576	270.929	330.354	309.394	451.811	670.159	810.042	455.773	540.363	578.734	503.986	453.338	352.113	455.012
2012-05-19	140	515.562	351.671	464.964	497.803	316.109	275.995	284.63	437.897	266.75	535.432	401.656	560.564	380.905	282.396	394.973	359.377	340.255	448.532	445.041	315.569	271.752	441.442	397.954	442.826	517.233	524.003	360.116	371.448	331.448	276.69	298.291	423.418	383.016	511.517	408.115	280.646	340.859	317.39	460.52	681.782	818.098	464.147	554.218	593.405	513.382	461.077	358.463	465.198
2012-05-20	141	526.327	363.185	471.514	512.981	325.498	282.074	291.896	448.868	278.242	544.56	414.075	569.234	390.54	289.391	403.542	365.775	349.956	458.587	450.238	321.07	280.586	451.662	407.565	453.567	528.704	537.168	371.365	380.199	342.273	284.925	305.803	435.467	391.167	522.91	422.211	290.641	352.328	324.741	466.944	695.616	827.079	474.212	568.871	610.026	523.273	469.279	364.142	471.63
2012-05-21	142	538.908	374.652	479.675	527.905	335.02	287.528	299.176	457.589	289.277	553.872	425.01	579.145	399.492	297.802	413.728	372.246	359.624	469.069	455.36	329.011	289.181	462.087	417.081	465.181	539.79	547.335	383.487	389.768	355.286	296.658	310.205	448.734	399.47	534.767	437.359	302.13	363.561	331.63	474.37	707.113	836.642	485.319	584.328	628.618	531.758	477.051	369.636	476.149
2012-05-22	143	551.52	384.743	489.829	544.742	345.32	292.473	307.185	466.862	297.569	562.192	435.308	588.807	409.017	309.697	424.022	378.705	369.782	479.936	462.589	336.638	296.451	471.476	426.793	477.646	549.911	553.973	395.224	399.253	369.623	308.781	314.848	463.372	408.024	546.643	453.608	313.233	374.768	341.896	483.61	717.67	847.678	495.711	601.004	647.077	539.939	485.104	375.847	483.386
2012-05-23	144	562.968	394.794	502.453	561.058	356.842	298.726	316.378	477.176	304.855	572.697	446.081	597.535	418.414	322.307	434.725	385.231	380.589	491.435	469.95	345.173	305.245	478.346	439.499	490.435	559.935	561.417	405.312	409.191	384.094	321.911	323.017	478.223	416.905	556.994	466.073	324.463	383.454	352.599	491.814	729.501	858.298	503.737	617.386	663.975	549.155	493.53	384.491	489.536
2012-05-24	145	574.07	403.411	513.638	575.822	368.542	305.322	326.963	485.713	314.022	583.435	456.758	608.697	426.474	337.39	446.241	394.767	389.048	502.819	477.211	355.645	313.201	484.184	453.154	502.758	571.191	569.514	416.637	422.391	398.404	336.461	329.808	491.001	428.067	569.332	478.3	334.238	393.286	364.94	501.082	743.379	869.258	511.533	632.247	679.207	559.168	504.327	393.995	495.428
2012-05-25	146	584.8	410.759	523.123	588.529	381.444	312.83	339.469	492.778	326.739	593.603	464.651	619.1	434.77	353.931	459.05	405.481	396.733	514.044	484.913	364.76	323.661	488.522	464.749	514.663	582.158	578.313	428.843	433.727	411.033	347.925	338.995	502.872	439.284	581.757	489.207	346.98	403.554	373.508	512.478	758.625	879.261	519.778	646.191	692.511	569.757	515.908	405.56	502.429
2012-05-26	147	596.594	418.022	534.147	600.552	394.778	320.012	351.778	499.462	342.137	606.228	473.808	627.516	443.028	369.657	472.813	414.903	404.136	524.764	492.708	374.357	335.393	494.67	473.933	525.799	593.491	587.753	438.837	441.997	423.487	358.416	348.145	515.21	453.288	593.921	500.111	360.789	417.333	384.092	525.275	774.558	888.479	528.347	660.219	700.754	580.714	527.298	414.764	509.842
2012-05-27	148	606.876	425.626	543.046	612.493	410.271	327.544	364.225	506.523	354.861	616.397	483.073	636.711	451.206	385.644	486.734	425.137	412.673	535.301	504.34	385.244	346.641	504.936	482.794	536.627	604.509	597.649	447.546	452.267	436.739	371.872	358.649	526.296	468.342	605.469	512.203	376.584	429.278	393.397	540.288	788.65	896.3	539.643	675.592	710.755	590.45	542.422	422.994	518.326
2012-05-28	149	616.81	433.717	553.058	622.831	426.135	336.47	378.089	513.677	365.196	625.818	492.57	645.954	460.568	401.651	501.089	435.218	422.491	546.762	516.696	395.815	356.923	517.975	492.4	549.45	615.649	609.931	452.732	465.383	451.896	383.999	370.924	538.789	482.998	616.264	525.741	393.525	441.045	400.44	556.997	801.018	904.118	550.392	691.563	720.197	598.723	557.753	432.565	527.339
2012-05-29	150	627.469	440.013	561.094	631.642	441.922	347.696	393.51	523.821	375.82	636.608	502.758	655.694	469.865	416.267	514.958	444.985	432.732	559.067	529.339	407.875	367.222	533.013	502.105	563.548	625.085	620.823	458.303	477.08	467.868	395.75	384.263	550.169	494.727	626.585	540.56	408.546	449.488	406.178	574.531	811.537	914.393	562.032	708.201	731.233	607.847	572.606	440.301	536.114
2012-05-30	151	637.772	447.798	569.19	641.684	456.704	358.38	410.12	534.566	385.942	647.167	514.817	670.836	477.734	430.661	528.324	452.751	442.169	573.111	541.017	419.249	377.704	546.592	512.028	577.556	634.664	627.212	465.644	483.193	483.481	410.986	396.25	561.766	507.014	635.819	553.68	422.346	458.334	412.726	590.089	821.903	924.39	574.482	724.341	742.714	616.737	587.889	451.98	545.081
2012-05-31	152	647.682	457.731	578.922	651.169	470.958	368.45	425.363	545.501	397.218	659.506	527.282	684.958	484.007	445.009	541.154	461.696	452.659	586.656	554.182	430.19	388.352	561.552	521.366	592.543	643.899	632.25	473.773	489.283	500.737	427.297	407.228	574.736	521.081	646.108	566.766	436.821	467.844	420.898	603.434	831.507	934.903	586.434	740.016	755.851	626.274	603.518	466.311	553.539
2012-06-01	153	658.304	469.415	590.804	661.693	484.812	377.855	438.859	556.768	407.25	672.929	539.342	697.611	491.014	458.017	550.922	471.031	462.995	599.579	566.293	439.911	398.001	578.157	530.575	607.403	654.227	637.794	483.8	498.206	518.016	446.992	417.996	589.028	536.709	658.126	580.038	451.299	479.248	428.569	615.135	839.688	947.898	595.335	756.315	767.445	637.765	618.875	478.478	564.742
2012-06-02	154	669.364	482.311	603.732	671.766	498.009	388.674	451.83	570.591	419.38	685.341	552.521	712.744	497.371	470.383	561.012	481.324	473.534	613.493	579.798	448.696	408.891	595.574	540.576	619.999	664.01	644.224	494.301	509.483	535.713	466.298	429.51	605.011	553.424	673.645	593.163	466.396	491.53	437.631	625.576	849.74	962.154	603.162	773.258	778.967	651.152	631.237	488.616	576.287
2012-06-03	155	683.059	496.014	616.209	681.454	511.097	400.945	465.495	585.578	431.709	698.668	567.068	729.096	504.468	484.089	574.559	492.849	483.336	626.948	594.935	457.863	420.495	612.888	549.871	632.83	675.845	651.887	505.049	522.081	551.755	483.302	442.871	619.73	572.385	686.635	606.452	482.484	503.363	447.302	637.813	860.465	976.054	612.406	791.486	790.404	664.094	643.774	498.826	588.815
2012-06-04	156	698.503	510.095	626.577	692.915	523	414.345	477.222	599.838	444.489	711.335	581.109	746.105	513.271	497.979	587.384	504.274	496.497	639.949	611.23	466.274	432.768	629.324	563.489	644.169	686.508	659.881	516.508	535.639	568.398	496.812	457.934	632.795	592.162	697.755	623.141	497.407	513.391	456.741	649.975	871.261	989.157	620.204	810.253	802.299	675.426	655.55	510.895	600.692
2012-06-05	157	715.326	524.797	638.633	704.761	536.205	428.196	490.474	612.158	456.152	725.543	595.784	763.459	524.138	512.083	599.787	516.646	512.612	651.571	627.486	474.939	447.789	644.456	579.708	655.975	697.691	668.911	527.2	546.42	585.738	510.911	474.912	645.616	612.223	709.318	641.077	513.969	522.327	468.434	662.738	883.468	1002.93	629.26	828.135	816.058	686.035	667.833	523.939	613.375
2012-06-06	158	734.273	539.038	652.309	716.967	549.961	442.176	503.763	621.978	465.732	741.344	612.393	781.323	535.357	527.244	614.587	530.265	527.772	661.955	641.634	483.486	464.097	659.369	597.919	668.247	709.038	678.178	539.269	556.187	603.504	526.389	491.159	658.495	630.52	719.36	656.023	529.228	533.236	480.268	675.024	892.808	1017.95	638.098	845.435	830.1	696.833	681.833	538.573	627.389
2012-06-07	159	752.814	549.391	665.607	729.589	562.743	455.255	518.702	631.85	477.188	759.399	629.372	798.599	548.158	543.308	628.575	543.701	540.384	674.609	655.019	494.478	480.368	672.89	614.501	681.846	719.677	690.119	552.914	565.807	621.383	541.364	507.721	671.831	642.711	730.563	670.525	540.176	543.321	493.332	691.176	902.896	1033.75	647.298	862.428	844.505	708.976	694.6	555.886	641.928
2012-06-08	160	772.591	558.851	675.988	743.961	576.107	462.022	535.057	642.765	488.419	775.154	644.552	815.107	560.958	558.62	642.49	556.323	552.852	685.016	667.11	506.525	498.315	687.324	625.893	697.339	729.534	704.238	565.954	577.616	636.347	555.306	523.607	685.851	656.688	743.259	684.382	550.424	553.449	505.061	709.248	913.372	1049.09	657.923	879.579	857.887	721.485	707.051	574.528	657.555
2012-06-09	161	788.817	569.493	685.517	757.435	590.698	468.417	552.077	656.043	500.733	789.48	660.038	830.292	575.007	574.436	655.314	570.401	565.491	695.307	678.777	520.994	516.108	699.033	637.401	712.91	739.349	719.858	577.269	588.693	648.479	566.362	540.368	701.234	668.111	757.532	696.447	560.341	564.3	516.258	727.849	923.5	1064.69	668.889	896.492	873.333	732.044	719.059	593.508	672.725
2012-06-10	162	801.645	580.283	695.461	772.556	605.102	476.234	569.139	670.304	511.148	801.221	674.935	844.336	587.893	589.154	669.659	585.651	580.179	705.259	690.573	535.896	533.366	711.515	648.881	727.133	748.509	736.19	589.744	604.519	660.064	578.535	558.731	714.65	676.231	770.644	706.29	571.515	576.678	527.153	745.845	934.962	1079.77	681.328	910.839	889.701	741.352	731.396	610.658	688.164
2012-06-11	163	812.681	592.295	705.775	788.146	619.77	484.696	583.789	684.306	520.727	813.762	688.687	859.137	599.863	603.689	687.287	600.609	595.854	716.051	702.861	552.612	550.718	723.727	661.712	737.752	758.224	750.41	603.593	621.974	672.004	588.935	577.04	726.872	685.904	781.958	715.045	582.557	590.011	538.011	759.986	947.158	1094.48	693.706	925.458	906.664	752.934	743.023	626.24	702.828
2012-06-12	164	824.762	604.176	716.174	803.202	632.958	493.723	597.22	697.067	530.687	829.036	702.558	872.838	610.58	618.271	702.686	614.324	611.861	727.454	716.036	569.52	564.761	733.799	674.458	750.21	768.557	764.637	616.295	638	681.909	600.977	592.186	738.16	697.554	795.267	725.046	591.744	602.863	550.115	772.206	960.871	1109.82	704.091	939.879	922.269	764.406	755.066	642.41	718.04
2012-06-13	165	838.479	617.219	730.027	818.485	644.31	503.4	609.68	710.938	542.26	845.097	717.132	886.721	621.347	631.877	719.174	627.352	628.81	738.046	731.326	586.734	578.685	745.863	687.211	765.827	784.858	779.017	629.884	656.327	693.23	613.746	604.656	748.123	707.787	810.322	737.093	602.406	615.499	559.642	786.66	976.428	1124.93	716.998	955.989	936.092	779.36	767.303	654.471	733.469
2012-06-14	166	853.675	631.268	742.921	834.128	657.513	513.468	621.826	726.38	553.815	860.229	731.521	900.867	636.074	645.657	738.884	640.906	645.055	748.484	747.176	603.851	591.75	757.659	699.374	777.504	801.043	790.981	643.963	675.702	704.806	625.168	618.571	757.965	714.668	824.754	749.873	612.72	628.446	570.125	801.916	990.804	1139.36	728.504	972.38	947.293	793.895	781.114	666.166	749.161
2012-06-15	167	869.375	646.878	754.803	850.442	671.192	524.073	632.626	742.105	565.972	873.733	744.03	915.467	652.819	659.729	755.857	654.915	662.137	760.247	763.749	621.878	605.041	767.37	711.92	787.748	817.006	803.507	656.347	694.974	716.298	637.746	634.393	771.098	722.934	837.773	762.57	622.371	643.452	580.059	815.201	1002.87	1153.67	740.288	989.961	959.414	804.646	793.933	677.498	764.603
2012-06-16	168	883.284	661.383	765.658	866.79	684.601	535.245	643.983	759.623	580.381	885.021	756.591	930.623	668.032	674.086	768.733	671.128	680.112	774.168	782.356	639.333	619.753	777.582	724.19	798.492	833.323	814.306	669.016	711.951	727.835	650.521	650.236	782.921	732.786	849.432	775.894	632.608	658.807	589.629	829.294	1016.74	1167.55	751.397	1007.14	971.071	814.502	806.629	690.723	777.026
2012-06-17	169	897.555	674.975	777.242	882.808	699.72	545.428	654.719	777.768	595.248	898.751	771.032	945.206	682.547	688.567	781.94	687.334	697.939	788.695	801.661	655.994	635.016	787.707	737.092	809.828	848.443	825.321	683.101	727.89	739.688	663.708	664.409	795.317	742.881	862.126	789.531	642.487	674.086	598.875	844.516	1033.08	1181.58	763.305	1022.98	984.859	824.047	818.818	703.837	790.341
2012-06-18	170	911.861	689.508	791.967	897.695	715.78	555.762	667.249	795.761	610.053	913.585	786.305	961.133	695.699	703.705	794.176	700.468	716.049	802.021	821.691	673.074	651.176	797.878	750.226	822.619	862.99	837.357	695.661	743.827	750.634	677.611	678.061	807.61	753.619	876.879	803.212	653.504	691.208	607.605	860.558	1050.75	1195.4	773.325	1037.64	996.683	832.443	831.785	715.797	802.182
2012-06-19	171	927.423	703.214	806.078	913.57	733.789	567.131	680.285	810.45	621.24	925.222	800.576	974.047	711.225	717.901	809.969	713.73	733.494	815.205	840.255	690.802	669.006	808.018	764.903	835.546	876.691	851.163	707.645	761.168	763.762	692.003	691.752	819.56	765.513	892.767	818.079	665.965	706.167	617.047	876.716	1066.91	1210.79	784.421	1052.92	1011.2	844.302	844.298	727.297	815.49
2012-06-20	172	942.139	716.401	817.341	928.682	753.703	579.102	693.578	823.88	632.927	937.442	814.511	986.917	725.745	730.046	823.799	727.706	749.861	828.874	857.265	708.112	688.928	817.977	776.492	848.459	890.441	866.202	718.293	777.422	776.386	707.713	705.186	830.308	777.304	909.946	834.447	678.806	718.412	627.536	893.535	1084.67	1226.75	795.838	1068.92	1024.59	856.971	857.928	737.849	827.984
2012-06-21	173	958.077	730.094	828.195	946.236	773.4	591.098	705.892	836.198	645.052	949.386	829.249	1000.24	739.492	743.888	835.821	741.731	764.465	842.963	873.062	724.398	708.294	829.564	787.722	862.573	905.292	883.874	729.679	792.647	789.677	723.934	717.323	841.325	789.085	926.528	850.33	693.379	733.721	640.804	909.956	1103.25	1243.43	807.738	1085.13	1037.23	868.43	873.405	747.739	840.858
2012-06-22	174	973.852	744.638	838.414	964.482	790.97	603.879	719.858	849.512	657.721	962.48	846.349	1012.66	755.081	758.919	848.921	755.736	779.521	855.618	886.739	741.306	727.205	839.871	800.042	877.842	920.016	903.077	743.006	807.893	804.12	741.054	729.915	852.716	800.915	937.719	863.072	707.75	747.498	653.544	926.45	1122.3	1258.83	821.716	1099.68	1049.17	882.081	884.802	756.786	854.837
2012-06-23	175	987.098	761.504	848.914	982.555	804.961	618.689	733.902	862.185	670.824	975.615	862.997	1026.54	769.074	772.502	860.259	771.172	794.737	869.492	902.449	758.443	743.762	851.873	810.769	894.41	934.328	921.02	756.565	823.291	818.879	756.896	742.582	866.783	812.607	949.969	874.593	722.294	760.734	664.594	942.83	1140.54	1273.47	835.429	1114.49	1060.44	893.883	898.931	769.531	867.584
2012-06-24	176	999.434	779.3	860.141	1000.67	817.893	634.925	749.828	873.757	684.563	988.628	879.848	1040.47	781.316	785.347	871.868	785.707	810.971	880.912	918.122	775.38	759.159	863.681	821.469	912.332	950.04	938.204	772.618	839.389	832.2	773.834	755.208	879.126	824.708	965.649	885.989	737.484	774.244	675.638	960.375	1156.43	1287.53	848.725	1129.4	1071.29	906.702	915.23	782.443	880.67
2012-06-25	177	1013.49	795.074	871.824	1018.94	832.389	650.979	763.727	884.648	698.139	1003.58	897.244	1056.17	792.899	799.221	885.952	800.45	825.763	893.741	931.351	792.395	774.964	876.899	833.61	930.499	965.24	953.352	791.336	855.568	844.919	790.034	767.812	892.21	837.54	981.107	897.515	751.943	790.744	686.13	978.451	1171.94	1301.51	861.053	1145.3	1083.52	919.096	933.442	796.998	892.698
2012-06-26	178	1028.3	809.285	883.531	1038.71	846.093	666.3	776.866	895.903	712.147	1019.97	914.948	1072.19	804.165	813.119	901.748	817.109	839.836	909.349	946.991	806.601	790.167	892.178	848.528	948.692	980.079	968.618	810.894	871.355	856.279	803.219	780.63	905.741	849.492	995.724	909.815	765.603	808.436	695.652	995.678	1189.5	1317.05	874.861	1162.89	1096.92	935.533	951.911	810.659	903.792
2012-06-27	179	1043.91	823.143	896.196	1057.93	858.679	679.516	788.523	908.565	727.375	1036.83	931.857	1087.75	815.388	826.695	917.353	830.467	853.023	924.445	960.679	820.884	805.423	908.765	865.815	967.286	993.556	982.828	830.366	884.672	868.603	817.004	792.443	919.845	862.156	1009.19	921.436	778.196	826.108	706.025	1013.52	1209.39	1334.53	888.898	1180.54	1109.6	952.303	969.682	823.194	918.597
2012-06-28	180	1059.4	836.131	912.079	1076.3	870.294	692.927	799.389	924.553	744.154	1053.16	945.479	1100.47	826.11	839.587	933.896	842.368	866.077	937.855	974.186	835.407	822.13	922.078	883.247	988.022	1005.68	994.906	848.092	897.856	880.319	830.156	803.375	934.704	875.052	1021.01	932.635	791.311	845.028	717.882	1030.78	1227.33	1352.98	901.839	1198.33	1123.88	969.237	986.24	836.77	933.803
2012-06-29	181	1075.05	849.922	928.105	1097.48	883.046	707.41	809.755	942.824	761.328	1067.84	956.805	1115.4	838.722	852.961	946.17	856.258	881.202	951.621	987.265	849.098	839.426	935.26	901.203	1006.1	1018.69	1007.04	864.018	911.866	893.202	844.493	815.257	952.71	887.007	1032.36	944.099	804.515	862.09	732.341	1048.85	1241.11	1368.34	913.363	1216.03	1138.5	987.63	1003.97	849.294	951.104
2012-06-30	182	1092.54	863.203	945.458	1118.56	895.201	720.958	821.738	961.079	779.78	1083.4	969.806	1130.93	850.981	868.026	957.919	868.894	897.142	965.155	1001.77	863.479	854.492	948.57	919.66	1022.99	1032.13	1019.19	880.815	923.924	906.951	856.335	828.092	967.458	898.183	1045.72	954.885	817.632	879.988	750.378	1066.29	1254.18	1383.47	925.587	1237.04	1154.08	1002.65	1019.38	861.86	972.073
2012-07-01	183	1107.17	876.84	962.418	1139.95	907.018	736.041	834.168	977.748	799.058	1099.57	982.154	1147.46	863.387	883.124	969.717	880.509	912.808	978.921	1018.1	878.939	868.203	964.218	936.987	1040.38	1045.48	1033.42	897.047	938.109	921.267	867.634	841.349	979.264	911.665	1058.56	965.162	830.564	899.701	766.111	1083.81	1266.52	1399.19	940.061	1258.77	1169.63	1017.19	1034.08	874.036	990.204
2012-07-02	184	1120.39	891.034	980.079	1161.29	920.018	750.229	848.659	994.065	817.276	1114.52	994.073	1166.48	875.194	899.398	980.989	891.428	927.894	992.479	1037.19	894.703	882.007	980.238	951.787	1058.69	1060.55	1049.18	913.202	951.058	934.533	879.391	854.722	993.169	924.823	1071.46	976.133	843.918	918.976	779.767	1101.08	1281.46	1413.78	955.743	1277.49	1185.15	1032.11	1046.37	885.58	1006.46
2012-07-03	185	1134.36	904.759	998.305	1181.79	934.122	763.279	865.111	1010.43	835.956	1129.16	1005.92	1184.45	885.052	917.118	993.264	902.88	943.715	1008.03	1054.95	910.705	894.921	997.282	965.098	1077.12	1073.92	1064.97	931.388	965.989	948.544	891.591	868.967	1006.68	939.118	1085.66	987.798	857.406	938.081	792.592	1117.04	1297.04	1427.38	972.833	1292.7	1200.17	1048.26	1061.22	897.671	1023.09
2012-07-04	186	1148.42	917.582	1014.82	1201.11	948.556	777.413	881.175	1027.83	854.748	1144.88	1019.64	1197.99	894.256	935.638	1004.55	913.548	958.233	1022.64	1072.23	925.244	907.748	1015.22	979.058	1095.5	1087.47	1081.36	948.779	982.373	962.932	904.169	883.52	1020.55	953.222	1099.51	1000.94	871.993	957.459	806.205	1133.4	1314.12	1440.49	990.934	1308.21	1216.28	1065.96	1074.43	910.989	1039.92
2012-07-05	187	1161.47	929.398	1031.32	1217.21	962.88	791.58	895.137	1044.24	874.008	1162.21	1032.44	1209.8	905.026	954.353	1016.2	923.836	973.325	1036.26	1086.96	940.859	921.916	1031.65	995.743	1115.23	1098.79	1096.79	963.882	1000.72	976.111	918.612	897.717	1034.47	966.47	1115.61	1014.25	888.426	974.847	819.759	1151.21	1331.78	1453.85	1009.76	1324.27	1230.68	1081.22	1087.23	925.096	1056.12
2012-07-06	188	1174.09	941.114	1048.02	1231.89	976.254	806.982	909.154	1059.97	891.389	1180.19	1045.98	1222.43	916.199	971.818	1027.05	934.398	988.685	1050.06	1102.36	955.561	936.605	1048.73	1012.52	1136.3	1110.42	1112.64	979.012	1017.78	987.665	933.309	912.029	1049.37	979.94	1132.91	1026.74	905.353	990.37	836.043	1169.01	1350.75	1467.54	1030.85	1339.81	1243.11	1096.44	1100.86	938.601	1071.82
2012-07-07	189	1188.65	953.625	1065.06	1247.45	989.251	823.391	923.218	1076.22	908.164	1197.86	1060.34	1235.13	927.209	986.804	1038.24	945.144	1004.04	1064.75	1117.38	969.663	954.488	1066.87	1029.81	1157.63	1123.18	1128.59	995.253	1034.01	999.503	947.754	926.592	1065.03	993.127	1150.48	1038.97	921.832	1005.64	853.698	1185.63	1371.02	1481.24	1052.81	1356.5	1254.79	1113.36	1118.6	950.815	1088.45
2012-07-08	190	1204.32	968.859	1082.32	1263.69	1002.3	840.221	937.726	1093.95	926.063	1216.98	1075.17	1248.47	939.112	999.782	1050.83	955.287	1019.9	1079.8	1130.84	984.306	973.728	1086.44	1044.09	1177.73	1138.03	1145.97	1011.26	1050.4	1010.63	961.751	941.223	1081.82	1007.83	1168.29	1053.71	935.259	1019.39	870.694	1201.36	1392.94	1494.04	1074.85	1373.52	1266.81	1129.81	1137.04	962.618	1106.27
2012-07-09	191	1221.85	984.727	1100.58	1278.84	1017.34	857.151	953.467	1110.05	944.906	1238.25	1090.43	1262.46	952.575	1012.11	1064.47	965.4	1035.4	1095.63	1143.63	997.219	993.977	1106.14	1058.71	1193.6	1152.89	1163.58	1025.17	1067.37	1022.82	975.262	955.922	1099.64	1023.43	1187.47	1069.83	949.49	1031.78	884.185	1216.29	1414.69	1509.09	1095.8	1391.25	1282.73	1146.31	1154.69	975.392	1123.55
2012-07-10	192	1239.73	1000.65	1118.63	1293.59	1033.91	874.591	969.663	1125.84	962.354	1259.1	1105.32	1274.5	967.383	1025.68	1077.26	976.092	1051.12	1111.77	1156.66	1009.59	1012.09	1124.67	1074.26	1208	1167.83	1181.28	1040.54	1085.51	1036.82	988.771	971.812	1116.56	1039.47	1208.98	1087.09	964.779	1043.97	896.734	1231.31	1433.55	1522.76	1113.01	1410.52	1298.14	1163.86	1170.53	989.428	1139.28
2012-07-11	193	1256.55	1019.76	1137.33	1307.82	1051.32	892.963	986.849	1140.24	977.46	1278.21	1119.49	1287.71	982.001	1038.94	1089.59	986.971	1065.43	1128.54	1168.33	1022.45	1026.2	1141.97	1088.14	1223.34	1182.47	1199.56	1057.67	1104.12	1051.42	1002.9	988.277	1134.74	1055.78	1230.47	1105.34	979.629	1055.9	909.665	1248.41	1451.1	1536.79	1129.53	1429.4	1310.16	1182.24	1185.61	1004.13	1155.86
2012-07-12	194	1272.31	1038.99	1154.96	1321.98	1067.61	911.881	1003.62	1157.29	992.939	1297.92	1133.79	1301.9	996.235	1051.01	1103.06	999.723	1079.74	1142.84	1180.43	1037	1040.13	1158.94	1103.41	1239.72	1196.33	1216.21	1074.43	1121.56	1065.26	1017.39	1003.15	1153.19	1073.67	1251.63	1123.16	996.115	1069.43	923.134	1265.29	1466.2	1551.38	1146.31	1446.82	1321.79	1202.24	1201.75	1019.11	1171.94
2012-07-13	195	1287.5	1055.85	1168.82	1337.12	1084.4	931.046	1020.68	1174.46	1009.23	1315.84	1148.49	1316.87	1010.27	1064.34	1118.65	1012.47	1094.86	1157.2	1192.48	1053.16	1055.45	1173.48	1118.49	1256.27	1209.63	1232.82	1091.06	1137.97	1078.12	1032.46	1015.98	1168.51	1093.53	1271.57	1139.82	1014.21	1082.09	936.047	1280.77	1481.19	1565.3	1163.13	1464.62	1332.61	1223.13	1219.99	1032.85	1188.22
2012-07-14	196	1302.97	1072.29	1183.06	1352.67	1099.95	951.504	1036.14	1191.35	1024.96	1330.87	1163.32	1331.87	1024.27	1079.2	1133.9	1026.06	1109.27	1172.43	1204.48	1067.8	1069.66	1186	1134.32	1272.97	1224.8	1250.86	1106.95	1151.41	1091.38	1047.45	1029.45	1183.08	1113.07	1289.36	1155.09	1032.43	1096.74	949.203	1296.27	1494.25	1579.75	1179.91	1481	1345	1245.45	1240.2	1048.26	1204.25
2012-07-15	197	1317.43	1087.31	1197.18	1367.34	1113.21	971.96	1052.37	1208.21	1039.45	1345.76	1179.42	1345.58	1038.81	1093.48	1150.08	1041.72	1122.38	1187.89	1217.41	1085.13	1081.35	1200.01	1150.34	1290.61	1238.31	1268.8	1124.09	1162.61	1103.74	1060.83	1042.61	1196.67	1132.62	1306.55	1169.81	1051.07	1112.25	962.83	1312.11	1506.99	1594.3	1195.31	1495.92	1358.5	1266.84	1259.79	1062.35	1219.97
2012-07-16	198	1333.01	1103.59	1210.02	1382.12	1125.16	991.325	1068.71	1225.02	1052.76	1360.84	1195.24	1360.08	1053.3	1110.47	1167.17	1057.23	1135.27	1202.55	1230.03	1103.59	1094.55	1212.74	1167.23	1309.38	1252.74	1285.02	1142.21	1175.94	1115.1	1073.08	1056.57	1210.04	1153.27	1323.41	1184.23	1065.47	1129.69	977.124	1328.21	1519.2	1610.21	1210.71	1510.91	1373.98	1284.88	1278.03	1075.54	1235.47
2012-07-17	199	1348.7	1119.13	1222.74	1397.41	1137.65	1010.52	1084.63	1241.56	1066.1	1376.65	1210.92	1374.35	1068.43	1126.06	1184.43	1071.03	1147.34	1219.26	1243.57	1122.78	1107.4	1224.51	1187.01	1327.33	1268.23	1300.83	1161.31	1188.65	1126.78	1086.91	1070.62	1224.13	1170.14	1338.52	1200.62	1080.12	1146.55	992.198	1344.4	1531.53	1625.3	1225.83	1525.62	1388.77	1300.75	1296.18	1088.33	1251.41
2012-07-18	200	1364.12	1134.01	1234.76	1413.75	1151.31	1029.16	1100.72	1257.53	1078.61	1393.97	1227.14	1388.1	1083.51	1141.61	1200.8	1084.71	1162.69	1236.61	1258.25	1138.53	1121.56	1237.46	1207.61	1343.69	1282.41	1315.87	1181.6	1202.07	1137.41	1100.82	1082.38	1237.67	1185.71	1355.19	1216.93	1095.44	1162.95	1006.01	1360.36	1544.24	1642	1240.74	1543.66	1404.08	1317.64	1313.29	1101.33	1268.26
2012-07-19	201	1380.33	1147.28	1248.12	1429.5	1166.57	1046.27	1117.49	1274.68	1093.27	1412.39	1242.7	1402.03	1098.97	1157.78	1218.06	1098.69	1181.53	1254.96	1272.42	1152.77	1136.95	1248.93	1227.77	1359.05	1297	1332.17	1200.38	1215.11	1148.81	1113.22	1095.76	1251.28	1201.34	1371.95	1233.65	1112.07	1176.09	1019.34	1376.26	1556.91	1658.81	1254.76	1561.22	1418.32	1334.37	1330.91	1113.62	1285.37
2012-07-20	202	1397.18	1160.98	1262.03	1444.73	1180.67	1063.48	1133.95	1293.19	1106.95	1430.34	1258.35	1416.3	1115	1175.04	1234.92	1114.36	1201.57	1273.17	1285.94	1168.8	1151.7	1260.99	1247.84	1374.73	1312.77	1349.97	1219.35	1228.75	1160.62	1125.36	1110.45	1265.77	1218.41	1384.31	1248.82	1126.98	1188.84	1032.38	1391.71	1571.29	1676.89	1270.03	1581.64	1432.13	1353.04	1348.22	1126.86	1303.61
2012-07-21	203	1414.94	1174.26	1276.03	1460.68	1194.74	1082.66	1150.53	1311.93	1121.23	1448.35	1272.5	1431.13	1131.1	1190.14	1249.95	1130.7	1222.29	1289.3	1300.19	1184.46	1164.07	1273.24	1268.35	1389.69	1328.01	1367.48	1236	1242.07	1172.96	1137.33	1124.79	1280.29	1236.45	1396.82	1262.9	1141.39	1203.16	1046.79	1407.93	1586.41	1693.82	1284.97	1602.66	1446.42	1372.03	1369.84	1140.95	1323.83
2012-07-22	204	1432.67	1188.57	1290.3	1480.05	1207.85	1102.15	1166.59	1331.51	1136.14	1467.09	1284.96	1445.86	1147.23	1205	1265.09	1146.93	1241.82	1304.6	1313.84	1202.09	1176.59	1287.28	1287.61	1405.01	1343.64	1384.29	1251.69	1254.75	1185.67	1148.94	1140.51	1294.55	1253.79	1412.49	1277.2	1155.15	1217.7	1062.66	1422.64	1602.38	1710.16	1300.21	1623.38	1460.05	1391.29	1389.44	1155.91	1342.65
2012-07-23	205	1449.46	1203.87	1304.5	1497.27	1220.39	1121.04	1182.2	1350.53	1150.67	1485.7	1298.24	1460.34	1162.02	1221.66	1280.41	1161.69	1259.32	1319.09	1327.73	1221.06	1190.22	1302.35	1306.38	1419.35	1359.51	1401.12	1268.27	1269.06	1197.96	1161.21	1155.13	1309.34	1270.49	1430.67	1291.11	1169.41	1232.36	1078.42	1439.54	1620.54	1724.23	1314.88	1640.94	1473.09	1411.87	1404.31	1172.06	1359.83
2012-07-24	206	1465.39	1220.16	1318.45	1513.37	1234.01	1139.02	1196.76	1366.8	1163.55	1503.89	1312.76	1474.92	1175.84	1240.55	1294.89	1176.29	1276.11	1333.84	1340.72	1240.48	1205.11	1319.67	1325.61	1433.36	1371.51	1417.67	1283.84	1284.1	1213.29	1173.08	1170.27	1326.26	1288.72	1449.25	1305.14	1183.37	1246.02	1093.82	1458.47	1639.07	1739.76	1329.22	1657.64	1487.3	1432.01	1420.39	1189	1377.08
2012-07-25	207	1481.04	1236.23	1330.84	1530.17	1247.44	1156.26	1212.25	1381.21	1175.73	1523.46	1328.05	1488.85	1188.11	1259.05	1310.19	1190.19	1292.3	1348.99	1355.06	1260.5	1221.03	1338.31	1344.45	1448.33	1383.57	1431.38	1300.5	1298.46	1228.5	1184.95	1187.34	1340.3	1306.71	1466.03	1319.79	1197.55	1260.38	1106.79	1475.96	1657.49	1757.02	1344.46	1676.33	1501.52	1453.28	1436.31	1205.95	1394.43
2012-07-26	208	1495.89	1252.96	1343.23	1548.9	1262.03	1173.13	1228.04	1395.71	1188.43	1543.13	1343.36	1502.25	1201.85	1273.53	1327.3	1203.45	1306.69	1364.7	1369.32	1278.35	1235.14	1356.79	1363.06	1463.98	1397.28	1445.18	1316.9	1311.02	1241.74	1197.09	1205.52	1354.14	1323.72	1484.18	1334.77	1213.33	1275	1118.96	1493	1676.19	1773.29	1360.59	1695.43	1514.6	1475.84	1452.84	1221.79	1411.68
2012-07-27	209	1510.4	1269.95	1357.19	1565.06	1276.5	1190.17	1242.72	1410.91	1202.3	1561.37	1358.42	1516.11	1214.66	1287.64	1344.53	1216.42	1320.75	1382.71	1384.3	1295.47	1249.04	1374.04	1379.18	1480.14	1410.92	1461.8	1333.37	1324.19	1258.36	1209.65	1224.39	1368.34	1339.78	1503.54	1349.01	1228.12	1289.85	1130.84	1509.03	1694.45	1789.72	1376.89	1712.82	1527.95	1498.5	1469.97	1238.18	1428.16
2012-07-28	210	1524.8	1287.22	1370.52	1580.12	1289.73	1207.59	1256.83	1425.26	1216.55	1579.67	1373.8	1528.93	1227.71	1301.9	1361.43	1228.83	1334.66	1401.9	1399.94	1315.35	1262.2	1391.73	1394.82	1499.25	1425.13	1480.04	1350.36	1338.47	1276.26	1223.41	1243.26	1382.69	1356.34	1521.38	1362.72	1243.89	1306.59	1143.56	1523.93	1709.97	1806.88	1393.6	1728.11	1540.66	1521.57	1488.69	1252.23	1444.71
2012-07-29	211	1539.68	1303.33	1384.4	1595.38	1302.31	1225.46	1271.88	1440.67	1231.88	1597.35	1389.3	1543.17	1240.37	1316.29	1375.84	1241.4	1347.76	1420.64	1416.97	1336.22	1277.53	1411.24	1412.82	1516.23	1439.28	1498.32	1364.45	1352.66	1293.37	1236.28	1262.67	1396.86	1374.29	1536.75	1378.03	1259.13	1325	1155.8	1537.19	1725.48	1824.44	1411.22	1744.74	1554.7	1544.7	1507.51	1264.95	1461.49
2012-07-30	212	1555.51	1318.11	1398.7	1610.27	1315.03	1243.55	1287.65	1457.9	1247.16	1614.65	1407.02	1558.04	1252.84	1330.17	1388.61	1254.7	1361.82	1436.47	1434.89	1357.32	1291.85	1429.08	1432.5	1533.22	1452.67	1517.08	1379.06	1367.07	1311.66	1250.34	1281.82	1411.93	1393	1553.34	1392.46	1275.15	1342.32	1167.52	1551.03	1742.45	1842.32	1429.78	1760.55	1569.59	1567.23	1527.75	1279.28	1476.87
2012-07-31	213	1571.03	1332.29	1413.54	1624.52	1328.16	1261.87	1301.15	1474.96	1262.88	1631.84	1426.57	1572.06	1265.82	1348.06	1402.54	1267.1	1374.93	1455.38	1452.15	1377.46	1307.46	1446.91	1450.55	1549.65	1465.59	1535.23	1392.36	1380.82	1330.99	1265.14	1300.65	1426.64	1412.3	1568.65	1409.2	1290.88	1357.2	1180.2	1564.8	1757.33	1860.92	1449.22	1776.98	1584.2	1590.02	1548.53	1293.46	1493.05
2012-08-01	214	1586.39	1348.19	1428.37	1638.95	1341.87	1279.78	1314.07	1491.25	1276.94	1648.53	1446.38	1586.5	1280.44	1367.03	1415.24	1278.78	1388.05	1474.7	1469.5	1398.86	1324.17	1465.33	1468.1	1566.36	1477.29	1551.13	1404.76	1396.78	1350.76	1280.34	1318	1439.53	1432.49	1586.42	1428.21	1305.67	1374.06	1193.25	1578.64	1770.62	1879.37	1469.06	1791.97	1598.23	1613.19	1568.68	1310.01	1507.57
2012-08-02	215	1602.06	1365.29	1445.06	1653.15	1354.63	1297.8	1326.78	1506.48	1291.46	1664.58	1465.3	1601.41	1294.09	1385.45	1428.12	1291.04	1402.24	1494.62	1487.63	1420.64	1342.32	1482.68	1485.51	1582.97	1490.75	1567.46	1416.89	1413.25	1370.74	1295.7	1335.14	1452.96	1452.07	1605.51	1445.1	1320.2	1388.72	1205.54	1592.06	1783.99	1897.92	1489.21	1809.78	1612.02	1633.94	1588.57	1325.69	1523.26
2012-08-03	216	1617.56	1382.35	1462.71	1667.88	1369.96	1314.08	1340.49	1522.22	1304.79	1680.36	1482.26	1614.93	1307.42	1404.36	1441.14	1304.19	1415.95	1514.69	1503.94	1440.57	1358.93	1501.09	1502.28	1601.22	1504.35	1585.65	1431.09	1429.06	1389.75	1309.95	1352.51	1465.88	1471.41	1620.28	1462.07	1334.5	1405.72	1218.28	1604.86	1797.91	1917.31	1509.26	1828.27	1627.34	1654.49	1608.25	1339.6	1540.4
2012-08-04	217	1634.07	1399.28	1479.58	1682.25	1384.75	1329.54	1353.77	1538.63	1317.71	1696.05	1497.27	1627.43	1320.14	1425.82	1455.57	1316.29	1431.05	1531.47	1520.45	1457.63	1375.36	1519.76	1516.66	1619.62	1517.8	1604.93	1442.85	1445.04	1406.14	1323.47	1370.87	1481.07	1491.78	1634.42	1479.4	1347.94	1425.08	1229.82	1617.17	1812.83	1938.37	1528.99	1846.07	1642.22	1673.93	1627.78	1354.1	1558.24
2012-08-05	218	1650.86	1417.48	1496.35	1696.78	1399.34	1344.36	1367.53	1555.87	1332.7	1712.32	1511.89	1642.12	1332.63	1445.83	1470.16	1329.25	1445.51	1546.28	1537.65	1474.55	1391.58	1536.72	1531.34	1634	1531.32	1625.11	1455.41	1459.74	1421.11	1336.55	1388.61	1498.15	1512.67	1649.12	1496.68	1360.43	1442.87	1241.95	1631.45	1826.1	1958.4	1547.27	1863.09	1658.14	1695.53	1646.44	1368.34	1575.26
2012-08-06	219	1667.19	1435.49	1514.24	1711.62	1413.89	1359.4	1380.57	1573.66	1348.08	1729.6	1527.07	1657.28	1345.01	1464.48	1484.2	1344.59	1458.16	1560.64	1555.25	1492.2	1408.8	1555.44	1547.79	1651.66	1545.09	1646.07	1469.25	1474.95	1436.45	1348.78	1403.86	1516.24	1533.25	1665.55	1513.51	1374.76	1457.99	1253.6	1646.96	1840.8	1973.78	1566.38	1883.06	1673.58	1717.6	1666.44	1383.33	1594.15
2012-08-07	220	1683.16	1452.62	1530.78	1727.01	1430.04	1373.86	1393.56	1591.54	1361.02	1746.38	1541.32	1670.76	1356.78	1483.98	1500.07	1358.01	1471.91	1575.27	1572.48	1512.03	1425.29	1573.18	1565.25	1670.11	1558.67	1667.95	1483.61	1487.58	1450.8	1361.55	1419.59	1535.14	1554.08	1682.86	1528.05	1388.5	1472.8	1265.1	1663.45	1855.11	1988.68	1585.89	1899.76	1688.06	1736.65	1685.09	1399.88	1612.57
2012-08-08	221	1698.96	1471.15	1546.92	1742.81	1444.47	1387.8	1406.36	1608.01	1373.91	1762.32	1556.28	1683.21	1369.47	1502.26	1515.38	1370.29	1485.21	1589.9	1590.54	1531.74	1441.32	1589.24	1584.39	1684.45	1572.79	1690.21	1499.44	1501.98	1465.39	1376.88	1434.15	1554.24	1575.08	1700.35	1543.51	1401.92	1489.22	1276.74	1679.5	1870.24	2002.98	1604.37	1915.12	1703.8	1755.32	1700.21	1417.58	1631.63
2012-08-09	222	1714.5	1489.3	1563.73	1759.15	1458.4	1404.74	1419.58	1623.71	1387.38	1778.88	1571.68	1698.56	1382.37	1518.34	1530.33	1382.79	1499.3	1605.19	1608.66	1549.11	1456.22	1603.21	1603.24	1698.55	1586.93	1712.99	1515.8	1516.36	1480.59	1391.85	1448.19	1570.89	1595.14	1717.9	1559.12	1415.87	1504.11	1289.39	1695.22	1885.05	2018.26	1621.7	1932.97	1718.67	1773.93	1715.16	1434.62	1650.83
2012-08-10	223	1730.78	1504.86	1580.43	1776.59	1472.59	1423.56	1433.73	1640.56	1401.7	1796.64	1585.69	1712.1	1394.11	1532.54	1545.95	1395.96	1512.31	1622.4	1626.44	1565.13	1471.07	1617.6	1619.85	1715.26	1601.8	1735.43	1533.38	1532.59	1495.93	1403.75	1462.15	1585.93	1611.32	1735.93	1575.92	1430.01	1518.72	1301.69	1712.46	1899.43	2032.87	1639.32	1956.29	1733.71	1793.16	1733.07	1451.09	1670.44
2012-08-11	224	1748.33	1518.68	1596.7	1793.67	1485.7	1441.58	1447.16	1658.45	1415.82	1815.73	1599.34	1725.46	1407.5	1547.33	1562.06	1409.09	1526.74	1639.1	1642.72	1581.38	1485.19	1632.38	1634.29	1730.76	1616.09	1758.1	1550.2	1548.04	1510.11	1416.61	1475.86	1602.23	1627.25	1753.59	1592.97	1445.17	1532.4	1313.95	1729.01	1917.05	2047.72	1656.7	1975.94	1746.68	1812.41	1752.3	1469.24	1690.08
2012-08-12	225	1764.97	1532.44	1614.19	1810.36	1499.15	1458.26	1460.61	1675.63	1431.66	1835.33	1612.83	1738.4	1422.24	1561.92	1578.1	1422.99	1541.47	1655.39	1657.87	1598.39	1499.81	1647.8	1648.11	1745.26	1629.33	1778.42	1566.22	1563.7	1524.54	1428.74	1488.79	1618.98	1644.1	1770.2	1608.98	1459.7	1546.46	1326.2	1744.28	1933.63	2064.92	1671.69	1992.74	1761.58	1830.7	1771.81	1488.5	1710.42
2012-08-13	226	1782.69	1547.18	1632.13	1828.11	1512.34	1476.2	1473.09	1691.99	1447.26	1854.84	1627.93	1752	1435.46	1575.94	1592.08	1436.12	1558.72	1670.76	1672.73	1615.7	1513.78	1661.97	1661.85	1760.7	1644.03	1794.51	1581.42	1579	1538.29	1441.94	1503.64	1636.46	1661.45	1783.89	1624.89	1473.76	1561.23	1338.32	1759.93	1948.83	2082.82	1686.63	2007.86	1775.98	1847.79	1791.68	1507.23	1730.61
2012-08-14	227	1799.73	1560.83	1648.78	1846.2	1527.15	1494.18	1486.32	1707.41	1461.85	1874.86	1641.45	1764.88	1447.52	1590.42	1605.2	1448.94	1574.78	1685.41	1686.94	1632.25	1528.12	1678.4	1678.79	1777.25	1659.51	1810.63	1596.89	1594.24	1552.29	1456.23	1519.55	1653.83	1676.68	1796.59	1639.35	1489.55	1575.54	1351.43	1775.26	1965.51	2101.88	1700.97	2023.06	1788.8	1861.36	1809.92	1524.4	1750.88
2012-08-15	228	1814.44	1573.93	1663.33	1864.86	1541.38	1512.59	1499.31	1724.03	1476.95	1894.07	1655.56	1777.62	1457.58	1603.32	1618.93	1462.01	1588.02	1699.76	1701.2	1649.82	1543.13	1694.82	1695.67	1794.37	1676.44	1827.97	1612.45	1608.42	1568.02	1472.4	1536.15	1671.5	1691.08	1811.73	1654.12	1507.16	1590.01	1365.37	1792.33	1982.62	2119.28	1715.82	2037.31	1804.59	1878.08	1827.14	1540.69	1770
2012-08-16	229	1830.67	1586.85	1678.77	1883.15	1555.57	1530.78	1511.18	1740.35	1490.84	1912.92	1669.85	1789.99	1470.67	1617.44	1631.95	1475.51	1600.45	1715.22	1713.62	1667.71	1556.4	1709.27	1711.16	1812.58	1693.84	1845.73	1627.71	1621.54	1585.33	1489.31	1553.66	1685.41	1705.12	1829.67	1669.39	1523	1605.03	1378.01	1807.58	2001.61	2136.89	1731.5	2051.72	1821.46	1894.06	1844.71	1557.89	1790.13
2012-08-17	230	1847.55	1600.53	1692.95	1899.88	1568.51	1548.65	1522.44	1756.13	1505.71	1931.01	1683.51	1801.93	1484.71	1631.28	1643.73	1489.64	1612.76	1731.38	1727.05	1684.85	1571.23	1723.74	1725.6	1830.27	1710.4	1862.13	1644.48	1636.25	1599.22	1506.81	1568.95	1699.18	1721.41	1844.39	1683.57	1538.74	1618.67	1390.8	1822.87	2019.48	2152.6	1745.82	2067.27	1835.01	1907.62	1864.17	1574.64	1809.72
2012-08-18	231	1865.11	1614.23	1706.53	1915.7	1580.59	1567.34	1535.91	1771.49	1520.66	1948.36	1696.42	1814.93	1498.64	1646.55	1659.04	1504.3	1626.13	1745.7	1739.69	1701.71	1584.26	1738.13	1739.06	1848.68	1724.83	1877.25	1662.22	1650.72	1613.14	1524.88	1584.07	1712.71	1735.55	1857.4	1698.03	1553.39	1632.51	1405.79	1837.34	2035.03	2166.93	1760.26	2082.27	1847.78	1922.93	1884.65	1591.41	1828.97
2012-08-19	232	1881.51	1629.5	1720.3	1930.45	1594.67	1585.53	1551.14	1788.14	1534.95	1965.64	1709.91	1827.26	1511.11	1660.69	1675.71	1520.21	1640.69	1759.55	1752.55	1718.41	1597.59	1753.6	1752.51	1863.73	1738.1	1892.63	1680.82	1664.85	1628.54	1541.71	1597.75	1726.46	1750.75	1872.24	1712.16	1568.1	1644.95	1420.89	1851.96	2050.76	2180.49	1776.06	2096.39	1860.66	1938.19	1905.24	1608.65	1848.59
2012-08-20	233	1897.27	1645.37	1733.88	1944.9	1608.89	1604.82	1564.76	1804.38	1549.74	1983.9	1723.3	1839.89	1525.5	1673.14	1690.27	1537.03	1655.87	1772.77	1765.35	1735.91	1613.97	1771.65	1767.16	1877.82	1751.43	1907.91	1698.89	1676.92	1643.64	1557.51	1611.34	1738.58	1763.3	1889.13	1728.18	1583.13	1658.31	1435.39	1868.4	2067.24	2193.75	1790.93	2110.12	1874.36	1953.47	1925.04	1626.19	1868.24
2012-08-21	234	1914.2	1660.41	1748.23	1960.88	1622.55	1623.93	1577.41	1819.33	1564.76	2002.68	1737.05	1852.94	1539.52	1685.93	1702.58	1552.54	1671.48	1787.4	1778.31	1751.51	1630.22	1791.41	1782.24	1890.08	1765.63	1925.85	1712.61	1688.5	1658.75	1571.94	1624.32	1751.38	1775.97	1906.58	1745.09	1598.69	1671.55	1448.96	1882.65	2086.93	2208.83	1805.77	2123.87	1888.49	1968.54	1945.05	1645.09	1887.19
2012-08-22	235	1933.27	1677.26	1762.23	1976.5	1635.68	1643.38	1588.78	1832.35	1578.41	2023.08	1751.58	1866.34	1553.37	1698.7	1713.2	1569.61	1687.04	1801.17	1792.87	1766.52	1646.51	1808.89	1797.52	1901.2	1780.65	1943.97	1725.9	1700.56	1675.29	1585.11	1637.31	1764.33	1789.71	1923.74	1762.39	1613.56	1683.14	1466.15	1897.17	2103.71	2224.4	1821.24	2137.94	1901.26	1984	1964.22	1663.91	1907.25
2012-08-23	236	1951.67	1693.22	1776.25	1990.75	1650.38	1663.19	1601.34	1844.01	1592.51	2042.67	1768.25	1879.61	1566.36	1711.72	1724.96	1587.32	1700.06	1816.51	1809.56	1781.23	1663.03	1823.15	1810.49	1912.69	1797.12	1960.21	1741.28	1712.8	1690.61	1597.62	1650.67	1776.56	1803.26	1941.3	1780.27	1627.92	1694.97	1484.4	1910.41	2118.51	2241.24	1838.51	2153.15	1913.33	1998.81	1983.81	1681.5	1926.52
2012-08-24	237	1969.52	1709.08	1790.9	2004.81	1665.15	1680.94	1612.65	1856.88	1606.58	2060.98	1783.69	1891.83	1579.72	1725.31	1738.35	1603.62	1711.85	1832.48	1828.42	1795.13	1679.27	1836.18	1824.26	1926.69	1812.11	1974.67	1758.09	1724.36	1704.25	1610.78	1662.93	1789.48	1817.09	1959.03	1798.35	1641.96	1706.75	1500.3	1922.83	2133.01	2254.99	1855.64	2167.32	1924.84	2014.97	2002.71	1700.6	1946.11
2012-08-25	238	1987.1	1725	1803.56	2019.81	1679.59	1698.01	1623.32	1869.41	1620.74	2080.08	1799.4	1903.84	1592.62	1739.06	1753.07	1618.98	1723.14	1848.15	1847.31	1809.74	1694.59	1849.21	1836.57	1938.84	1828.99	1989.2	1773.88	1737.27	1717.41	1624.36	1674.83	1803.43	1830.68	1975.71	1814.83	1657.09	1717.54	1514.15	1937.23	2145.6	2270.93	1871.44	2180.6	1936.54	2030.63	2019.29	1717.99	1968.33
2012-08-26	239	2003.44	1740.88	1816.65	2033.84	1693.03	1717.42	1635.57	1881.84	1634.72	2097.98	1816.63	1916.38	1605.41	1752.96	1767	1632.45	1736.1	1863.47	1866.22	1824.14	1709.76	1862.99	1850.27	1950.24	1846.38	2002.86	1790.26	1753.41	1729.38	1636.04	1686.64	1817.41	1843.74	1992.3	1827.59	1670.62	1727.54	1529.25	1951.11	2157.7	2285.5	1886.71	2195.33	1947.84	2046.99	2036.14	1733.68	1990.45
2012-08-27	240	2020.4	1757.63	1829	2048.22	1707.21	1737.47	1648.92	1894.34	1649.32	2111.81	1835.11	1931.35	1617.98	1767.44	1785.59	1644.1	1748.93	1878.42	1883.43	1837.56	1724.23	1878.03	1863.85	1963.21	1863.84	2018.46	1804.86	1768.7	1739.68	1646.55	1698.71	1828.52	1858.42	2008.29	1841.79	1684.67	1741.11	1543.61	1965.12	2168.95	2299.19	1902.1	2210.04	1959.12	2063.81	2049.89	1749.11	2011.43
2012-08-28	241	2036.64	1773.93	1842.36	2062.01	1720.99	1757.15	1662.08	1906.87	1662.49	2123.97	1852.05	1946.17	1630.52	1780.61	1803.81	1656.59	1762.43	1893.57	1901.48	1852.32	1738.22	1892.2	1877.23	1977.1	1879.75	2036.49	1821.97	1782.65	1750.8	1658.46	1712.33	1840.12	1871.47	2025.71	1857.47	1698.1	1754.64	1557.11	1980.93	2180.16	2315.84	1917.46	2227.74	1970.08	2077.83	2062.94	1765.43	2032.8
2012-08-29	242	2052.58	1792.86	1855.39	2075.1	1733.86	1776.1	1674.41	1918.81	1677.62	2134.14	1868.12	1961.81	1642.73	1792.32	1819.13	1667.85	1774.18	1908.15	1918.57	1865.27	1753.11	1906.56	1891.12	1991.22	1893.48	2054.68	1839.94	1796.02	1760.19	1671.06	1726.77	1852.09	1883.69	2039.9	1873.41	1713.64	1766.52	1569.58	1997.39	2192.49	2332.98	1932.06	2244.06	1980.79	2091.01	2074.69	1782.28	2052.25
2012-08-30	243	2066.92	1811.92	1869.1	2087.86	1747.96	1795.37	1686.36	1930.08	1691.79	2145.76	1882.47	1977.42	1654.86	1805.07	1831.1	1679.44	1786.04	1923.49	1936	1880.34	1767.76	1921.79	1904.65	2004.44	1907.23	2073.14	1858.4	1809.68	1770.45	1684.85	1739.05	1863.06	1896.77	2054.41	1888.53	1727.03	1777.77	1579.98	2010.61	2204.7	2350.63	1945.87	2258.33	1992.63	2104.94	2086.88	1798.09	2070.26
2012-08-31	244	2081.25	1831.21	1882.28	2100.47	1762.23	1813.56	1698.2	1940.85	1706.24	2157.38	1894.48	1993.78	1666.71	1817.23	1843.36	1690.89	1799.06	1937.4	1954.01	1894.93	1783.89	1934.85	1918.29	2018.52	1924.25	2091.85	1875.58	1826.53	1779.86	1698.32	1750.93	1875.51	1911.99	2069.78	1904.32	1742.95	1789.93	1592.23	2023.97	2217.27	2367.61	1961.96	2273.23	2004.32	2117.98	2100.03	1813.38	2087.93
2012-09-01	245	2094.75	1845.94	1897.49	2114.45	1777.27	1830.81	1710.32	1952.56	1722.14	2170.01	1906.54	2010.52	1678.26	1830.81	1855.16	1703.67	1812.84	1950.74	1971.17	1910.51	1800.4	1947.73	1929.5	2030.62	1942.1	2109.56	1887.73	1842.23	1789.74	1713.15	1762.45	1886.68	1925.3	2086.69	1918.37	1759.46	1800.65	1603.2	2039.97	2230.89	2381.85	1976.98	2285.68	2016.14	2130.92	2114.29	1827.54	2106.01
2012-09-02	246	2107.37	1859.72	1910.79	2130.44	1795.3	1846.73	1722.88	1965.88	1737.96	2183.72	1918.36	2025.04	1690.43	1845.23	1867.04	1717.4	1826.5	1964.07	1986.96	1924.97	1814.27	1962.12	1940.2	2044.64	1957.5	2126.99	1899.23	1858.18	1800.23	1728.78	1773.26	1899.59	1937.35	2105.53	1931.07	1773.4	1812.22	1616.55	2055.79	2243.52	2395.65	1993.41	2298.41	2028.47	2145.61	2128.22	1840.62	2125.38
2012-09-03	247	2121.69	1874.06	1922.17	2144.63	1812.17	1862.96	1736.39	1978.46	1753.71	2198.88	1930.18	2039.56	1703.94	1860.99	1879.61	1733.03	1841.16	1977.82	2003.77	1938.48	1827.61	1976.78	1950.74	2058.21	1972.32	2145.07	1911.35	1873.8	1811.25	1745.01	1788.07	1911.54	1949.4	2124.19	1945.33	1786.07	1823.64	1629.88	2070.08	2255.83	2408.62	2009.56	2313.14	2039.92	2160.31	2142.14	1853.47	2144.1
2012-09-04	248	2135.78	1887.5	1933.4	2158.37	1828.72	1877.87	1750.11	1990.25	1769.49	2213.83	1942.62	2053.84	1717.73	1873.98	1893.63	1748.7	1855.97	1992.78	2022.86	1951.02	1839.77	1989.95	1965.28	2071.39	1987.13	2162.23	1922.08	1887.51	1822.36	1758.2	1802.1	1923.81	1963.37	2139.81	1958.22	1799.36	1834.05	1642.63	2082.61	2267.89	2421.17	2025.83	2325.92	2050.02	2174.62	2156	1868.52	2160.02
2012-09-05	249	2149.34	1904.44	1943.66	2170.92	1844.52	1892.57	1763.11	2001.25	1784.95	2228.42	1954.48	2066.71	1731.37	1887.11	1908.55	1762.24	1871.21	2006.83	2042	1966.14	1852.04	2002.14	1978.59	2086.88	1999.97	2175.62	1930.9	1899.59	1833.09	1770.91	1814.84	1937.29	1974.9	2153.94	1967.78	1811.18	1845.56	1657.53	2094.76	2279.58	2434.19	2040.99	2336.13	2059.82	2189.16	2170.45	1879.8	2177.67
2012-09-06	250	2163.52	1923.05	1953.48	2182.82	1858.1	1909.21	1775.26	2013.49	1800.46	2244.22	1964.85	2080.96	1744.27	1900.4	1924.05	1775.05	1884.2	2021.12	2059.93	1980.95	1864.57	2013.65	1992.17	2100.95	2014.45	2190.19	1942.22	1914.22	1844.49	1785.59	1829.62	1950.85	1983.89	2165.78	1977.9	1820.96	1857.28	1672.37	2108.25	2293.02	2445.78	2051.2	2346.59	2071.65	2202.94	2185.35	1889.5	2192.93
2012-09-07	251	2176.39	1940.53	1963.45	2195.06	1873.16	1926.71	1787.85	2025.96	1816.66	2258.74	1975.42	2093.76	1756.07	1911.89	1939.32	1787.61	1898.31	2034.24	2078.2	1994.56	1875	2025.11	2005.26	2115.53	2028.73	2203.16	1956.67	1927.93	1856.11	1799.63	1844.09	1962.77	1993.93	2176.64	1988.31	1829.92	1867.12	1684.7	2121.04	2307.55	2458.05	2060.71	2356.19	2081.5	2215.28	2200.85	1899.22	2207.96
2012-09-08	252	2188.68	1955.28	1973.51	2209.27	1887.77	1944.22	1801.37	2040.91	1832.8	2274.62	1985.59	2106.12	1766.9	1923.31	1952.4	1800.21	1911.16	2045.83	2096.37	2008.13	1885.31	2037.81	2020.24	2131.14	2042.03	2213.29	1968.67	1939.48	1867.66	1812.56	1859.11	1976.68	2006.9	2188.83	1998.84	1840.05	1876.51	1697.57	2134.62	2320.78	2471.09	2071.32	2368.49	2091.84	2227.3	2215.93	1910.4	2223.14
2012-09-09	253	2200.85	1969.71	1984.84	2222.67	1902.78	1962.75	1813.85	2053.66	1847.39	2288.99	1996.54	2118.73	1777.63	1936.34	1963.81	1813.56	1922.48	2057.81	2113.69	2022.69	1899.84	2049.46	2032.34	2146.63	2055.76	2227.53	1981.93	1949.64	1878.42	1825.31	1873	1991.67	2020.05	2200.12	2009.42	1851.24	1885.06	1709.71	2147.25	2334.94	2484.07	2084.08	2380.54	2103.05	2240.86	2231.56	1920.57	2235.45
2012-09-10	254	2213.51	1983.19	1994.4	2233.57	1918.3	1978.73	1825.84	2066.13	1861.57	2305.11	2010.88	2130.53	1790.54	1948.49	1973.15	1824.96	1933.83	2070.99	2130.42	2038.44	1915.02	2061.28	2047.9	2157.17	2069.03	2244.68	1994.23	1959.05	1891.04	1836.73	1884.9	2005.62	2030.86	2212.71	2021.05	1863.01	1895.13	1721.31	2159.69	2348.38	2497.48	2097.17	2394.93	2114.51	2253.82	2246.32	1929	2248.04
2012-09-11	255	2226.12	1997.94	2005.15	2244.11	1932.29	1994.08	1838.61	2078.99	1874.55	2319.27	2023.37	2144.11	1803.21	1959.6	1984.51	1836.41	1947.65	2083.32	2145.94	2054.35	1928.19	2071.34	2059.84	2166.34	2081.39	2259.3	2005.6	1970.32	1903.39	1850.01	1897.83	2018.56	2044.02	2227.01	2031.8	1875.66	1905.02	1733.62	2173.01	2359.44	2510.16	2109.3	2407.97	2125.01	2266.26	2261.44	1936.64	2260.31
2012-09-12	256	2240.58	2013.55	2015.77	2255.31	1945.77	2009.44	1849.35	2090.05	1888.24	2333.9	2037.11	2157.57	1814.6	1971.21	1995.5	1846.64	1961.69	2096.24	2159.52	2071.9	1941.1	2081.66	2069.79	2177.21	2095.14	2272.85	2018.29	1981.14	1914.75	1861.47	1909.84	2031.44	2054.64	2239.84	2042.03	1885.99	1914.75	1745.17	2185.04	2369.83	2520.97	2119.66	2421.94	2135.37	2278.09	2276.76	1947.41	2274.85
2012-09-13	257	2253.81	2030.51	2025.91	2266.61	1958.54	2022.61	1859.94	2100.41	1900.66	2348.65	2051.16	2169.54	1825.05	1982.47	2003.92	1858.01	1976.51	2109.74	2170.64	2089.83	1953.22	2091.09	2079.31	2184.97	2107.76	2284.71	2031.9	1989.46	1924.22	1873.61	1922.01	2044.12	2065.93	2252.4	2053.12	1897.1	1922.91	1758.72	2196.13	2380.43	2533.54	2128.75	2433.56	2144.02	2291.81	2291.68	1958.41	2286.64
2012-09-14	258	2267.57	2047.06	2035.65	2276.61	1971.23	2034.55	1870.07	2110.41	1913.79	2360.3	2064.88	2182.74	1835.36	1994.69	2014.56	1869.83	1988.4	2124.51	2180.98	2107.11	1964.75	2098.4	2088.71	2196.79	2121.53	2296.49	2045.33	1998.37	1935.96	1883.7	1933.85	2055.58	2078.93	2264.77	2063	1909.15	1930.11	1769.39	2207.52	2392.21	2545.18	2140.74	2445.38	2152.7	2305.92	2305.7	1967.58	2297.48
2012-09-15	259	2281.89	2061.43	2044.6	2286.25	1982.97	2046.24	1880.94	2121.29	1927.16	2372.01	2078.69	2196.21	1843.98	2007.77	2028.95	1881.55	2000.43	2139.39	2191.23	2124.41	1976.17	2105.15	2098.67	2208.2	2135.77	2309.18	2058.61	2008.32	1946.72	1891.95	1946.06	2066.58	2091.99	2276.66	2074.17	1920.35	1939.78	1781.52	2217.97	2404.07	2556.84	2154.82	2457.66	2160.72	2318.41	2319.28	1976.44	2308.61
2012-09-16	260	2295.69	2076.08	2053.34	2297.36	1994.53	2057.92	1891.25	2131.56	1939.82	2383.77	2093.04	2212.71	1854.66	2022.3	2042.78	1893.87	2011.53	2153.94	2201.2	2141.31	1990.99	2112.95	2106.57	2221.02	2148.84	2321.31	2068.88	2016.11	1957.89	1899	1956.2	2076.74	2105.31	2290.77	2085.24	1931.01	1948.75	1792.4	2231.4	2414.28	2568.36	2167.35	2470.8	2167.42	2330.3	2330.89	1985.53	2323.19
2012-09-17	261	2308.03	2087.73	2063.96	2308.77	2005.92	2070.13	1901.21	2141.75	1951.59	2393.43	2107.38	2230	1864.76	2036.31	2054.04	1908.59	2023.67	2168.6	2211.87	2154.98	2003.47	2120.58	2115.35	2233.52	2162.94	2334.78	2079.89	2023.24	1969.44	1908.98	1966.58	2084.55	2117.13	2302.61	2096.43	1941.47	1957.43	1800.26	2242.01	2427.32	2579.09	2179.54	2482.66	2175.03	2342.77	2342.5	1994.28	2337.79
2012-09-18	262	2320.53	2098.45	2073.87	2321.46	2016.13	2081.86	1910.38	2151.03	1961.68	2404.27	2121.94	2244.16	1873.27	2049.42	2064	1922.57	2033.16	2183.76	2223.45	2165.59	2016.11	2131.14	2126.62	2243.67	2176.36	2350.88	2092.01	2029.38	1980.08	1921.44	1979.09	2092.51	2130.25	2315.58	2107.82	1951.49	1965.83	1811.19	2255.09	2440.73	2590.14	2192.51	2493.05	2182.63	2353.97	2352.79	2003.24	2349.41
2012-09-19	263	2331.77	2108.33	2082.46	2333.21	2025.68	2093.44	1919.53	2159.39	1972.49	2416.46	2136.65	2257.29	1882.21	2061.27	2073.58	1935.22	2041.46	2197.12	2234.9	2175.4	2029.69	2142.83	2136.7	2254.21	2186.97	2365.01	2103.33	2038.76	1988.68	1933.56	1990.53	2100.9	2145.27	2329.69	2116.02	1962.89	1973.47	1821.55	2268.42	2458.12	2601.33	2205.4	2503	2189.36	2364.87	2363.7	2011.69	2358.24
2012-09-20	264	2343.14	2117.23	2089.88	2343.88	2034.09	2104.79	1931.23	2167.61	1983.07	2428.25	2151.57	2268.57	1891.3	2071.36	2083.09	1946.01	2055.22	2210.05	2246.15	2185.08	2041.15	2155.36	2146.82	2267.14	2198.11	2378.17	2113.66	2049.03	1994.77	1943.16	2002.74	2111.14	2160.59	2342.79	2126.67	1975.58	1984.39	1831.39	2282.22	2472.96	2611.15	2218.4	2514.99	2196.49	2376.6	2374.46	2020.88	2366.02
2012-09-21	265	2354.12	2125.1	2096.48	2354.86	2043.93	2117.4	1941.72	2176.45	1995.98	2441.38	2166.34	2280.43	1901.18	2083.19	2090.2	1958.36	2068.64	2221.34	2258.99	2196.03	2052.65	2167.49	2158.15	2278.43	2208.04	2391.64	2124.31	2058.91	2004.21	1954.08	2015.73	2123.42	2176.89	2354.86	2138.18	1986.26	1996.03	1839.45	2295.61	2487.64	2619.23	2230.27	2526.98	2207.45	2387.19	2384.59	2027.76	2374.19
2012-09-22	266	2364.29	2135.21	2104.21	2367.62	2053.34	2129.2	1953.79	2184.5	2007.59	2454.88	2180.2	2292.69	1910.56	2095.54	2097.81	1972.24	2078.92	2231.93	2270.77	2208.35	2061.32	2180.01	2169.49	2289.77	2219.08	2403.52	2134.85	2069.96	2012.27	1962.52	2029.5	2135.13	2190.03	2366.01	2149.76	1996.22	2006.34	1851.39	2308.29	2504.35	2628.08	2242.56	2540.36	2220.25	2399.59	2394.26	2035.58	2384.95
2012-09-23	267	2373.99	2145.79	2110.84	2380.32	2061.85	2140.32	1965.81	2193.12	2019.27	2466.95	2193.86	2304.08	1920.8	2108.74	2106.74	1985.5	2089.14	2243.51	2281.24	2220.57	2069.13	2192.31	2178.72	2302.27	2229.34	2417.2	2145.68	2080.35	2020.37	1970.03	2040.84	2147.71	2198.94	2377.24	2158.59	2003.91	2014.28	1863.22	2319.95	2520.14	2638	2254.41	2554.27	2231.95	2411.18	2407.21	2043.5	2396
2012-09-24	268	2383.98	2157.48	2120.18	2393.02	2071.53	2152.4	1977.29	2198.83	2029.74	2476.86	2206.09	2315.66	1928.39	2122.24	2118.03	1998.35	2098.48	2255.34	2291.15	2233.35	2077.01	2205.05	2187.25	2313.31	2240.28	2429.86	2156.15	2088.44	2029.58	1977.27	2052.85	2159.28	2208.48	2389.03	2168.5	2011.28	2022.18	1873.55	2330.74	2535.06	2647.06	2266.76	2568.49	2240.9	2423.21	2418.49	2051.66	2406.48
2012-09-25	269	2393.38	2170.34	2131.38	2405.2	2083.07	2164.58	1988.51	2204.78	2040.77	2485.77	2217.89	2325.78	1938.74	2135.11	2129.31	2011.61	2108.23	2265.68	2299.3	2246.86	2083.42	2215.52	2196.63	2321.91	2250.89	2443.76	2164.8	2096.2	2040.35	1985.58	2064.98	2171.56	2220.62	2398.67	2177.71	2019.66	2028.82	1884.04	2341.84	2548.25	2656.07	2280.35	2580.91	2250.71	2434.03	2431.45	2059.43	2417.17
2012-09-26	270	2404.91	2183.03	2141.65	2417.21	2092.84	2176.75	2000.26	2210.18	2050.1	2494.7	2226.9	2337.12	1949.3	2144.61	2140.27	2026.65	2116.45	2277.65	2305.97	2259.56	2089.8	2225.72	2205.87	2327.52	2259.02	2457.23	2173.84	2103.6	2050.17	1993.46	2076.43	2184.22	2234.92	2410.15	2187.6	2026.32	2034.86	1893.74	2352.75	2560.35	2663.44	2292.7	2593.04	2260.77	2445.58	2443.16	2066.9	2428.98
2012-09-27	271	2415.56	2195.86	2152.15	2429.94	2100.78	2186.87	2012.9	2216.97	2060.06	2505.36	2234.67	2346.88	1960.35	2153.57	2151.71	2041.28	2125.59	2290.21	2315.32	2270.24	2095.94	2235.09	2213.25	2332.81	2266.73	2468.19	2182.06	2110.77	2059.85	2005.17	2085.75	2198.55	2249.05	2422.91	2196.95	2035.48	2040.11	1901.57	2364.8	2571.75	2668.76	2303.66	2604.55	2270.69	2455.85	2453.26	2074.05	2438.08
2012-09-28	272	2426.42	2207.67	2161.7	2442.06	2107.67	2196.73	2025.36	2225.7	2068.5	2513.63	2242.41	2359.05	1969.34	2163.3	2162.99	2054.22	2131.1	2303.21	2326.46	2278.58	2102.85	2244.26	2219.23	2340.82	2277.71	2480.56	2192.53	2117.87	2066.99	2014.58	2095.43	2212.25	2260.49	2433.81	2206.24	2045.76	2048	1909.38	2377.41	2582.8	2677.16	2312.06	2615.58	2278.61	2464.85	2461.1	2085.28	2446.86
2012-09-29	273	2437.43	2219.87	2170.55	2454.68	2113.48	2206.19	2038.13	2232.83	2079.36	2522.69	2248.51	2372.97	1979.73	2171.6	2174.9	2066.74	2136.96	2315.07	2337.39	2288.68	2111.32	2255.09	2224.51	2350.9	2287.63	2490.65	2201.42	2128.49	2074.02	2022.86	2106.16	2225.28	2272.19	2440.87	2214.72	2052.75	2059.94	1917.44	2388.59	2592.3	2688.84	2320.76	2624.09	2285.93	2474.56	2467.84	2094.24	2455.9
2012-09-30	274	2447.33	2231.73	2179.58	2466.51	2119.22	2218.11	2050.62	2238.83	2092.02	2534.02	2254.85	2385.5	1990.41	2180.83	2184.41	2078.61	2146.37	2327.2	2348.27	2297	2120.74	2265.31	2229.61	2360.35	2295.58	2500.88	2208.61	2139.73	2081.43	2028.46	2117.52	2236.42	2284.6	2446.25	2224.21	2062.01	2068.56	1925.71	2398.24	2602.67	2700.33	2333.27	2633.88	2292.37	2482.94	2473.4	2105.71	2467.57
[truncated: 92 more rows]
[truncated: 13 more columns]

## Sheet: T0=1.5
Day		1950	1951	1952	1953	1954	1955	1956	1957	1958	1959	1960	1961	1962	1963	1964	1965	1966	1967	1968	1969	1970	1971	1972	1973	1974	1975	1976	1977	1978	1979	1980	1981	1982	1983	1984	1985	1986	1987	1988	1989	1990	1991	1992	1993	1994	1995	1996	1997
[truncated: 366 more rows]
[truncated: 13 more columns]

[truncated: 17 more sheets: T0=2, T0=2.5, T0=3, T0=3.5, T0=4, T0=4.5, T0=5, T0=5.5, T0=6, T0=6.5, T0=7, T0=7.5, T0=8, T0=8.5, T0=9, T0=9.5, T0=10]
