# Supplementary material for: Climate-Driven Phenological Change: Developing Robust Spatiotemporal Modeling and Projection Capability
Source: PLoS One. 2015 Nov 6;10(11):e0141207. doi: 10.1371/journal.pone.0141207 (PMC4636262; doi:10.1371/journal.pone.0141207)
Supplement: S1 Dataset — (ZIP) [file pone.0141207.s005.zip › S1_Dataset/CumDD_Sörmland.xlsx]

## Sheet: T0=0
Day		1950	1951	1952	1953	1954	1955	1956	1957	1958	1959	1960	1961	1962	1963	1964	1965	1966	1967	1968	1969	1970	1971	1972	1973	1974	1975	1976	1977	1978	1979	1980	1981	1982	1983	1984	1985	1986	1987	1988	1989	1990	1991	1992	1993	1994	1995	1996	1997
2012-01-01	1	0.145923	0	3.6826	0	0.130787	0	0	0	0	1.30854	3.94729	0.236116	0.799663	0	3.40441	1.84329	0	1.43995	0	0	0	0	0	0.436178	0.590169	0.121758	0.604189	0.225127	0.984374	0	0.116562	1.71482	0	3.34846	4.89529	0	0	0	3.04889	0.449891	0	0.0966252	3.05742	0.289963	0.026123	0.990362	0	0
2012-01-02	2	1.10611	0	4.83203	0	1.44974	0.112725	0	0	0	2.37956	8.22863	0.640564	0.801783	0	4.15996	2.63683	0	2.22856	0	0	0	0	0	0.902603	1.28636	1.73714	0.604189	0.75665	4.08497	0	0.116562	1.73094	0	5.96138	7.24737	0	0	0	7.43701	2.33779	0	1.32387	7.8478	0.444796	0.026123	1.0439	0	0
2012-01-03	3	1.37559	0.0311843	4.91486	0	3.41884	0.14566	0.826998	0	0	3.73593	11.0902	1.59549	0.809922	0	5.22123	2.63683	0	2.61816	0	0	0	0	0.0193939	3.12648	1.40777	6.66742	0.610448	1.25645	4.54468	0	0.116562	1.73094	0.00484424	6.3601	8.84557	0	0	0	12.1102	6.44705	0	4.30632	15.2888	0.444796	0.026123	1.0439	0	0
2012-01-04	4	1.37559	0.146974	4.91486	0	3.41884	0.14566	2.78212	0.393652	0	4.20286	12.6023	2.52721	0.932255	0	7.0389	2.77129	0	2.6699	0	0.0493417	0	0.311031	0.0315838	3.87119	1.91456	9.78737	0.610448	1.69819	4.54468	0	0.116562	1.73094	0.00484424	8.64277	9.6683	0	0	0	15.4356	9.3372	0.0373169	5.61948	19.8962	0.465313	0.0568715	1.0439	0	0
2012-01-05	5	1.37559	0.146974	4.91486	0	3.41884	0.162342	3.68999	3.4634	0	4.20286	15.4924	3.28461	2.12679	0	7.97748	3.05929	0	2.6699	0	0.110914	0	0.522077	0.0633467	8.52315	2.75049	12.864	0.610448	2.05504	4.54468	0	0.138125	1.73094	0.00484424	10.7681	9.6683	0	0	0	17.0879	12.6912	0.0439754	8.33013	20.5971	0.503668	0.434293	1.0439	0	0.000832604
2012-01-06	6	1.37559	0.175434	5.60694	0	3.66067	0.162342	5.67195	6.24142	0	4.20286	17.8505	3.62651	3.9068	0	7.97748	3.05929	0	2.6699	0	0.110914	0	0.522077	0.0633467	13.4894	3.8711	16.8488	0.610448	2.61799	4.9414	0	0.138806	1.73094	0.00484424	16.012	10.1274	0	0	0	17.5761	13.8515	0.14423	10.9537	20.6715	2.54596	1.48513	1.08243	0	0.000832604
2012-01-07	7	1.37559	0.175434	10.3926	0	3.67767	0.394679	7.85961	7.28035	0	4.20286	18.1995	3.8186	4.01447	0	7.97748	3.05929	0	2.6699	0	0.110914	0	0.594577	0.0633467	15.1039	4.5298	16.8766	1.02443	3.2841	7.02892	0.357831	0.140925	1.73094	0.00484424	21.2745	10.8069	0	0	0	18.1052	14.2311	0.908022	12.9094	22.6351	4.15378	2.9126	1.08591	0.167275	0.000832604
2012-01-08	8	1.37559	0.175434	13.7287	0	3.67767	0.480603	8.28125	10.9065	0	4.20286	18.1995	3.82701	5.38886	0	7.97748	3.21852	0	2.6699	0	0.110914	0	3.38056	0.0633467	16.7629	4.62596	16.8766	4.98307	3.2841	10.191	1.2704	0.141758	1.74442	0.00484424	24.1711	11.3598	0	0	0	18.1052	15.4401	3.1555	14.5482	27.2318	5.26614	4.79796	1.08591	0.310897	0.000832604
2012-01-09	9	1.37559	0.175434	17.6636	0.0808506	3.90226	0.497838	8.28125	17.6504	0	4.20286	18.1995	3.82701	7.6033	0	7.98424	3.2242	0	2.6699	0	0.110914	0	7.38977	0.0633467	17.6942	4.73619	17.6667	7.03215	3.2841	11.5896	1.63129	0.141758	3.89791	0.00484424	26.5815	11.3598	0	0	0	18.1052	19.7088	5.55417	16.7169	28.618	7.63055	5.08165	1.58926	0.708571	0.000832604
2012-01-10	10	1.37559	0.175434	19.2632	0.0808506	3.90226	0.546438	8.28539	20.2999	0	4.22721	18.1995	4.12694	9.5601	0	8.05298	3.2242	0	2.67797	0	0.110914	0	12.6631	0.0633467	22.2747	5.08702	20.2357	7.07176	3.32938	13.0453	1.63129	0.148858	4.6722	0.00484424	29.561	11.3598	0	0	0	19.7897	23.9714	8.69988	18.8845	29.1372	11.2031	5.09838	2.37189	1.37152	0.000832604
2012-01-11	11	1.37559	0.182812	19.907	0.0808506	3.90226	0.928529	8.31952	21.4727	0.0646141	4.28806	18.1995	4.23209	11.4729	0	8.11916	3.43293	0	2.68342	0	0.110914	0	17.1074	0.0633467	24.7222	5.08702	20.4716	7.21875	3.63096	13.4518	1.63129	0.148858	4.6722	0.00484424	33.191	11.9483	0	0	0	22.0958	24.8234	13.0738	20.0992	33.6899	15.0737	5.10748	2.62907	1.76602	0.000832604
2012-01-12	12	1.37559	0.686529	20.1289	0.0808506	3.90226	0.928529	9.08128	21.4737	0.571919	4.28806	18.1995	4.23209	14.927	0	8.26122	5.74205	0	2.68342	0	0.110914	0.000920967	18.1369	0.0633467	25.164	5.08702	21.516	7.22367	3.83908	13.4592	1.63159	0.148858	5.34533	0.00484424	39.9086	14.5484	0	0.305505	0	23.0875	27.0707	15.2193	20.5151	37.3743	16.7867	5.68681	2.62907	2.13953	0.000832604
2012-01-13	13	1.67234	1.3534	20.1289	1.48369	4.42882	0.928529	10.1515	21.4737	1.15346	4.28806	18.1995	4.77295	16.7059	0	8.37314	8.43171	0	3.01888	0	0.110914	0.00260436	18.2553	0.0633467	25.3827	5.48232	26.0774	7.22405	4.43302	13.4853	1.68045	0.624353	5.56913	0.00484424	45.521	16.5585	0	0.980256	0	24.7306	30.8491	18.5473	20.5151	37.6308	20.1984	8.90567	2.62907	3.09784	1.89159
2012-01-14	14	3.05236	2.31977	20.3391	4.23393	6.20482	0.928529	10.3715	21.4737	1.71612	4.28806	18.1995	5.02777	17.1178	0	8.37314	11.436	0	3.44054	0	0.170288	0.00260436	18.2936	0.0633467	25.6242	6.79415	30.7161	7.22405	4.59055	14.2412	1.68431	2.14467	5.57996	0.471015	47.3327	18.3597	0	1.1746	0	25.8347	33.3754	19.1285	20.5151	41.0503	22.4815	12.3904	3.4724	4.40769	5.38346
2012-01-15	15	3.47329	3.05752	21.6291	6.12144	8.29529	0.928529	10.3791	21.4737	2.14662	4.28806	18.1995	7.00652	17.1269	0	8.37314	14.2018	0	3.44054	0.00238059	0.474769	0.00260436	18.2936	0.0633467	26.5095	9.12949	36.4638	7.22405	4.84161	14.693	1.68431	2.38551	5.8066	0.895852	47.3339	18.4835	0	1.22487	0	28.0614	39.8176	21.59	20.5482	46.0764	25.0104	13.5412	4.87989	4.887	9.00387
2012-01-16	16	4.00811	3.26638	24.3872	7.68436	9.8552	0.928756	10.3791	22.0119	3.9057	4.28806	18.1995	7.65523	17.7411	0	8.38397	16.4693	0	3.76256	0.00238059	1.29205	0.00260436	18.3999	0.0633467	26.8733	11.5304	42.4053	7.22405	4.96777	15.393	1.68431	2.38551	5.8066	0.895852	47.3355	18.6302	0	1.22487	0	29.1483	46.3278	25.4665	20.5698	49.3915	29.2832	13.5489	5.97836	4.90684	11.1261
2012-01-17	17	4.00811	3.26645	24.7789	8.98892	10.2724	0.928756	10.635	22.7649	5.73637	4.28806	18.1995	7.66326	20.6707	0	8.74611	18.5901	0	4.95775	0.00238059	2.81181	0.00260436	18.3999	0.0633467	27.1612	11.8345	46.6817	7.22405	4.97883	15.829	1.68431	2.48187	5.8066	0.902796	47.3355	19.0609	0	1.22487	0	29.2755	52.0532	28.9537	20.5711	50.7985	34.7116	13.5489	8.63681	5.0472	11.2967
2012-01-18	18	4.00811	3.97062	25.1797	11.9221	10.2724	0.928756	11.1604	22.8392	5.91452	4.30093	18.1995	7.67717	24.7784	0	8.74611	21.092	0	6.06007	0.00238059	3.29179	0.00260436	19.7902	0.0633467	27.301	12.447	48.8992	7.25854	4.98293	16.4073	1.68431	2.51358	5.8066	0.902796	47.9154	19.4345	0	1.22487	0	29.9343	53.8406	32.1897	20.9553	50.8827	39.7056	13.5489	10.665	5.05293	11.556
2012-01-19	19	4.00811	5.68354	25.557	12.2696	10.4082	0.928756	11.2202	22.937	6.18851	4.30093	18.1995	7.67717	27.1299	0.386933	8.74611	22.6124	0	7.44586	0.00253417	3.29179	0.00260436	21.1696	0.0633467	27.3845	15.593	50.2892	8.46083	4.98293	17.0685	1.68431	2.51381	5.8066	0.902796	47.9197	19.4345	0	1.22487	0	31.5451	56.902	32.7039	22.0301	50.8827	41.8836	13.7134	11.7261	5.05293	13.3898
2012-01-20	20	4.15162	6.16646	25.5923	12.926	10.8364	0.928756	11.2202	24.3076	6.18851	4.30093	18.1995	7.67717	27.7591	0.386933	9.17699	23.3742	0	8.00803	0.845746	3.29179	0.00260436	22.8637	0.352836	27.3845	16.3247	50.9566	11.2622	4.98293	17.6767	1.68431	2.62056	5.8066	0.902796	47.9197	19.4345	0	1.22487	0	33.086	62.5655	35.4295	23.3295	50.8827	43.5401	14.8966	12.1124	5.05293	13.7265
2012-01-21	21	5.7099	6.16646	25.5923	13.982	10.8364	0.928756	11.9312	30.0119	6.18851	4.87735	18.1995	7.67717	27.934	0.386933	12.3653	23.7319	0	8.00803	2.72624	3.29179	0.00260436	24.8514	0.676156	27.9085	17.2743	53.1655	12.5586	4.98293	17.7564	1.68431	2.67918	5.8066	0.902796	50.4388	19.4345	0	1.88701	0	35.0111	66.3109	36.9446	25.235	51.0203	47.9449	19.2783	12.2631	5.05293	14.4807
2012-01-22	22	6.48742	6.16646	25.5923	13.9899	10.8364	0.928756	11.9689	33.9053	6.18851	5.32722	18.214	7.67717	28.8814	0.475902	15.0906	24.2295	0	8.00803	3.3342	3.29195	0.00260436	26.2222	1.16597	28.6369	18.3163	56.6977	12.5615	4.98293	17.767	1.68431	2.75611	6.01638	0.902796	51.8539	19.4345	0	2.75839	0	37.0792	68.9179	38.4966	25.6556	51.7194	52.8724	23.2612	13.0403	5.05293	15.5087
2012-01-23	23	7.66937	6.16646	25.5923	13.9899	10.8364	0.928756	11.9689	35.8416	6.35282	7.14071	20.0646	7.67717	29.9336	0.475902	16.4771	24.7786	0	8.00803	3.64775	3.30899	0.00260436	27.7043	2.4573	29.4432	18.3693	59.9356	12.5615	4.98293	17.767	1.68431	2.89112	6.49843	0.902796	54.6813	19.4345	0.0695803	3.32646	0	38.006	69.8702	42.6424	27.6522	52.0095	55.0722	24.8964	13.4431	5.05293	15.8203
2012-01-24	24	8.26851	6.16646	25.5923	13.9899	10.8364	1.40624	11.9689	36.8456	6.46686	7.16923	23.0832	7.67717	30.1366	0.475902	18.3429	24.9039	0	8.00803	3.97673	3.30899	0.00260436	30.965	3.03631	30.2736	19.5398	62.5356	12.5615	4.98293	17.7705	1.68431	2.89694	8.77	0.902796	55.3889	19.4345	0.0955056	3.49054	0.0379956	38.2666	74.017	46.5187	28.8743	52.0095	55.277	25.2582	13.5612	5.05293	15.9376
2012-01-25	25	8.30186	6.16646	25.5923	13.9899	10.8364	4.82196	11.9689	37.3977	6.46686	7.16923	25.5967	7.67717	30.1541	0.475902	18.8947	24.9835	0	8.00803	4.0622	3.30899	0.00260436	35.3778	3.05062	32.1267	20.9844	63.5734	12.5615	4.98293	17.7866	1.68431	2.89694	10.1865	0.909706	58.3153	19.4345	0.0955056	3.49911	0.712089	38.6688	79.1797	48.6237	30.6215	52.0633	55.3247	25.2946	13.6494	5.05293	15.9376
2012-01-26	26	8.40428	6.16646	25.5923	13.9899	10.8364	7.14633	11.9689	38.0045	6.46686	7.18583	27.7741	7.67717	30.1541	0.620886	18.8947	24.9877	0	8.00803	4.08378	3.31481	0.00260436	38.9901	3.05062	34.8874	22.8549	64.9956	12.5615	5.42816	17.7866	1.68431	2.89694	10.1865	0.97964	63.254	19.4345	0.0955056	3.49911	0.712089	38.7727	80.8971	50.1919	32.4338	52.8458	55.3247	25.3412	13.6494	5.05293	16.4042
2012-01-27	27	8.40428	6.16646	25.5923	14.5502	10.8364	8.90843	11.9689	39.2697	6.73773	7.76475	28.4824	7.67717	30.1541	0.620886	18.8947	24.9877	0	8.00803	4.08378	4.10439	0.00260436	40.7763	3.05062	36.9637	25.0542	67.2327	12.5615	6.40151	17.7866	1.68431	2.89694	10.5698	0.979941	69.1486	19.4345	0.0955056	3.49911	0.712089	38.859	84.1578	50.639	33.08	54.9148	55.3247	26.0137	13.6494	5.05293	17.0846
2012-01-28	28	8.40542	6.16646	25.5923	15.887	10.8364	9.46075	11.9689	39.6159	8.67893	7.82904	28.4824	8.49019	30.1541	0.620886	18.8947	24.9877	0	8.00803	4.25108	5.23498	0.00260436	41.0396	3.05062	37.4466	26.6462	69.2455	12.5615	6.43401	17.8941	1.68431	2.89694	11.7535	0.979941	73.0835	19.4461	0.0955056	3.49911	0.712089	38.8654	89.7323	51.4341	33.9781	58.819	55.3247	26.2821	13.6494	5.06123	18.221
2012-01-29	29	8.40542	6.16646	25.5923	16.408	10.8364	11.4036	11.9689	41.5533	10.5581	7.89945	28.4824	9.94362	30.1541	0.620886	19.4989	25.0857	0	8.00803	4.677	6.55979	0.00260436	41.0396	3.05062	37.5121	28.3013	70.6283	12.5615	6.44393	18.5731	1.68431	2.89694	12.9132	0.99991	74.0346	19.5015	0.0955056	3.57933	0.712089	38.868	94.038	54.6019	34.4406	63.3545	55.3247	26.2821	13.6494	5.19718	20.6187
2012-01-30	30	8.40542	6.16646	25.5923	16.5076	10.8364	13.9692	11.9689	43.6825	11.1242	8.14617	28.4824	12.5939	30.1541	0.620886	21.7173	25.0857	1.26975	8.00803	6.67194	7.8091	0.00260436	41.0396	3.05062	37.6858	30.2185	71.2658	12.5615	6.52818	19.8401	1.68431	2.89694	16.0506	0.99991	74.4344	19.7386	0.0985006	3.67287	0.712089	38.868	100.437	57.3245	34.4406	67.2316	55.3247	26.3625	13.6494	5.19718	22.771
2012-01-31	31	8.40542	6.17579	25.5923	17.168	10.8364	17.2823	11.9689	43.8332	12.458	8.36719	28.4824	14.3964	30.1541	0.620886	23.4879	25.0857	3.18608	8.00803	8.41476	9.6103	0.00260436	41.4493	3.05062	38.1333	31.9448	72.0021	12.5615	6.52818	20.8042	1.68431	2.89694	19.6945	0.99991	74.4344	20.1552	0.141438	3.67287	1.64476	38.868	103.203	61.3226	34.4406	68.0821	55.9783	26.7663	13.6494	5.19718	24.4572
2012-02-01	32	8.40542	6.17579	25.7506	17.8742	10.8389	19.3083	11.9689	45.1318	14.5263	8.36719	28.4824	16.1892	30.1572	0.620886	24.2304	25.0857	3.39192	8.00803	10.7935	9.95166	0.00260436	41.7681	3.05062	39.3998	33.6033	73.773	12.5615	6.52818	20.8181	1.68431	2.89694	24.4577	0.99991	74.5799	20.7023	0.25912	3.67431	1.98973	39.4051	106.466	66.03	34.4406	68.2648	58.35	26.7663	14.7363	5.19718	24.6562
2012-02-02	33	8.40542	6.17579	26.38	17.8769	10.8395	21.448	11.9689	47.9635	17.0664	8.59721	28.4824	16.9333	30.1609	0.620886	24.6612	25.0857	3.39192	8.00803	12.0767	9.97082	0.00260436	41.7681	3.05062	40.7328	34.0757	75.4717	12.5615	6.52818	20.8892	1.68431	2.89694	27.5715	0.99991	74.6312	21.4017	0.25912	3.67431	2.25629	40.4969	111.02	69.7779	34.4406	68.7412	59.7056	26.7663	16.5051	5.19718	24.8866
2012-02-03	34	8.40715	6.17579	27.1896	17.8769	10.8395	22.2424	11.9689	50.838	18.8454	9.18783	28.4824	17.1317	30.2208	0.620886	25.3441	25.4745	3.39192	8.01715	12.4613	9.9709	0.00260436	42.2809	3.06571	43.7589	36.3444	76.9464	12.5615	6.52818	20.8892	1.68431	2.89694	30.5099	0.99991	74.6312	21.9927	0.25912	3.67431	2.48494	42.7118	117.887	73.4765	34.4406	70.7751	63.9278	26.7663	17.115	5.19718	25.1325
2012-02-04	35	8.87183	6.17579	27.409	17.8962	10.8395	23.7187	11.9689	52.2962	19.4152	9.58513	28.4824	17.1317	31.5325	0.620886	26.9089	25.7651	3.39192	8.66516	12.6115	9.9709	0.00260436	43.4023	3.08614	45.4988	39.4724	78.2622	12.5615	6.58408	20.8892	1.68431	2.89694	31.1392	0.99991	74.6312	23.2541	0.25912	3.67431	3.41508	44.9475	124.067	76.9273	34.5313	71.2306	71.1798	26.7663	20.3291	5.19718	25.7564
2012-02-05	36	10.0553	6.17579	27.409	17.8962	10.8713	25.2556	11.9689	57.0348	19.4152	10.2481	28.4824	17.1317	32.0862	0.620886	27.2672	26.065	3.39192	9.02435	12.8589	10.0332	0.00260436	46.2251	3.08614	49.6429	41.4713	78.9226	12.5615	7.40845	20.8892	1.68431	2.89694	31.1856	0.99991	74.7262	24.9105	0.25912	3.67431	5.86727	47.7484	129.398	82.3996	34.532	71.2483	74.8769	26.7663	22.3555	5.19718	26.246
2012-02-06	37	10.9676	6.44021	27.6772	17.8962	10.9363	26.8439	11.9689	61.2621	19.4152	10.2544	28.4824	17.5203	32.4433	0.620886	27.2672	27.7398	3.39192	12.4825	13.1701	11.2939	0.00260436	48.716	3.09518	52.4656	41.8721	79.6469	12.5658	7.88398	20.8892	1.68431	2.89694	31.3476	0.99991	74.8228	25.9773	0.25912	3.67431	8.22581	49.454	135.33	89.4763	34.5322	71.2483	75.4624	26.7663	25.2447	5.19718	27.1301
2012-02-07	38	11.9318	7.24307	29.4735	17.8962	11.0676	27.2461	11.9689	64.1612	19.4152	10.2544	28.5865	20.06	33.0798	0.620886	27.6832	29.5597	3.39192	14.3252	13.2375	11.8207	0.00260436	49.1627	3.18841	55.7725	42.1212	80.5127	12.5658	8.08161	20.8892	1.68431	2.89694	32.9779	0.99991	74.8228	26.3128	0.25912	3.67431	8.59544	50.8433	143.808	93.3003	34.5322	73.3501	76.0407	26.7663	26.7615	5.19718	30.5272
2012-02-08	39	12.3059	7.89131	29.9593	17.8962	11.0676	27.2671	11.9689	64.6947	19.4152	10.2544	28.9695	20.8809	35.0027	0.620886	31.0325	29.6448	3.39192	14.548	13.3933	11.8351	0.00260436	50.1524	3.94717	56.8931	42.137	80.8454	12.5658	8.16717	20.8892	1.68431	2.89694	34.871	0.99991	74.8228	26.4416	0.25912	3.67431	8.59544	51.6146	149.063	98.025	34.5322	76.7821	79.6504	26.7663	26.7615	5.19718	34.5101
2012-02-09	40	13.1642	9.10322	29.9593	17.8962	11.0676	27.2681	11.9689	64.8088	19.4152	10.2544	29.4302	20.9289	35.5342	0.620886	33.1001	29.6448	3.39192	14.548	13.5226	11.8383	0.00260436	50.1524	4.40872	57.3172	42.137	81.9652	12.5658	8.16717	20.8892	1.68431	2.89694	35.5116	0.99991	74.8228	26.4416	0.25912	3.67431	8.59544	52.4654	150.577	100.855	34.5322	78.7588	82.8587	26.7663	26.7615	5.19718	36.8824
2012-02-10	41	13.6318	10.4858	29.9593	17.8962	11.0676	27.2681	11.9689	64.9711	19.4152	10.2544	30.0019	21.2861	38.756	0.620886	33.45	29.9152	3.39192	14.6769	13.5226	11.8383	0.00260436	50.3241	4.4906	57.3509	42.5621	82.1903	12.9487	8.16717	20.8892	1.68431	2.89694	35.5121	2.24727	74.8228	26.4416	0.25912	3.67431	8.59544	54.3934	151.782	106.053	34.5322	81.1639	84.7388	26.7871	26.8108	5.19718	40.1959
2012-02-11	42	13.8196	11.0254	29.9593	17.8962	11.0676	27.2681	11.9689	65.0711	19.4152	10.2544	30.0404	23.7808	41.4881	0.620886	33.4735	30.6169	3.39192	14.8358	13.5226	11.8383	0.00260436	51.6076	4.52191	57.5121	45.6096	82.5731	13.8572	8.16717	20.8892	1.68431	2.89694	35.5444	3.50363	74.8228	26.6293	0.25912	3.67431	9.03389	56.8871	154.905	109.782	34.5322	84.1938	85.7397	26.7871	26.8108	5.19718	43.294
2012-02-12	43	13.8219	11.3726	29.9593	17.8962	11.0676	27.2681	11.9689	65.0711	20.1056	10.2544	30.0404	24.8966	42.0635	0.620886	33.4735	31.298	3.39192	14.9455	13.5226	11.8383	0.00260436	53.7731	4.64023	57.8901	51.285	82.7539	14.0426	8.16717	20.8892	1.68431	2.89694	35.5444	4.81573	74.8228	26.8045	0.25912	3.67431	9.88189	59.3079	158.788	112.248	34.5322	86.3896	86.5017	26.7871	27.6214	5.19718	46.3966
2012-02-13	44	13.8368	11.4658	29.9593	17.8962	11.0676	27.2681	11.9689	65.3008	22.5915	10.2544	30.0404	25.3788	42.2206	0.620886	33.4735	32.5528	3.39192	14.9673	13.5226	11.8383	0.00260436	56.7701	5.20936	59.4379	54.7185	82.8498	14.1207	8.16717	20.8892	1.68431	2.89694	35.5444	5.67333	74.8254	27.3438	0.25912	3.86694	10.1713	60.4897	161.074	115.206	34.5322	88.7797	87.1944	26.7871	30.7338	5.19718	46.8288
2012-02-14	45	13.8371	11.4658	29.9593	17.8962	11.0676	27.2681	11.9689	66.0643	24.3759	10.2544	30.0404	28.7672	42.2206	0.620886	33.4735	32.5952	3.39192	15.0005	13.5226	11.8383	0.00260436	59.1421	5.94923	61.0579	55.6378	82.8498	14.1207	8.16717	20.8892	1.68431	3.25969	35.5444	5.85399	74.8254	27.4637	0.25912	3.86694	10.7432	61.3803	162.799	116.504	34.5322	91.6518	87.7792	26.7871	33.6255	5.19718	46.8288
2012-02-15	46	13.8371	11.4658	29.9593	17.8962	11.0676	27.2681	11.9689	66.691	26.1856	11.2322	30.0473	32.4329	42.2206	0.620886	33.4735	32.5952	3.39192	15.0005	13.5578	11.8383	0.00260436	60.3025	6.84168	61.4264	56.7649	82.8498	14.1207	8.16717	20.8892	1.68431	4.9785	35.5473	6.17752	75.1828	27.6084	0.25912	3.86694	10.7457	63.5154	164.699	117.052	34.5322	92.0239	88.9611	26.7871	36.3673	5.72158	46.8288
2012-02-16	47	13.9223	11.4658	30.2579	17.9936	11.0676	27.2681	11.9689	66.9247	26.5076	11.8571	30.161	34.5944	43.0733	0.620886	33.4735	32.5952	3.39192	15.0005	13.5578	11.8383	0.00260436	62.0083	7.58133	61.9888	58.1303	83.0233	14.6721	8.16717	20.8892	1.68431	6.497	35.5473	6.18499	75.603	27.6095	0.25912	3.86694	10.7457	64.4812	166.682	117.24	34.5322	92.0239	91.4304	26.7871	39.0913	6.45837	46.8288
2012-02-17	48	16.7439	11.4658	30.2583	19.2223	11.0676	27.2681	11.9689	66.9358	26.5077	15.0935	30.161	38.4344	43.4826	0.620886	33.4735	32.5952	3.39192	15.0005	13.5578	11.8383	0.00260436	62.6868	8.23799	63.0424	59.7457	83.0499	15.0683	8.16717	20.8892	1.68431	7.10617	35.9716	6.1866	76.0714	27.6095	0.25912	3.86694	10.7457	65.2996	167.842	117.444	34.5322	92.0239	92.4183	26.7871	41.6326	6.45837	46.8288
2012-02-18	49	20.1478	11.7699	30.2583	20.7999	11.0676	27.2681	11.9689	67.1501	26.5077	17.5881	30.161	42.9027	43.4826	0.620886	33.4735	32.6546	3.39192	15.0505	13.5578	11.8383	0.00260436	63.0417	8.40121	63.8697	60.388	83.9636	15.4463	8.16717	20.8892	1.68431	7.20777	35.9716	6.1866	76.4566	27.6095	0.25912	3.86694	10.7457	65.3795	168.606	119.495	34.5322	92.2775	92.8335	26.7871	43.0428	6.45837	46.8361
2012-02-19	50	22.459	12.9881	30.3318	22.4284	11.0676	27.2681	11.9689	67.4043	26.5077	20.4886	30.161	46.2693	44.1909	0.620886	33.4735	32.6546	3.39192	15.2459	13.5578	11.8383	0.00260436	63.1567	8.60412	64.9318	60.7033	85.2399	15.625	8.16717	20.8892	1.68431	7.20777	35.9716	6.1866	77.1287	27.6095	0.25912	3.86694	10.7457	65.3795	172.7	123.238	34.6082	92.4829	93.6737	26.7871	44.4214	6.45837	47.1297
2012-02-20	51	23.8723	14.3242	30.9679	22.5891	11.0676	27.2681	11.9689	67.4897	26.5077	22.8816	30.467	49.3769	46.7717	0.620886	33.4781	32.6546	3.39192	16.5227	13.5578	11.8383	0.00260436	63.5266	8.60412	67.786	60.9002	86.3296	15.6572	8.20204	20.8892	1.77634	7.20943	35.9716	6.1866	77.2322	27.6095	0.25912	3.86694	10.7651	65.3795	175.956	130.811	35.3563	92.8249	93.6737	26.7871	47.8393	6.45837	47.8045
2012-02-21	52	24.4245	15.0424	33.8021	24.8847	11.0676	27.2681	11.9689	67.4897	26.5077	23.2196	31.9041	53.7388	47.0798	0.620886	33.822	33.9411	3.62285	18.0209	13.5578	11.8383	0.00260436	64.2299	8.74623	71.3294	62.4362	88.6268	15.6625	8.32734	20.8892	1.77634	7.20966	35.9716	6.1866	77.2322	27.6095	0.25912	3.86694	11.055	65.4719	178.221	139.276	37.7716	93.4103	93.6737	26.7871	49.5768	6.45837	49.9491
2012-02-22	53	25.3811	15.5718	34.9531	27.0843	11.0676	27.2681	11.9689	67.4897	26.5077	23.342	32.4318	55.2939	47.0798	0.620886	33.8422	34.1587	3.89551	19.3363	13.5578	11.8653	0.00260436	64.9863	9.11149	71.9215	66.551	91.2028	15.6625	8.34127	20.8892	1.77634	7.20966	35.9716	6.1866	78.2595	27.6095	0.25912	3.86694	11.1769	65.4849	180.145	146.381	39.9317	94.3104	93.6737	26.7871	51.3627	6.45837	52.2806
2012-02-23	54	26.2487	16.1302	35.5627	27.5407	11.0676	27.2681	11.9689	67.4897	26.5077	23.7193	32.4318	55.7677	47.5257	0.620886	33.8422	34.1587	3.9086	20.6606	13.5578	11.8913	0.00260436	65.2315	9.89039	71.9215	69.435	92.1723	15.6631	8.34127	20.8892	1.77634	7.20966	35.9716	6.1866	78.9991	27.6095	0.25912	3.86694	11.1769	65.4849	181.626	155.443	41.9224	99.6536	93.6737	26.7871	54.5403	6.45837	57.4909
2012-02-24	55	26.5561	16.2327	35.8681	27.6838	11.0676	27.2681	11.9689	67.4897	26.5077	26.617	32.4318	56.2078	47.7757	0.660809	33.8422	34.1587	4.56022	21.5815	13.5578	11.8913	0.00260436	66.2211	10.6279	71.9215	70.6795	94.3941	16.2376	8.34127	20.8892	2.35057	7.21086	36.0069	6.1866	79.6092	27.6095	0.349834	3.86694	11.1769	65.4849	183.384	164.414	47.0561	101.405	93.6737	26.7871	57.0486	6.47067	63.2849
2012-02-25	56	26.5561	16.4627	36.5764	28.9522	11.0676	27.2681	11.9689	67.4897	26.5077	29.2452	32.4318	57.2858	47.7757	0.670689	33.8501	34.1587	4.87236	21.7784	13.5578	11.8913	0.00260436	66.5965	10.9695	71.9215	71.5292	95.3108	21.0674	8.34127	21.6915	3.19085	7.21086	36.2879	6.27545	80.235	27.6095	0.510225	3.86694	11.1769	65.4849	184.782	170.525	51.8271	106.667	93.6755	26.7871	57.9388	6.47067	67.4671
2012-02-26	57	26.5561	16.5009	39.0947	33.7244	11.0676	27.3305	12.0667	67.4897	26.5077	34.948	32.4318	58.8851	47.7757	0.670689	33.9353	34.1587	5.02552	21.9029	14.2858	11.8913	0.00260436	66.5965	11.0549	71.9215	72.9862	96.3956	27.8665	8.34127	22.6112	4.21503	7.21086	36.3062	6.46924	80.5731	27.6114	0.510225	3.86694	11.1769	65.4849	188.62	174.411	53.234	108.497	93.6821	26.7871	58.4514	7.12147	71.2932
2012-02-27	58	26.5997	16.5167	42.3802	38.1418	11.0676	27.3305	12.2141	67.4897	26.5077	40.3986	32.4318	63.6705	47.7757	0.812957	34.0836	34.1587	5.58093	22.7145	16.187	11.8913	0.00260436	66.5965	11.0566	72.011	73.7958	98.0032	31.3424	8.34127	23.5616	5.99114	7.21086	36.3476	6.46924	80.6662	27.6283	0.780753	3.86694	11.1769	65.4849	192.697	177.288	53.2658	112.702	93.8803	26.7871	58.818	8.14974	73.872
2012-02-28	59	26.6866	16.5167	44.459	41.4826	11.0676	27.3305	12.5007	67.5025	26.5077	45.3276	32.4924	67.1879	47.7757	1.3552	34.2539	34.1587	7.83882	24.4694	17.0971	11.8913	0.00260436	66.5965	11.1098	72.3744	74.7594	100.812	32.9456	8.40827	24.5137	6.68626	7.36055	36.4131	6.46924	80.6662	27.6326	0.881021	3.86694	11.1769	65.6125	195.053	178.794	53.2658	117.878	94.0459	26.7871	62.6549	8.72021	74.9385
2012-02-29	60	NA	NA	45.5669	NA	NA	NA	14.3268	NA	NA	NA	32.4924	NA	NA	NA	34.5259	NA	NA	NA	18.2512	NA	NA	NA	11.1243	NA	NA	NA	35.6509	NA	NA	NA	8.28566	NA	NA	NA	28.3296	NA	NA	NA	65.7721	NA	NA	NA	121.05	NA	NA	NA	10.1284	NA
2012-03-01	61	26.6866	16.5167	45.8164	44.3699	11.304	27.3312	16.5424	67.534	26.7862	50.8622	32.4924	70.4612	47.9902	1.87685	34.7656	34.1587	8.43244	26.8725	19.2436	11.8913	0.515552	66.5965	11.1243	73.8656	76.0707	103.893	39.2298	8.72624	25.794	7.11506	10.1339	36.5341	7.81563	80.6662	29.2821	0.881021	3.90537	11.1769	65.7721	197.266	179.828	53.396	125.272	94.1349	26.7871	67.2129	10.8797	80.7111
2012-03-02	62	26.6866	16.7483	45.8164	47.3282	11.5136	27.6336	17.5336	67.9396	26.9017	53.5316	32.774	73.8671	47.9924	1.88139	35.5205	34.1587	8.61741	29.6045	19.3867	11.8913	0.760918	66.5965	11.1243	74.5949	76.6047	105.021	41.8973	9.26156	26.2398	7.55623	10.5727	36.5521	10.6983	80.6721	29.2975	0.881021	3.9281	11.1769	65.7721	199.209	180.671	53.6121	131.295	94.1349	26.7871	69.3616	11.2569	87.3804
2012-03-03	63	27.1663	16.8893	45.8164	50.2687	11.5908	28.399	17.7438	68.3539	26.9017	56.9967	34.1049	78.5422	47.9924	2.8317	35.7308	34.1587	11.1117	31.8561	19.3892	11.8913	0.760918	66.5965	11.1437	75.2591	77.0536	105.545	42.5524	9.26156	26.7836	10.475	10.5727	36.5521	12.2702	81.2127	29.4062	0.881021	4.89241	11.1769	65.7721	200.36	181.358	53.9488	135.109	94.1349	26.7871	71.2958	11.5578	93.5724
2012-03-04	64	30.3779	17.1839	46.0339	51.0155	11.8708	28.8772	18.5783	70.0963	27.3865	59.0443	35.1287	83.0111	47.9924	4.24078	35.7368	34.1587	13.3678	33.3337	19.5644	11.8913	0.98547	66.5965	11.4038	77.583	77.8562	109.156	43.0536	9.81069	27.6369	13.2077	10.5727	36.5521	13.9803	82.1237	29.8216	0.881021	5.12535	11.1769	66.0345	202.081	184.557	54.8482	138.895	94.475	26.8924	73.2744	12.0576	98.5792
2012-03-05	65	35.9972	17.4662	46.035	52.8189	13.2311	28.8964	18.7718	70.6276	31.0585	62.7815	36.2302	88.1244	47.9924	4.66201	35.7368	34.1587	14.4403	36.256	20.7053	12.0983	1.146	66.5965	11.6634	81.5893	78.7374	113.272	43.0875	11.2837	28.2626	16.4657	11.177	36.5521	14.1748	84.3169	32.7945	0.881021	5.54558	11.1769	67.0956	205.839	188.563	55.2516	141.799	94.9287	27.9481	75.0595	13.6806	102.492
2012-03-06	66	42.258	17.4662	46.3581	55.9573	14.277	28.8964	18.7718	70.7511	31.681	66.7794	36.528	94.3907	47.9924	5.84512	35.7865	34.1587	15.8344	40.1966	21.1743	13.5321	1.64777	66.5965	11.8339	83.3373	80.3302	116.47	43.17	11.807	28.8839	20.5837	13.2374	36.5521	14.2853	84.9229	35.3462	1.25619	8.36945	11.1769	68.0469	208.717	192.222	56.0051	146.883	96.7404	30.0483	76.2973	14.2156	107.371
2012-03-07	67	47.1915	17.4838	46.8229	58.6149	15.3484	29.0208	18.7718	70.7511	31.681	71.6236	36.5956	101.244	47.9924	9.43695	36.4043	34.1587	18.4095	46.315	21.2685	14.194	2.2633	67.1442	11.8809	84.8875	80.8958	120.058	43.1901	12.8538	30.1184	21.8069	13.5919	36.5594	15.6098	85.9446	37.3326	1.41832	10.3013	11.1769	68.4217	212.266	194.299	57.6533	152.602	96.9497	32.1897	79.1416	15.0682	110.907
2012-03-08	68	48.4536	17.4838	47.5532	59.8127	16.5837	29.0208	18.7913	70.7511	31.681	74.079	36.5956	105.927	48.0376	10.293	37.0157	34.1605	22.5801	50.7476	22.5084	14.194	2.33541	69.0006	11.8825	86.4905	80.8958	123.217	43.1901	16.2219	30.6623	23.3261	13.6506	38.3681	16.5184	86.8702	37.7419	1.41832	13.4751	11.1769	68.4217	214.621	199.648	59.2913	157.319	97.4681	34.7132	81.2645	17.0902	117.185
2012-03-09	69	49.2355	17.4838	48.6032	63.7002	18.2806	29.0208	18.8412	71.0918	31.681	75.1782	36.7408	113.805	48.3573	10.293	41.3328	34.5408	24.8052	55.2816	23.0674	14.2481	2.49285	69.6571	11.8825	87.8726	81.324	126.512	43.1901	18.6476	31.0014	24.7469	13.7246	42.4106	17.381	89.0611	38.015	1.41832	14.6712	11.1769	68.4217	216.086	203.421	60.5386	161.393	98.7917	39.9023	82.365	18.2055	122.184
2012-03-10	70	49.9361	17.4838	50.7026	65.4032	19.3034	29.1154	19.2174	72.159	31.681	77.5771	36.8734	121.39	48.4339	10.293	44.8935	35.3079	25.5072	60.1185	23.0697	14.2636	2.89844	69.6632	11.8825	90.9501	82.1317	128.82	43.1901	21.5967	32.7647	26.155	13.7246	44.115	18.103	89.6283	38.3055	1.41832	14.7401	11.4335	68.6055	219.166	204.969	61.7032	166.142	100.331	43.6442	84.0047	18.943	126.259
2012-03-11	71	50.7313	17.4838	52.5573	67.3023	19.7185	29.8542	19.9899	73.9764	31.681	80.3706	36.9428	128.044	48.4347	10.3574	47.5797	36.3995	26.3934	65.5843	23.0697	14.2636	2.89889	69.6632	11.8825	93.8148	83.1159	130.668	43.1901	25.6123	35.082	26.7931	13.7511	44.3104	19.2368	89.6722	38.5729	2.41073	14.9739	11.9795	69.3387	224.057	206.391	64.8034	170.548	101.028	47.0458	84.9638	19.2951	132.445
2012-03-12	72	50.8482	17.4838	54.2762	68.4007	19.8767	30.6458	21.1185	77.3408	31.681	83.3348	37.3365	133.282	48.4347	10.3686	48.4163	37.0456	26.5532	68.82	23.0886	14.2636	3.01707	70.0325	12.4839	96.6556	83.3977	132.128	43.1901	28.7769	36.7995	27.1586	13.9008	44.3104	20.7174	90.2452	39.5018	3.91133	15.0648	12.5317	69.3451	227.79	211.087	68.3591	172.51	102.2	50.1408	87.6398	19.6838	137.061
2012-03-13	73	50.8482	17.5525	54.6393	72.338	20.3041	32.8443	22.6755	81.8651	31.681	84.9409	37.9864	136.82	48.4347	10.3686	48.6051	38.1885	26.5532	73.0041	25.2817	14.2636	3.31943	70.0717	15.159	101.211	83.9255	133.869	43.1901	31.8219	38.625	27.3124	14.0029	44.3104	21.8097	92.6222	40.1605	5.6618	15.2907	12.6459	69.3452	229.996	212.358	69.4404	174.646	103.443	51.979	90.8819	20.1648	142.555
2012-03-14	74	50.9613	17.6087	55.1986	76.4675	20.5442	34.8531	23.404	84.5856	31.681	85.6878	38.4375	140.404	48.4347	10.3686	48.6051	40.6779	26.5532	75.6964	26.3426	14.2636	3.45096	71.3388	16.5684	103.814	85.036	136.081	43.1901	33.2399	41.101	27.3438	14.2402	44.3104	23.0069	95.3046	40.9834	7.61413	15.4134	12.6473	69.3452	234.556	213.345	72.0571	175.18	107.445	53.1909	91.8088	20.7274	145.527
2012-03-15	75	51.6793	17.6087	57.902	79.3395	21.6108	37.664	23.4596	85.5338	31.7148	86.0044	38.6307	145.125	48.4347	10.3686	48.6869	42.1509	26.5532	80.2478	26.3445	14.2636	4.09983	71.6846	18.1486	106.616	86.522	137.249	43.1901	35.0582	41.5605	27.3525	14.845	44.3104	25.1295	99.5776	41.1254	8.26899	15.683	12.6473	69.3452	238.058	218.373	74.064	175.816	113.746	55.3893	91.8201	20.9188	146.58
2012-03-16	76	52.7206	17.6087	60.8767	80.4663	23.4053	39.8756	23.526	85.5338	31.9809	87.3734	38.6307	150.867	48.8602	10.8177	49.1781	44.4892	27.8297	85.0058	26.3445	14.2697	4.95986	72.37	20.9558	111.487	88.0622	137.566	43.1901	38.1638	41.5605	27.3525	15.4453	44.3104	28.8303	102.619	41.2161	8.7788	15.7542	12.6473	69.3452	240.134	226.937	74.7291	178.153	120.496	57.7369	92.4819	21.3001	147.221
2012-03-17	77	55.8541	17.6087	61.4963	82.8144	24.0292	40.041	24.0723	85.5338	32.2101	90.3371	38.6307	157.637	49.6182	11.042	49.4269	47.7645	32.2751	86.8357	27.4923	14.2697	6.11752	73.6199	24.4379	114.412	89.3982	137.578	43.5363	41.5832	41.5605	27.3525	15.4453	44.6139	31.5966	105.491	41.2289	8.77895	17.4047	12.6501	69.3452	242.614	237.148	76.3006	179.272	126.628	59.2739	94.8284	21.4703	147.691
2012-03-18	78	62.8313	17.6087	62.1451	86.178	25.3885	40.041	24.6336	85.5338	32.3525	93.9892	39.7914	161.185	49.7533	11.05	49.4478	50.6239	34.0174	89.0408	29.982	14.3879	8.29143	74.8739	26.2769	115.54	90.8929	137.962	43.7311	45.5556	41.5605	27.3525	15.4453	45.2157	33.2124	108.721	41.2289	8.78211	19.7103	12.7531	69.3556	244.837	248.045	79.3076	185.271	132.496	60.1813	97.8175	21.498	148.361
2012-03-19	79	71.9235	17.6087	62.4275	89.3821	25.9353	40.041	24.7675	85.5338	32.3525	98.0133	40.9927	161.622	50.0654	11.05	49.5052	52.366	35.0059	90.6141	30.7892	14.8427	9.47651	76.0303	28.3336	117.61	92.089	139.5	43.8524	47.736	41.5605	27.3525	15.4453	45.4638	33.9123	112.369	41.522	9.27607	22.0908	12.9925	70.119	250.394	258.331	83.7812	191.172	137.074	60.5417	101.116	22.2487	148.58
2012-03-20	80	78.9848	17.6087	62.4385	92.6116	26.5464	40.041	25.5358	85.5338	32.3525	101.591	42.7063	162.534	50.3648	11.05	49.6508	53.3119	38.0502	92.8683	32.5668	14.8483	10.4655	76.9564	31.228	122.719	93.8826	140.434	43.8524	49.045	41.5605	27.7289	15.4453	45.8382	34.2567	114.013	42.1078	9.38918	24.9327	13.4606	71.2067	254.869	265.744	89.4746	195.599	142.772	61.3019	103.032	23.509	149.023
2012-03-21	81	83.5352	17.662	62.4385	97.3022	27.7093	40.041	26.3853	86.072	32.3525	106.122	44.7915	163.078	50.9154	11.05	49.8289	53.9797	40.7221	99.0637	37.1515	14.8512	10.9017	77.4177	35.1423	127.463	95.0748	141.768	43.8524	50.2842	41.5605	27.8742	15.4453	46.1992	35.0531	114.436	42.4488	9.62605	26.701	14.174	72.2659	260.042	271.352	93.7778	200.355	149.668	62.0674	105.371	23.8062	149.126
2012-03-22	82	86.9452	17.8631	62.4385	104.887	31.5713	40.041	26.9592	86.1909	32.3525	111.357	47.6259	164.03	51.4749	11.6161	50.2476	55.4161	41.9684	105.215	40.6899	14.8512	11.1627	77.5217	40.5431	133.461	97.5052	143.714	43.8524	51.4278	41.5605	28.3402	15.4453	50.7754	35.8843	115.324	42.9113	10.248	29.0042	14.8034	72.6291	264.573	279.282	97.6487	205.062	154.566	62.9634	108.192	23.8102	149.228
2012-03-23	83	89.7235	18.3001	62.4385	109.521	40.0142	40.5422	27.7884	86.2049	32.5634	116.395	51.4659	169.202	51.6151	11.8956	50.6198	56.3955	42.8437	107.892	43.1138	15.2837	11.4373	77.5255	43.7932	141.574	99.201	145.787	43.8539	54.5196	41.5786	29.723	15.4453	55.9156	37.7593	115.735	42.9113	11.4728	30.8047	15.2449	73.2952	268.061	286.136	100.139	209.874	159.802	65.7509	114.296	24.7102	149.81
2012-03-24	84	93.0327	18.7012	62.4385	117.263	44.4867	40.5433	28.414	86.4532	33.356	121.866	54.6229	173.646	52.1967	12.8547	51.3941	57.7361	44.0736	108.61	47.9659	15.6232	12.1036	78.185	46.8692	148.816	100.695	147.866	43.8539	58.5163	42.415	30.8261	15.663	57.8668	40.4016	116.544	42.9113	12.3614	32.8391	15.8425	73.8453	270.265	294.474	100.904	211.927	163.317	69.0915	120.645	25.7481	150.249
2012-03-25	85	96.7697	19.5683	62.4385	126.674	44.7865	40.9605	29.2207	87.1996	33.9808	127.327	57.7528	177.774	53.1234	13.6174	52.5318	58.1516	44.183	109.356	55.8181	15.9907	12.7665	80.7312	49.0061	156.44	103.768	149.833	44.168	62.0571	44.8672	32.4727	16.1236	60.3259	46.4815	117.896	43.2377	13.1442	34.0076	16.4815	74.2089	274.035	300.186	105.157	213.096	165.96	71.5117	124.672	27.1135	151.133
2012-03-26	86	100.458	20.3398	62.4385	135.329	45.1026	40.9648	30.262	89.6488	33.9808	132.783	60.8009	183.488	53.9799	13.9008	53.4594	59.1148	44.1842	114.074	62.2421	16.8679	13.1279	83.846	50.0809	163.514	107.488	150.999	44.6282	64.2552	46.3583	34.0216	16.4258	61.6346	52.8435	118.846	43.2821	14.49	36.8405	16.8098	75.2924	278.471	303.905	109.757	214.621	167.602	71.8699	127.934	28.2967	152.037
2012-03-27	87	106.159	20.9372	62.4385	141.825	45.8538	40.974	32.0769	94.3372	34.3722	138.601	63.1533	187.13	55.1618	13.9008	54.7569	60.0958	44.481	119.166	67.6948	17.648	13.4576	84.551	53.3699	167.994	111.083	151.867	47.4875	64.698	48.4713	37.2019	16.4307	62.2334	59.2395	120.072	43.3836	14.88	39.589	19.0945	77.0662	281.788	307.418	113.687	216.859	169.085	73.1336	128.681	29.6556	157.891
2012-03-28	88	109.295	21.1053	62.4385	145.295	47.507	41.0758	35.7082	98.7524	34.6195	141.52	65.7671	190.233	55.7218	14.0055	55.4724	61.7234	45.0195	123.499	76.4731	18.5732	13.6581	84.6229	54.9562	170.922	115.16	152.643	53.4245	64.7925	52.2284	38.8965	16.7302	62.8396	63.307	121.701	43.4598	15.179	44.4326	23.0788	79.3209	288.478	311.163	116.547	217.943	169.956	75.7332	129.279	30.5152	162.754
2012-03-29	89	112.923	21.3458	62.4385	151.454	48.0858	41.0758	40.7687	100.868	34.9446	142.627	67.6894	192.061	56.2664	14.116	56.513	68.5415	45.9578	126.731	83.969	19.4472	13.738	85.7363	56.6463	176.222	119.286	152.856	58.115	64.7925	57.547	40.6343	17.6614	64.9429	65.2612	122.126	44.2736	15.2902	47.8106	25.9796	81.2858	295.848	315.944	121.446	218.967	170.609	79.0655	130.696	31.0937	166.67
2012-03-30	90	116.263	22.0821	63.0327	157.479	48.8042	41.6403	46.0587	103.489	35.2261	143.592	69.4318	193.287	56.6416	14.1682	57.7194	75.3291	46.9574	130.24	94.039	21.0415	14.0089	86.8806	58.3844	181.104	123.116	153.491	61.2136	65.5808	63.6548	42.4987	19.0855	66.5271	67.9301	123.544	47.1873	16.2467	50.947	30.2163	83.223	300.091	324.075	125.184	219.613	171.329	84.8684	132.425	31.3656	171.027
2012-03-31	91	121.522	23.2159	63.2731	160.085	50.1511	42.3731	50.4162	108.436	36.0191	145.644	70.3202	194.311	57.4994	14.3334	58.796	79.6066	48.1018	133.017	98.9407	22.4762	14.0674	87.5762	60.9732	186.066	127.973	154.455	64.6008	66.6563	68.5816	44.4781	20.6716	70.6685	73.8079	126.403	48.463	17.2323	52.4855	33.6663	85.5031	303.607	332.904	128.036	220.696	173.549	89.6599	133.975	31.7806	179.822
2012-04-01	92	129.044	24.118	63.274	161.282	51.412	43.3108	54.1382	114.727	36.1234	148.901	72.2764	195.799	60.7068	14.8896	60.4005	84.0041	50.7392	135.56	103.034	23.0038	14.0674	91.4728	62.3474	190.519	132.864	155.435	67.9108	66.9021	72.4993	46.0233	22.9839	74.5275	80.8484	129.29	49.0285	19.2826	54.6271	35.6163	89.8809	305.11	342.518	134.09	222.444	176.365	94.6497	139.171	32.5572	188.804
2012-04-02	93	134.68	25.0312	63.7248	164.344	52.6381	44.6718	59.1835	121.622	36.8426	155.387	74.9673	197.533	63.5051	15.4136	62.7103	87.3957	53.4966	138.099	105.942	23.6422	14.0684	95.4982	63.5539	194.697	137.867	155.762	70.7308	69.6493	75.2784	47.1708	24.3354	78.7619	85.1011	131.136	49.659	22.7217	56.8563	36.9983	93.7473	305.461	348.535	141.623	225.248	179.619	101.248	143.711	33.269	196.69
2012-04-03	94	140.298	26.4642	65.1122	172.542	53.6721	47.2928	62.1879	129.93	37.6761	161.13	76.1574	199.431	65.9233	16.813	65.4874	89.3012	57.1645	140.312	111.642	26.0947	14.1948	98.2306	65.5265	197.234	143.35	156.067	74.1082	73.3272	77.3443	48.399	26.0332	83.6904	89.6123	132.723	50.673	26.321	60.4173	39.8748	96.9716	305.729	355.719	149.967	230.632	182.689	106.006	146.751	35.4284	203.073
2012-04-04	95	145.755	28.9977	67.9145	181.778	57.0497	49.3788	62.8683	139.354	38.484	166.952	77.615	200.833	70.0228	18.4689	67.3808	95.217	61.0309	142.056	115.173	31.6387	14.2414	99.5471	68.4639	199.669	149.671	156.771	75.3052	75.4474	79.7695	51.2747	29.6065	88.5546	96.5973	134.957	52.3591	28.2063	63.0979	43.1731	101.582	306.64	359.097	156.667	233.228	185.274	110.178	149.452	38.516	206.472
2012-04-05	96	150.046	32.4898	73.0582	189.887	63.2711	50.2734	63.3887	148.927	39.6912	170.664	79.5033	202.24	72.3528	19.4319	69.0223	101.317	63.7746	144.909	118.628	36.5032	14.609	100.659	69.9311	203.938	156.824	157.85	77.8294	76.6227	80.7392	52.6495	33.0012	93.6192	100.529	135.813	55.8185	29.5474	64.854	46.3907	106.909	307.928	361.254	163.682	233.914	187.219	113.697	151.941	42.4082	208.431
2012-04-06	97	154.707	35.4471	77.7855	194.159	67.7259	51.3886	63.7447	155.621	41.0235	175.28	82.2458	204.104	74.04	21.0591	71.2992	106.275	65.0501	147.996	121.282	43.6349	15.3124	101.586	75.5023	208.027	165.602	158.946	81.6465	78.8665	82.3443	55.314	40.1282	101.033	104.644	138.289	58.9563	29.776	66.1335	49.6339	112.657	310.4	364.639	171.131	234.71	190.704	118.675	154.566	47.5425	209.837
2012-04-07	98	160.33	38.0537	83.2545	199.089	70.5675	51.6831	64.3497	159.18	42.4053	178.24	87.1912	207.667	76.6889	25.0249	73.7025	109.179	68.5057	151.536	122.815	49.6009	17.351	103.7	78.7827	211.712	174.924	159.916	84.2284	79.1913	87.8863	57.6728	45.3765	107.161	109.653	140.991	63.4537	29.9772	66.9736	53.3811	119.296	313.333	365.652	177.924	237.362	194.225	121.902	155.472	53.4879	211.556
2012-04-08	99	165.841	42.6971	89.7263	204.333	72.0657	52.0871	65.3782	163.683	43.5315	181.636	91.4009	210.954	78.7689	29.9786	76.9754	109.506	70.5026	157.263	124.115	53.6669	19.1237	107.068	81.3106	214.516	185.587	163.06	86.5456	79.1913	92.0864	59.7477	48.913	112.497	113.629	144.137	69.3459	30.7203	69.7458	55.365	124.168	318.459	367.65	184.612	241.117	195.968	126.494	157.285	59.6175	213.165
2012-04-09	100	172.238	47.3476	95.1793	208.123	74.7928	52.2601	66.9312	165.409	44.4898	187.559	95.7204	213.882	81.1555	34.348	78.8747	110.199	72.0544	161.406	125.785	60.6291	20.42	110.893	84.2614	217.014	193.094	166.037	88.7471	79.4627	97.4718	62.9576	52.0679	120.331	114.346	146.968	74.4143	31.1219	73.3825	56.1445	126.024	323.231	372.529	190.077	245.025	197.022	130.83	159.47	66.7845	217.164
2012-04-10	101	178.942	50.3877	101.361	211.265	79.1901	52.7083	68.8535	166.071	45.5219	191.366	99.3129	217.009	84.3108	37.3374	81.3815	111.658	72.143	165.144	127.898	67.8045	21.1509	115.587	87.5444	219.575	198.1	168.804	95.4982	79.6649	102.917	65.9279	56.1405	127.26	115.953	151.874	78.6797	31.9548	74.1334	57.6661	127.147	329.276	377.088	196.381	249.039	198.873	135.938	161.862	71.0791	222.724
2012-04-11	102	183.628	53.6522	106.654	215.617	84.0718	53.6277	69.8776	166.217	46.7643	193.063	101.858	220.756	87.997	40.1638	86.821	114.428	72.143	169.155	130.95	74.1033	22.071	119.854	92.6037	221.315	202.001	170.978	102.555	80.4831	108.146	70.4718	61.7013	135.687	117.652	155.392	83.322	33.3545	74.8659	59.0986	128.462	336.161	380.533	205.133	255.82	200.912	141.534	165.281	71.7122	226.649
2012-04-12	103	189.767	57.7962	115.167	223.917	87.0463	55.2985	70.8861	166.412	49.5532	193.771	105.304	224.071	92.3314	42.862	91.8158	118.486	72.143	174.808	136.778	77.2131	23.9737	125.083	97.8228	223.054	203.758	173.201	108.393	82.036	111.291	77.4874	69.669	143.593	118.594	156.868	87.0932	34.7416	76.2001	61.9835	130.553	346.569	385.527	213.343	261.42	203.006	147.626	169.149	73.5271	227.609
2012-04-13	104	195.535	62.2311	125.623	233.706	91.2992	59.1163	71.6666	166.547	54.1085	196.523	110.062	229.834	96.7804	47.8308	98.1695	122.336	72.143	181.136	143.837	80.0792	26.247	128.622	104.072	225.992	206.48	175.529	113.734	83.2069	114.217	84.0061	76.8061	150.843	120.139	158.388	91.8087	37.1859	77.1286	65.3512	132.647	357.613	391.617	223.459	266.981	205.978	154.06	174.03	76.4114	232.714
2012-04-14	105	199.749	66.6455	136.766	241.935	94.7267	62.2097	72.7064	166.652	59.822	207.279	118.331	238.815	99.7177	52.2099	104.02	125.673	72.143	187.801	150.354	82.9419	29.2905	131.966	109.53	230.678	210.058	178.97	117.901	86.4854	117.47	87.6806	84.3953	158.575	123.135	160.439	98.6139	40.413	77.8534	69.9362	134.833	368.687	398.845	231.774	269.125	209.85	159.886	180.294	80.9844	237.228
2012-04-15	106	206.396	69.7877	148.208	247.882	97.0973	65.8228	73.1649	166.988	64.5093	220.01	125.23	248.621	103.405	55.8299	109.209	128.745	72.143	195.712	156.984	85.8449	31.4591	135.07	114.236	236.893	214.407	181.001	125.286	89.2527	121.565	89.6364	91.3215	165.323	128.055	163.962	107.194	42.555	78.3506	73.5888	140.789	377.106	406.285	239.969	270.001	213.637	163.96	186.882	85.5454	239.452
2012-04-16	107	212.524	73.083	156.906	252.115	99.4194	70.6445	73.6995	167.486	69.4959	231.011	131.002	257.335	108.236	60.9131	115.982	133.273	72.143	202.966	163.404	87.3791	34.3453	139.634	118.476	242.993	218.609	184.071	134.261	91.3749	125.936	91.319	98.5357	168.426	134.011	169.11	114.588	46.9835	79.1027	80.3706	149.802	382.492	413.867	245.018	270.365	218.186	170.274	191.579	92.1786	243.371
2012-04-17	108	218.723	77.1652	162.799	258.446	102.335	74.0697	74.2232	169.225	74.3206	240.964	136.958	264.639	113.313	65.4363	126.319	137.706	72.143	211.679	169.433	88.5145	37.6564	144.638	123.69	247.853	223.905	188.6	143.325	94.3435	129.677	93.1865	106.31	171.023	139.678	175.324	119.906	50.6765	82.0742	87.1044	157.816	385.998	419.346	246.692	271.925	224.192	175.41	194.548	100.519	248.717
2012-04-18	109	224.489	81.2239	170.771	265.442	106.094	75.8486	77.0952	173.231	79.7565	247.531	142.62	272.861	121.463	69.0993	137.059	141.878	72.7153	215.423	178.222	89.4924	41.2462	149.739	127.607	251.695	230.415	193.076	150.083	96.6059	133.29	96.0249	111.876	174.169	145.722	183.293	124.58	56.0962	85.0851	91.1086	162.725	389.714	424.93	247.441	274.057	230.239	178.94	197.526	109.805	252.118
2012-04-19	110	231.187	84.9902	178.792	269.452	110.163	80.7089	81.6581	176.754	83.1051	249.475	149.32	279.372	127.261	72.8516	146.387	148.122	73.2316	218.468	187.465	91.9194	44.6203	157.622	131.627	255.035	235.124	197.814	154.363	99.7878	136.574	101.018	115.694	179.114	150.935	190.378	128.486	61.7233	87.0872	94.3085	165.335	393.468	430.74	248.319	278.367	234.831	182.185	201.744	118.562	254.708
2012-04-20	111	238.864	87.2873	184.635	274.332	115.322	86.8023	85.9929	180.824	86.9876	252.521	157.248	283.553	134.009	78.4717	156.527	154.342	73.7252	222.346	197.797	94.4372	48.74	166.795	136.413	257.915	242.707	202.734	160.03	104.515	139.208	105.354	117.892	185.3	155.059	196.795	133.361	66.5796	87.8667	96.5648	167.838	399.253	439.721	249.115	282.478	238.219	186.86	204.222	129.083	257.338
2012-04-21	112	246.607	91.077	193.332	282.214	119.126	90.1133	88.7919	185.841	91.0608	257.373	164.205	288.831	140.476	82.8038	167.032	162.205	76.2977	225.99	209.846	98.771	52.5992	174.477	141.641	262.287	249.642	209.482	163.441	110.107	142.368	109.74	122.38	190.054	159.006	205.61	138.57	69.8088	88.6205	98.7662	170.116	405.217	449.046	250.54	285.399	243.974	192.48	208.671	137.25	260.169
2012-04-22	113	256.345	95.235	201.8	291.571	122.732	91.7426	93.8883	190.864	95.2967	261.333	172.149	295.205	149.272	86.5816	174.756	169.101	79.5086	228.509	220.767	101.881	57.1016	178.943	147.616	268.589	256.452	216.651	167.015	117.208	149.611	113.79	127.601	190.583	164.35	211.514	146.285	74.9464	90.4164	103.06	171.306	411.86	457.516	253.193	286.842	253.188	200.42	213.089	149.914	264.764
2012-04-23	114	265.834	101.317	212.238	300.603	128.272	93.7872	99.0108	196.529	98.4931	265.519	177.848	302.835	157.813	89.2376	179.97	176.735	82.1659	231.629	231.017	106.983	60.7784	181.685	152.097	273.533	262.906	224.712	171.292	122.829	158.08	117.789	133.383	191.127	171.467	218.117	153.339	78.2598	95.4906	110.397	172.207	416.172	466.227	257.471	289.004	263.147	209.756	224.054	159.385	267.286
2012-04-24	115	272.596	109.713	222.472	309.715	131.979	96.1527	103.843	200.753	101.843	270.748	182.266	312.459	166.021	92.3639	185.063	183.45	87.1357	235.492	242.512	111.935	66.5026	183.014	153.831	277.124	267.545	232.9	176.984	126.553	162.815	121.235	139.709	192.76	179.271	225.261	162.793	80.846	102.024	119.627	173.667	420.328	475.343	263.059	292.159	274.953	219.948	234.464	166	269.772
2012-04-25	116	279.534	118.981	231.921	319.558	134.491	99.4181	107.583	206.829	106.329	279.16	186.571	322.61	173.688	97.0018	188.398	187.544	91.4109	239.982	253.193	117.084	72.6477	184.081	155.726	280.77	271.455	239.547	181.943	131.192	163.566	127.864	145.083	195.84	186.687	233.212	172.212	82.4457	107.621	127.72	174.343	425.417	484.606	267.562	296.544	286.725	229.622	242.755	171.019	274.132
2012-04-26	117	285.584	128.588	240.055	326.338	137.904	102.394	111.946	214.845	110.147	288.476	189.486	332.517	181.412	104.248	194.077	191.569	96.666	246.504	264.011	124.241	77.993	184.971	162.791	283.932	275.138	247.728	184.284	135.164	164.202	134.909	152.82	199.424	194.279	241.467	179.114	84.3649	114.081	131.895	176.747	435.294	493.758	270.777	305.594	300.425	239.577	248.062	176.286	278.093
2012-04-27	118	291.858	140.121	247.472	333.093	142.045	106.366	116.622	223.524	114.655	298.985	191.494	342.575	188.565	112.09	202.807	196.146	103.354	254.326	274.679	131.048	81.5382	186.838	166.27	287.954	279.886	254.81	185.166	142.497	165.468	140.553	159.538	203.68	201.222	249.774	183.487	85.5228	121.707	136.829	180.316	444.446	501.526	276.523	313.169	316.604	250.99	250.803	183.169	284.16
2012-04-28	119	297.905	148.754	258.549	340.406	146.626	110.64	120.062	232.544	117.877	309.684	194.944	349.239	194.555	118.307	212.037	204.454	110.218	263.438	282.89	138.811	86.0631	190.413	169.138	293.122	286.011	262.137	186.431	150.488	167.662	147	166.18	206.839	208.675	254.049	189.337	89.1907	130.723	148.312	185.693	451.768	508.813	282.472	320.894	329.911	262.831	252.1	191.949	290.181
2012-04-29	120	303.537	156.354	268.868	350.605	152.223	120.278	124.708	243.206	122.786	321.526	200.557	354.581	198.261	125.257	220.53	212.519	119.391	271.646	290.744	144.598	90.0001	192.059	172.551	297.569	292.803	270.225	188.033	157.703	170.96	152.122	172.28	210.194	212.661	260.203	198.74	92.3579	140.09	162.513	192.173	459.826	517.725	286.703	328.129	339.024	275.829	254.346	197.487	296.588
2012-04-30	121	310.359	166.015	278.498	361.034	156.344	129.089	129.571	250.016	132.732	332.912	208.132	361.504	200.693	132.374	228.409	221.435	130.239	276.891	299.945	149.37	95.3985	195.709	179.144	304.569	300.396	283.075	192.465	166.058	173.984	157.023	179.562	213.148	217.64	265.591	209.22	94.6497	147.579	175.383	199.619	466.667	532.25	293.196	335.792	349.747	285.699	257.53	202.475	304.009
2012-05-01	122	318.361	175.763	286.563	373.226	161.887	135.695	134.526	254.961	141.397	345.262	214.29	367.402	204.505	139.442	236.559	227.429	142.681	281.582	309.051	153.19	100.518	201.121	191.047	310.636	307.976	293.129	195.647	176.181	177.133	161.614	186.69	214.858	223.247	271.342	218.852	97.7306	157.167	188.826	207.813	474.247	546.544	298.977	344.882	360.735	292.3	261.673	208.404	313.704
2012-05-02	123	331.727	182.36	294.054	386.2	167.821	141.605	140.848	260.338	149.851	357.657	218.577	374.452	208.456	144.938	244.824	232.155	153.284	284.626	318.704	156.049	106.198	209.132	202.453	319.679	316.142	300.842	198.889	184.832	181.321	165.522	192.076	217.275	228.945	277.6	229.981	101.213	169.677	200.662	217.887	484.222	560.785	304.064	354.626	373.157	298.335	268.986	215.262	326.428
2012-05-03	124	344.581	190.365	301.514	398.051	175.957	148.334	149.132	267.035	155.275	368.285	223.565	382.022	212.768	150.785	252.873	238.317	165.043	286.596	326.091	159.52	112.236	217.205	213.757	328.052	323.304	308.085	205.584	191.697	186.707	170.405	197.368	219.471	233.997	282.953	239.133	104.129	181.31	209.411	229.233	495.76	577.908	309.389	363.112	385.913	304.446	280.231	223.02	334.455
2012-05-04	125	356.157	198.223	310.611	407.924	185.328	154.702	159.485	272.003	161.438	377.504	230.464	392.378	216.541	158.179	260.427	244.814	175.995	289.873	333.845	164.632	117.697	224.696	225.649	335.883	327.978	315.453	211.722	201.077	193.781	175.1	203.265	223.106	240.045	289.054	249.089	107.051	193.404	215.243	239.247	507.438	593.015	314.685	371.561	396.194	312.539	291.591	230.469	339.914
2012-05-05	126	367.941	204.377	320.419	416.763	194.896	163.627	170.448	275.035	167.694	385.49	239.549	401.805	221.042	166.746	267.229	251.403	183.013	295.044	340.911	170.54	123.876	232.588	237.126	345.745	331.796	322.922	218.243	213.94	201.138	179.464	212.027	228.288	247.453	295.856	259.274	111.206	206.057	221.82	248.522	517.582	609.567	321.584	382.622	403.637	319.134	302.759	235.833	344.436
2012-05-06	127	380.053	210.377	330.132	423.342	206.021	172.322	182.148	278.768	173.643	393.315	248.739	411.183	228.384	175.6	275.614	258.223	186.112	298.999	350.972	179.238	131.698	242.573	245.748	355.888	336.436	332.358	225.927	228.252	209.476	184.194	220.654	235.963	255.712	303.927	268.61	118.596	218.937	230.581	258.321	526.379	625.388	327.375	393.416	413.781	327.759	313.488	240.453	351.941
2012-05-07	128	391.493	215.855	338.229	426.711	217.306	178.328	193.061	282.103	178.305	401.047	257.127	421.029	235.327	183.074	285.748	264.489	190.307	303.211	358.638	188.142	140.198	253.809	254.924	366.424	342.841	342.261	234.68	238.903	215.369	190.341	229.057	244.329	263.996	313.105	275.271	126.754	233.015	238.668	268.391	534.898	640.571	332.683	404.235	426.841	337.856	320.621	246.486	359.219
2012-05-08	129	402.491	221.672	344.924	430.635	228.779	184.526	203.732	284.625	185.001	408.348	267.353	430.071	242.167	192.358	295.366	271.784	197.373	310.908	366.15	197.405	147.534	265.19	263.111	376.072	349.46	354.509	244.086	246.117	222.794	195.34	236.97	253.349	271.976	321.941	281.449	135.194	245.777	246.629	278.8	546.017	652.881	339.732	414.269	439.971	349.104	325.684	252.226	366.802
2012-05-09	130	415.479	227.315	352.318	434.794	239.68	191.822	214.527	291.585	195.015	416.883	277.384	437.127	249.169	201.349	306.42	279.007	203.802	319.691	372.325	206.537	156.506	277.448	269.592	384.89	356.634	367.933	255.676	254.023	229.472	202.613	244.755	263.982	280.839	331.228	286.513	142.511	257.727	254.164	287.482	555.389	666.792	346.848	421.077	452.558	359.882	331.281	257.505	372.655
2012-05-10	131	428.679	233.688	362.53	440.829	250.843	201.246	224.394	300.654	206.06	426.681	288.666	443.788	257.439	214.79	317.703	287.86	211.758	329.14	379.363	218.138	167.126	291.192	276.337	393.163	364.104	382.654	269.56	262.164	232.714	208.462	252.824	278.463	288.239	341.509	290.182	150.049	268.07	261.955	294.656	564.445	681.515	356.359	427.952	464.379	372.547	336.964	263.359	379.636
2012-05-11	132	443.815	240.026	374.501	449.535	262.921	208.053	234.664	310.185	214.781	437.657	300.755	450.39	265.12	227.409	327.586	298.847	218.929	339.888	389.761	228.674	178.864	306.207	282.09	402.451	371.254	395.415	283.075	271.578	235.549	215.69	259.84	292.989	295.857	350.463	295.257	159.745	278.73	267.851	304.001	572.826	693.369	366.913	434.972	476.926	385.411	341.572	270.794	388.861
2012-05-12	133	458.957	249.533	387.886	458.445	272.18	214.014	245.611	319.196	223.535	450.394	313.316	458.677	272.543	238.991	338.158	307.929	227.036	352	399.182	238.014	189.644	320.195	290.685	410.279	378.708	407.367	293.934	280.755	239.311	223.207	267.259	305.145	305.904	359.807	301.987	169.974	288.773	272.34	315.342	580.735	701.374	378.012	442.092	490.352	397.299	345.256	282.959	400.187
2012-05-13	134	474.662	258.74	398.806	466.092	278.107	219.584	256.964	330.748	231.391	464.091	326.133	468.203	281.038	249.515	351.438	317.959	235.132	364.679	407.898	247.554	201.348	332.909	297.4	418.394	385.346	416.707	304.691	291.43	243.532	232.694	273.082	315.284	317.259	370.17	310.62	179.924	299.585	279.564	328.317	591.204	710.985	387.944	453.311	502.255	405.499	349.921	297.844	411.059
2012-05-14	135	488.133	265.94	406.595	476.376	284.638	228.845	268.325	342.837	239.545	478.294	339.434	475.948	288.902	259.944	363.588	326.928	246.408	376.738	416.537	256.93	212.877	343.81	304.228	427.965	393.066	428.048	313.694	301.434	248.891	246.581	282.895	326.157	326.149	380.34	319.756	192.525	309.715	287.143	342.193	600.245	721.003	397.549	464.804	515.186	416.091	354.044	311.952	421.724
2012-05-15	136	495.309	273.105	412.496	487.783	290.946	236.702	279.17	355.871	247.246	493.52	354.297	484.882	299.226	271.129	373.843	332.341	258.608	386.847	424.332	267.554	221.565	356.067	309.931	436.505	402.145	440.669	325.107	310.832	254.75	260.639	294.143	338.021	336.526	390.514	330.857	203.362	320.667	293.586	353.326	611.692	734.117	403.677	479.114	531.701	427.13	358.3	319.785	434.199
2012-05-16	137	503.144	279.809	418.894	499.24	299.861	244.514	289.911	371.579	256.432	507.873	370.113	493.889	309.602	282.56	383.779	338.809	271.188	393.758	431.505	278.515	229.821	368.433	317.149	444.146	412.237	453.692	337.354	319.857	261.481	276.151	308.116	350.076	346.979	401.391	342.861	214.174	330.804	301.631	363.866	625.331	744.507	409.998	494.753	545.965	436.951	363.893	325.043	445.085
2012-05-17	138	510.744	288.242	426.269	514.44	309.537	251.266	300.116	385.439	265.141	519.444	384.533	503.838	318.797	293.453	392.592	345.317	283.746	402.825	436.326	286.62	240.305	383.465	324.195	450.573	424.06	468.206	351.032	329.699	269.141	292.66	322.59	362.387	360.024	415.089	357.143	223.648	342.015	309.743	376.641	637.895	751.99	415.693	506.3	558.505	444.999	370.279	328.382	455.638
2012-05-18	139	519.972	300.163	432.666	528.979	319.166	258.547	308.623	398.095	273.012	527.78	398.501	514.217	327.691	303.386	400.71	352.525	298.137	412.141	440.35	295.053	251.218	399.845	331.874	456.99	440.133	481.832	364.908	339.757	277.726	305.638	336.266	375.613	371.551	428.593	371.546	232.32	352.98	318.078	386.537	650.501	759.5	421.58	520.083	571.799	453.29	377.876	333.382	468.004
2012-05-19	140	531.335	312.109	436.014	543.888	330.683	266.859	317.381	412.286	281.746	535.896	413.095	524.641	336.812	311.944	410.843	359.58	314.323	419.086	443.365	302.437	263.293	413.027	339.682	463.4	454.057	496.519	379.083	348.775	287.934	317.815	346.949	389.822	378.353	441.403	384.418	243.709	364.872	327.584	396.055	664.092	767.662	429.772	536.196	585.27	460.905	385.601	339.492	477.673
2012-05-20	141	543.821	324.496	442.155	560.969	342.195	275.414	326.671	425.138	291.194	546.868	425.712	532.394	347.199	320.731	423.326	366.441	325.823	428.307	448.318	310.08	273.566	424.83	350.018	473.389	464.063	512.02	391.867	358.427	301.373	328.425	353.028	402.742	384.922	452.332	398.496	255.84	379.357	335.984	405.304	676.497	776.177	440.499	554.25	601.109	469.724	393.419	346.125	483.754
2012-05-21	142	555.285	336.181	449.922	577.965	356.758	283.836	336.835	436.118	303.649	555.989	434.982	541.89	357.688	329.881	435.342	373.357	335.729	438.553	452.703	317.989	283.672	434.173	361.016	483.913	473.695	524.17	403.835	369.26	314.993	338.627	357.096	418.292	392.973	464.604	413.394	265.28	393.344	344.759	414.346	686.702	786.877	452.726	571.365	618.23	478.266	402.082	355.149	489.79
2012-05-22	143	567.812	344.728	460.942	594.23	368.952	289.893	347.144	447.489	314.807	565.9	444.178	551.86	367.187	341.278	447.617	379.372	346.25	450.063	458.862	325.485	292.593	441.085	369.42	496.143	483.227	532.983	414.298	379.857	329.484	350.209	362.971	434.74	402.212	476.911	429.693	275.998	406.515	356.396	422.784	698.236	795.525	464.251	586.94	633.945	486.869	408.387	365.087	496.509
2012-05-23	144	579.663	353.748	474.324	610.523	381.525	295.708	359.593	457.695	325.528	576.326	455.247	562.614	377.072	353.977	460.959	385.826	357.736	461.126	466.872	335.329	300.5	445.687	381.138	508.815	493.126	542.873	425.734	392.351	343.702	363.359	371.646	450.666	410.294	488.451	444.514	282.87	418.641	369.404	431.538	714.053	805.901	471.891	602.864	649.616	497.597	415.303	374.201	503.262
2012-05-24	145	590.074	360.27	484.994	622.476	394.362	301.307	373.869	465.652	334.919	586.841	468.846	574.38	385.848	367.625	475.574	393.549	367.806	471.936	475.575	345.405	309.883	449.296	394.591	521.607	504.563	552.004	438.212	405.786	356.27	376.916	379.436	466.645	420.993	500.605	456.543	291.325	429.773	381.333	441.61	730.971	817.405	479.312	619.191	668.121	507.549	424.004	384.083	511.47
2012-05-25	146	601.353	366.432	495.404	632.077	409.029	308.721	388.612	472.433	350.343	598.475	480.695	586.451	395.741	383.005	490.006	402.522	377.969	483.448	483.875	354.085	321.646	453.891	407.172	532.461	514.953	561.783	452.481	414.298	368.332	390.395	387.102	479.843	433.042	513.379	469.136	301.42	442.337	391.857	454.427	748.372	826.609	487.355	633.888	678.495	519.665	434.433	394.8	520.638
2012-05-26	147	614.5	375.1	506.367	643.984	425.751	315.422	402.595	479.829	368.742	610.71	491.942	597.472	404.657	399.412	503.312	414.383	387.755	494.362	492.803	363.779	335.216	459.548	416.102	543.329	526.785	572.995	465.861	423.286	382.211	401.385	394.486	492.909	447.571	524.305	482.182	315.571	456.151	402.596	468.334	764.447	834.041	494.28	648.032	686.637	529.251	446.56	404.729	529.357
2012-05-27	148	625.482	385.243	515.333	655.808	443.176	323.868	415.366	487.055	385.988	620.255	505.113	607.902	412.967	415.175	517.8	426.733	397.565	504.736	501.98	375.316	347.573	469.221	426.548	555.434	536.819	584.25	473.603	435.195	398.877	414.602	403.915	505.467	462.619	536.101	495.573	332.221	468.686	409.73	483.366	776.393	841.202	504.993	663.987	697.092	537.379	460.971	414.494	538.295
2012-05-28	149	637.433	393.631	525.475	664.279	460.453	335.2	431.224	496.116	399.485	629.427	516.246	617.765	422.852	430.589	533.186	437.56	406.862	517.171	513.884	388.574	359.028	480.939	437.686	569.388	546.383	595.882	479.934	448.758	415.182	428.191	415.48	517.537	477.6	548.131	508.296	349.658	480.217	416.962	499.339	787.702	850.321	516.502	680.345	707.496	545.957	476.704	423.828	547.386
2012-05-29	150	650.496	399.147	534.491	671.731	478.901	345.582	448.059	506.218	411.637	639.101	526.828	627.534	432.442	446.048	547.67	447.301	416.813	530.819	525.699	404.209	370.149	496.544	448.273	583.62	556.64	603.651	486.638	456.024	431.191	441.996	428.941	530.285	491.17	560.317	521.497	367.877	491.012	423.579	516.775	800.072	859.732	530.333	695.717	719.75	555.244	493.096	432.819	556.189
2012-05-30	151	662.435	407.549	543.458	681.645	497.664	356.134	463.409	518.695	424.279	649.376	539.661	641.321	441.536	462.783	563.033	455.16	426.815	544.014	539.62	417.212	382.334	513.657	459.046	599.012	566.828	608.708	494.718	461.684	449.706	457.787	441.876	543.462	506.121	571.204	535.334	383.241	501.778	430.537	534.502	811.31	871.519	543.048	711.656	730.558	564.614	509.828	444.67	564.224
2012-05-31	152	672.415	418.033	554.32	692.907	514.327	367.345	478.424	531.87	437.002	662.615	555.52	656.384	449.547	477.25	575.71	464.57	437.686	558.537	553.893	427.774	393.615	529.909	469.964	614.873	577.495	614.845	504.387	468.847	467.416	475.303	453.622	557.89	524.006	582.133	549.952	396.461	513.36	439.616	549.133	820.875	884.566	555.045	729.532	742.05	575.9	528.124	455.501	572.632
2012-06-01	153	682.248	433.159	566.905	703.355	526.144	379.022	495.167	545.349	449.734	676.782	570.791	672.004	457.305	490.335	586.065	476.562	450.19	573.682	567.849	437.808	405.574	546.615	479.767	630.031	588.025	621.309	516.246	478.918	486.332	493.065	465.416	573.827	542.161	594.939	565.851	411.192	525.278	449.676	559.786	829.874	897.991	563.739	748.775	754.447	587.966	545.054	468.313	584.301
2012-06-02	154	696.346	447.09	580.561	714.444	538.531	391.759	510.208	558.411	464.794	689.309	586.025	687.921	464.762	505.047	595.927	489.193	461.542	588.963	583.793	447.692	417.544	564.813	490.192	644.261	600.19	629.274	526.956	490.385	503.075	511.785	480.942	590.399	560.174	607.525	581.731	426.896	540.27	459.787	569.844	840.773	911.266	571.963	766.043	766.441	601.923	561.987	480.806	598.015
2012-06-03	155	713.533	459.602	594.399	726.864	550.787	405.73	524.676	575.528	479.589	702.04	602.652	704.93	473.006	519.412	606.931	500.738	472.765	604.413	599.553	456.044	429.855	582.589	501.54	659.395	612.951	637.816	538.739	502.279	521.32	526.973	497.127	604.86	579.167	621.035	598.273	440.029	552.998	468.772	581.625	850.281	926.568	580.815	782.624	776.594	614.965	577.904	492.458	611.836
2012-06-04	156	732.079	474.128	605.888	738.516	564.693	421.743	537.614	589.579	495.62	716.155	621.385	723.547	484.457	532.16	616.568	512.212	485.444	619.233	616.012	464.245	443.186	598.167	515.411	673.472	624.915	647.002	551.68	515.24	540.286	541.386	516.337	619.265	599.823	632.783	615.875	454.279	564.417	480.248	594.601	860.7	942.021	589.164	799.649	789.657	627.785	592.632	505.263	624.139
2012-06-05	157	751.895	488.791	619.205	751.35	580.217	438.425	551.674	599.788	508.364	731.851	640.426	742.635	494.619	545.938	628.891	528.03	499.318	632.517	634.054	473.682	458.207	611.854	532.024	687.23	637.801	657.288	564.647	526.421	558.149	558.41	534.918	633.659	621.807	641.735	633.519	467.685	578.059	492.154	607.107	873.454	956.58	599.516	817.102	804.303	639.756	608.858	520.509	638.233
2012-06-06	158	770.307	500.304	634.577	763.668	592.641	454.358	566.169	611.613	518.29	748.922	659.34	762.347	506.438	562.693	644.274	542.39	513.576	644.908	650.715	483.435	474.787	624.965	549.916	702.019	651.103	669.271	576.76	537.37	577.973	575.423	553.769	648.359	638.184	651.601	649.144	478.15	592.933	504.971	620.888	886.277	969.884	609.185	835.811	819.035	651.975	624.672	535.982	653.706
2012-06-07	159	789.077	508.636	649.136	776.993	603.489	465.197	580.551	621.841	532.687	768.621	678.81	782.29	520.69	578.257	658.594	555.995	527.466	657.294	664.672	496.91	492.387	640.647	567.97	718.675	662.864	683.057	591.336	548.206	596.924	595.506	572.393	661.834	649.179	664.455	664.781	487.231	604.724	518.481	636.076	898.352	981.755	620.001	854.68	832.2	664.867	639.614	551.875	669.509
2012-06-08	160	810.638	517.511	660.924	792.484	614.133	472.04	598.713	634.001	547.817	786.731	696.716	801.008	537.489	595.538	670.292	568.52	540.897	668.589	678.219	512.264	510.945	654.647	583.493	736.043	674.312	697.862	602.959	561.041	613.124	615.329	590.1	675.425	662.042	678.961	679.02	497.297	615.888	531.306	651.772	911.26	994.953	630.232	872.864	844.751	678.644	654.366	567.583	685.427
2012-06-09	161	827.17	528.985	671.733	808.64	627.758	480.23	619.805	646.772	560.992	802.61	712.695	820.085	551.697	611.233	684.055	580.941	554.363	679.71	691.091	526.819	528.59	664.381	598.382	752.751	685.652	713.89	614.767	573.799	626.521	628.467	608.732	690.762	670.647	693.984	688.678	508.092	627.997	542.861	669.752	923.362	1007.79	641.494	888.077	858.966	690.292	668.357	583.459	701.814
2012-06-10	162	838.633	541.651	682.583	825.098	642.717	489.825	638.369	662.248	569.643	816.439	729.429	837.531	564.091	628.688	698.649	597.332	570.232	690.907	703.422	543.171	546.098	674.64	611.943	767.652	696.75	729.97	627.912	587.792	639.554	641.291	627.928	705.698	679.402	706.867	696.675	519.392	641.837	555.146	684.359	935.684	1021.93	653.038	903.129	876.569	702.391	681.87	598.749	718.919
2012-06-11	163	849.141	553.78	694.595	840.814	659.283	499.84	656.823	677.828	579.087	831.008	744.53	853.099	575.434	645.362	714.459	613.452	586.345	701.69	715.686	559.747	564.07	687.076	625.387	779.605	708.098	744.077	640.441	606.657	652.289	656.956	648.312	718.795	690.125	719.308	705.767	531.038	655.79	567.585	696.192	949.278	1037.59	665.318	918.033	891.053	715.029	695.998	615.513	736.638
2012-06-12	164	861.417	566.194	707.972	855.665	674.844	510.738	673.892	693.392	590.11	846.563	759.627	870.194	586.171	660.417	730.202	628.387	603.585	713.08	732.01	575.931	575.501	699.346	640.425	792.241	719.568	762.992	653.467	625.14	663.333	673.355	663.243	729.532	700.626	733.693	717.676	542.226	671.112	578.98	711.028	964.595	1053.13	677.888	932.763	901.518	729.992	707.856	633.133	754.276
2012-06-13	165	874.764	578.273	722.705	873.448	688.554	520.817	689.106	708.618	601.021	863.424	775.05	886.969	596.881	673.19	746.519	641.557	620.986	724.763	750.798	594.491	588.737	712.224	658.418	808.853	735.871	779.111	667.671	643.239	676.244	688.684	675.238	738.052	708.32	749.688	729.821	552.373	686.438	591.083	728.436	979.879	1067.33	690.499	949.98	912.085	745.985	720.271	647.363	772.598
2012-06-14	166	888.506	591.277	736.75	892.025	701.078	532.364	704.197	724.161	612.203	877.132	791.199	903.076	611.179	685.297	764.549	655.614	637.309	736.715	770.784	612.335	601.709	725.676	674.109	822.869	751.471	791.719	683.351	663.361	688.987	702.307	691.155	747.747	715.876	765.526	743.563	565.103	701.829	601.488	742.26	992.488	1080.89	702.629	968.04	922.007	762.923	735.891	660.299	790.981
2012-06-15	167	904.983	608.103	751.842	910.246	713.492	544.02	717.053	741.153	625.039	891.028	806.327	917.921	627.171	698.541	782.963	671.48	656.129	751.745	790.53	629.591	617.537	738.465	688.412	834.943	768.644	805.377	696.536	684.32	700.853	716.652	707.08	760.451	725.43	781.107	756.312	576.554	719.452	611.174	755.467	1004.56	1094.11	714.793	986.356	932.733	775.189	751.513	672.63	808.442
2012-06-16	168	921.287	622.849	764.372	927.758	727.274	554.966	728.548	758.546	639.176	900.8	821.137	931.004	641.951	711.434	797.051	687.888	677.073	768.534	809.006	646.393	633.326	750.591	703.697	846.685	786.028	817.851	710.28	702.809	713.561	732.43	723.46	772.065	736.381	795.596	770.28	590.371	737.902	620.788	769.635	1018.1	1108.59	727.303	1003.4	943.774	784.239	765.906	687.66	823.235
2012-06-17	169	936.836	638.463	776.816	947.111	743.181	565.168	740.429	777.829	654.858	913.621	836.06	945.851	657.787	726.697	809.781	705.095	697.659	784.536	827.322	663.708	649.53	763.199	719.557	858.402	802.652	831.642	724.655	720.229	723.033	747.874	740.324	784.913	747.768	810.355	785.305	603.957	757.124	630.511	785.574	1035.39	1120.25	740.23	1017.56	956.383	793.435	780.228	702.587	835.061
2012-06-18	170	952.694	653.319	792.021	965.343	759.749	576.102	753.176	793.406	671.661	929.306	853.222	961.687	673.479	743.755	823.744	720.829	717.466	799.538	849.663	681.835	668.381	775.332	735.022	871.696	818.233	845.935	737.497	737.306	735.413	762.33	756.207	797.385	759.572	825.53	801.442	618.66	776.582	641.129	803.197	1052.13	1132.05	750.44	1034.19	968.473	804.069	793.348	716.305	848.018
2012-06-19	171	970.055	669.019	806.479	984.062	777.839	588.803	768.009	805.553	685.025	942.584	868.662	976.167	689.252	760.644	838.926	735.35	737.546	815.731	870.837	699.946	689.511	786.979	750.272	885.124	835.209	861.275	750.162	755.325	750.017	777.668	772.422	809.288	773.341	842.974	819.107	634.794	796.115	651.018	821.709	1068.99	1145.91	762.595	1051.22	981.328	817.255	806.407	727.632	861.345
2012-06-20	172	985.322	683.222	819.429	1000.33	798.345	602.275	782.962	817.135	697.598	955.2	882.878	990.238	705.377	775.971	854.587	751.744	756.89	833.019	890.525	719.766	711.788	798.479	764.307	899.41	852.715	878.373	762.784	771.126	765.636	794.992	787.688	821.36	787.642	860.955	836.716	651.06	811.465	662.189	838.568	1087.99	1160.94	775.524	1068.83	995.715	831.389	821.854	739.762	875.447
2012-06-21	173	1002.13	697.424	832.04	1018.48	818.964	614.734	796.192	828.605	709.386	967.211	897.546	1004.25	720.057	791.275	869.448	767.122	775.733	848.564	908.67	740.25	731.5	811.877	777.56	915.34	869.231	896.447	775.721	784.783	781.34	813.411	802.292	833.594	799.123	876.103	853.749	667.107	825.678	675.848	857.118	1107.4	1177.92	787.648	1084.88	1008.43	845.311	838.175	751.953	889.221
2012-06-22	174	1019.43	713.566	843.91	1038.54	838.339	631.229	809.919	839.465	722.572	979.586	914.283	1018.1	735.139	805.092	884.104	782.91	793.544	862.81	924.278	758.875	749.265	825.59	791.373	932.936	885.743	914.029	790.597	798.881	796.906	832.404	816.437	846.689	810.029	888.398	868.134	684.706	838.692	690.457	875.549	1127.8	1194.12	799.966	1097.76	1020.52	859.852	850.689	764.589	903.765
2012-06-23	175	1034.97	730.579	856.756	1059.22	854.269	648.661	824.791	851.807	736.846	993.377	932.818	1032.17	750.529	819.774	896.377	799.699	811.689	874.782	940.734	776.056	765.53	840.527	803.725	953.077	901.991	930.307	805.941	813.329	812.276	851.678	829.366	861.37	822.417	904.461	881.014	703.211	852.642	704.025	895.406	1147.53	1210.69	814.482	1111.88	1032.17	871.978	865.627	778.205	918.823
2012-06-24	176	1049.68	748.362	870.066	1077.65	868.844	665.902	840.273	863.795	751.42	1008.51	951.799	1046.2	764.408	834.16	910.119	815.13	828.88	887.74	958.358	794.761	782.228	855.992	816.424	974.013	918.024	949.657	823.294	829.816	827.764	871.418	843.97	875.416	835.408	922.05	893.76	722.178	868.215	717.06	914.873	1164.85	1225.99	828.451	1128.03	1044.77	885.446	884.406	792.162	934.14
2012-06-25	177	1064.77	767.115	884.23	1098.44	883.238	683.869	855.076	875.735	766.59	1025.64	971.744	1060.27	778.415	849.309	926.241	829.896	846.41	901.453	974.126	811.332	798.826	869.478	830.951	996.064	933.751	964.626	843.743	846.106	842.714	890.497	858.089	889.016	849.604	936.335	906.136	741.568	885.687	729.946	934.752	1180.41	1243.26	842.789	1143.66	1056.93	899.357	903.902	806.858	948.599
2012-06-26	178	1082	783.046	898.663	1119.76	898.651	699.593	867.363	889.434	782.626	1045.55	989.359	1075.88	792.421	863.669	943.361	847.442	863.671	918.074	990.23	826.43	815.308	885.554	848.226	1017.98	948.542	982.199	865.352	861.854	858.202	905.908	871.16	901.474	864.571	950.097	919.096	760.202	906.246	742.612	955.328	1199.77	1259.98	855.719	1161.23	1071.4	914.811	922.725	820.999	963.116
2012-06-27	179	1099.92	800.07	914.47	1138.48	912.374	713.613	879.652	903.582	799.811	1065.62	1004.05	1090.76	805.109	877.158	960.903	861.854	879.86	934.34	1005.93	845.763	832.819	902.757	868.059	1038.87	962.775	995.61	886.882	875.936	872.071	919.867	885.332	915.613	878.21	965.033	931.666	775.669	926.75	755.648	976.956	1219.68	1276.78	869.904	1180.5	1085.57	932.404	939.33	836.133	977.181
2012-06-28	180	1116.96	815.334	930.882	1158.25	926.379	728.718	891.724	918.138	818.939	1084.92	1018.81	1105.2	818.434	892.343	977.178	875.645	896.55	948.479	1019.75	865.51	850.559	918.18	889.455	1059.46	976.815	1007.25	906.402	889.654	885.002	935.035	898.693	930.074	893.034	978.025	944.222	790.535	945.113	770.208	998.275	1239.09	1293.31	882.045	1200.3	1100.15	951.113	955.722	851.159	993.38
2012-06-29	181	1134.29	828.282	947.659	1180.76	941.449	745.225	903.882	932.448	836.62	1098.67	1032.44	1120.65	831.341	908.183	991.563	890.831	913.993	962.907	1034.69	884.493	869.498	932.286	911.875	1077.66	991.97	1019.78	923.433	902.843	899.015	950.368	912.873	945.892	905.099	991.542	956.888	804.823	962.305	785.968	1019.64	1253.63	1310.19	894.138	1217.84	1114.59	970.198	971.792	866.408	1011.36
2012-06-30	182	1151.33	841.908	963.69	1202.46	958.297	762.879	916.277	948.176	857.231	1111.64	1045.69	1137.93	845.931	925.416	1004.99	904.95	931.6	978.059	1050.22	903.99	888.607	948.011	932.852	1097.08	1008	1032.2	942.853	916.693	914.536	963.592	927.847	959.64	915.608	1005.52	970.388	818.72	981.23	800.863	1040.56	1268.15	1326.31	907.906	1237.26	1129.47	986.951	985.085	881.584	1030.34
2012-07-01	183	1166.57	857.809	980.628	1224.08	972.457	780.076	930.701	964.421	878.716	1128.16	1058.99	1155.97	862.095	943.322	1018.5	917.615	949.443	993.273	1068.09	921.593	904.03	965.039	954.235	1116.66	1024.25	1047.84	959.268	931.162	930.049	976.03	943.718	973.026	927.591	1019.15	984.403	832.263	1002.22	816.641	1059.88	1282.23	1341.86	921.073	1254.65	1146.82	1003.47	997.031	894.894	1052.46
2012-07-02	184	1181.6	874.589	999.859	1245.74	987.52	797.78	946.611	980.948	898.624	1144.13	1073.15	1175.93	877.386	960.355	1032.07	929.905	967.097	1008.58	1088.59	938.021	918.658	982.761	974.411	1137.26	1041.77	1066.68	977.792	942.963	945.75	988.72	959.293	988.423	941.144	1033.45	997.921	845.511	1022.18	832.266	1079.7	1297.02	1357.78	937.696	1268.22	1164.24	1019.49	1010.6	907.961	1073.22
2012-07-03	185	1195.1	890.31	1020.43	1267.55	1003.33	812.629	962.88	997.174	919.147	1160.05	1086.96	1194.5	890.73	979.392	1046.39	941.329	983.727	1024.51	1108.46	952.944	933.656	1001.77	991.257	1158.36	1058.32	1085.47	996.576	956.324	960.807	1001.49	974.547	1002.98	954.419	1048.75	1011.79	860.181	1041.15	847.064	1098.99	1312.89	1373.15	955.401	1281.3	1180.4	1038.15	1025.08	920.173	1091.64
2012-07-04	186	1209.09	903.96	1037.56	1288.09	1019.58	829.832	980.732	1012.09	939.803	1177.16	1102.34	1209.6	902.222	998.587	1059.87	953.807	1000.32	1040.13	1127.33	968.416	949.002	1020.94	1007.61	1180.01	1073.59	1101.03	1012.34	974.686	976.828	1015.04	989.781	1018.19	969.43	1063.58	1026.41	877.192	1060.6	862.025	1116.93	1332.21	1387.8	974.543	1294.7	1196.4	1055.42	1038.58	932.253	1112.05
2012-07-05	187	1224.54	915.763	1053.66	1304.41	1036.28	846.22	998.505	1027.77	958.63	1196.96	1117.43	1222.4	913.483	1018.02	1072.69	967.274	1016.43	1054.87	1144.02	985.475	964.264	1039.89	1024.68	1201.91	1087.03	1115.71	1027.39	992.141	992.026	1030.92	1005.8	1033.94	984.026	1080.16	1039.67	895.65	1079.25	877.516	1136.31	1353.59	1401.76	995.202	1310.19	1211.99	1070.8	1052.79	946.814	1131.19
2012-07-06	188	1238.82	927.443	1071.01	1319.04	1052.19	864.265	1015.2	1043.13	974.452	1218.3	1132.08	1236.16	926.017	1038.2	1085.24	979.672	1033.03	1070.35	1161.11	1002.15	979.607	1059.57	1044.88	1224.62	1099.88	1135.27	1043.87	1008.12	1006.21	1045.98	1021.27	1050.25	998.603	1097.42	1053.62	914.093	1095.83	896.333	1155.05	1374.1	1417.55	1016.94	1326.21	1225.88	1087.62	1066.14	960.276	1150.31
2012-07-07	189	1252.94	940.279	1090.13	1333.21	1068.27	884.216	1031.79	1058.71	988.641	1238.16	1147.24	1250.18	939.604	1054.21	1097.1	991.701	1048.73	1087.68	1176.5	1017.5	997.383	1078.11	1065.44	1248.06	1112.59	1154.41	1060.63	1023.26	1021.23	1060.82	1037.36	1067.14	1013.01	1116.27	1068.91	932.409	1113.14	915.167	1172.78	1395.67	1432.86	1039.27	1343.35	1239.38	1106.53	1083.98	974.524	1170.25
2012-07-08	190	1270.33	956.43	1108.69	1349.45	1084.73	903.486	1046.34	1073.41	1004.6	1258.75	1162.94	1264.75	953.806	1069.04	1109.87	1004.55	1065.66	1104.78	1190.29	1033.58	1014.79	1099.51	1083.08	1270.71	1127.69	1171.8	1075.59	1039.49	1035.59	1075.71	1053.78	1085.47	1028.82	1136.42	1084.99	948.392	1129.19	933.221	1190.55	1418.24	1447.82	1061.21	1359.68	1254.57	1124.74	1102.36	988.255	1188.85
2012-07-09	191	1286.04	971.646	1127.76	1365.7	1101.6	922.027	1063.91	1089.22	1024.73	1281.44	1178.91	1279.44	970.188	1084.28	1124.53	1016.86	1082.94	1122.1	1204.7	1047.74	1033.85	1119.63	1099.58	1291.04	1143.61	1188.81	1089.73	1056.7	1049.22	1091.42	1070.06	1104.32	1046.47	1159.12	1102.95	964.632	1143.35	947.997	1207.53	1440.1	1463.82	1082.2	1378.19	1270.54	1144.33	1117.59	1001.48	1204.42
2012-07-10	192	1302.69	987.644	1147.86	1382.26	1119.94	942.429	1082.44	1104.39	1044.17	1302.2	1193.66	1294.47	987.609	1099.49	1138.23	1029.83	1100.44	1140.97	1218	1063.03	1052.66	1138.8	1117.39	1307.92	1159.97	1206.11	1105.48	1074.01	1064.96	1106.95	1087.43	1122.6	1064.84	1182.01	1122.39	981.941	1156.92	962.963	1225.18	1455.48	1478.6	1100.82	1396.66	1288.37	1165.1	1131.47	1014.63	1220.41
2012-07-11	193	1317.25	1006.15	1168.47	1398.02	1140.61	963.996	1099.56	1120.15	1060.57	1319.78	1209.27	1309.33	1002.33	1114.61	1151.47	1042.8	1117.16	1159.07	1230.36	1077.92	1068.1	1157.08	1134.86	1324.35	1176.37	1224.92	1123.27	1092.17	1078.36	1122.08	1105.25	1142.47	1083.75	1205.84	1141.5	999.295	1171.19	977.203	1243.46	1472.73	1494.37	1117.75	1415.57	1303.27	1186.97	1147.29	1030.94	1236.09
2012-07-12	194	1331.81	1027.44	1187.7	1413.65	1160.19	985.846	1116.75	1136.83	1077.54	1339.11	1227.22	1324.57	1014.31	1127.92	1165.44	1054.85	1134.2	1175.33	1243.25	1093.85	1082.35	1176.28	1154.1	1342.32	1192.36	1243.81	1139.83	1109.91	1093.55	1138.4	1122.01	1162.29	1103.45	1229.22	1159.71	1017.27	1184.79	991.426	1260.76	1489.82	1510.5	1135.72	1432.34	1319.11	1209.72	1165.4	1046.67	1251.61
2012-07-13	195	1346.71	1046.36	1202.91	1430.29	1178.78	1008.86	1132.92	1154.11	1095.36	1359.56	1243.32	1339.92	1027.35	1142.26	1181.8	1068.77	1149.62	1190.88	1256.39	1108.76	1097.39	1191.48	1173.09	1360.81	1207.26	1261.53	1155.24	1123.39	1109.55	1154.75	1137.87	1180.67	1122.51	1248.24	1177.26	1035.45	1196.27	1005.69	1277.88	1506.99	1525.65	1153.62	1450.89	1334.23	1232.95	1184.26	1063.91	1267.77
2012-07-14	196	1362.12	1064.11	1218.43	1447.02	1197.51	1032.31	1149.82	1172.46	1113.41	1376.23	1259.68	1357.02	1040.7	1157.3	1198.5	1084.59	1164.62	1205.3	1269.31	1124.07	1112.64	1204.37	1191.82	1379.67	1221.44	1277.86	1172.03	1133.88	1124.61	1172.1	1153.11	1196.37	1140.7	1264.96	1193.8	1054.39	1211.85	1020.14	1294.31	1521.4	1540.25	1170.21	1466.91	1350.78	1257.49	1203.42	1080.57	1284.15
2012-07-15	197	1378.08	1081.18	1233.21	1463.85	1213.43	1056.59	1166.21	1191.46	1129.3	1391.84	1276.64	1374.11	1054.17	1173.14	1216.59	1100.13	1180.44	1219.92	1282.97	1142.72	1126.44	1217.55	1209.98	1399.14	1236.91	1294.02	1190.7	1143.39	1137.98	1188.24	1169.57	1211.24	1158.6	1283.46	1211.18	1074.2	1228.55	1035.32	1313.42	1535.05	1555.95	1186.86	1481.94	1367.13	1281.49	1221.06	1096.2	1301.59
2012-07-16	198	1394.32	1099.07	1247.72	1480.41	1228.93	1078.67	1182.71	1211.58	1144.34	1407.52	1295.45	1391.56	1068.89	1189.84	1234.98	1113.79	1195.35	1236.56	1297.21	1162.5	1138.62	1231.53	1228.56	1419.22	1251.43	1311.92	1210.63	1155.19	1150.03	1203.12	1184.29	1226.66	1179.88	1300.58	1227.47	1090.77	1247.81	1049.91	1331.95	1547.9	1571.7	1203.65	1497.69	1384.54	1301.52	1237.07	1110.21	1318.56
2012-07-17	199	1411.62	1116.75	1261.33	1497.59	1243.63	1101.35	1198.88	1230.04	1158.28	1424.33	1313.87	1409.41	1083.71	1205.94	1254.35	1126.95	1210.45	1253.38	1311.67	1182.19	1152.63	1244.14	1249.43	1439.04	1268.05	1328.8	1230.45	1167.25	1161.87	1218.76	1199.64	1241.11	1200.03	1316.48	1244.75	1106.09	1265.82	1064.54	1350.17	1560.15	1587.69	1220.5	1513.84	1402.78	1319.22	1252.64	1123.84	1334.84
2012-07-18	200	1428.55	1132.76	1275.33	1514.11	1258.07	1120.93	1214.97	1249.97	1171.27	1441.72	1330.12	1426.65	1099.45	1222	1272.96	1141.05	1226.83	1271.59	1326.35	1199.73	1167.92	1259.03	1270.34	1458.37	1284.83	1346.84	1251.37	1178.39	1175.31	1234.59	1215.7	1256.42	1218.2	1333.13	1260.87	1122.72	1283.64	1080.37	1367.24	1572.77	1603.03	1236.74	1530.94	1420.08	1336.38	1269.79	1135.69	1351
2012-07-19	201	1445.66	1146.08	1289.9	1531.36	1273.16	1137.69	1232.22	1269.4	1185.76	1459.54	1346.78	1443.22	1115.22	1238.27	1292.34	1156.92	1245.59	1290.22	1341.4	1215.99	1183.23	1273.84	1290.46	1475.2	1301.19	1365.11	1270.8	1190.58	1189.17	1249.14	1231.43	1271.63	1237.59	1349.92	1277.16	1140.31	1299.87	1096.68	1386.28	1586.47	1617.34	1252.74	1548.91	1436.79	1354.13	1287.24	1149.01	1367.98
2012-07-20	202	1462.93	1159.29	1303.94	1548.18	1288.9	1156.31	1248.25	1289.61	1199.74	1479.98	1362.66	1459.83	1132.48	1255.1	1311.62	1173.24	1264.38	1309.38	1357.45	1232.4	1198.73	1288.17	1312.12	1492.09	1318.15	1384.51	1290.85	1204.91	1203.14	1263.82	1246.06	1287.98	1258.42	1362.81	1294.36	1155.68	1316.04	1113.92	1403.88	1601.57	1633.44	1268.99	1568.21	1453.55	1374.47	1303.86	1163.62	1387.05
2012-07-21	203	1481	1172.94	1318.22	1565.23	1304.52	1176.27	1264.08	1310.06	1214.45	1497.98	1378.39	1476.12	1149.56	1270.66	1328.49	1190.49	1284.24	1326.78	1372.61	1250.58	1212.14	1301.71	1333.02	1509.58	1335.55	1404.59	1310.18	1219.84	1217.69	1277.39	1261.98	1304.42	1276.52	1375.83	1309.82	1171.68	1332.33	1132.28	1422.13	1617.52	1651.14	1285.13	1587.95	1469.75	1393.83	1323.86	1177.91	1406.41
2012-07-22	204	1499.21	1187.56	1331.18	1584.58	1319.91	1195.27	1279.49	1330.86	1229.97	1517.52	1393.41	1491.13	1167.39	1286.97	1344.96	1208.53	1305.38	1343.03	1386.26	1270.83	1225.74	1315.54	1351.08	1526.82	1351.07	1424.77	1329.08	1234.41	1233	1292.33	1279.58	1320.97	1292.73	1391.23	1325.14	1186.93	1348.85	1151.05	1438.44	1634.08	1666.75	1301.21	1609.75	1486.74	1413.79	1341.13	1193.1	1426.55
2012-07-23	205	1517.58	1204.03	1344.75	1603.86	1334.53	1213.61	1293.36	1351.95	1246.43	1537.46	1409.14	1506.06	1183.92	1304.73	1361.97	1226.03	1326.54	1359.8	1400.15	1291.94	1240.66	1330.88	1371.23	1543.34	1368.37	1442	1347.27	1249.19	1248.29	1308.26	1297.39	1338.6	1311.43	1409.52	1339.71	1200.63	1365.69	1171.08	1455.09	1653.75	1681.45	1318.11	1628.94	1502.59	1435.45	1356.78	1210.81	1446.96
2012-07-24	206	1535.96	1221.1	1358.86	1620.7	1349.67	1231.17	1307.39	1371.72	1261.64	1557.7	1424.25	1522.66	1198.86	1322.51	1378.61	1241.24	1346.27	1375.71	1415.1	1314.12	1254.74	1346.72	1391.63	1560.28	1382.6	1460.15	1365.68	1263.37	1264.81	1323.13	1315.58	1356.58	1330.76	1427.63	1355.35	1213.15	1381.89	1190.28	1472.61	1674.07	1697.74	1335.46	1647.72	1519.18	1455.14	1372.12	1229.32	1466.64
2012-07-25	207	1553.43	1238.4	1372.86	1638.18	1365.47	1248.24	1321.61	1390.72	1275.58	1579.02	1439.99	1538.15	1212.72	1342.03	1395.3	1256.37	1366.16	1391.98	1431.02	1333.35	1270.84	1366.76	1412.98	1576.74	1396.27	1476.06	1383.54	1278.73	1282.26	1338.33	1334.88	1373.78	1351.85	1447.09	1372.12	1228.25	1397.78	1206.14	1491.23	1695.3	1713.78	1352.66	1668.26	1536.24	1474.59	1387.91	1246.87	1485.44
2012-07-26	208	1569.68	1257.03	1388.28	1657.62	1381.36	1266.23	1338.07	1408.9	1289.68	1600.43	1457.61	1552.68	1227.04	1358.73	1412.4	1271.78	1384.68	1407.56	1446.23	1350.2	1286.61	1385.71	1432.01	1592.99	1409.29	1491.59	1402.41	1293	1298.88	1353.76	1354.07	1391.56	1369.64	1466.77	1387.85	1245.87	1414.98	1219.95	1508.34	1715.81	1729.35	1369.56	1688.43	1551.01	1496.17	1403.98	1265.84	1504.08
2012-07-27	209	1584.48	1275.93	1404.62	1675.81	1398.2	1284.61	1351.85	1425.28	1303.46	1620.09	1474.12	1567.75	1240.51	1373.05	1428.73	1286.97	1400.44	1424.95	1463.19	1367.24	1302.41	1403.98	1448.47	1612.8	1422.55	1510.66	1420.3	1308.15	1315.33	1369.87	1373.81	1407.61	1386.03	1485.68	1400.52	1262.28	1432.28	1233.38	1525.39	1736.71	1747.19	1387.99	1706.4	1566	1520.28	1422.22	1284.13	1523.47
2012-07-28	210	1598.58	1294.6	1420.02	1691	1413.48	1303.51	1367.38	1442.56	1319.88	1641.38	1491.28	1582.19	1254.39	1387.54	1446.4	1299.76	1415.96	1444.73	1481.2	1386.43	1317.39	1421.06	1464.79	1631.52	1436.85	1530.26	1436.47	1323.88	1334.89	1385.84	1394.23	1424.34	1402.95	1505.43	1416.46	1278.75	1451	1247.47	1540.87	1755.02	1768.52	1406.57	1721.56	1580.72	1545.36	1440.86	1300.25	1541.08
2012-07-29	211	1614.11	1312.02	1435.63	1706.48	1427.78	1321.29	1383.3	1459.32	1335.45	1661.79	1509.93	1598.2	1268.98	1401.95	1463.02	1312.74	1432.1	1462.47	1499.72	1407.88	1333.29	1439.71	1482.76	1649.17	1451.51	1549.92	1450.75	1339.7	1354.92	1401.66	1414.36	1441.57	1420.63	1520.88	1433.92	1295.19	1470.11	1260.14	1555.92	1771.74	1786.55	1425.32	1738.31	1595.74	1570.47	1461.47	1315.55	1558.99
2012-07-30	212	1630.47	1328.17	1452.23	1722.81	1442.11	1340.54	1399.71	1476.87	1352.63	1679.14	1529.01	1614.35	1284.17	1418.89	1476.65	1327.13	1446.52	1479.6	1517.85	1429.59	1349.2	1457.64	1501.85	1668.27	1465.87	1569.23	1464.6	1355.85	1375.67	1417.01	1434.85	1457.81	1440.13	1538.24	1451.37	1312.47	1488.96	1273.73	1571.03	1789.97	1804.75	1445.56	1755.33	1610.54	1592.36	1482.77	1330.69	1577.64
2012-07-31	213	1646.94	1343.28	1467.75	1737.15	1457.81	1363.09	1414.72	1496.25	1368.75	1696.1	1549.03	1629.05	1299.92	1437.78	1490.81	1341.31	1461.33	1497.22	1537.41	1451.47	1366.23	1475.73	1522.37	1687.58	1480.15	1589.41	1476.79	1371.74	1397.06	1433.21	1455.07	1476.79	1460.62	1554.71	1469.33	1329.29	1505.61	1287.34	1586.02	1807.55	1822.45	1465.51	1771.91	1626.29	1614.15	1503.22	1345.09	1595.91
2012-08-01	214	1664.04	1359.76	1484.56	1750.84	1473.41	1385.54	1429.34	1513.74	1384.5	1713.36	1568.57	1645.33	1315.13	1458.91	1504.54	1355.18	1476.18	1517.41	1555.98	1473.03	1384.05	1493.46	1541.04	1706.28	1494.62	1608.16	1489.82	1388.8	1419.12	1450.17	1475.32	1492.93	1481.43	1572.8	1488.51	1346.36	1523.36	1300.82	1601.74	1822.26	1840.74	1485.81	1787.98	1641.42	1636.6	1523.72	1361.45	1614.87
2012-08-02	215	1681.02	1378.02	1501.43	1765.05	1488.89	1404.52	1444.05	1529.15	1399.22	1730.53	1588.2	1661.69	1329.24	1478.88	1516.16	1368.04	1492.53	1537.03	1572.59	1494.13	1401.45	1511.18	1558.81	1724.92	1508.44	1626.54	1504.01	1405.63	1441.2	1465.19	1494.79	1508.36	1502.61	1592.44	1506.97	1362.27	1539.46	1314.21	1615.21	1837.96	1860.13	1506.25	1804.79	1656.74	1658.2	1543.67	1377.64	1633.9
2012-08-03	216	1698.44	1396.22	1520	1779.65	1505.57	1419.67	1458.36	1544.05	1413.67	1747.94	1607.06	1677.38	1343.56	1497.47	1529.66	1380.54	1507.61	1558.81	1589.03	1512.78	1418.26	1529.64	1576.73	1744.33	1523.13	1646.85	1519.11	1422.52	1462.16	1480.11	1513.8	1524.03	1524.73	1609.03	1525.08	1377.63	1557.88	1327.33	1627.95	1852.11	1880.55	1527.23	1822.88	1672.04	1680.39	1563.45	1393.04	1653.89
2012-08-04	217	1716.56	1415.04	1538.64	1794.89	1521.79	1436.43	1472.15	1560.38	1427.74	1766.44	1622.3	1690.78	1358.37	1515.94	1544.05	1394.14	1522.89	1577.81	1607.57	1529.67	1435.13	1548.81	1593.36	1763.25	1538.46	1669.56	1532.87	1440.23	1481.21	1494.13	1532.65	1541.69	1546.84	1624.5	1543.19	1392.51	1576.2	1341.01	1642.32	1867.52	1901.49	1548.44	1841.33	1687.85	1702.38	1580.61	1408.96	1672.95
2012-08-05	218	1733.89	1433.71	1555.61	1809.02	1537.62	1455.49	1487.19	1577.43	1441.99	1784.67	1636.79	1705.86	1372.24	1533.51	1559	1407.97	1538.46	1594.33	1625.85	1548.71	1451.23	1567.85	1608.36	1778.92	1553.2	1692.81	1547.39	1458.17	1498.32	1507.59	1551.84	1560.34	1570.72	1641.98	1561.84	1406.22	1594.92	1354.01	1657.51	1883.15	1921.16	1568.59	1858.2	1704.43	1725.16	1597.68	1425.42	1691.75
2012-08-06	219	1750.69	1454.47	1573.3	1824.12	1554.26	1473.37	1502.98	1596.35	1457.6	1804.47	1651.64	1720.81	1386.19	1551.48	1574.59	1422.72	1553.17	1610.28	1644.8	1569.01	1469.28	1586.34	1625.72	1795.93	1567.89	1717.98	1562.04	1475.01	1514.14	1522.12	1569.12	1579.54	1593.68	1660.47	1581.11	1421.51	1611.84	1366.94	1674.21	1899.77	1936.6	1587.64	1876.46	1719.18	1746.97	1618.73	1441.43	1710.5
2012-08-07	220	1766.7	1473.31	1589.34	1839.47	1571.04	1489.57	1517.92	1612.29	1471.79	1823.92	1666.95	1735.61	1400.2	1569.68	1590.72	1437.45	1567.76	1625.19	1665.04	1590.34	1485.29	1604.16	1644.21	1814.77	1582.08	1743.83	1577.51	1489.43	1529.3	1536.54	1585.6	1597.6	1615.82	1678.35	1598.36	1435.88	1627.53	1380.35	1691.35	1917.29	1951.58	1607.14	1893.86	1734.24	1765.19	1636.03	1457.49	1729.91
2012-08-08	221	1783.12	1492.67	1604.65	1854.54	1587.88	1506.1	1532.22	1626.24	1485.79	1841.74	1682.42	1751.47	1413.8	1587.4	1608.77	1451.78	1584.1	1638.44	1683.64	1610.47	1499.61	1620	1663.44	1829.07	1596.41	1769.3	1594.49	1504.38	1544.34	1551.9	1599.55	1613.8	1638.96	1698.09	1614.59	1450.55	1643.12	1392.43	1708.45	1934.26	1965.9	1625.54	1910.38	1749.98	1782.42	1649.55	1474.77	1749.77
2012-08-09	222	1799.95	1512.87	1620.5	1870.69	1603.1	1523.99	1545.77	1641.18	1499.47	1859.82	1699.16	1766.95	1428.22	1605.84	1626.24	1464.9	1599.88	1652.98	1701.99	1627.86	1515.87	1634.94	1682.84	1842.98	1610.75	1793.37	1612.13	1519.69	1559.55	1568.18	1612.51	1629.39	1659.76	1719.47	1630.85	1466.22	1659.12	1403.04	1725.37	1951.31	1981.23	1643.51	1925.52	1766.01	1800.34	1664.82	1490.78	1770.62
2012-08-10	223	1817.34	1530.02	1636.79	1887.7	1619.82	1543.18	1559.08	1656.44	1514.33	1877.77	1716.46	1782.11	1441.67	1621.57	1643.66	1478.49	1615.75	1669.03	1721.2	1644.74	1531.83	1650.87	1700.76	1857.06	1626.53	1816.19	1630.35	1535.72	1574.5	1582.4	1625.01	1645.46	1677.64	1740.39	1648.44	1481.4	1675.44	1414.47	1742.27	1968.04	1995.53	1660.81	1945.76	1781.47	1818.48	1682.8	1507.52	1792.62
2012-08-11	224	1836.1	1545.42	1654	1905.65	1634.7	1562.76	1572.97	1674.71	1529.96	1896.19	1731.05	1797.3	1455.42	1636.36	1660.88	1491.86	1630.87	1686.18	1740.17	1662.47	1547.74	1666.08	1715.57	1873.68	1641.82	1840.29	1648.24	1551.56	1590.21	1597.15	1639.05	1663.8	1694.59	1761.16	1664.01	1497.77	1689.9	1426.57	1758.49	1985.97	2012.05	1678.17	1965.56	1795.8	1836.23	1700.08	1525.35	1812.96
2012-08-12	225	1855.11	1560.46	1670.05	1923.62	1649.7	1581.2	1586.16	1693.04	1546.17	1915.59	1745.48	1812.7	1471.11	1652.7	1676.15	1504.29	1645.76	1703.78	1756.53	1680.73	1563.18	1680.37	1731.44	1890.05	1657.92	1859.57	1665.93	1566.29	1604.05	1612.3	1653.74	1682.52	1712.31	1778.22	1680.74	1512.68	1704.63	1439.28	1775.05	2003.44	2028.18	1693.2	1982.51	1810.25	1854.24	1719.05	1543.68	1833.37
2012-08-13	226	1873.55	1577.4	1688.49	1942.97	1665.75	1599.75	1599.85	1710.47	1562.29	1936.06	1762.18	1827.22	1486.13	1668.02	1689.6	1517.1	1660.53	1720.26	1769.77	1699.27	1578.21	1695.28	1747.4	1906.67	1672.5	1875.16	1682.72	1580.85	1616.93	1626.65	1670.7	1701.86	1730.46	1790.84	1697.3	1527.97	1717.49	1453.43	1791.37	2019.75	2046.38	1707.9	1997.66	1824.83	1871.79	1739.51	1561.93	1854.41
2012-08-14	227	1891.26	1592.92	1705.83	1962.46	1682	1619.26	1613.76	1725.99	1578.43	1957.75	1777.25	1841.06	1499.03	1683.31	1702.42	1529.23	1676.19	1736.8	1784.35	1718.99	1592.78	1710.47	1763.47	1925.13	1687.16	1894.65	1699.69	1595.95	1630.2	1641.95	1688.12	1721.13	1745.4	1803.79	1713.42	1543.61	1731.09	1466.62	1808.5	2035.78	2064.25	1722.95	2012.32	1839.04	1888.75	1759.6	1581.31	1872.88
2012-08-15	228	1907.76	1607.99	1721.18	1982.24	1697.41	1639.55	1626.74	1741.22	1594.3	1978.27	1792.22	1855.28	1510.49	1699.18	1717.11	1542.25	1689.98	1753.37	1799.32	1738.05	1608.14	1725.65	1781.15	1944.05	1701.14	1913.53	1716.53	1610.21	1642.94	1659.33	1705.29	1739.54	1759.3	1820.86	1728.46	1560.86	1744.72	1478.6	1824.83	2052.12	2082.57	1739.05	2027.07	1852.03	1905.64	1777.83	1601.38	1889.04
2012-08-16	229	1926	1622.12	1735.71	1999.99	1713.12	1660.8	1640.06	1757.24	1609.86	1997.69	1806.64	1869.12	1522.27	1714.77	1731.58	1557.62	1703.24	1769.96	1813.26	1755.53	1623.28	1739.88	1798.53	1963.61	1719.12	1930.6	1734.1	1625.12	1660.3	1676	1722.52	1754.62	1773.4	1839.32	1742.47	1575.27	1758.78	1490.54	1840.63	2071.11	2100.65	1754.77	2042.99	1868.84	1921.55	1795.65	1619.35	1906.24
2012-08-17	230	1944.08	1636.3	1748.67	2017.39	1728.38	1681.72	1654.17	1774.68	1625.53	2017.24	1821.44	1882.65	1535.28	1730.33	1744.76	1572.06	1718.45	1786.65	1826.92	1772.71	1637.88	1754.55	1814.93	1983.23	1735.51	1947.63	1752.26	1641.57	1676.73	1695.32	1739.16	1767.51	1788.19	1855.58	1755.99	1591.17	1771.79	1503.62	1856.76	2089.08	2118.68	1771.16	2058.81	1883.09	1936.65	1816.57	1637.54	1927.35
2012-08-18	231	1964.23	1651.36	1762.74	2034.54	1742.73	1702.06	1668.47	1792.63	1641.21	2036.88	1836.07	1895.48	1549.52	1745.92	1760	1587.83	1735.1	1801.87	1841.52	1790.45	1653.98	1769.96	1830.26	2001.7	1751.62	1962.02	1770.85	1656.59	1692.72	1714.26	1754.04	1780.82	1804.03	1869.58	1770.25	1608.2	1785.36	1517.44	1871.46	2104.85	2134.34	1786.27	2073.94	1895.22	1953.49	1838.78	1656.02	1948.07
2012-08-19	232	1982.57	1666.77	1775.33	2050.12	1757.2	1722.49	1682.95	1811.09	1656.45	2057.22	1849.52	1909.58	1563.03	1761.29	1776.62	1603.35	1751.57	1815.84	1856.29	1809.01	1669.42	1786.23	1845.17	2018.03	1766.87	1977.1	1789.13	1669.1	1708.89	1731.88	1768.55	1796.46	1820.12	1886.73	1785.99	1624.64	1798.34	1533.16	1885.27	2121.23	2149.68	1802.47	2088.86	1908.23	1968.25	1860.04	1675.99	1969.39
2012-08-20	233	1999.34	1683.55	1788.15	2065.66	1771.95	1743.25	1698.08	1828.9	1670.83	2079.17	1863.8	1924.15	1577.94	1775.41	1793.98	1620.53	1767.13	1829.85	1869.73	1827.41	1685.68	1803.32	1861.27	2032.85	1781.35	1994.58	1806.82	1679.95	1725.96	1749.04	1783.4	1809.87	1833.77	1903.59	1804.5	1642.18	1811.66	1548.26	1902.15	2137.32	2164.42	1819.04	2104.68	1921.79	1982.09	1878.11	1696.08	1991.16
2012-08-21	234	2016.26	1699.31	1801.83	2079.95	1785.4	1763.58	1712.02	1844.78	1684.25	2101.36	1878.7	1938.7	1592.27	1790.19	1807.09	1636.12	1782.87	1843.61	1884.4	1843.63	1701.95	1820.48	1877.96	2045.56	1795.16	2012.77	1819.91	1690.77	1743.59	1765.67	1798.03	1822.92	1846.66	1922.14	1823.36	1657.96	1825.53	1563.46	1917.72	2158.22	2181.74	1835.01	2118.68	1935.78	1996.87	1896.1	1716.25	2012.6
2012-08-22	235	2033.72	1717.2	1815.45	2096.9	1800.05	1782.82	1724.97	1857.99	1698.09	2123.48	1893.14	1952.16	1606.24	1804.66	1819.11	1652.11	1795.71	1858.23	1900.8	1860.01	1717.99	1833.82	1892.44	2056.15	1810.44	2029.39	1835.74	1702.69	1761.2	1781	1811.63	1836.34	1860.74	1940.85	1842.97	1673.41	1837.37	1581.03	1932.62	2175.87	2197.95	1852.13	2132.5	1947.96	2012.47	1916.64	1736.35	2033.78
2012-08-23	236	2050.1	1733.86	1830.51	2112.44	1815.43	1800.8	1737.05	1870.61	1712.6	2146.22	1908.75	1965.53	1619.63	1819.09	1832.41	1669.26	1808.7	1874.37	1918.34	1875.66	1734.11	1846.26	1906.57	2068.47	1827.02	2046.62	1853.62	1714.89	1777.76	1794.67	1826.63	1849.85	1874.79	1959.73	1862.14	1688.22	1848.89	1596.67	1947.42	2192.12	2214.36	1870.42	2147.64	1959.96	2028.14	1938.29	1755.7	2054.16
2012-08-24	237	2064.44	1750.8	1845.11	2127.46	1831.01	1818.54	1750.01	1884.05	1728.05	2166.46	1924.59	1979.39	1631.52	1834.23	1847.74	1686.65	1821.02	1890.37	1937.15	1890.52	1749.31	1860.27	1919.54	2080.88	1843.78	2063.34	1872.72	1728.07	1791.59	1808.07	1840.08	1862.43	1889.17	1975.62	1878.8	1701.21	1859.43	1609.87	1960.89	2206.25	2227.29	1887.82	2162.77	1970.51	2043.32	1957.66	1776.01	2073.19
2012-08-25	238	2078.05	1767.05	1857.82	2143.92	1846.77	1836.04	1762.46	1897.95	1742.83	2186.36	1940	1991.71	1645.14	1849.56	1862.87	1702.59	1833.9	1906.65	1956.55	1906.26	1763.63	1876.34	1930.82	2091.51	1860.71	2079.34	1889.84	1741.89	1804.33	1821.24	1853.14	1874.83	1902.45	1988.41	1890.1	1716.58	1869.6	1621.17	1974.93	2217.09	2240.2	1902.89	2177.05	1982.82	2058.13	1974.89	1795.97	2093.27
2012-08-26	239	2093.67	1783.62	1870.51	2159.01	1862.49	1854.81	1775.12	1911.81	1758.25	2203.47	1955.53	2004.67	1659.53	1862.93	1876.29	1718.37	1846.67	1921.89	1974.67	1921.42	1777.82	1892.2	1943.77	2103.21	1878.01	2094.75	1906.28	1758.14	1817.1	1835.06	1866.59	1887.39	1916.81	2006.87	1900.07	1730.5	1879.48	1634.74	1989.81	2227.84	2252.68	1918.85	2191.59	1993.85	2073.95	1990.09	1813.92	2115.75
2012-08-27	240	2109.43	1801.96	1881.99	2174.48	1878.9	1874.85	1789.5	1925.46	1773.54	2217.35	1973.04	2020.65	1671.62	1878.02	1895.75	1730.96	1860.53	1937.49	1991.36	1936.72	1791.23	1905.76	1957.28	2115.78	1896.11	2112.53	1921.83	1773.49	1828.34	1848.83	1879.04	1898.15	1931.03	2024.6	1911.93	1745.21	1888.66	1650.09	2004.33	2237.7	2265.3	1934.87	2205.8	2004.31	2091.11	2003.94	1832.03	2137.58
2012-08-28	241	2126.7	1819.37	1895.46	2189.5	1894.26	1894.89	1801.86	1939.64	1788.8	2228.02	1989.33	2035.83	1684.64	1893.02	1912.7	1744.49	1874.38	1953.74	2008.17	1951.95	1806.15	1919.68	1970.59	2130.73	1913.06	2130.79	1938.27	1786.96	1840.24	1861.52	1891.8	1910.54	1945.01	2041.36	1927.54	1759.81	1901.67	1662.73	2020.12	2247.91	2282.73	1949.62	2222.47	2015.65	2105.75	2014.62	1848.96	2159.91
2012-08-29	242	2141.4	1836.59	1908.15	2203.49	1909.01	1913.14	1814.03	1953.31	1803.83	2237.61	2004.41	2051.36	1697.43	1905.91	1926.18	1758.4	1887.25	1969.3	2024.3	1967.85	1822.91	1933.89	1984.77	2145.77	1929.48	2148.84	1956.73	1800.51	1851.16	1875.87	1905.99	1921.94	1958.32	2055.18	1944.02	1776.14	1913.33	1674.74	2035.68	2259.14	2300.45	1963.52	2238.84	2026.97	2118.53	2024.85	1867.87	2181.76
2012-08-30	243	2156.04	1855.33	1920.38	2216.61	1922.55	1933.06	1826.75	1966.36	1818.66	2248.81	2016.09	2067.82	1709.94	1920.55	1938.39	1771.68	1901.49	1984.51	2040.78	1983.4	1840	1946.54	1998.28	2160.56	1944.4	2164.77	1976.18	1815.7	1861	1891.68	1917.67	1934.14	1971.79	2070.65	1959.69	1789.88	1923.14	1685.58	2050.08	2272.45	2317.98	1979.57	2254.1	2039.65	2131.43	2036.24	1886.01	2203.07
2012-08-31	244	2170.76	1875.22	1933.26	2228.68	1936.25	1953.65	1839.44	1978.72	1835.39	2259.35	2025.37	2085.7	1722.32	1934.03	1950.72	1784.16	1914.08	1998.91	2057.14	1998.63	1857.1	1959.3	2010.49	2175.96	1959.52	2180.56	1992.53	1832.33	1871.27	1905.85	1929.74	1944.26	1987.22	2088.43	1975.76	1804.52	1933.43	1696.84	2064.2	2286.71	2335.2	1996.11	2268.03	2051.68	2144.02	2049.7	1902.71	2224.07
2012-09-01	245	2183.66	1893.98	1948.24	2241.78	1948.8	1972.37	1851.82	1991.53	1851.47	2271.82	2036.76	2103.2	1733.79	1948.68	1962.29	1796.34	1927.39	2012.95	2076.83	2013.44	1874.68	1971.24	2021.65	2190.36	1976.03	2199.1	2005.38	1847.99	1883.38	1919.02	1941.74	1956.37	2000.83	2104.42	1989.14	1818.82	1945.2	1707.51	2078.78	2300.39	2351.21	2014.24	2281.47	2061.85	2157.48	2062.85	1918.69	2242.86
2012-09-02	246	2196.38	1909.48	1962.27	2255.41	1965.92	1989.2	1865.43	2004.17	1865.87	2286.22	2048.4	2119.14	1743.76	1965.29	1974.81	1809.66	1941.8	2027.2	2094.62	2027.02	1889.93	1985.79	2033.46	2205.63	1993.45	2216.26	2017.06	1864.04	1895.31	1933	1955.17	1969.23	2013.29	2123.79	2000.73	1831.96	1957.45	1719.77	2094.63	2313.84	2365.18	2031.6	2295.53	2074.54	2172.18	2077.3	1933.78	2262.58
2012-09-03	247	2209.37	1925.39	1975.2	2270.84	1983.87	2006.99	1879.18	2017.05	1881.33	2299.94	2060.18	2133.06	1755.51	1982.32	1987.34	1821.36	1955.87	2041.5	2110.85	2040.86	1902.7	2000.01	2048.04	2220.36	2009.59	2234.14	2027.79	1880.71	1906.61	1949.5	1970.79	1982.24	2025.02	2142.45	2012.22	1844.29	1969.3	1732.42	2110.7	2327.55	2378.8	2049.59	2309.13	2085.38	2187.42	2092.02	1949.45	2281.77
2012-09-04	248	2222.78	1940.38	1985.77	2284.4	2000.98	2023.19	1892.27	2030.7	1899.1	2314.14	2071.21	2143.97	1768.31	1998.14	2001.13	1837.33	1970.25	2057.01	2129.92	2052.82	1915.66	2012.6	2058.85	2233.17	2024.32	2250.41	2037.13	1895.96	1919.24	1964.44	1986.67	1995.21	2034.79	2158.62	2023.13	1858.29	1979.73	1744.35	2125.29	2339.94	2390.5	2066.43	2322.41	2094.37	2200.97	2106.39	1962.16	2299.47
2012-09-05	249	2236.61	1958.33	1996.84	2295.3	2016	2038.89	1904.47	2043.11	1916.72	2326.68	2083.53	2156.2	1781.35	2011.57	2015.35	1852.36	1984.98	2072.78	2149.71	2066.52	1928.33	2024.35	2070.61	2248.06	2037.2	2264.93	2047.12	1908.57	1931.58	1977.54	1999.81	2008.95	2043.91	2172.54	2033.08	1869.81	1991	1758.41	2138.3	2353.24	2401.52	2078.73	2332.95	2104.04	2213.28	2120.79	1972.95	2316.58
2012-09-06	250	2251.82	1977.09	2005.63	2305.25	2028.94	2056.12	1915.62	2055.91	1933.47	2341.77	2094.18	2168.13	1794.23	2025.25	2028.86	1867.71	1998.34	2088.26	2169.8	2081.2	1939.96	2035.77	2085.12	2261.68	2051.68	2278.8	2059.9	1923.21	1944.4	1991.5	2013.7	2024.66	2052.6	2185.33	2042.17	1880.6	2002.01	1772.45	2151.45	2368.55	2412.49	2087.33	2342.83	2115.2	2225.86	2136.34	1982.73	2332.79
2012-09-07	251	2265.24	1994.12	2016.08	2317.13	2042.22	2074.15	1928.38	2068.33	1950.34	2357.69	2103.07	2179.39	1805.34	2039.6	2044.51	1882.33	2013.88	2102.45	2189.58	2094.48	1948.68	2047.34	2099.31	2276.87	2066.08	2288.99	2073.68	1936.37	1956.33	2006.1	2028.88	2037.1	2061.24	2195.13	2054.84	1891.59	2011.81	1785.41	2165.39	2383.47	2424.33	2094.81	2352.21	2123.94	2238.51	2150.7	1993.94	2347.45
2012-09-08	252	2278.68	2006.79	2026.16	2330.4	2056.66	2092.92	1940.6	2084.55	1967.66	2373.34	2113.08	2192.15	1817.52	2052.64	2059.19	1895.27	2027.39	2114.75	2208.17	2110.11	1958.08	2059.16	2114.04	2289.63	2080.01	2299.64	2083.89	1947.06	1967.63	2020.9	2046.48	2051.01	2074.09	2205.82	2067.3	1901.33	2019.94	1798.53	2179.1	2396.36	2436.5	2104.27	2363.52	2133.7	2250.97	2165.25	2005.07	2362.74
2012-09-09	253	2290.67	2018.14	2036.99	2341.31	2071.96	2112.43	1953.13	2097.65	1981.89	2387.8	2123.75	2202.9	1828.53	2065.82	2069.88	1908.51	2036.3	2127.62	2225.42	2125.5	1970.68	2070.79	2125.41	2303.83	2094.38	2314.01	2091.73	1957.67	1978.84	2035.09	2061.68	2066.63	2087.08	2215.69	2080.29	1913.65	2030.02	1811.43	2193.81	2408.55	2448.06	2115.51	2375.52	2144.51	2264.7	2178.65	2014.74	2375.51
2012-09-10	254	2303.14	2029.37	2046.38	2351.26	2088.09	2130.07	1964.28	2111.08	1993.98	2403.53	2137.84	2214.98	1840.24	2079.34	2078.96	1920.28	2044.68	2140.25	2240.99	2140.76	1986.35	2083.23	2141.86	2313.89	2108.24	2330.15	2104.55	1966.42	1991.27	2048.14	2074.58	2080.34	2098.78	2229.01	2092.04	1925.29	2039.49	1822.45	2209.09	2419.07	2461.15	2127.63	2389.51	2155.03	2278.98	2190.24	2021.27	2388.49
2012-09-11	255	2315.75	2043.29	2057.03	2360.93	2102.79	2147.43	1975.19	2124.68	2007.24	2418.51	2151.31	2227.42	1852.66	2091.78	2087.16	1930.85	2056.09	2153.05	2255.31	2157.53	2000.19	2094.5	2155.13	2322.64	2119.77	2344.98	2116.88	1973.95	2002.73	2061.66	2086.56	2092.71	2111.96	2242.65	2103.55	1936.29	2048.6	1834.81	2223.47	2428.02	2471.38	2138.62	2403.09	2165.63	2291.96	2202.19	2028.42	2400.2
2012-09-12	256	2328.31	2058.02	2066.68	2370.73	2116.9	2164.69	1985.76	2138.28	2018.58	2434.55	2165.26	2242.07	1861.67	2103.95	2095.75	1941.67	2069.31	2165.49	2267.33	2175.09	2014.08	2104.46	2166.63	2331.52	2133.99	2359.76	2127.64	1981.32	2014.46	2073.24	2099.87	2104.14	2123.06	2255.57	2114.3	1947.01	2056.97	1846.63	2235.97	2439.12	2480.51	2147.92	2416	2174.8	2305.6	2215.12	2034.86	2413.28
2012-09-13	257	2341.26	2074.15	2074.47	2380.72	2130.25	2177.49	1996.76	2150.02	2031.91	2448.3	2179.78	2254.91	1872.01	2114.82	2104.2	1952.34	2082.6	2177.62	2276.2	2192.3	2026.12	2112.01	2176.91	2338.93	2145.43	2373.47	2140.43	1989.17	2023.61	2085.57	2112.68	2114.42	2134.51	2269.41	2123.99	1958.06	2065.63	1858.17	2247.02	2451.84	2492.05	2158.22	2427.39	2183.2	2318.86	2227.96	2046.26	2426.37
2012-09-14	258	2354.08	2091.5	2082.09	2389.45	2143.22	2189.29	2007.72	2161.29	2045.85	2460.36	2195.06	2267.29	1881.49	2128.23	2113.93	1963.82	2094.44	2189.77	2284.5	2205.32	2038.47	2117.94	2186.24	2349.03	2157.47	2386.15	2154.07	1997.68	2034.79	2096.05	2125.06	2123.38	2145.67	2282.62	2134.93	1970.7	2073.9	1869.64	2258.68	2463.31	2503.85	2169.21	2437.85	2190.61	2333.11	2241.3	2054.87	2437.79
2012-09-15	259	2368.75	2106.36	2089.24	2399.61	2155.96	2201.48	2018.85	2173.6	2058.17	2472.89	2208.7	2281.7	1888.8	2141.21	2128.32	1973.89	2106.79	2202.26	2291.99	2219.02	2050.89	2124.93	2195.85	2360.11	2169.54	2399.18	2165.59	2006.05	2046.3	2103.38	2138.2	2133.86	2159.99	2294.8	2145.68	1982.05	2083.16	1881.4	2269.36	2475.64	2514.53	2183.91	2450.18	2198.4	2345.46	2253.31	2064.81	2448.67
2012-09-16	260	2383.07	2120.71	2099.49	2410.73	2168.19	2215.23	2028.47	2185.55	2070.02	2481.64	2222.71	2297.31	1898.12	2156.99	2142.61	1985.1	2116.57	2214.39	2300.46	2231.74	2064.66	2131.87	2207.62	2371.68	2182.31	2412.37	2173.38	2012.94	2057.76	2110.94	2149.8	2141.33	2174.8	2309.38	2157.31	1993.93	2091.77	1891.03	2282.06	2486.84	2525.46	2197.03	2462.59	2204.93	2359.64	2265.02	2074.28	2463.09
2012-09-17	261	2396.4	2132.28	2111.6	2422.44	2179.93	2229.06	2036.55	2196.4	2081.46	2491.51	2236.59	2315.31	1909.15	2171.02	2153.88	1999.6	2128.09	2226.22	2310.72	2242.16	2079.68	2140.58	2218.48	2379.73	2196.72	2428.05	2182.58	2020.54	2070.59	2121.38	2161.49	2148.43	2187.61	2321.4	2168.02	2004.17	2099.79	1897.82	2292.38	2498.12	2535.9	2208.58	2474.05	2212.7	2372.78	2275.36	2083.96	2477.24
2012-09-18	262	2410.85	2142.93	2122.06	2434.75	2190.49	2241.75	2045.35	2207.43	2093.82	2501.33	2250.8	2330.72	1918.21	2183.9	2163.78	2011.46	2136.74	2238.98	2319.74	2251.07	2093.28	2151.64	2228.99	2388.94	2210.66	2444.06	2192.89	2028.47	2082.22	2134.78	2173.91	2156.51	2201.55	2334.51	2178.44	2013.54	2107.56	1904.98	2303.83	2510.54	2547.1	2217.65	2483.48	2219	2383.25	2284	2093.01	2487.16
2012-09-19	263	2423.42	2151.87	2130.19	2446.9	2200.44	2252.76	2054.49	2215.79	2103.97	2514.25	2264.63	2342.97	1926.64	2192.65	2173.85	2024.51	2145.2	2251.17	2326.72	2261.03	2108.02	2163.52	2239.56	2398.36	2221.17	2458.3	2202.21	2038.56	2091.36	2147.74	2186.36	2164.57	2215.85	2348.85	2187.65	2022.57	2117.4	1915.54	2317.85	2525.97	2556.85	2230.85	2494.87	2226.47	2393.1	2292.53	2102.69	2495.54
2012-09-20	264	2435.87	2159.21	2136.5	2459.15	2208.78	2263.77	2066.39	2223.64	2114.49	2525.97	2279.08	2353.9	1935.65	2201.08	2182.99	2033.98	2160.14	2265.39	2337.86	2269.01	2118.4	2175.93	2249.84	2409.61	2232.72	2470.87	2210.28	2048.98	2098.37	2157.62	2199	2174.33	2229.36	2362.33	2198.48	2034.75	2129.15	1923.82	2332.98	2541.43	2567.57	2243.13	2506.01	2234.05	2405.32	2303.21	2110.82	2502.94
2012-09-21	265	2447.28	2165.87	2141.65	2470.29	2218.7	2275.5	2077.39	2231.54	2127.85	2539.18	2293.79	2364.24	1945.63	2210.6	2191.66	2047.54	2172.02	2278.76	2349.94	2275	2128.92	2187.14	2261.41	2421.32	2241.75	2483.43	2218.74	2060.57	2106.79	2168.32	2212.28	2185.34	2244.91	2373.73	2207.95	2045.19	2139.37	1931.56	2344.77	2557.7	2575.91	2253.14	2518.06	2244.08	2416.62	2313.13	2116.48	2513.41
2012-09-22	266	2458.39	2174.51	2148.23	2481.99	2227.73	2286.22	2087.67	2240.33	2138.68	2551.09	2308.52	2376.65	1954.97	2220.61	2199.68	2062.72	2180.98	2291.03	2361.93	2284.16	2137.29	2201.63	2273.12	2430.07	2253.43	2494.15	2226.91	2069.76	2114.82	2178.13	2224.56	2197.83	2257.68	2383.7	2220.35	2053.49	2149.25	1941	2355.18	2572.77	2585.06	2264.33	2530.42	2257.12	2427.76	2324.16	2125.14	2525.09
2012-09-23	267	2468.52	2186.08	2152.61	2493.8	2236.44	2296.88	2098.21	2248.73	2149.8	2560.74	2322.55	2387.72	1963.93	2232.93	2209.39	2075.87	2190.25	2302.75	2371.81	2293.56	2145.32	2213.67	2281.66	2437.41	2263.94	2507.61	2236.36	2077.23	2121.62	2185.58	2235.26	2210.81	2266.98	2393.81	2231.86	2060.78	2156.5	1953.58	2368.19	2587.31	2592.3	2275.96	2544.58	2267.49	2441.11	2337.4	2133.23	2534.18
2012-09-24	268	2478.01	2197.76	2158.51	2505.99	2244.41	2308.08	2108.88	2254.79	2160.45	2569.69	2335.86	2398.96	1971.71	2245.06	2222.41	2088.62	2201.29	2313.79	2378.95	2303.41	2152.63	2225.29	2289.99	2444.95	2274.92	2520.44	2244.96	2085.65	2126.63	2194.12	2246.95	2222.5	2274.84	2403.54	2242.78	2067.6	2162.65	1963.05	2380.13	2601.87	2599.68	2287.45	2557.59	2275.92	2455.23	2349.2	2140.41	2543.59
2012-09-25	269	2486.91	2208.52	2166.9	2517.66	2255.37	2321.33	2121.31	2259.83	2172.22	2577	2348.19	2410.37	1983	2258.53	2235.33	2100.6	2209.39	2322.76	2384.33	2317.94	2158.82	2236.31	2299.05	2452.37	2286.04	2532.75	2253.12	2092.92	2135.33	2203.34	2259.68	2235.62	2286.01	2410.76	2252.64	2074.03	2168.66	1972.64	2392.52	2613.78	2607.35	2301.24	2569.97	2284.73	2464.76	2362.11	2147.09	2557.43
2012-09-26	270	2497.94	2219.97	2176.76	2529.23	2266.82	2334.82	2133.45	2263.67	2182.3	2583.94	2357.59	2421.9	1994.05	2270.43	2245.31	2112.7	2216.66	2333.9	2389.52	2329.98	2164.51	2245.58	2306.92	2457.41	2294.49	2546.7	2261.66	2100.48	2144.41	2213.25	2270.23	2249.07	2297.3	2422.53	2262.78	2080.31	2172.95	1982.26	2403.3	2627.02	2613.93	2312.8	2582	2292.9	2474.4	2375.22	2154.58	2569.14
2012-09-27	271	2508.32	2232.87	2187.66	2539.9	2274.58	2345.05	2145.68	2268.63	2190.62	2591.15	2365.4	2431.3	2004.19	2280.39	2256.86	2126.78	2221.98	2344.42	2396.46	2340.15	2169.53	2252.77	2312.39	2462.57	2303.47	2557.77	2269.24	2107.83	2151.11	2224.35	2280.97	2261.49	2309.31	2436.64	2272.46	2088.17	2176.96	1989.66	2415.19	2640.09	2619.56	2322.3	2593.29	2300.83	2484.51	2386.08	2162.03	2578.42
2012-09-28	272	2519.86	2246.46	2197.49	2551.65	2279.42	2353.52	2158.23	2274.97	2198.67	2597.43	2372.6	2442.24	2013.9	2290.33	2269.03	2140.19	2227.35	2353.63	2406.05	2347.49	2174.83	2259.96	2318.24	2468.86	2313.41	2569.32	2277.03	2115.82	2159.35	2233.39	2290.93	2275.32	2320.46	2446.2	2280.25	2096.74	2183.08	1996.91	2426.86	2650.54	2627.31	2330.76	2601.95	2307.27	2493.8	2394.69	2172.55	2586.6
2012-09-29	273	2530.94	2259.65	2205.83	2564.29	2286.69	2362.65	2172.29	2280.61	2210.77	2604.93	2378.8	2456.17	2023.79	2298.12	2281.54	2152.07	2231.94	2363.03	2417.1	2357.22	2185.16	2269.18	2323.51	2479.49	2324.29	2579.46	2281.99	2126.17	2167.17	2241.65	2301.66	2289.23	2331.09	2452.49	2286.97	2102.35	2195.28	2005.05	2438.36	2657.17	2638.74	2339.25	2610.46	2313.6	2501.13	2401.4	2181.12	2594.46
2012-09-30	274	2541.68	2270.82	2212.32	2576.46	2293	2377.23	2185.83	2285.1	2222.34	2616.96	2384.03	2468.93	2033.53	2305.64	2290.88	2164.21	2241.6	2372.41	2427.66	2365.59	2194.87	2278.29	2328.65	2488.8	2333.27	2587.57	2286.35	2136.51	2173.61	2248.14	2313.3	2301.5	2342.06	2457.38	2294.83	2107.82	2203.05	2011.98	2448.34	2664.84	2647.54	2350.33	2619.14	2320.05	2509.01	2407.32	2192.33	2603.8
2012-10-01	275	2551.72	2281.44	2219.62	2590.21	2300.05	2389.09	2198.24	2289.18	2235.23	2627.5	2389.27	2481.52	2044.63	2312.97	2297.13	2174.57	2249.49	2385.56	2438.9	2372.48	2205.2	2290.49	2333.85	2495.36	2340.53	2600.34	2291.5	2145.06	2177.82	2253.51	2323.01	2314.59	2353.67	2462.39	2305.34	2121.21	2215.73	2019	2456.22	2671.08	2655.24	2361.22	2627.19	2326.16	2516.82	2412.51	2203.46	2610.15
2012-10-02	276	2564.09	2292.09	2226.65	2604.67	2306.2	2398.05	2208.86	2295.11	2248.1	2637.4	2395.57	2492.05	2057.19	2320.5	2306.38	2182.92	2259.82	2398.43	2448.94	2378.08	2214.72	2302.11	2341.09	2507.94	2348.16	2611.99	2296.49	2150.5	2182.72	2257.85	2333.09	2326.48	2365.25	2468.43	2317.91	2135.27	2227.86	2026.45	2466.12	2678.99	2661.47	2370.17	2634.08	2333.88	2522.02	2419.05	2211.96	2617.89
2012-10-03	277	2575.06	2300.81	2232.8	2616.78	2312.4	2409.18	2216.26	2303	2261.83	2646.65	2403.08	2503.36	2069.68	2329.18	2313.52	2191.89	2270.81	2409.43	2458.67	2382.65	2223.25	2311.39	2349.04	2519.02	2357.85	2622.39	2303.79	2154.03	2191.48	2262.41	2341.42	2337.95	2376.51	2476.34	2331.06	2148.43	2235.86	2033.96	2476.1	2686.52	2672.56	2376.12	2640.51	2341.59	2527.59	2430.06	2219.9	2625.82
2012-10-04	278	2583.69	2310.25	2237.74	2627.6	2320.93	2420.06	2225.3	2309.05	2274.92	2655.2	2412.49	2514.55	2082.08	2336.82	2322.44	2202.84	2282.25	2421.47	2467.95	2392.42	2230.56	2317.83	2358.43	2532.45	2365.58	2633.26	2312.76	2158.36	2200.48	2267.42	2348.32	2349.31	2386.28	2487.72	2342.16	2163	2242.58	2040.78	2484.78	2694.45	2683.57	2387.15	2648.6	2351.34	2530.85	2441.23	2230.78	2635.22
2012-10-05	279	2591.7	2319.22	2242.4	2636.25	2327.81	2428.14	2231.94	2314.65	2287.2	2665.12	2422.54	2527.27	2092.15	2345.29	2331.15	2211.74	2290.35	2432.71	2472.1	2400.78	2238.35	2323.03	2370.96	2543.7	2372.76	2643.84	2321.45	2167.01	2208.18	2271.38	2357.52	2360.12	2396.88	2501.17	2352.7	2175.81	2247	2048.52	2493.34	2703.56	2693.69	2396.46	2657.34	2363.65	2534.76	2454.93	2238.69	2641.98
2012-10-06	280	2603.96	2327.49	2246.74	2642.77	2333.94	2438.77	2237.15	2320.55	2299.93	2675.78	2433.83	2539.91	2101.25	2350.94	2339.84	2222.14	2294.87	2442.39	2474.5	2406.74	2249.08	2331.26	2380.86	2553.53	2381.06	2655.42	2330.31	2175.11	2214.62	2275.49	2366.56	2370	2407.5	2509.7	2364.63	2186.7	2252.7	2058.26	2503.57	2712.93	2703.11	2406.87	2663.61	2374.76	2539.31	2467.46	2248.87	2647.82
2012-10-07	281	2616.61	2336.59	2252.13	2647.34	2339.71	2450.19	2242.16	2330.69	2311.9	2685.34	2442.35	2552.71	2112.27	2357.09	2348.89	2234.29	2301.26	2451.39	2477.08	2416.16	2261.66	2345.69	2391.53	2562.1	2387.99	2664.39	2341.88	2180.3	2224.44	2281.05	2376.39	2379.19	2416.99	2515.94	2375.72	2195.67	2259.92	2068.78	2512.58	2721.28	2710.53	2415.14	2670.78	2386.15	2549.65	2478.51	2260.8	2657.18
2012-10-08	282	2628.72	2345.34	2254.74	2653.11	2344.97	2460.1	2246.32	2339.07	2321.46	2692.76	2450.98	2563.56	2123.75	2364.01	2359.67	2242.78	2311.33	2461.71	2483.4	2428.19	2273.62	2356.25	2402.5	2570.86	2395	2671.13	2352.87	2186.88	2235.01	2286.87	2385.23	2388.39	2426.38	2522.71	2384.62	2206.29	2264.88	2078.95	2521.08	2726.96	2716.34	2424.38	2680.64	2396.97	2560.15	2490.34	2273.2	2668.8
2012-10-09	283	2639.38	2354.52	2259.67	2660.53	2349.55	2471.5	2250.08	2348.85	2332.92	2700.17	2461.27	2576.03	2133.93	2373.74	2369.34	2248.52	2318.95	2470.09	2487.68	2441.59	2283.89	2364.61	2412.56	2578.71	2402.08	2674.91	2361.98	2194.92	2245.37	2294.59	2395.05	2396.1	2435.25	2526.74	2395.14	2215.68	2268.67	2089.18	2528.42	2733.86	2724.43	2435.28	2689.15	2406.18	2569.31	2506.18	2283.91	2676.73
2012-10-10	284	2648.96	2363.57	2264.67	2672.3	2358.42	2486.29	2255.75	2358.63	2343.38	2707.71	2472.59	2589.45	2142.62	2381.8	2379.13	2254.72	2322.87	2478.16	2490.35	2453.15	2293.49	2373.36	2422.02	2582.2	2407.16	2677.9	2368.52	2205.64	2256.09	2304.74	2403.15	2406.33	2441.56	2531.15	2405.41	2224.41	2277.69	2099.39	2536.37	2740.34	2735.27	2443.85	2693.45	2416.56	2576.43	2520.49	2292.51	2684.78
2012-10-11	285	2657.57	2371.59	2269.36	2685.37	2367.09	2499.53	2265.33	2368.31	2355.8	2714.71	2483.16	2604.65	2150.82	2387.95	2388.06	2258.11	2326.44	2486.17	2493.95	2461.26	2303.6	2386.87	2430.59	2582.86	2410.97	2681.74	2376.28	2216.34	2266.91	2317.61	2409.53	2414.51	2447.14	2539.05	2415.77	2232.6	2287.03	2110.41	2541.17	2745.77	2743.79	2452.31	2698.64	2425.83	2583.59	2532.47	2297.62	2692.41
2012-10-12	286	2665.59	2377.35	2273.48	2695.58	2376.48	2511.34	2275.27	2378.51	2365.4	2721	2492.34	2617.2	2155.47	2396.77	2395.45	2262.62	2332.82	2497.34	2501.15	2468.43	2311.36	2397.4	2437.52	2585.16	2415	2687.58	2384.86	2223.41	2276.03	2328.56	2417.35	2421.06	2452.76	2545.74	2423.26	2240.63	2293.79	2121.05	2545.03	2749.72	2750.9	2460.97	2700.18	2434.51	2592.55	2542.02	2306.29	2697.96
2012-10-13	287	2671.03	2387.07	2277.85	2705.23	2387.07	2524.33	2283.93	2387.25	2373.24	2727.11	2501.28	2628.1	2161.31	2402.63	2403.09	2272.45	2337.03	2508.39	2511.74	2475	2318.81	2402.8	2445.15	2588.24	2419.65	2693.06	2391.06	2233.23	2287.9	2336.69	2424.59	2427.24	2460.42	2553.84	2428.79	2245.53	2302.24	2130.76	2553.22	2757.84	2760	2470.74	2701.21	2442.93	2602.21	2553.35	2314.65	2701.13
2012-10-14	288	2677.99	2396.33	2281.1	2714.64	2397.53	2537.19	2291.39	2395.73	2380.25	2732.31	2507.49	2640.43	2167.68	2408.6	2412.46	2280.73	2341.95	2519.71	2522.01	2483.98	2323.41	2405.59	2452.75	2592.43	2424.65	2697.96	2395.03	2239.96	2296.92	2345.28	2430.5	2433.26	2468.88	2564.69	2435.81	2253.01	2308.69	2139.07	2562.73	2765.29	2769.17	2480.39	2706.54	2446.31	2612.44	2560.35	2321.88	2704.49
2012-10-15	289	2686.7	2404.64	2286.67	2722.95	2403.31	2545.58	2296.23	2400.93	2387.25	2737.66	2512.47	2652.29	2170.61	2412.38	2420.45	2290.53	2349.63	2531.25	2527.83	2493.33	2331.25	2408.25	2461.11	2595.28	2426.73	2706.81	2398.77	2245.7	2303.61	2354.97	2436.2	2439.02	2475.72	2574.73	2442.45	2258.87	2316.93	2148.02	2570.25	2769.85	2780.05	2489.48	2710.78	2448.5	2620.99	2568.25	2330.62	2706.87
2012-10-16	290	2696.41	2411.89	2292.96	2730.11	2407.27	2548.69	2301.86	2409.83	2394.07	2746.14	2516.72	2661.83	2175.1	2417.21	2425.53	2299.83	2358.82	2540.15	2532.72	2504.83	2340.23	2412.18	2469.37	2597.79	2428.86	2715.62	2403.3	2253.36	2309.12	2363.66	2439.94	2443.49	2480.36	2584.39	2446.77	2269.71	2326.57	2158.97	2576.24	2774.25	2791.65	2499.42	2714.89	2450.88	2623.45	2579.74	2339.1	2710.58
2012-10-17	291	2704.91	2419.91	2298.2	2737.84	2410.95	2551.1	2308.9	2417	2398.01	2753.2	2520.18	2671.49	2181.5	2424.47	2433.06	2306.73	2367.72	2543.77	2539.37	2517.09	2349.98	2418.31	2478.19	2598.72	2432.97	2722.92	2407.79	2260.53	2317.47	2370.13	2445.04	2449.01	2483.31	2593.33	2455.85	2274.46	2333.35	2169.48	2582.27	2782.04	2802.72	2509.58	2717.02	2452.74	2625.64	2592.29	2349.13	2714.13
2012-10-18	292	2712.36	2426.63	2300.85	2747.36	2412.53	2553.66	2318.61	2423.9	2403.24	2758.73	2525.13	2681.14	2191.46	2430.8	2439.95	2313.65	2377.71	2545.56	2543.06	2527.26	2358.81	2425.32	2482.14	2599.24	2436.62	2729.21	2411.7	2269.32	2323.36	2376.07	2455.49	2451.72	2485.63	2602.65	2464.39	2280.18	2337.95	2177.39	2589.72	2788.66	2810.26	2516.88	2719.24	2455.84	2627.86	2603.28	2358.65	2723.29
2012-10-19	293	2718.22	2431.76	2303.32	2756.52	2414.48	2555.39	2327.54	2432.25	2406.1	2768.64	2529.97	2692.56	2199.87	2439.99	2445.66	2320.34	2386.67	2549.42	2546.34	2536.45	2367.84	2434.23	2484.47	2600.48	2440.74	2732.96	2416.1	2276.64	2330.97	2382	2464.14	2454.08	2488.32	2612.05	2474.44	2287.13	2345.52	2185.49	2597.5	2797	2817.66	2522.02	2723.78	2463.63	2629.52	2614.9	2365.74	2733.07
2012-10-20	294	2726.97	2439.87	2306.29	2765.03	2419.87	2560.27	2333.58	2439.14	2408.39	2777.08	2536.19	2704.76	2206.2	2448.02	2454.13	2326.07	2395.18	2554.53	2549.69	2543.38	2375.9	2444.66	2486.75	2601.52	2447.66	2736.03	2421.42	2283.38	2339.16	2391.39	2469.53	2460.87	2495.38	2618.85	2484.69	2294.36	2352.07	2193.72	2603.82	2807.68	2821.66	2523.07	2728.94	2470.21	2632.23	2623.95	2372.42	2737.12
2012-10-21	295	2734.27	2447.88	2308.39	2774.54	2427.9	2569.94	2339.92	2444.92	2411.15	2785.64	2540.9	2716.56	2215.37	2456.79	2462.23	2333.38	2404.75	2562.88	2559.44	2551.05	2382.25	2453.74	2488.53	2602.51	2453.01	2739.86	2426.98	2292.33	2342.75	2398.25	2472.51	2467.15	2503.61	2623.96	2493.41	2302.74	2356.28	2201.51	2607.46	2818	2824.59	2524.09	2732.8	2474.51	2636.38	2628.79	2377.82	2740.02
2012-10-22	296	2737.89	2456.68	2311.98	2784.51	2436.21	2575.58	2351.31	2452.31	2416.24	2791.07	2544.82	2727.68	2222.97	2466.17	2468.37	2340.24	2412.38	2571.76	2569.9	2556.92	2386.2	2461.58	2490.19	2602.71	2460.83	2744.46	2431.73	2302.11	2345.16	2401.48	2474.72	2470.74	2509.78	2629.84	2498.75	2309.14	2360	2209.66	2611.74	2829.51	2827.77	2527.76	2736.39	2476.45	2641.9	2632.48	2383.21	2743.19
2012-10-23	297	2740.84	2463.06	2315.39	2793.01	2442.42	2577.68	2360.83	2459.21	2423.21	2792.4	2548.12	2737.22	2229.54	2471.97	2476.08	2347.34	2420.66	2577.16	2577.32	2559.78	2387.33	2466.8	2492.92	2603.43	2466.49	2749.71	2438.32	2313.17	2347.43	2405.26	2476.19	2473.72	2519.31	2637.37	2505.16	2314.98	2363.27	2216.71	2617.13	2841.03	2831.66	2530.55	2739.6	2477.52	2649.04	2640.95	2389.2	2744.09
2012-10-24	298	2743.78	2467.16	2318.79	2801.23	2448.59	2579.37	2370.64	2466.23	2431.71	2794.98	2551.54	2746.85	2237.12	2479	2483.77	2353.76	2427.69	2584.31	2579.22	2564.95	2390.48	2471.52	2497.25	2605.49	2469.36	2757.89	2444.21	2323.81	2354.19	2408.16	2480.96	2476.67	2527.61	2643.38	2511.76	2319.05	2366.87	2224.49	2618.72	2850.99	2834.16	2534.73	2742.19	2480.59	2657.5	2649.8	2395	2744.63
2012-10-25	299	2746.8	2475.73	2323.77	2811.2	2458.75	2582.55	2378.23	2471.47	2440.72	2801.79	2555.3	2756.5	2244.75	2487.09	2489.67	2358.61	2431.49	2591.47	2580.2	2572.64	2397.21	2478.32	2501.89	2614.02	2473.77	2767.6	2449.95	2334.34	2359.84	2411.23	2483.69	2479.07	2533.61	2645.42	2518.22	2324.5	2370.64	2230.6	2619.23	2861.09	2835.39	2540.38	2745.43	2485.58	2665.9	2658.64	2400.78	2745.1
2012-10-26	300	2749.66	2482.85	2328.4	2821.07	2465.57	2586.18	2382.53	2478.07	2446.54	2806.66	2558.64	2765.14	2254.13	2495.22	2492.68	2362.37	2433.36	2600.12	2585.6	2582.09	2401.29	2484.77	2510.24	2621.88	2477.49	2778.53	2455.36	2343.37	2364.22	2412.11	2483.93	2481.38	2540.14	2654.79	2527.07	2328.76	2377.12	2235.17	2620.22	2871.07	2838.07	2546.77	2747.2	2492.95	2672.83	2668.39	2405.48	2745.4
2012-10-27	301	2752.12	2490.03	2332.14	2831.77	2469.53	2589.03	2384.37	2487.71	2454.43	2815.33	2561.47	2774.42	2258.89	2503.62	2496.85	2370.36	2435.15	2609.69	2589.58	2588.45	2403.39	2490.3	2515.31	2626.18	2480.4	2788.45	2460.03	2352.27	2367.8	2413.04	2485.38	2485.47	2545.72	2665.51	2534.41	2331.06	2384.58	2239.59	2624.95	2877.44	2844.47	2553.14	2748.06	2500.71	2680.15	2679.36	2413.18	2746.16
2012-10-28	302	2755.79	2495.91	2338.01	2842.65	2472.97	2590.15	2385.83	2497.24	2462.59	2826.3	2563.53	2784.24	2262.73	2511.1	2500.64	2381.87	2436.44	2617.65	2593.95	2593.09	2404.55	2498.25	2521.38	2633.03	2484.62	2797.26	2463.54	2362.19	2376.53	2414.75	2490.29	2490.19	2552.54	2670.95	2540.49	2333.62	2391.4	2246.52	2632.98	2883.86	2852.12	2559.4	2748.77	2506.51	2686.88	2688.76	2421.65	2747.39
2012-10-29	303	2759.64	2502.28	2346.85	2851.75	2480.92	2591.01	2387.19	2505.25	2470.88	2835.47	2565.5	2793.4	2268.4	2517.66	2502.43	2392.08	2437.3	2626.47	2602.34	2599.88	2406.71	2502.11	2527.42	2637.88	2488.29	2806.55	2466.61	2370	2381.56	2417.01	2494.13	2495.04	2558.64	2673	2545.88	2336.67	2399.64	2251.74	2634.74	2892.41	2859.27	2565.04	2749.41	2509.21	2692.68	2693.3	2431.07	2751.32
2012-10-30	304	2764.56	2508.17	2354.56	2859.72	2490.97	2591.48	2387.81	2511.58	2478.99	2844.36	2566.87	2800.63	2273.53	2522.19	2504.88	2400.99	2438.6	2635.04	2608.87	2604.51	2409.45	2508.08	2534.75	2641.72	2492.8	2813.87	2469.42	2377.79	2384.28	2417.92	2495.51	2499.98	2565.33	2679.16	2555.16	2344.18	2406.57	2256.8	2634.75	2900.67	2865.89	2570.02	2749.41	2511.16	2698.19	2696.41	2436.33	2755.37
2012-10-31	305	2770.54	2515.03	2360.21	2865.86	2499.44	2591.53	2388.51	2515.3	2485.44	2852.94	2567.59	2806.62	2280.67	2525.36	2507.8	2409.12	2440.85	2641.07	2612.66	2607.17	2411.07	2513.14	2542.63	2643.01	2498.03	2819.13	2471.33	2386.39	2390.33	2418.26	2495.63	2503.71	2573.78	2687.51	2565.42	2348.69	2412.51	2260.73	2634.91	2907.54	2870.6	2574.26	2750.02	2514.36	2703.89	2698.59	2438.01	2760.95
2012-11-01	306	2777.05	2521.72	2363.67	2870.98	2505.65	2592.47	2391.65	2523.57	2491.29	2859.7	2568.26	2811.94	2286.13	2528.78	2510.87	2416.1	2444.04	2645.34	2614.31	2611.82	2412.17	2519.76	2550.61	2644.28	2503.49	2826.7	2471.63	2395.25	2399.41	2418.94	2496.04	2505.59	2581.2	2693.28	2572.79	2349.47	2417.8	2265.35	2636.01	2913.32	2873.37	2578.16	2752.85	2515.5	2711.72	2699.39	2443.23	2769.63
2012-11-02	307	2783.08	2527.43	2364.35	2876.43	2510.19	2596.78	2392.01	2531.9	2496.49	2866	2571.94	2819.02	2289.04	2534.35	2515.81	2422.9	2444.7	2652.12	2616.18	2615.66	2412.96	2527.63	2557.05	2647.73	2507.72	2834.39	2472.16	2402.98	2406.98	2419.64	2496.86	2508.15	2590.37	2701.44	2582.87	2352.38	2420.74	2268.68	2636.36	2918.93	2874.63	2584.64	2758.77	2517.67	2717.82	2699.89	2450.32	2773.3
2012-11-03	308	2788.24	2530.5	2364.35	2882.19	2513.67	2598.9	2392.53	2538.35	2503.27	2872.92	2579.07	2827.85	2294.69	2540.04	2519.67	2427.59	2445.35	2660.01	2618.29	2618.48	2413.13	2538	2563.2	2650.09	2510.72	2842.62	2476.04	2409.64	2415.43	2420.07	2497.37	2508.77	2597.41	2705.09	2590.98	2354.36	2422.02	2272.99	2637.32	2925.56	2875.78	2592.84	2765.5	2519	2720.54	2700.08	2460.93	2773.74
2012-11-04	309	2791.88	2531.99	2364.52	2886.94	2515.59	2601.69	2395.62	2545.5	2510.16	2879.46	2586.9	2832.93	2301.86	2544.29	2524.57	2431.76	2447.6	2667.35	2618.8	2619.95	2413.83	2544.66	2568.88	2655.42	2513.13	2850.34	2480.44	2416.96	2423.76	2423.19	2497.96	2512.34	2600.93	2710.94	2597.81	2356.48	2424.97	2277.22	2639.05	2932.66	2877.83	2599.6	2770.28	2521.83	2724.5	2700.09	2469.85	2774.07
2012-11-05	310	2794.99	2533.71	2367.51	2892.93	2521.65	2606.55	2398.07	2554.35	2517.04	2883.1	2595.06	2835.53	2309.82	2548.36	2526.21	2435.18	2453.84	2673.43	2618.98	2620.36	2414.5	2547.69	2573.81	2660.72	2514.51	2857.69	2485.68	2423.4	2430.21	2428.79	2499.47	2517.27	2601.39	2717.55	2603.5	2360.91	2426.9	2283.72	2642.21	2937.77	2879.55	2604.47	2771.99	2524.38	2729.13	2700.22	2478.34	2775
2012-11-06	311	2796.5	2537.47	2368.59	2897.53	2528.06	2610.91	2398.57	2563.46	2524.26	2883.81	2601.26	2838.39	2317.21	2552.18	2528.85	2440.21	2459.99	2682	2619.16	2621.14	2414.54	2548.84	2578.05	2666.72	2514.79	2865.81	2491.92	2428.9	2439.5	2433.54	2501.45	2519.88	2602.2	2725.95	2608.44	2366.55	2430.65	2289.89	2644.27	2943.66	2884.4	2608.22	2775.83	2526.77	2733.47	2702.61	2485.53	2777.99
2012-11-07	312	2797.73	2542.34	2368.59	2903.53	2530.84	2615.16	2398.57	2570.65	2530.2	2884.28	2603.91	2840.88	2322.98	2557.63	2530.27	2443.45	2464.75	2688.8	2619.27	2624.78	2414.62	2548.98	2585.34	2669.49	2515.75	2870.38	2497.3	2436.96	2445.79	2436.83	2503.05	2520.64	2603.62	2734.4	2612.67	2369.61	2432.76	2293.54	2645.31	2951.47	2888.95	2611.18	2781.23	2529.14	2738.67	2703	2490.18	2781.1
2012-11-08	313	2798.34	2548.84	2368.8	2912.33	2531.15	2619.75	2399.16	2576.13	2536.49	2885.28	2605.98	2848.06	2328.85	2564.37	2530.63	2445.54	2469.77	2694.6	2619.66	2628.68	2414.83	2550.45	2591.27	2672.87	2516	2871.79	2505.05	2445.83	2453.41	2439.06	2504.01	2520.97	2605.43	2741.96	2619	2371.29	2439.18	2294.06	2645.38	2957.04	2895.17	2615.42	2782.13	2532.42	2743.85	2703.57	2492.27	2787.65
2012-11-09	314	2799.41	2554.61	2369	2919.25	2532.22	2626.47	2401.69	2578.29	2541.82	2887.46	2608.69	2855.32	2333.35	2570.89	2533.32	2448.17	2476.28	2698.38	2620.46	2633.69	2416.37	2551.24	2598.52	2681.33	2518.68	2874.02	2512.05	2453.07	2462.13	2440.68	2504.81	2521.37	2611.26	2746.84	2623.78	2374.46	2445.02	2294.06	2645.72	2962.62	2898.93	2618.03	2783.48	2536.09	2746.76	2706.18	2494.57	2792.04
2012-11-10	315	2802.85	2557.37	2369	2924.98	2534.36	2634.53	2402.55	2579.68	2545.05	2893.21	2609.97	2862.81	2335.96	2574.57	2537.84	2449.34	2481.75	2701.56	2622.12	2638.56	2416.58	2551.25	2605.93	2684.73	2525.14	2876.74	2518.43	2458.36	2471.1	2441.23	2504.85	2522.4	2620.2	2748.53	2627.22	2379.94	2452.16	2294.41	2646.8	2969.23	2901.41	2618.98	2785.84	2540.55	2747.57	2708.36	2495.93	2798.41
2012-11-11	316	2808.63	2558.83	2369.23	2931.88	2537.91	2643.18	2402.64	2582	2547.08	2899.47	2612.09	2870.28	2337.44	2575.26	2541.12	2449.5	2483.6	2705.25	2623.29	2642.89	2416.58	2554.21	2611.49	2686.35	2531.26	2879.63	2524.81	2466.27	2477.51	2442.46	2504.89	2526.09	2629.3	2749.2	2630.83	2381.58	2461.3	2295.48	2651.24	2976.67	2903.33	2620.46	2790.68	2543.66	2747.63	2708.84	2496.58	2804.71
2012-11-12	317	2812.57	2561.74	2371.03	2938.83	2543.87	2650.92	2402.64	2582.28	2550.74	2905.55	2616.92	2875.25	2339.51	2578.49	2543.17	2449.5	2484.04	2710.3	2623.36	2649.1	2417	2557.4	2616.6	2687.01	2537.51	2884.91	2531.68	2474.65	2481.46	2445.6	2505.27	2528.08	2637.2	2749.34	2635.13	2382.76	2467.75	2298.24	2655.59	2985.63	2904.63	2624.57	2794.64	2546.67	2747.63	2708.97	2498.77	2810.96
2012-11-13	318	2817.52	2564.19	2373.1	2942.35	2546.77	2656.79	2403.07	2583.15	2555.28	2910.76	2620.81	2877.29	2341.71	2583.91	2546.88	2449.5	2485.55	2712.65	2623.47	2655.01	2418.88	2558.02	2620.16	2687.85	2543.19	2890.36	2536.37	2479.61	2487.98	2448.62	2505.41	2529.79	2644.61	2749.34	2638.52	2383.48	2468.93	2303.18	2659.56	2991.04	2907.73	2629.46	2797.19	2551.08	2747.81	2710.27	2500.46	2816.38
2012-11-14	319	2821.51	2564.98	2375.49	2943.99	2549.16	2660.05	2405.16	2584.48	2560.64	2916.43	2623.94	2878.22	2344.86	2589.47	2552.18	2449.5	2489.86	2715.49	2623.58	2659.48	2421.58	2559.97	2622.93	2687.86	2548.46	2895.58	2538.61	2482.51	2495.21	2450.09	2506.59	2530.44	2649.49	2750.49	2640.8	2383.54	2471.4	2307.63	2661.5	2994.98	2913.02	2633.12	2798.32	2554.94	2750.06	2711.55	2500.64	2820.87
2012-11-15	320	2823.57	2565.15	2377.23	2945.18	2550.41	2661.38	2406.74	2585.2	2565.56	2921.47	2626.99	2881.6	2349.54	2594.45	2558.56	2449.5	2492.76	2721.11	2623.58	2663.1	2423.4	2563.01	2623.76	2687.9	2556	2900.8	2539.08	2487.05	2503.49	2450.95	2507.35	2530.73	2652.09	2752.7	2642.41	2383.69	2475.63	2310.32	2662.09	2998.62	2917.86	2634.87	2799.14	2556.38	2756.8	2715.01	2502.82	2824.55
2012-11-16	321	2824.71	2566.86	2378.75	2945.58	2550.43	2663.17	2409.22	2586.34	2569.54	2924.54	2632.17	2883.81	2351.11	2598.08	2564.49	2449.5	2493.81	2724.87	2623.58	2667.92	2424.13	2567.73	2624.75	2688.42	2562.33	2905	2540.55	2489.46	2510.64	2453.98	2511.32	2531.2	2655.44	2753.46	2643.62	2384	2481.3	2314.47	2664.35	3000.1	2923.72	2635.44	2799.58	2556.61	2760.27	2715.63	2508.73	2826.09
2012-11-17	322	2824.85	2572.52	2379.79	2948.74	2550.73	2665.37	2411.41	2586.52	2572.94	2925.09	2637.35	2886.11	2351.12	2599.34	2567.36	2449.5	2494.88	2726.55	2623.59	2671.92	2424.58	2568.49	2625.05	2688.58	2567.96	2910.09	2541.55	2489.99	2514.69	2458.49	2515.25	2533.21	2658.47	2753.46	2644.68	2384.1	2485.4	2320.15	2667.74	3002.26	2928.59	2635.46	2800.37	2557.66	2761.38	2715.64	2513.98	2828.61
2012-11-18	323	2824.86	2579.76	2379.94	2952.31	2550.79	2669.41	2411.48	2587.22	2577.48	2925.09	2640.87	2889.05	2351.52	2600.87	2568.55	2449.5	2495.89	2731.95	2623.66	2676.28	2425.28	2568.49	2625.11	2688.58	2573.69	2913.89	2541.86	2490.07	2521.24	2461.12	2521.72	2537.04	2659.51	2755.22	2645.71	2384.27	2490.86	2323.87	2668.37	3003.99	2930.83	2636.48	2803.49	2559.85	2762.03	2715.64	2517.4	2829.88
2012-11-19	324	2824.86	2585.95	2379.94	2957.35	2550.8	2671.71	2411.48	2588.62	2578.31	2925.67	2641.99	2890.11	2352.22	2604.82	2569.4	2449.51	2496.22	2733.76	2623.84	2678.27	2428.75	2568.49	2625.15	2689.49	2578.96	2915.49	2543.41	2490.07	2530.91	2465.16	2523.23	2541.18	2662.56	2757.21	2646.72	2384.39	2496.2	2326.83	2668.37	3005.4	2931.44	2637.24	2806.37	2561.22	2762.26	2715.64	2522.11	2830.73
2012-11-20	325	2824.87	2593.35	2380.25	2958.58	2550.81	2674.82	2411.48	2591.77	2581.52	2929.52	2642	2891.65	2352.48	2605.28	2570.09	2449.51	2497.78	2736.65	2624.64	2679.87	2433.9	2568.49	2625.78	2689.88	2582.81	2916.12	2544.68	2490.32	2536.35	2468.6	2523.7	2543.71	2666.87	2761.92	2648.78	2384.5	2500.07	2330.14	2668.37	3007.39	2931.54	2637.25	2808.15	2561.3	2765.75	2715.64	2525.23	2832.49
2012-11-21	326	2825.76	2600.61	2382.48	2959.51	2550.81	2676.06	2411.48	2594.68	2583.28	2934.95	2642	2896.6	2352.89	2606.32	2571.44	2449.51	2500.14	2743.28	2626.02	2680.72	2438.1	2568.77	2628.82	2690.18	2584.1	2916.12	2548.74	2492.48	2540.25	2470.43	2528.68	2548.43	2668.12	2762.64	2650.57	2384.62	2502.13	2332.97	2668.37	3007.68	2931.63	2637.54	2808.4	2561.3	2770.24	2716.3	2529.48	2835.21
2012-11-22	327	2828.53	2607.92	2384.86	2959.55	2550.81	2679.5	2411.48	2596.29	2587.07	2939.81	2642.05	2899.78	2353.05	2607.09	2571.93	2449.51	2501.17	2748.36	2628.5	2681.09	2442.25	2568.85	2632.52	2693.8	2584.47	2916.12	2550.06	2494.68	2548.12	2473.52	2535.45	2550.3	2672.38	2762.64	2652.81	2384.95	2505.62	2335.63	2668.59	3007.89	2931.63	2640.68	2808.44	2561.52	2774.3	2717.22	2531.56	2836.85
2012-11-23	328	2832.75	2613.79	2387.06	2959.56	2550.99	2682.98	2411.48	2597.11	2591.33	2944.97	2643.67	2900.7	2353.06	2607.12	2574.36	2449.51	2501.58	2752.71	2632.76	2681.4	2445.57	2568.86	2635.01	2697.53	2584.73	2916.39	2550.37	2495.13	2554.51	2481.04	2544.06	2552.63	2678.92	2762.64	2656.31	2385.02	2510.94	2338.69	2669.03	3007.89	2931.77	2645.95	2808.44	2562.3	2783.14	2719.06	2533.26	2838.46
2012-11-24	329	2837.98	2617.64	2389.19	2959.82	2551.38	2683.49	2411.48	2599.39	2594.01	2950.41	2648.12	2903.29	2353.06	2607.12	2577.62	2449.51	2502.65	2754.55	2637.72	2681.43	2449.18	2568.86	2635.55	2697.86	2586.03	2917.83	2550.37	2496.98	2557.04	2485.71	2547.81	2556.7	2685.69	2763.64	2659.48	2385.02	2516.06	2340.82	2670.34	3007.89	2933.27	2652.77	2810.76	2562.79	2791.21	2724.65	2533.83	2838.74
2012-11-25	330	2840.6	2621.93	2390.19	2960.25	2552.47	2683.49	2412.46	2601.48	2599.16	2956.63	2653.94	2907.05	2353.25	2607.49	2580.63	2449.62	2502.82	2757.89	2640.84	2681.43	2454.99	2569.39	2635.62	2697.86	2589.73	2919.4	2550.37	2498.8	2557.37	2488.7	2547.85	2557.46	2690.72	2767.63	2663.55	2385.02	2523.74	2341.44	2672.68	3007.89	2934.43	2659.24	2813.21	2562.88	2793.86	2731.14	2534.09	2838.79
2012-11-26	331	2840.94	2623.3	2390.7	2960.37	2554.38	2685.46	2413.19	2604.4	2602.03	2962.56	2659.73	2910.72	2355.15	2608.96	2582.17	2450.4	2503.45	2760.05	2644.13	2681.43	2458.01	2570.56	2636.4	2697.86	2594.71	2921.44	2552.63	2499	2557.37	2494.17	2547.85	2557.46	2696.17	2771.36	2666.29	2385.02	2533.05	2341.96	2673.28	3007.99	2934.7	2664.04	2817.86	2562.98	2795.34	2735.6	2534.63	2838.85
2012-11-27	332	2842.16	2627.06	2390.76	2961.99	2556.77	2688.63	2413.19	2606.67	2602.82	2967.51	2664.51	2912.23	2357.48	2610.86	2584.76	2451.11	2505.47	2761.65	2649.91	2681.67	2459.31	2574.92	2638.16	2697.86	2598.47	2924.12	2557.2	2499	2557.55	2497.38	2547.85	2557.63	2701.16	2772.29	2666.54	2385.05	2539.72	2342.76	2673.28	3008.23	2934.81	2669.17	2820.7	2563.07	2798.24	2737.13	2534.89	2838.85
2012-11-28	333	2844.91	2632.53	2390.76	2967.79	2559.01	2689.14	2413.19	2607.59	2605.38	2972.4	2667.56	2912.27	2358.58	2613.15	2585.55	2451.27	2510.23	2762.31	2654.13	2682.02	2460.97	2580.11	2643.45	2697.86	2601.5	2927.44	2559.41	2499.71	2557.91	2497.84	2548.02	2559.59	2705.21	2772.29	2669.22	2385.11	2546.48	2343.55	2673.28	3008.46	2935.18	2675.04	2822.73	2563.1	2803.59	2737.18	2534.9	2838.85
2012-11-29	334	2846.79	2633.84	2390.76	2973.59	2562.57	2689.14	2413.19	2607.6	2608.03	2977.3	2668.75	2913.33	2358.58	2616.42	2585.93	2451.27	2513.04	2763.89	2656.47	2682.02	2461.52	2583.34	2648.01	2697.86	2603.28	2930	2564.66	2501.06	2557.92	2501.88	2548.02	2561.21	2707.5	2772.29	2674.54	2385.18	2553.73	2343.98	2673.3	3008.52	2936.41	2680.1	2825.1	2563.11	2807.36	2737.48	2534.95	2839.08
2012-11-30	335	2846.97	2635.86	2390.76	2978.76	2565.19	2690.51	2413.19	2607.6	2610.75	2982.11	2669.37	2916.3	2358.58	2619.29	2586.24	2451.81	2513.74	2765.1	2657.85	2682.02	2461.52	2585.51	2652.17	2697.86	2603.65	2932.02	2568.9	2501.33	2557.92	2507.04	2548.02	2561.85	2708.29	2772.29	2679.96	2385.18	2558.23	2344.12	2673.3	3009.07	2936.43	2683.74	2827.99	2563.11	2808.27	2737.54	2535.35	2839.73
2012-12-01	336	2848.86	2640.43	2390.76	2984.76	2567.56	2694.59	2414.01	2608.19	2610.85	2986.52	2674.02	2917.34	2358.58	2621.47	2586.49	2452.56	2515.2	2770.54	2658.13	2682.02	2461.65	2587.45	2657.39	2697.86	2603.66	2933.63	2571.19	2501.39	2558.16	2509.25	2548.89	2562.29	2711.87	2772.29	2684.09	2385.18	2565.28	2344.21	2673.3	3009.56	2937.39	2688.64	2833.48	2563.19	2809.55	2737.64	2536.06	2841.91
2012-12-02	337	2850.01	2640.93	2391.09	2992.37	2571.99	2698.24	2417.05	2608.96	2610.85	2990.5	2680.88	2917.38	2359.52	2622.62	2586.53	2452.63	2518.69	2775.64	2658.13	2682.41	2463.34	2588.36	2663.33	2697.86	2605.33	2936.06	2572.1	2502.14	2558.53	2515.84	2550.95	2562.42	2713.46	2772.49	2688.07	2385.2	2568.82	2344.57	2673.3	3010.82	2940	2690.77	2839.83	2563.79	2811.44	2737.67	2537.82	2842.94
2012-12-03	338	2850.91	2640.93	2391.42	3003.05	2579.14	2701.05	2419.1	2609.61	2611.31	2993.15	2686.72	2917.89	2362.24	2623.08	2587.26	2452.78	2523.65	2779.84	2658.15	2682.62	2464.31	2588.43	2669.93	2698.7	2609.42	2940.66	2573.09	2502.25	2558.54	2522.71	2551.07	2564.87	2714.87	2774.49	2692.19	2386.11	2573.31	2344.99	2673.3	3014.59	2946.33	2692.06	2845.97	2565.1	2811.94	2737.92	2540.63	2842.95
2012-12-04	339	2851.12	2641.88	2391.42	3012.65	2585.27	2702.5	2419.39	2611.78	2614.44	2994.06	2691.23	2918.35	2364	2623.55	2588	2453.83	2527.45	2783.36	2658.79	2682.62	2464.32	2590.87	2675.15	2699.19	2612.16	2944.28	2575.96	2502.25	2558.54	2527.38	2551.07	2567.36	2715.36	2777.48	2695.48	2389.21	2582.18	2345.44	2673.31	3016.68	2948.64	2693.57	2850.33	2568.57	2814.62	2737.94	2544.19	2842.95
2012-12-05	340	2851.17	2646.21	2391.42	3017.77	2589.09	2703.24	2419.74	2614.2	2615.98	2994.11	2695.02	2920.35	2365.56	2624.28	2588.05	2454.48	2529.76	2786.58	2660.52	2682.62	2464.96	2594.35	2680.12	2699.19	2615.19	2946.22	2578.48	2502.59	2558.54	2533.34	2551.07	2567.36	2716.47	2782.09	2698.5	2390.49	2588.21	2345.51	2673.66	3016.82	2948.82	2693.92	2852.47	2572.32	2818.61	2737.94	2548.38	2842.98
2012-12-06	341	2851.22	2649.62	2392.13	3018.11	2591.33	2707.81	2419.92	2615.22	2616.06	2994.11	2696.52	2923.76	2368.51	2624.78	2588.05	2454.86	2532.66	2786.64	2661.9	2682.62	2468.46	2597.11	2686.42	2699.22	2616.31	2947.32	2580.85	2502.97	2558.54	2538.06	2551.07	2567.36	2719.52	2784.82	2701.99	2390.57	2592.59	2345.66	2673.74	3018.85	2950.06	2694.4	2855.04	2575.1	2823.05	2737.94	2551.83	2843.95
2012-12-07	342	2851.22	2650.28	2392.45	3019.18	2592.32	2709.47	2419.92	2618.18	2616.06	2994.11	2696.57	2924.58	2370.11	2625.19	2589.47	2454.91	2534.65	2786.64	2663.07	2682.62	2471.32	2600.51	2693.27	2699.23	2616.66	2948.83	2583.16	2503.1	2558.54	2539.66	2551.07	2567.36	2720.23	2784.84	2705.18	2390.57	2592.94	2345.66	2673.74	3019.98	2955.06	2694.75	2856.57	2579.58	2826.58	2738.03	2552.78	2844.51
2012-12-08	343	2851.22	2651.55	2393	3019.72	2592.64	2709.95	2419.92	2619	2616.63	2994.11	2696.62	2924.59	2370.73	2625.84	2594.44	2454.91	2535.97	2786.64	2663.09	2682.62	2472.32	2601.75	2697.86	2699.23	2618.74	2951.03	2586.15	2504.05	2558.54	2539.66	2551.21	2567.36	2720.23	2785.61	2710.56	2390.57	2595.02	2345.66	2674.56	3019.99	2957.9	2695.47	2857.49	2582.55	2830.15	2738.59	2554.11	2847.08
2012-12-09	344	2851.42	2655.81	2393.47	3020.79	2593.06	2709.95	2420.26	2619	2617.35	2994.11	2696.62	2924.59	2373.91	2626.05	2601.34	2455.02	2537.01	2786.64	2663.09	2682.62	2476.39	2601.79	2701.22	2699.23	2623.42	2952.51	2587.89	2505.2	2558.57	2539.66	2554.12	2567.36	2721.14	2786.7	2715.47	2390.57	2599.27	2346.4	2675.86	3019.99	2958.81	2695.81	2857.98	2582.88	2834.76	2739.06	2557.96	2850.11
2012-12-10	345	2852.38	2656.58	2395.73	3022.76	2595.94	2709.95	2420.95	2619	2617.35	2994.11	2696.62	2924.62	2375.76	2626.3	2608.78	2455.94	2538.36	2786.64	2663.09	2683.18	2481.34	2601.91	2703.73	2700.28	2627.08	2953.85	2588.83	2505.48	2558.58	2539.66	2556	2567.36	2723.89	2786.7	2718.09	2390.57	2604.36	2348.78	2675.9	3020.18	2959.28	2696.74	2858.99	2582.88	2838.54	2739.86	2561.58	2854.3
2012-12-11	346	2855.1	2656.58	2398.06	3024.65	2598.27	2709.95	2424.13	2619	2617.35	2994.11	2696.72	2924.71	2376.17	2626.34	2613.03	2456.43	2539.28	2786.64	2663.09	2683.32	2483.85	2602.16	2706.88	2703.27	2629.3	2954.9	2588.98	2505.87	2558.58	2539.66	2556.43	2567.36	2726.98	2786.7	2720.27	2390.57	2606.26	2349.49	2675.97	3020.21	2960.08	2699.61	2862.82	2583.41	2843.52	2740.67	2563.3	2858.24
2012-12-12	347	2857.71	2656.99	2399.78	3027.37	2600.84	2709.95	2426.82	2619	2617.35	2994.11	2697.45	2924.71	2377.53	2626.41	2616.48	2456.43	2539.82	2786.64	2663.09	2683.38	2485.86	2602.21	2709.83	2704.05	2629.96	2958.71	2589.41	2507.19	2558.81	2539.66	2557.15	2567.36	2727.58	2786.7	2720.63	2390.57	2606.57	2349.99	2675.97	3020.23	2960.54	2701.25	2864.39	2583.94	2844.51	2740.94	2563.99	2860.55
2012-12-13	348	2859.79	2658.98	2401.1	3030.87	2604.02	2709.95	2429.82	2619	2617.35	2994.11	2697.53	2924.71	2378.61	2626.41	2621.44	2456.43	2540.14	2786.64	2663.25	2683.46	2489.56	2602.6	2715.15	2704.54	2630.13	2959.61	2589.44	2509.7	2558.9	2539.66	2561.15	2567.36	2727.58	2786.81	2720.88	2391.85	2607.39	2351.17	2676.92	3020.23	2960.62	2706.41	2864.5	2583.94	2844.54	2741.22	2564.63	2861.31
2012-12-14	349	2861.08	2661.08	2401.26	3034.37	2606.81	2709.95	2431.98	2619	2617.35	2994.11	2697.54	2924.71	2378.62	2627.05	2624.53	2456.43	2540.14	2787.47	2663.26	2683.47	2492.25	2604	2721.97	2705.21	2630.85	2960.54	2589.44	2511.86	2558.9	2539.66	2564.73	2567.36	2727.59	2787.16	2721.01	2393.03	2607.99	2351.6	2677.68	3020.23	2960.77	2710.42	2865.4	2583.94	2844.57	2741.56	2564.63	2861.62
2012-12-15	350	2863.25	2666.04	2401.26	3037.17	2610.4	2709.95	2435.49	2619	2617.37	2994.21	2698.21	2924.71	2378.92	2627.22	2625.05	2456.43	2540.14	2791.84	2663.37	2683.49	2492.71	2605.94	2726.72	2705.34	2633.48	2965.06	2589.48	2514.52	2558.9	2539.66	2567.39	2567.36	2728.36	2787.32	2721.06	2393.03	2608.24	2351.82	2677.68	3020.23	2961.06	2711.69	2871.13	2584.04	2844.6	2742.06	2564.63	2861.69
2012-12-16	351	2867.93	2668.9	2401.26	3039.59	2613.12	2709.95	2441.49	2619.76	2617.37	2994.34	2699.77	2924.71	2379.19	2627.31	2625.39	2456.43	2540.14	2794.04	2663.74	2683.49	2493.43	2610.85	2733.25	2705.38	2635.21	2968.01	2589.55	2517.44	2558.9	2539.66	2568.03	2567.36	2730.28	2787.39	2721.08	2393.03	2608.61	2351.82	2678.35	3020.23	2961.36	2713.02	2877.21	2585.04	2844.98	2742.11	2564.63	2861.69
2012-12-17	352	2872.19	2669.33	2401.36	3040.79	2614.98	2709.95	2448.52	2620.7	2618.23	2994.77	2703.05	2925.08	2379.19	2627.31	2626.08	2456.43	2540.46	2794.04	2664.64	2683.49	2495.4	2615.44	2738.44	2705.64	2637.07	2968.01	2589.55	2522.21	2558.9	2539.68	2568.47	2567.36	2730.59	2787.43	2721.08	2393.03	2608.84	2351.82	2679.32	3020.24	2961.78	2714.06	2880.72	2586.35	2845.37	2742.23	2564.63	2861.72
2012-12-18	353	2873.83	2672.35	2401.36	3041.63	2619.23	2710.02	2454.46	2621.15	2619.54	2997.32	2706.63	2925.6	2379.19	2627.31	2626.23	2456.59	2543.84	2794.04	2665.55	2683.49	2497.5	2619.35	2741.19	2705.64	2637.96	2968.01	2589.55	2523.93	2558.97	2539.7	2570.02	2567.36	2730.59	2787.43	2721.11	2393.03	2608.97	2352.08	2679.32	3022.48	2962.35	2717.76	2882.83	2586.85	2846.34	2742.24	2564.63	2861.73
2012-12-19	354	2873.93	2677.96	2401.36	3042.06	2625.8	2710.02	2458.02	2621.58	2619.72	3000.84	2708.67	2926.75	2379.19	2627.31	2626.24	2457.32	2546.23	2794.04	2666.07	2683.49	2499.25	2623.07	2742.57	2705.64	2638.11	2968.02	2589.55	2524.73	2559.49	2539.7	2571.13	2567.36	2731.25	2787.5	2722.41	2393.05	2609.21	2352.98	2679.37	3025.75	2963.03	2719.92	2886.82	2591.21	2848.96	2742.24	2564.63	2861.73
2012-12-20	355	2873.93	2683.25	2401.36	3042.19	2630.89	2710.02	2459.5	2624.12	2621.18	3003.93	2710.74	2928.61	2379.19	2627.31	2626.24	2458.46	2546.34	2794.04	2666.12	2683.49	2504.19	2625.31	2746.56	2705.65	2639.6	2968.74	2589.55	2526.64	2559.49	2539.7	2571.72	2567.36	2732.5	2788.12	2725.16	2393.05	2609.21	2353.36	2679.37	3026.22	2963.15	2722.54	2887.72	2594.54	2852.03	2742.24	2564.63	2861.73
2012-12-21	356	2874.01	2686.82	2401.36	3042.22	2632.5	2710.02	2460.58	2630.28	2624.04	3008.66	2711.7	2928.73	2379.19	2627.31	2626.24	2458.58	2546.34	2794.04	2666.69	2683.49	2505.15	2631.33	2749.93	2705.96	2645.29	2972.12	2589.55	2526.65	2559.49	2539.7	2572.84	2567.36	2735.04	2788.9	2727.63	2394.39	2609.21	2353.96	2680.1	3027.42	2963.15	2723.96	2887.72	2595.07	2853.47	2742.24	2564.63	2861.77
2012-12-22	357	2874.1	2689.7	2401.36	3042.23	2633.01	2710.02	2460.94	2635.19	2627.13	3011.66	2712.3	2928.73	2379.19	2627.31	2626.47	2458.58	2546.34	2794.04	2667.23	2683.49	2505.23	2636.1	2752.66	2706.48	2653.15	2976.94	2589.61	2527.41	2559.49	2539.7	2573.77	2567.36	2738.42	2790.2	2728.11	2399.14	2609.21	2354.12	2681.64	3029.13	2963.15	2724	2887.72	2595.79	2853.66	2742.24	2564.63	2861.78
2012-12-23	358	2874.18	2693.64	2401.36	3042.42	2633.68	2710.02	2460.94	2639.36	2630.08	3013.34	2712.67	2928.73	2379.19	2627.63	2626.77	2458.59	2546.54	2794.04	2667.89	2683.49	2505.23	2637.05	2754.16	2706.62	2658.81	2981.16	2589.61	2528.51	2559.49	2540.7	2575.01	2567.36	2739.66	2792.39	2729.32	2402.35	2609.21	2354.33	2683.11	3029.73	2964.22	2725.99	2887.72	2596.11	2854.44	2742.24	2564.63	2861.78
2012-12-24	359	2874.55	2697.03	2401.5	3043.93	2634.02	2710.3	2460.94	2641.25	2631.77	3016.31	2713.47	2928.73	2379.19	2629.24	2628.03	2458.69	2547.6	2794.04	2668.91	2683.49	2505.23	2641.34	2755.01	2706.65	2664.2	2983.09	2589.61	2531.67	2559.49	2543.35	2576.21	2567.36	2740.76	2793.3	2732.47	2404.83	2609.21	2354.78	2683.28	3030.88	2967.9	2726.79	2887.74	2596.3	2858.27	2742.24	2564.63	2861.81
2012-12-25	360	2874.76	2703.01	2402.73	3046.24	2634.02	2711.31	2460.94	2642.87	2632.47	3019.16	2716.35	2928.73	2379.21	2629.45	2628.61	2459.11	2548	2794.04	2669.67	2683.49	2505.23	2644.9	2755.64	2706.81	2668.52	2983.33	2589.61	2533.05	2559.49	2544.62	2577.6	2567.36	2742.31	2793.3	2734.21	2406.75	2609.21	2355.79	2683.28	3034.2	2969.49	2726.79	2888.31	2596.46	2861.66	2742.24	2564.63	2862.81
2012-12-26	361	2874.76	2707.47	2404.61	3047.53	2634.02	2712.4	2460.94	2646.17	2632.59	3020.87	2718.94	2928.73	2379.29	2630.41	2628.61	2459.97	2548	2794.04	2669.99	2683.49	2505.23	2650.67	2756.22	2707.65	2672.67	2983.33	2589.61	2534.72	2559.49	2545.4	2578.86	2567.36	2745.86	2794.35	2734.6	2407.03	2609.21	2359.12	2683.62	3037.68	2971.34	2727.26	2889.87	2596.5	2863.7	2742.24	2564.63	2864.9
2012-12-27	362	2874.76	2709.84	2405.99	3048.48	2634.33	2715.4	2460.94	2651.87	2632.7	3023.73	2721.94	2928.73	2379.29	2633.08	2628.61	2460.42	2548	2794.04	2670.01	2683.58	2505.23	2654.39	2758.03	2709.97	2675.15	2986.22	2589.61	2535.81	2559.49	2546.39	2579.23	2567.36	2748.63	2795.02	2734.6	2407.03	2609.21	2362.2	2685.36	3040.34	2974.68	2727.74	2890.09	2596.5	2865.11	2742.24	2564.64	2865.22
2012-12-28	363	2874.76	2712.18	2406.54	3048.78	2634.93	2719.3	2460.94	2656.9	2632.73	3026.4	2723.95	2928.73	2379.29	2634.77	2628.61	2460.46	2548	2794.43	2670.02	2684.18	2505.23	2654.88	2759.73	2713.97	2675.33	2993	2589.61	2535.86	2559.49	2547.96	2580.58	2567.36	2749.66	2799.01	2734.6	2407.03	2609.21	2362.71	2686.39	3041.12	2977.16	2728.56	2890.6	2596.51	2865.54	2742.24	2564.74	2865.22
2012-12-29	364	2874.76	2715.17	2406.72	3048.78	2635.11	2723.39	2460.94	2657.47	2633.06	3028.78	2725.2	2928.73	2379.29	2637.78	2628.61	2460.46	2548.54	2794.82	2670.02	2684.54	2505.23	2654.88	2761.05	2716.37	2675.48	2996.64	2589.61	2535.86	2559.49	2549.21	2585.2	2567.36	2749.71	2801.75	2734.61	2407.03	2609.41	2364.7	2691.21	3041.2	2979.05	2733.04	2892.1	2596.85	2868.46	2742.24	2564.85	2865.92
2012-12-30	365	2874.76	2717.02	2406.8	3048.78	2635.12	2725.05	2460.95	2657.54	2633.68	3031.33	2726.03	2929.04	2379.29	2641.11	2628.66	2460.46	2549.84	2794.82	2670.02	2684.54	2505.23	2654.88	2762.34	2720.78	2675.48	3000.54	2589.63	2535.95	2559.49	2549.92	2590.09	2567.41	2749.77	2804.43	2734.61	2407.03	2609.41	2367.89	2694.66	3041.21	2981.33	2735.16	2892.12	2597.76	2873.51	2742.24	2564.85	2866.71
2012-12-31	366	2874.76	2720.43	2406.81	3048.84	2635.12	2725.3	2461	2657.54	2635.48	3033.51	2726.37	2931.09	2379.29	2645.27	2629.86	2460.46	2550.45	2794.82	2670.02	2684.54	2505.23	2654.88	2764.49	2723.29	2675.48	3005.57	2589.65	2535.95	2559.49	2550.15	2594.11	2567.44	2751.53	2806.12	2734.61	2407.03	2609.41	2368.25	2698.32	3041.22	2982.24	2735.45	2892.41	2598.09	2876.53	2742.24	2564.85	2868.24
[truncated: 13 more columns]

## Sheet: T0=0.5
Day		1950	1951	1952	1953	1954	1955	1956	1957	1958	1959	1960	1961	1962	1963	1964	1965	1966	1967	1968	1969	1970	1971	1972	1973	1974	1975	1976	1977	1978	1979	1980	1981	1982	1983	1984	1985	1986	1987	1988	1989	1990	1991	1992	1993	1994	1995	1996	1997
2012-01-01	1	0.0331524	0	3.1826	0	0.0415964	0	0	0	0	0.928989	3.44729	0.0707199	0.578144	0	2.90441	1.35743	0	0.982346	0	0	0	0	0	0.29822	0.392555	0.0507309	0.42707	0.100127	0.859374	0	0.0457791	1.33982	0	2.84846	4.39529	0	0	0	2.55153	0.320542	0	0.0508245	2.68083	0.144051	0.00158952	0.707915	0	0
2012-01-02	2	0.611565	0	3.96499	0	1.00223	0.0119023	0	0	0	1.74645	7.22863	0.272262	0.578144	0	3.46508	1.91277	0	1.47779	0	0	0	0	0	0.616577	0.785002	1.29112	0.42707	0.295829	3.46651	0	0.0457791	1.33982	0	4.97814	6.24737	0	0	0	6.43964	1.83344	0	0.921323	6.97121	0.183885	0.00158952	0.72227	0	0
2012-01-03	3	0.756044	0	3.9813	0	2.59634	0.0119023	0.701998	0	0	2.68428	9.59022	0.878581	0.579279	0	4.20987	1.91277	0	1.67387	0	0	0	0	0.00326079	2.46545	0.806042	5.72139	0.42707	0.51489	3.78118	0	0.0457791	1.33982	7.56912e-05	5.25132	7.40773	0	0	0	10.6128	5.4427	0	3.40378	13.9122	0.183885	0.00158952	0.72227	0	0
2012-01-04	4	0.756044	0.0393043	3.9813	0	2.59634	0.0119023	2.21195	0.268652	0	3.02303	10.6037	1.48934	0.604432	0	5.56623	1.96946	0	1.68044	0	0.0164261	0	0.186031	0.00326079	3.03266	1.02321	8.3793	0.42707	0.70634	3.78118	0	0.0457791	1.33982	7.56912e-05	7.04503	8.06027	0	0	0	13.4382	7.83285	0.0010685	4.33802	18.0197	0.189638	0.00971164	0.72227	0	0
2012-01-05	5	0.756044	0.0393043	3.9813	0	2.59634	0.0143956	2.83766	2.8384	0	3.02303	12.9939	1.96956	1.50621	0	6.24158	2.14403	0	1.68044	0	0.0358881	0	0.28936	0.00607185	7.19093	1.3891	11.066	0.42707	0.827175	3.78118	0	0.0462333	1.33982	7.56912e-05	8.75375	8.06027	0	0	0	14.6584	10.6868	0.0010685	6.57557	18.5029	0.20084	0.186347	0.72227	0	0
2012-01-06	6	0.756044	0.0423303	4.54838	0	2.71316	0.0143956	4.36186	5.11838	0	3.02303	14.8525	2.12733	2.90449	0	6.24158	2.14403	0	1.68044	0	0.0358881	0	0.28936	0.00607185	11.6572	2.0278	14.6725	0.42707	1.10867	4.03515	0	0.0462333	1.33982	7.56912e-05	13.4995	8.39441	0	0	0	14.8973	11.4791	0.034386	8.69918	18.5226	1.86813	0.798132	0.736351	0	0
2012-01-07	7	0.756044	0.0423303	8.83402	0	2.71512	0.121733	6.04953	5.7983	0	3.02303	15.0765	2.22556	2.93267	0	6.24158	2.14403	0	1.68044	0	0.0358881	0	0.293804	0.00607185	12.9058	2.39873	14.6772	0.716054	1.58086	5.72724	0.238953	0.0462333	1.33982	7.56912e-05	18.262	8.84522	0	0	0	15.2102	11.7226	0.50909	10.1796	20.1185	3.10004	1.75515	0.736351	0.049138	0
2012-01-08	8	0.756044	0.0423303	11.7184	0	2.71512	0.139113	6.30533	9.03044	0	3.02303	15.0765	2.22571	3.95513	0	6.24158	2.21053	0	1.68044	0	0.0358881	0	2.70082	0.00607185	14.202	2.41359	14.6772	4.19375	1.58086	8.38927	0.949325	0.0462333	1.3402	7.56912e-05	20.6586	9.2024	0	0	0	15.2102	12.6962	2.25755	11.3736	24.2152	3.84448	3.16257	0.736351	0.0736562	0
2012-01-09	9	0.756044	0.0423303	15.1534	0.00129557	2.82398	0.139113	6.30533	15.2743	0	3.02303	15.0765	2.22571	5.67183	0	6.24158	2.21053	0	1.68044	0	0.0358881	0	6.21004	0.00607185	14.8131	2.42294	15.3422	5.86403	1.58086	9.35289	1.18521	0.0462333	3.11656	7.56912e-05	22.6808	9.2024	0	0	0	15.2102	16.4648	4.28121	13.0559	25.2361	5.71609	3.32825	1.06555	0.241712	0
2012-01-10	10	0.756044	0.0423303	16.3385	0.00129557	2.82398	0.139113	6.30533	17.4887	0	3.0311	15.0765	2.40814	7.1456	0	6.24747	2.21053	0	1.68044	0	0.0358881	0	10.9833	0.00607185	18.8974	2.58422	17.4777	5.87132	1.5916	10.3601	1.18521	0.0466117	3.73623	7.56912e-05	25.1622	9.2024	0	0	0	16.5197	20.2274	6.92693	14.8401	25.6303	8.78861	3.33226	1.52225	0.508335	0
2012-01-11	11	0.756044	0.0423303	16.6667	0.00129557	2.82398	0.396204	6.30533	18.292	0.0232935	3.05501	15.0765	2.45494	8.56978	0	6.26005	2.29425	0	1.68044	0	0.0358881	0	14.9277	0.00607185	20.9444	2.58422	17.5954	5.93043	1.71336	10.5918	1.18521	0.0466117	3.73623	7.56912e-05	28.391	9.66595	0	0	0	18.3363	20.7698	10.8008	15.7739	29.6839	12.1615	3.33226	1.64468	0.682798	0
2012-01-12	12	0.756044	0.396907	16.7672	0.00129557	2.82398	0.396204	6.7078	18.292	0.27801	3.05501	15.0765	2.45494	11.5239	0	6.28541	4.17096	0	1.68044	0	0.0358881	0	15.6938	0.00607185	21.2452	2.58422	18.467	5.93043	1.79925	10.5918	1.18521	0.0466117	4.24024	7.56912e-05	34.6086	11.7686	0	0.146353	0	19.0036	22.5761	12.5207	16.0647	32.9341	13.3762	3.67497	1.64468	0.768276	0
2012-01-13	13	0.9278	0.779663	16.7672	1.02913	3.22554	0.396204	7.3765	18.292	0.482547	3.05501	15.0765	2.8708	12.839	0	6.30683	6.36062	0	1.89112	0	0.0358881	0	15.7543	0.00607185	21.3502	2.85452	22.5284	5.93043	2.16476	10.5921	1.1914	0.397107	4.33904	7.56912e-05	39.721	13.3291	0	0.394095	0	20.2565	25.8545	15.3502	16.0647	33.0656	16.2879	6.39382	1.64468	1.33463	1.52431
2012-01-14	14	1.94126	1.35723	16.8524	3.27938	4.50308	0.396204	7.479	18.292	0.732477	3.05501	15.0765	3.00024	13.1191	0	6.30683	8.86486	0	2.17811	0	0.0413283	0	15.7636	0.00607185	21.4969	3.69104	26.667	5.93043	2.24514	11.1436	1.1914	1.44688	4.33904	0.339941	41.1576	14.7417	0	0.427389	0	20.9807	28.0046	15.7726	16.0647	36.068	18.1413	9.37851	2.35872	2.15453	4.53191
2012-01-15	15	2.23401	1.75937	17.8706	4.66788	6.09692	0.396204	7.479	18.292	1.00079	3.05501	15.0765	4.57314	13.1191	0	6.30683	11.1307	0	2.17811	0	0.127398	0	15.7636	0.00607185	22.0463	5.52638	31.9147	5.93043	2.32173	11.4704	1.1914	1.5643	4.44068	0.627525	41.1576	14.7924	0	0.431093	0	22.8271	33.9468	17.7724	16.0677	40.5941	20.1701	10.1922	3.39121	2.33675	7.65399
2012-01-16	16	2.64383	1.84322	20.1913	5.81238	7.24171	0.396204	7.479	18.7052	2.37396	3.05501	15.0765	5.08603	13.6083	0	6.30683	12.8982	0	2.37513	0	0.556651	0	15.7832	0.00607185	22.1752	7.45905	37.3563	5.93043	2.35106	11.9575	1.1914	1.5643	4.44068	0.627525	41.1576	14.8379	0	0.431093	0	23.5391	39.957	21.1489	16.068	43.446	23.943	10.1922	4.25264	2.33751	9.40017
2012-01-17	17	2.64383	1.84322	20.4374	6.75696	7.53389	0.396204	7.60988	19.2693	3.81598	3.05501	15.0765	5.08603	16.0379	0	6.54396	14.5919	0	3.13997	0	1.58724	0	15.7832	0.00607185	22.2645	7.63654	41.1326	5.93043	2.35106	12.2124	1.1914	1.56689	4.44068	0.627525	41.1576	15.1395	0	0.431093	0	23.5619	45.1824	24.1813	16.068	44.5293	28.8713	10.1922	6.41109	2.36209	9.45063
2012-01-18	18	2.64383	2.26162	20.6835	9.19525	7.53389	0.396204	8.01026	19.2963	3.88935	3.05524	15.0765	5.08603	19.6456	0	6.54396	16.5938	0	3.79182	0	1.84916	0	16.8037	0.00607185	22.3146	8.11879	42.8996	5.93609	2.35106	12.5459	1.1914	1.5678	4.44068	0.627525	41.6125	15.388	0	0.431093	0	23.8773	46.5744	26.9889	16.3272	44.5535	33.3654	10.1922	7.95303	2.36209	9.57629
2012-01-19	19	2.64383	3.48141	20.8053	9.41772	7.55205	0.396204	8.02386	19.3354	4.03834	3.05524	15.0765	5.08603	21.5754	0.261933	6.54396	17.6615	0	4.75887	0	1.84916	0	17.7654	0.00607185	22.3344	10.7648	43.8565	6.78424	2.35106	12.8777	1.1914	1.5678	4.44068	0.627525	41.613	15.388	0	0.431093	0	25.0033	49.2547	27.3532	17.087	44.5535	35.1569	10.264	8.6391	2.36209	10.9954
2012-01-20	20	2.70068	3.80748	20.8053	9.94912	7.84672	0.396204	8.02386	20.3902	4.03834	3.05524	15.0765	5.08603	22.0335	0.261933	6.84984	18.1117	0	5.19251	0.501837	1.84916	0	18.975	0.166471	22.3344	11.2439	44.2335	9.16392	2.35106	13.2119	1.1914	1.59889	4.44068	0.627525	41.613	15.388	0	0.431093	0	26.0537	54.4181	29.6038	18.01	44.5535	36.46	11.0716	8.7825	2.36209	11.2075
2012-01-21	21	3.8644	3.80748	20.8053	10.669	7.84672	0.396204	8.60153	25.5945	4.03834	3.49596	15.0765	5.08603	22.142	0.261933	9.54538	18.3443	0	5.19251	1.90526	1.84916	0	20.4645	0.315089	22.6233	11.966	45.9424	10.1314	2.35106	13.2195	1.1914	1.60245	4.44068	0.627525	43.7572	15.388	0	0.968235	0	27.4807	57.6635	30.7718	19.5282	44.5954	40.3648	14.9533	8.81996	2.36209	11.7711
2012-01-22	22	4.28575	3.80748	20.8053	10.669	7.84672	0.396204	8.6069	28.9879	4.03834	3.77657	15.0774	5.08603	22.8594	0.273906	11.7834	18.6269	0	5.19251	2.31698	1.84916	0	21.3498	0.593086	23.0045	12.6868	48.9745	10.1314	2.35106	13.2195	1.1914	1.60436	4.52546	0.627525	44.8746	15.388	0	1.54294	0	29.0492	59.7923	32.0544	19.8238	45.0505	44.7924	18.4362	9.22268	2.36209	12.4642
2012-01-23	23	4.98063	3.80748	20.8053	10.669	7.84672	0.396204	8.6069	30.5236	4.08407	5.23535	16.5515	5.08603	23.6085	0.273906	12.7949	18.8982	0	5.19251	2.50576	1.84916	0	22.3437	1.44036	23.4848	12.6975	51.7124	10.1314	2.35106	13.2195	1.1914	1.62326	4.78357	0.627525	47.321	15.388	0.0251783	1.87768	0	29.5711	60.4677	35.7002	21.444	45.2155	46.6171	19.6964	9.43408	2.36209	12.6431
2012-01-24	24	5.34358	3.80748	20.8053	10.669	7.84672	0.748688	8.6069	31.1828	4.12548	5.24102	19.07	5.08603	23.7185	0.273906	14.2856	18.928	0	5.19251	2.67234	1.84916	0	25.1045	1.81118	23.9908	13.5484	53.8125	10.1314	2.35106	13.2195	1.1914	1.62326	6.63504	0.627525	47.8166	15.388	0.0293413	1.923	0.00105193	29.6602	64.1146	39.0764	22.3337	45.2155	46.7041	19.9107	9.49155	2.36209	12.6588
2012-01-25	25	5.35339	3.80748	20.8053	10.669	7.84672	3.70512	8.6069	31.3889	4.12548	5.24102	21.0835	5.08603	23.7245	0.273906	14.695	18.948	0	5.19251	2.68997	1.84916	0	29.0173	1.81141	25.3439	14.6168	54.5417	10.1314	2.35106	13.2198	1.1914	1.62326	7.67659	0.627525	50.2622	15.388	0.0293413	1.923	0.535874	29.8243	68.7773	40.6815	23.7059	45.2217	46.7182	19.9152	9.52783	2.36209	12.6588
2012-01-26	26	5.37081	3.80748	20.8053	10.669	7.84672	5.62427	8.6069	31.6396	4.12548	5.2414	22.7622	5.08603	23.7245	0.314877	14.695	18.948	0	5.19251	2.68997	1.84916	0	32.1296	1.81141	27.6046	16.0991	55.5899	10.1314	2.67129	13.2198	1.1914	1.62326	7.67659	0.64018	54.7009	15.388	0.0293413	1.923	0.535874	29.8384	70.1196	41.8157	25.1431	45.6958	46.7182	19.9176	9.52783	2.36209	13.0004
2012-01-27	27	5.37081	3.80748	20.8053	11.1044	7.84672	6.9933	8.6069	32.5106	4.27135	5.67666	23.2428	5.08603	23.7245	0.314877	14.695	18.948	0	5.19251	2.68997	2.29755	0	33.4473	1.81141	29.1931	17.7986	57.3432	10.1314	3.34217	13.2198	1.1914	1.62326	7.93488	0.64018	60.0955	15.388	0.0293413	1.923	0.535874	29.8458	72.9012	42.1377	25.6117	47.3898	46.7182	20.3574	9.52783	2.36209	13.4298
2012-01-28	28	5.37081	3.80748	20.8053	12.0668	7.84672	7.28262	8.6069	32.7024	5.77119	5.69257	23.2428	5.76967	23.7245	0.314877	14.695	18.948	0	5.19251	2.75273	2.97594	0	33.5858	1.81141	29.4236	18.8908	58.8933	10.1314	3.35246	13.2541	1.1914	1.62326	8.7823	0.64018	63.5304	15.388	0.0293413	1.923	0.535874	29.8458	77.9757	42.7595	26.3123	50.794	46.7182	20.5073	9.52783	2.36239	14.2097
2012-01-29	29	5.37081	3.80748	20.8053	12.3993	7.84672	8.81391	8.6069	34.2648	7.18182	5.70938	23.2428	6.83589	23.7245	0.314877	15.1209	18.9766	0	5.19251	3.06103	3.84384	0	33.5858	1.81141	29.4384	20.0706	59.8819	10.1314	3.35383	13.6117	1.1914	1.62326	9.56526	0.640634	64.211	15.398	0.0293413	1.93755	0.535874	29.8458	81.782	45.4273	26.6498	54.8296	46.7182	20.5073	9.52783	2.3889	16.2259
2012-01-30	30	5.37081	3.80748	20.8053	12.4179	7.84672	10.8966	8.6069	36.0072	7.44883	5.83571	23.2428	9.0124	23.7245	0.314877	16.8395	18.9766	0.899555	5.19251	4.6216	4.61963	0	33.5858	1.81141	29.5194	21.5113	60.2106	10.1314	3.38678	14.4181	1.1914	1.62326	12.2433	0.640634	64.4703	15.5021	0.0293413	1.96287	0.535874	29.8458	87.6807	47.6499	26.6498	58.2476	46.7182	20.5443	9.52783	2.3889	17.9986
2012-01-31	31	5.37081	3.80748	20.8053	12.8858	7.84672	13.7097	8.6069	36.0666	8.41044	5.93218	23.2428	10.393	23.7245	0.314877	18.1699	18.9766	2.39206	5.19251	5.96702	5.93491	0	33.8705	1.81141	29.7061	22.7396	60.5997	10.1314	3.38678	15.0177	1.1914	1.62326	15.3999	0.640634	64.4703	15.6227	0.0318546	1.96287	1.19903	29.8458	90.0717	51.148	26.6498	58.9013	47.2467	20.8231	9.52783	2.3889	19.3098
2012-02-01	32	5.37081	3.80748	20.841	13.3501	7.84672	15.2677	8.6069	36.9283	10.0477	5.93218	23.2428	11.731	23.7245	0.314877	18.6306	18.9766	2.51422	5.19251	7.86852	6.12251	0	34.0652	1.81141	30.4978	24.0157	61.9183	10.1314	3.38678	15.0177	1.1914	1.62326	19.663	0.640634	64.5359	15.7732	0.0672211	1.96287	1.41901	30.2579	92.8524	55.3553	26.6498	58.9746	49.2432	20.8231	10.4879	2.3889	19.3862
2012-02-02	33	5.37081	3.80748	21.1751	13.3501	7.84672	16.941	8.6069	39.3131	12.1113	6.0621	23.2428	12.1233	23.7245	0.314877	18.8892	18.9766	2.51422	5.19251	8.793	6.12365	0	34.0652	1.81141	31.4494	24.352	63.2419	10.1314	3.38678	15.02	1.1914	1.62326	22.3462	0.640634	64.5475	16.0201	0.0672211	1.96287	1.56057	30.9747	96.9066	58.6032	26.6498	59.326	50.2296	20.8231	11.8817	2.3889	19.4916
2012-02-03	34	5.37081	3.80748	21.6331	13.3501	7.84672	17.4003	8.6069	41.7052	13.5089	6.49937	23.2428	12.2074	23.7314	0.314877	19.4471	19.2404	2.51422	5.19251	8.98278	6.12365	0	34.4272	1.81148	33.9754	26.1873	64.3415	10.1314	3.38678	15.02	1.1914	1.62326	24.8772	0.640634	64.5475	16.2499	0.0672211	1.96287	1.66429	32.6896	103.273	61.8019	26.6498	60.9044	53.9523	20.8231	12.3666	2.3889	19.6156
2012-02-04	35	5.60646	3.80748	21.7385	13.3501	7.84672	18.4021	8.6069	42.7884	13.9537	6.77591	23.2428	12.2074	24.6719	0.314877	20.6313	19.406	2.51422	5.70915	9.04532	6.12365	0	35.4089	1.81148	35.3404	28.8153	65.2527	10.1314	3.38852	15.02	1.1914	1.62326	25.2027	0.640634	64.5475	17.0224	0.0672211	1.96287	2.30152	34.4267	108.953	64.7526	26.6821	61.2265	60.7043	20.8231	15.0815	2.3889	20.0877
2012-02-05	36	6.31571	3.80748	21.7385	13.3501	7.85405	19.4503	8.6069	47.027	13.9537	7.26293	23.2428	12.2074	25.0659	0.314877	20.8646	19.5609	2.51422	5.94425	9.1349	6.12863	0	37.7891	1.81148	38.9844	30.3716	65.6688	10.1314	3.83661	15.02	1.1914	1.62326	25.2036	0.640634	64.5713	18.19	0.0672211	1.96287	4.2537	36.7277	113.784	69.7249	26.6821	61.2265	64.0264	20.8231	16.7151	2.3889	20.4522
2012-02-06	37	6.85548	3.94691	21.8819	13.3501	7.85879	20.5653	8.6069	50.7542	13.9537	7.26308	23.2428	12.471	25.2961	0.314877	20.8646	20.8677	2.51422	8.92672	9.27753	6.99015	0	39.8979	1.81148	41.3259	30.5082	66.1078	10.1314	4.01103	15.02	1.1914	1.62326	25.2467	0.640634	64.5976	18.842	0.0672211	1.96287	6.13824	37.94	119.216	76.3016	26.6821	61.2265	64.4318	20.8231	19.2237	2.3889	21.1919
2012-02-07	38	7.41724	4.37915	23.2421	13.3501	7.872	20.828	8.6069	53.1534	13.9537	7.26308	23.2776	14.5131	25.8077	0.314877	21.1556	22.3126	2.51422	10.3944	9.27753	7.35897	0	40.1945	1.83102	44.1677	30.5656	66.7205	10.1314	4.0305	15.02	1.1914	1.62326	26.4983	0.640634	64.5976	18.9889	0.0672211	1.96287	6.38287	38.8528	127.195	79.6673	26.6821	62.9533	64.8851	20.8231	20.4223	2.3889	24.1197
2012-02-08	39	7.66638	4.60859	23.6029	13.3501	7.872	20.828	8.6069	53.5318	13.9537	7.26308	23.5046	15.1105	27.2593	0.314877	24.13	22.3265	2.51422	10.4923	9.31078	7.35897	0	41.0087	2.22073	44.9933	30.5665	66.9282	10.1314	4.04154	15.02	1.1914	1.62326	28.0164	0.640634	64.5976	19.0343	0.0672211	1.96287	6.38287	39.3476	131.95	83.892	26.6821	65.9057	68.0225	20.8231	20.4223	2.3889	27.6026
2012-02-09	40	8.14362	5.42803	23.6029	13.3501	7.872	20.828	8.6069	53.561	13.9537	7.26308	23.7918	15.1223	27.6659	0.314877	25.8281	22.3265	2.51422	10.4923	9.32164	7.35897	0	41.0087	2.55728	45.2924	30.5665	67.8037	10.1314	4.04154	15.02	1.1914	1.62326	28.4837	0.640634	64.5976	19.0343	0.0672211	1.96287	6.38287	39.8335	133.151	86.3113	26.6821	67.4721	70.8324	20.8231	20.4223	2.3889	29.5359
2012-02-10	41	8.36341	6.37731	23.6029	13.3501	7.872	20.828	8.6069	53.6298	13.9537	7.26308	24.1893	15.3545	30.4345	0.314877	26.0726	22.472	2.51422	10.5246	9.32164	7.35897	0	41.0833	2.56004	45.2994	30.8667	67.9239	10.3892	4.04154	15.02	1.1914	1.62326	28.4837	1.51299	64.5976	19.0343	0.0672211	1.96287	6.38287	41.262	133.982	91.0092	26.6821	69.3771	72.3375	20.8231	20.4233	2.3889	32.3903
2012-02-11	42	8.42718	6.65353	23.6029	13.3501	7.872	20.828	8.6069	53.6573	13.9537	7.26308	24.1896	17.3815	32.7323	0.314877	26.0726	23.0486	2.51422	10.569	9.32164	7.35897	0	41.9971	2.56102	45.3767	33.4142	68.1817	10.8732	4.04154	15.02	1.1914	1.62326	28.4849	2.39037	64.5976	19.1046	0.0672211	1.96287	6.65774	43.2557	136.604	94.2384	26.6821	71.907	73.0576	20.8231	20.4233	2.3889	35.0037
2012-02-12	43	8.42718	6.87579	23.6029	13.3501	7.872	20.828	8.6069	53.6573	14.5191	7.26308	24.1896	18.1492	33.0635	0.314877	26.0726	23.5211	2.51422	10.612	9.32164	7.35897	0	43.6626	2.5881	45.6275	38.5896	68.2376	10.9444	4.04154	15.02	1.1914	1.62326	28.4849	3.32201	64.5976	19.1552	0.0672211	1.96287	7.14051	45.1765	139.987	96.2062	26.6821	73.7014	73.4685	20.8231	21.1089	2.3889	37.6282
2012-02-13	44	8.42718	6.8886	23.6029	13.3501	7.872	20.828	8.6069	53.772	16.5117	7.26308	24.1896	18.5064	33.1381	0.314877	26.0726	24.4008	2.51422	10.6123	9.32164	7.35897	0	46.1596	2.82492	46.6975	41.5447	68.2545	10.957	4.04154	15.02	1.1914	1.62326	28.4849	3.91716	64.5976	19.3189	0.0672211	2.07385	7.21694	45.98	141.898	98.6639	26.6821	75.6896	73.9301	20.8231	23.7989	2.3889	37.9354
2012-02-14	45	8.42718	6.8886	23.6029	13.3501	7.872	20.828	8.6069	54.1556	17.8755	7.26308	24.1896	21.4156	33.1381	0.314877	26.0726	24.4011	2.51422	10.6139	9.32164	7.35897	0	48.0482	3.18111	47.9134	42.1737	68.2545	10.957	4.04154	15.02	1.1914	1.86101	28.4849	3.98259	64.5976	19.3313	0.0672211	2.07385	7.55296	46.5623	143.189	99.5771	26.6821	78.0862	74.3899	20.8231	26.1906	2.3889	37.9354
2012-02-15	46	8.42718	6.8886	23.6029	13.3501	7.872	20.828	8.6069	54.505	19.3131	8.11587	24.1896	24.6128	33.1381	0.314877	26.0726	24.4011	2.51422	10.6139	9.3224	7.35897	0	48.8336	3.65817	48.1538	42.8787	68.2545	10.957	4.04154	15.02	1.1914	3.09275	28.4849	4.18112	64.83	19.3899	0.0672211	2.07385	7.55296	48.1975	144.715	99.8725	26.6821	78.3374	75.1704	20.8231	28.4323	2.78831	37.9354
2012-02-16	47	8.4339	6.8886	23.7773	13.3757	7.872	20.828	8.6069	54.6369	19.504	8.6158	24.2196	26.3993	33.8658	0.314877	26.0726	24.4011	2.51422	10.6139	9.3224	7.35897	0	50.1365	4.0051	48.3901	43.7483	68.328	11.3834	4.04154	15.02	1.1914	4.23587	28.4849	4.18112	65.1237	19.3899	0.0672211	2.07385	7.55296	48.8312	146.309	99.9571	26.6821	78.3374	77.1472	20.8231	30.6687	3.34629	37.9354
2012-02-17	48	10.8712	6.8886	23.7773	14.2353	7.872	20.828	8.6069	54.6372	19.504	11.3645	24.2196	29.7393	34.1501	0.314877	26.0726	24.4011	2.51422	10.6139	9.3224	7.35897	0	50.4018	4.3675	48.9975	44.8637	68.328	11.5861	4.04154	15.02	1.1914	4.72004	28.7842	4.18112	65.4671	19.3899	0.0672211	2.07385	7.55296	49.272	147.137	100.078	26.6821	78.3374	77.7968	20.8231	32.71	3.34629	37.9354
2012-02-18	49	13.781	7.06786	23.7773	15.4379	7.872	20.828	8.6069	54.7277	19.504	13.4566	24.2196	33.7075	34.1501	0.314877	26.0726	24.4224	2.51422	10.6139	9.3224	7.35897	0	50.4917	4.40748	49.3863	45.2161	68.986	11.8392	4.04154	15.02	1.1914	4.75111	28.7842	4.18112	65.7273	19.3899	0.0672211	2.07385	7.55296	49.2994	147.776	101.755	26.6821	78.466	78.0786	20.8231	33.7243	3.34629	37.9354
2012-02-19	50	15.7134	7.91105	23.8059	16.6914	7.872	20.828	8.6069	54.837	19.504	15.9478	24.2196	36.5921	34.728	0.314877	26.0726	24.4224	2.51422	10.6827	9.3224	7.35897	0	50.4998	4.4812	50.0008	45.4064	70.0008	11.944	4.04154	15.02	1.1914	4.75111	28.7842	4.18112	66.2744	19.3899	0.0672211	2.07385	7.55296	49.2994	151.424	104.998	26.6975	78.5649	78.6812	20.8231	34.7279	3.34629	38.104
2012-02-20	51	16.7513	8.86154	24.3169	16.753	7.872	20.828	8.6069	54.8449	19.504	17.8654	24.4006	39.3136	36.9251	0.314877	26.0726	24.4224	2.51422	11.5659	9.3224	7.35897	0	50.643	4.4812	52.3666	45.4784	70.8302	11.9489	4.04654	15.02	1.22396	4.75111	28.7842	4.18112	66.3093	19.3899	0.0672211	2.07385	7.55508	49.2994	154.18	112.071	27.2105	78.7819	78.6812	20.8231	37.6458	3.34629	38.4431
2012-02-21	52	17.1717	9.22779	26.6577	18.6736	7.872	20.828	8.6069	54.8449	19.504	18.0784	25.4388	43.1801	37.126	0.314877	26.3082	25.4472	2.62243	12.6021	9.3224	7.35897	0	50.9722	4.51713	55.453	46.6393	72.6314	11.9489	4.07048	15.02	1.22396	4.75111	28.7842	4.18112	66.3093	19.3899	0.0672211	2.07385	7.72343	49.3247	156.07	120.035	29.1258	79.2155	78.6812	20.8231	38.9334	3.34629	40.1646
2012-02-22	53	18.0033	9.47843	27.4446	20.4938	7.872	20.828	8.6069	54.8449	19.504	18.1197	25.8415	44.3614	37.126	0.314877	26.3092	25.5804	2.75465	13.4831	9.3224	7.36759	0	51.3285	4.66871	55.8675	50.254	74.8144	11.9489	4.07101	15.02	1.22396	4.75111	28.7842	4.18112	67.2116	19.3899	0.0672211	2.07385	7.75249	49.3247	157.619	126.641	30.8625	79.9773	78.6812	20.8231	40.2624	3.34629	42.1173
2012-02-23	54	18.7459	9.78533	27.8504	20.8252	7.872	20.828	8.6069	54.8449	19.504	18.3719	25.8415	44.6984	37.447	0.314877	26.3092	25.5804	2.75465	14.4064	9.3224	7.36895	0	51.4486	5.32261	55.8675	52.6593	75.4744	11.9489	4.07101	15.02	1.22396	4.75111	28.7842	4.18112	67.8189	19.3899	0.0672211	2.07385	7.75249	49.3247	158.692	135.203	32.4066	84.8205	78.6812	20.8231	42.9399	3.34629	46.8276
2012-02-24	55	18.9282	9.80164	28.0307	20.8523	7.872	20.828	8.6069	54.8449	19.504	20.8364	25.8415	45.0139	37.5752	0.314877	26.3092	25.5804	3.257	14.9093	9.3224	7.36895	0	52.2393	5.93509	55.8675	53.6722	77.3212	12.3726	4.07101	15.02	1.67319	4.75111	28.7842	4.18112	68.304	19.3899	0.104086	2.07385	7.75249	49.3247	160.06	143.674	37.0402	86.1971	78.6812	20.8231	44.9532	3.34629	52.1215
2012-02-25	56	18.9282	9.9066	28.4091	21.7949	7.872	20.828	8.6069	54.8449	19.504	23.047	25.8415	45.7147	37.5752	0.314877	26.3092	25.5804	3.44684	14.9798	9.3224	7.36895	0	52.5069	6.15296	55.8675	54.3157	78.0932	16.7026	4.07101	15.4911	2.38846	4.75111	28.8905	4.20384	68.8004	19.3899	0.151929	2.07385	7.75249	49.3247	161.08	149.285	41.3113	90.959	78.6812	20.8231	45.5671	3.34629	55.8037
2012-02-26	57	18.9282	9.9066	30.5316	26.0671	7.872	20.8374	8.61966	54.8449	19.504	28.2498	25.8415	46.9148	37.5752	0.314877	26.3207	25.5804	3.5059	15.0009	9.92535	7.36895	0	52.5069	6.19771	55.8675	55.3603	79.0179	23.0016	4.07101	15.9562	3.1729	4.75111	28.8905	4.27294	69.0345	19.3899	0.151929	2.07385	7.75249	49.3247	164.417	152.671	42.3486	92.4134	78.6812	20.8231	45.9542	3.8721	59.1299
2012-02-27	58	18.9311	9.9066	33.3225	29.9845	7.872	20.8374	8.69864	54.8449	19.504	33.2004	25.8415	51.2002	37.5752	0.34773	26.3732	25.5804	3.91192	15.4413	11.4531	7.36895	0	52.5069	6.19771	55.8749	55.823	80.3673	26.0013	4.07101	16.4419	4.57071	4.75111	28.8989	4.27294	69.0509	19.3899	0.297533	2.07385	7.75249	49.3247	167.995	155.064	42.3501	96.12	78.7597	20.8231	46.1959	4.54604	61.2986
2012-02-28	59	18.9553	9.9066	34.9937	32.9233	7.872	20.8374	8.86022	54.8449	19.504	37.6294	25.8469	54.2176	37.5752	0.764973	26.4386	25.5804	5.66981	16.7209	12.1735	7.36895	0	52.5069	6.19771	56.1132	56.4267	82.8015	27.2295	4.07424	16.9885	5.05357	4.8349	28.9048	4.27294	69.0509	19.3899	0.300487	2.07385	7.75249	49.368	169.854	156.193	42.3501	100.797	78.8068	20.8231	49.6458	4.93462	62.2034
2012-02-29	60	NA	NA	35.7054	NA	NA	NA	10.3113	NA	NA	NA	25.8469	NA	NA	NA	26.5413	NA	NA	NA	13.1877	NA	NA	NA	6.19771	NA	NA	NA	29.4471	NA	NA	NA	5.55953	NA	NA	NA	19.9256	NA	NA	NA	49.4248	NA	NA	NA	103.559	NA	NA	NA	5.98483	NA
2012-03-01	61	18.9553	9.9066	35.833	35.4213	7.98662	20.8374	12.1263	54.8461	19.6574	42.664	25.8469	57.1159	37.6647	1.17641	26.6591	25.5804	6.13842	18.6481	14.0271	7.36895	0.387948	52.5069	6.19771	57.2442	57.3774	85.5069	32.5259	4.26721	17.8657	5.35339	7.03276	28.9321	5.24372	69.0509	20.5573	0.300487	2.08009	7.75249	49.4248	171.678	156.879	42.3721	107.28	78.8247	20.8231	53.7038	6.59208	67.476
2012-03-02	62	18.9553	10.0162	35.833	37.9442	8.06781	21.0162	12.7533	55.1254	19.68	44.9584	26.0113	60.1357	37.6647	1.17641	27.1442	25.5804	6.20241	20.8801	14.1006	7.36895	0.508313	52.5069	6.19771	57.7951	57.7069	86.2589	34.7185	4.67752	18.0383	5.65964	7.34661	28.9342	7.62637	69.0509	20.5573	0.300487	2.08009	7.75249	49.4248	173.212	157.448	42.4532	112.804	78.8247	20.8231	55.4774	6.84765	73.6454
2012-03-03	63	19.31	10.0537	35.833	40.3908	8.08841	21.6567	12.8469	55.4152	19.68	47.9235	26.9115	64.3108	37.6647	1.9609	27.2311	25.5804	8.23661	22.7447	14.1006	7.36895	0.508313	52.5069	6.19899	58.213	57.9469	86.6028	35.2485	4.67752	18.2342	8.08009	7.34661	28.9342	8.79646	69.4665	20.5828	0.300487	2.91014	7.75249	49.4248	173.955	158.009	42.5563	116.118	78.8247	20.8231	56.9879	7.03537	79.3373
2012-03-04	64	22.1189	10.2296	35.9272	41.0125	8.2434	22.0086	13.5565	56.7813	20.0398	49.5548	27.5438	68.2797	37.6647	3.10628	27.2311	25.5804	10.1139	23.9025	14.1962	7.36895	0.616946	52.5069	6.30434	60.0379	58.4407	89.7174	35.6247	5.03573	18.635	10.3241	7.34661	28.9342	10.1134	70.0541	20.863	0.300487	3.01815	7.75249	49.5618	175.26	160.747	43.0792	119.421	79.0398	20.8446	58.5547	7.41014	83.8442
2012-03-05	65	27.2382	10.387	35.9272	42.4473	9.16183	22.0086	13.6401	57.1875	23.2194	52.7919	28.3259	72.8929	37.6647	3.40351	27.2311	25.5804	10.8113	26.3717	14.9963	7.46775	0.660447	52.5069	6.36131	63.5442	58.9659	93.3335	35.6274	6.13378	18.8808	13.082	7.82583	28.9342	10.1927	71.8723	23.4493	0.300487	3.30304	7.75249	50.2341	178.518	164.255	43.352	121.95	79.3683	21.5318	59.9499	8.65821	87.3821
2012-03-06	66	32.999	10.387	36.1253	45.2106	9.7986	22.0086	13.6401	57.2524	23.7169	56.2898	28.5002	78.6593	37.6647	4.3609	27.2379	25.5804	11.7713	29.8123	15.2529	8.68002	0.861744	52.5069	6.41471	64.9172	60.1838	96.0317	35.6419	6.53206	19.1566	16.7	9.50966	28.9342	10.2434	72.3534	25.626	0.515932	5.64251	7.75249	50.8101	181.021	167.414	43.844	126.534	80.8049	23.1871	60.8127	9.0695	91.7609
2012-03-07	67	37.4607	10.3879	36.465	47.4153	10.5051	22.0576	13.6401	57.2524	23.7169	60.634	28.5049	85.0123	37.6647	7.47403	27.7307	25.5804	13.8483	35.4307	15.2597	9.21694	1.12809	52.9296	6.41591	66.0963	60.6244	99.1194	35.6419	7.45385	19.9105	17.5553	9.73341	28.9342	11.2792	73.0981	27.2374	0.560302	7.15274	7.75249	51.0599	184.072	169.116	45.0176	131.753	80.9136	24.9011	63.1897	9.75783	94.9215
2012-03-08	68	38.3848	10.3879	37.0703	48.3923	11.3234	22.0576	13.6415	57.2524	23.7169	62.7144	28.5049	89.2699	37.6669	8.1944	28.2171	25.5804	17.5189	39.3633	16.1887	9.21694	1.13553	54.4109	6.41591	67.3279	60.6244	101.779	35.6419	10.3706	20.1168	18.6994	9.73416	30.3626	12.0628	73.8978	27.5198	0.560302	9.84288	7.75249	51.0599	185.962	173.966	46.2626	135.969	81.3069	27.0466	64.9376	11.4938	100.7
2012-03-09	69	39.0417	10.3879	37.989	51.8866	12.5293	22.0576	13.643	57.4681	23.7169	63.5539	28.5504	96.6477	37.8616	8.1944	32.15	25.8356	19.369	43.3973	16.6217	9.22093	1.18743	54.9425	6.41591	68.4619	60.9238	104.573	35.6419	12.4089	20.3262	19.7452	9.73845	33.9051	12.8003	75.6864	27.6679	0.560302	10.6867	7.75249	51.0599	187.03	177.247	47.1349	139.667	82.2555	31.7356	65.663	12.4841	105.324
2012-03-10	70	39.6173	10.3879	39.7159	53.2147	13.1667	22.0915	13.8943	58.4104	23.7169	65.5849	28.6223	103.733	37.8652	8.1944	35.3357	26.4777	19.946	47.7342	16.6217	9.22093	1.46553	54.9425	6.41591	71.1545	61.5946	106.507	35.6419	14.8582	21.7168	20.7366	9.73845	35.2345	13.3677	76.0555	27.8334	0.560302	10.693	7.88909	51.1276	189.61	178.42	47.8239	143.916	83.4179	34.9775	66.9277	13.0967	109.016
2012-03-11	71	40.1619	10.3879	41.1957	54.7387	13.3369	22.7053	14.5417	59.8752	23.7169	68.0034	28.6449	109.887	37.8652	8.20436	37.6461	27.3685	20.4599	52.7	16.6217	9.22093	1.46553	54.9425	6.41591	73.6299	62.4538	107.98	35.6419	18.3739	23.6279	21.1903	9.74078	35.3118	14.046	76.0582	27.9757	1.35524	10.7747	8.31013	51.6082	194.001	179.557	50.4241	147.822	83.9898	37.8945	67.556	13.3237	114.734
2012-03-12	72	40.173	10.3879	42.5395	55.5602	13.3827	23.3586	15.5328	62.8624	23.7169	70.5926	28.9136	114.625	37.8652	8.20436	38.3577	27.8872	20.54	55.4604	16.6227	9.22093	1.49756	55.1868	6.89226	76.0958	62.6176	109.086	35.6419	21.0385	24.9792	21.4284	9.77267	35.3118	15.1144	76.5063	28.7138	2.50044	10.7859	8.73731	51.6082	197.29	183.781	53.4797	149.388	84.9478	40.4896	69.7581	13.5875	118.975
2012-03-13	73	40.173	10.3912	42.7777	59.1225	13.6852	25.1462	16.8723	66.8975	23.7169	71.9162	29.2622	117.748	37.8652	8.20436	38.4392	28.8479	20.54	59.1445	18.4408	9.22093	1.67568	55.1884	9.19238	80.155	63.0204	110.479	35.6419	23.5835	26.3172	21.4775	9.775	35.3118	15.833	78.5083	29.2475	3.75372	10.8526	8.76384	51.6082	199.12	184.813	54.157	151.097	85.975	41.8587	72.5042	13.9434	123.969
2012-03-14	74	40.2151	10.3963	43.212	62.8751	13.8003	26.7799	17.4759	69.2201	23.7169	72.5012	29.4967	120.958	37.8652	8.20436	38.4392	30.9622	20.54	61.4618	19.3158	9.22093	1.72203	56.1367	10.3369	82.382	64.0019	112.316	35.6419	24.6228	28.316	21.4775	9.88949	35.3118	16.6196	80.8157	29.9455	5.33105	10.8747	8.76384	51.6082	203.179	185.637	56.3554	151.486	89.4776	42.6899	73.1295	14.3811	126.566
2012-03-15	75	40.8081	10.3963	45.5404	65.3215	14.6224	29.2149	17.4852	70.0433	23.7169	72.6928	29.5652	125.179	37.8652	8.20436	38.4653	32.2897	20.54	65.5324	19.3158	9.22093	2.2459	56.3576	11.5421	84.8095	65.1627	113.222	35.6419	25.9853	28.6504	21.4775	10.3693	35.3118	18.3192	84.5886	30.0002	5.85174	10.97	8.76384	51.6082	206.276	190.165	57.9873	151.997	95.2782	44.5134	73.1295	14.4729	127.494
2012-03-16	76	41.7244	10.3963	48.14	66.0727	16.0499	31.0515	17.4866	70.0433	23.8581	73.6868	29.5652	130.445	38.1657	8.52851	38.8315	34.1993	21.6915	69.7905	19.3158	9.22093	2.98093	56.6613	13.9744	89.18	66.3922	113.414	35.6419	28.5909	28.6504	21.4775	10.8446	35.3118	21.5201	87.1313	30.0055	6.23655	10.9754	8.76384	51.6082	207.874	198.229	58.5274	153.959	101.529	46.4853	73.4776	14.7233	128.01
2012-03-17	77	44.4747	10.3963	48.6347	68.0459	16.5488	31.0978	17.8601	70.0433	23.9654	76.2755	29.5652	136.715	38.7987	8.64454	38.9553	36.9746	25.714	71.2454	20.2077	9.22093	3.76594	57.5338	17.0815	91.6509	67.3382	113.414	35.8631	31.5103	28.6504	21.4775	10.8446	35.4905	23.7891	89.5683	30.0055	6.23655	12.2823	8.76384	51.6082	209.975	207.94	59.7239	154.756	107.161	47.6507	75.416	14.7728	128.355
2012-03-18	78	50.9519	10.3963	49.1256	71.0345	17.5836	31.0978	18.2964	70.0433	24.0119	79.5526	30.6009	139.888	38.8485	8.64454	38.9596	39.334	27.0919	73.0345	22.1989	9.27178	5.51642	58.4123	18.5454	92.4183	68.376	113.673	35.9565	34.9827	28.6504	21.4775	10.8446	35.9673	24.9164	92.2997	30.0055	6.23655	14.2129	8.78527	51.6083	211.823	218.337	62.2309	160.255	112.528	48.4331	77.9051	14.7728	128.9
2012-03-19	79	59.5441	10.3963	49.2905	73.8636	18.0055	31.0978	18.3198	70.0433	24.0119	83.1749	31.5856	140.2	39.0417	8.64454	38.9596	40.6598	27.9554	74.2305	22.8409	9.60161	6.32319	59.1749	20.2271	94.1136	69.1654	115.08	36.0069	36.6869	28.6504	21.4775	10.8446	36.0779	25.2513	95.4469	30.1735	6.60551	16.2184	8.89229	52.2467	216.88	228.123	66.2045	165.657	116.606	48.6685	80.7039	15.3986	128.996
2012-03-20	80	66.1054	10.3963	49.2905	76.7181	18.4915	31.0978	18.9631	70.0433	24.0119	86.3776	33.0419	140.986	39.2213	8.64454	39.0162	41.2987	30.6213	76.0246	24.2435	9.60161	6.93819	59.7146	22.7466	98.7225	70.5832	115.89	36.0069	37.5893	28.6504	21.7289	10.8446	36.3272	25.3614	96.7359	30.6344	6.61469	18.6853	9.14843	53.0785	220.916	235.036	71.3978	169.584	121.804	49.3037	82.2444	16.5267	129.313
2012-03-21	81	70.1558	10.4157	49.2905	81.0336	19.4986	31.0978	19.6876	70.4565	24.0119	90.5338	34.7568	141.406	39.6469	8.64454	39.0701	41.833	32.8845	81.7621	28.3281	9.60161	7.24933	59.9155	26.2189	102.966	71.343	117.099	36.0069	38.441	28.6504	21.7754	10.8446	36.5633	25.7823	97.0014	30.8504	6.68609	20.0787	9.73324	53.8391	225.59	240.144	75.2011	173.84	128.201	49.9443	84.2086	16.7059	129.326
2012-03-22	82	73.1703	10.497	49.2905	88.1188	22.8606	31.0978	20.1366	70.5157	24.0119	95.3935	37.2162	142.233	40.0813	9.08566	39.3638	42.8993	33.7886	87.413	31.3666	9.60161	7.38539	59.9486	31.1197	108.464	73.3323	118.68	36.0069	39.4052	28.6504	22.1164	10.8446	40.7002	26.285	97.5295	31.1879	6.91905	22.0068	10.2376	54.0773	229.62	247.574	78.572	178.046	132.663	50.7152	86.6528	16.7059	129.352
2012-03-23	83	75.5736	10.7684	49.2905	92.2721	30.8036	31.474	20.7489	70.5157	24.1162	99.9667	40.6801	146.959	40.1269	9.24017	39.611	43.7352	34.5278	89.7074	33.3222	9.91155	7.53493	59.9486	33.9679	116.077	74.7064	120.383	36.0069	42.122	28.651	23.1242	10.8446	45.3404	27.7849	97.8031	31.1879	7.68256	23.3405	10.5372	54.4581	232.608	253.928	80.5692	182.358	137.399	53.0385	92.2567	17.4809	129.809
2012-03-24	84	78.3828	11.0446	49.2905	99.5144	34.901	31.474	21.2429	70.6398	24.7839	104.943	43.4621	150.911	40.5835	9.98092	40.2603	44.7009	35.3827	90.2682	37.6743	10.144	8.07632	60.483	36.6432	122.819	75.9982	122.087	36.0069	45.7437	29.2116	23.8802	10.9377	46.861	30.0095	98.4876	31.1879	8.19616	24.996	11.0097	54.8832	234.375	261.766	81.0875	184.016	140.474	55.879	98.1055	18.3938	130.124
2012-03-25	85	81.6212	11.7867	49.2905	108.425	35.0758	31.7663	21.8408	71.2612	25.2836	109.997	46.217	154.627	41.3853	10.4899	41.273	44.9913	35.4162	90.8867	45.0265	10.3921	8.60785	62.5918	38.4051	129.961	78.6961	123.637	36.196	48.893	31.2036	25.1615	11.2733	48.9426	35.5893	99.4857	31.3893	8.60739	25.7735	11.4333	55.1025	237.645	266.978	84.9659	185.054	142.742	57.9243	101.633	19.6342	130.882
2012-03-26	86	84.9349	12.4295	49.2905	116.58	35.267	31.7663	22.7568	73.2851	25.2836	115.034	48.8901	159.841	42.1167	10.6765	42.0756	45.8295	35.4162	95.1322	50.9506	11.1442	8.84399	65.2201	39.2329	136.535	82.0418	124.42	36.5248	50.7121	32.2485	26.2349	11.4505	49.8442	41.4513	100.147	31.3933	9.54341	28.1109	11.6366	55.8044	241.583	270.319	89.1838	186.334	144.009	58.1672	104.52	20.4969	131.503
2012-03-27	87	90.1354	12.8817	49.2905	122.577	35.8931	31.7663	24.2677	77.4734	25.55	120.352	50.8675	162.983	42.9618	10.6765	43.2481	46.6855	35.5881	99.7244	55.9033	11.7993	9.04871	65.7533	42.1172	140.605	85.2612	124.936	39.0091	51.0265	33.9487	28.9166	11.4505	50.2328	47.3474	101.203	31.4013	9.80055	30.3794	13.5453	57.1252	244.48	273.457	92.6727	188.197	145.137	59.2728	105.124	21.6596	136.872
2012-03-28	88	92.8963	12.9267	49.2905	125.671	37.1659	31.7985	27.5139	81.389	25.6748	122.896	53.1063	165.663	43.3959	10.7221	43.8386	47.9381	35.854	103.558	64.1815	12.5996	9.12821	65.7644	43.3103	143.118	88.9634	125.528	44.4461	51.0473	37.2069	30.1524	11.625	50.7139	51.0145	102.457	31.413	9.96798	34.723	17.0295	58.9579	250.67	276.824	95.1577	188.906	145.879	61.4974	105.597	22.2163	141.263
2012-03-29	89	96.1493	13.0422	49.2905	131.331	37.5785	31.7985	32.1441	83.1292	25.8763	123.629	54.6535	167.142	43.8155	10.7607	44.7543	54.2574	36.393	106.29	71.1775	13.3485	9.15716	66.5645	44.5877	147.918	92.714	125.615	48.6367	51.0473	42.0255	31.4343	12.1235	52.4423	52.5937	102.731	31.8777	9.9841	37.601	19.4304	60.5436	257.54	281.164	99.6823	189.694	146.396	64.3299	106.661	22.4916	144.789
2012-03-30	90	99.1148	13.6497	49.7596	136.855	38.039	32.238	36.991	85.3754	26.034	124.216	56.021	168.007	44.0657	10.7764	45.718	60.5449	37.0174	109.305	80.7475	14.5367	9.303	67.4717	45.9508	152.425	96.1695	125.942	51.2627	51.7106	47.6334	32.8514	13.1069	53.6514	54.8876	103.774	34.2924	10.8156	40.247	23.2553	62.0125	261.29	288.795	102.994	190.216	146.762	69.6327	108.022	22.6319	148.769
2012-03-31	91	103.952	14.6585	49.8774	139.086	39.0061	32.8457	40.9346	89.9471	26.702	125.893	56.7762	168.905	44.5765	10.8529	46.6562	64.3375	37.887	111.707	85.269	15.5618	9.31411	68.0423	48.1645	156.898	100.652	126.761	54.2709	52.5403	52.0602	34.333	14.2485	57.4179	60.2965	106.179	35.1931	11.625	41.4105	26.3303	63.9071	264.307	297.123	105.471	191.173	148.582	74.0492	109.201	22.8988	157.064
2012-04-01	92	110.974	15.3479	49.8774	140.131	39.8654	33.6584	44.2816	95.8406	26.7265	128.774	58.3673	170.177	47.3579	11.2841	48.0404	68.3601	40.1088	113.874	88.8873	15.9116	9.31411	71.4871	49.2096	160.85	105.167	127.384	57.1045	52.6622	55.6011	35.3973	16.0769	60.9018	66.8371	108.687	35.5769	13.3003	43.1569	27.937	67.7848	265.44	306.238	111.026	192.546	150.898	78.539	113.898	23.4923	165.546
2012-04-02	93	116.11	15.8286	50.2039	142.819	40.6757	34.8563	48.8269	102.311	27.2069	134.76	60.6832	171.571	49.7623	11.6831	50.0016	71.3766	42.4844	116.038	91.3894	16.3479	9.31411	75.0125	50.2657	164.53	109.748	127.54	59.5426	55.0343	57.9239	36.0484	17.0534	64.7612	70.5897	110.158	35.9695	16.2394	45	28.9471	71.1513	265.666	311.755	118.059	194.912	153.771	84.6376	117.953	24.0722	172.932
2012-04-03	94	121.228	16.8834	51.4662	150.517	41.3347	37.1023	51.4563	110.172	27.9154	140.078	61.5337	173.122	51.7888	12.7087	52.4038	72.9072	45.7635	117.877	96.589	18.4254	9.33252	77.3699	51.7932	166.692	114.731	127.719	62.545	58.2123	59.6148	36.8373	18.3763	69.1941	74.726	111.274	36.632	19.3958	48.1859	31.4381	73.8756	265.816	318.439	125.903	199.798	156.466	88.9389	120.618	25.8566	178.815
2012-04-04	95	126.184	18.9831	53.8936	159.253	44.2123	38.8132	52.0117	119.096	28.5359	145.399	62.679	174.219	55.3883	13.9391	53.9874	78.3698	49.1299	119.188	99.6201	23.5595	9.34777	78.3114	54.3418	168.752	120.639	128.299	63.4795	59.9575	61.665	39.2735	21.5746	73.5778	81.211	113.029	37.8765	20.8637	50.4915	34.3613	77.9864	266.602	321.425	132.102	201.943	158.622	92.7354	122.945	28.5692	181.839
2012-04-05	96	129.997	21.9752	58.5995	166.862	49.9336	39.4863	52.4072	128.169	29.3462	148.611	64.2805	175.359	57.3433	14.5284	55.3448	84.0943	51.4529	121.606	102.576	28.049	9.55322	79.209	55.4341	172.521	127.308	129.238	65.6226	60.7845	62.4753	40.2694	24.5943	78.2673	84.7672	113.697	40.8359	21.8444	51.8726	37.2039	82.8549	267.735	323.215	138.618	202.308	160.088	95.7549	125.059	32.0864	183.431
2012-04-06	97	134.274	24.4712	62.9456	170.666	53.9142	40.2437	52.6381	134.363	30.3035	152.727	66.648	176.847	58.6181	15.8819	57.2472	88.5932	52.3391	124.193	104.854	34.6807	9.94095	79.8157	60.5053	176.109	135.586	129.982	68.9397	62.6181	63.736	42.4345	31.2213	85.1813	88.4079	115.752	43.5709	21.9486	52.7772	40.0722	88.1029	269.832	326.163	145.567	202.84	163.073	100.232	127.251	36.8457	184.57
2012-04-07	98	139.459	26.7028	67.9147	175.097	56.3794	40.4234	53.1181	137.461	31.4031	155.187	71.1794	179.91	60.8821	19.4727	59.2755	91.0867	55.3663	127.233	106.015	40.224	11.6032	81.4302	63.2863	179.42	144.408	130.554	71.1466	62.8179	68.778	44.4182	36.0812	90.8338	92.9303	118.033	47.6175	22.0195	53.4768	43.4444	94.2425	272.267	326.991	151.862	205.117	166.094	103.072	127.9	42.4161	186.056
2012-04-08	99	144.472	30.8461	73.8865	179.842	57.5031	40.7024	54.0216	141.588	32.2745	158.085	74.9997	182.819	62.587	24.0515	62.1734	91.2913	56.9882	132.46	107.062	43.915	12.9485	84.2977	65.3148	181.849	154.572	133.235	73.0888	62.8179	72.5996	46.1165	39.2044	95.7906	96.4719	120.701	53.0602	22.4013	55.874	45.0532	98.6144	276.898	328.677	158.05	208.479	167.459	107.272	129.337	48.1707	187.302
2012-04-09	100	150.368	34.998	78.9021	183.214	59.8553	40.7894	55.3289	143.018	33.0657	163.508	78.9442	185.372	64.4936	28.0459	63.72	91.8589	58.165	136.103	108.361	50.387	13.9346	87.6232	67.7656	183.972	161.578	135.76	74.9153	62.9643	77.4907	48.9478	41.8943	103.125	96.9583	123.148	57.6286	22.6779	59.1357	45.7078	100.095	281.169	333.15	163.041	212.012	168.383	111.233	131.147	54.9514	190.823
2012-04-10	101	156.572	37.6585	84.6922	185.981	63.8776	41.1126	56.8707	143.457	33.8782	166.815	82.1617	188.123	67.2716	30.6603	65.8506	92.9425	58.1843	139.341	110.101	57.0623	14.5181	91.8169	70.5486	186.157	166.158	138.033	81.1664	63.0438	82.436	51.543	45.5918	109.594	98.2044	127.606	61.3962	23.3858	59.7615	46.9889	100.995	286.714	337.21	168.95	215.651	169.958	115.916	133.164	58.861	195.98
2012-04-11	102	160.758	40.516	89.4856	189.958	68.3551	41.907	57.5633	143.505	34.9711	168.095	84.3226	191.472	70.5509	33.0564	70.7901	95.3083	58.1843	142.852	112.778	62.8612	15.0365	95.7093	75.1078	187.522	169.683	139.792	87.7231	63.6386	87.1663	55.712	50.76	117.521	99.5276	130.75	65.6604	24.6177	60.3691	48.0464	101.936	293.099	340.159	177.202	221.932	171.632	121.136	136.208	59.3548	199.527
2012-04-12	103	166.397	44.2461	97.499	197.758	70.9491	43.2078	58.2123	143.583	37.385	168.51	87.2692	194.412	74.3853	35.2546	75.2849	98.866	58.1843	148.006	118.106	65.596	16.5642	100.438	79.827	188.887	171.147	141.64	93.0774	64.8164	89.8437	62.3526	58.2277	124.927	100.318	131.85	69.0201	25.8428	61.5783	50.4313	103.653	303.007	344.682	184.912	227.032	173.354	126.848	139.7	60.7946	200.267
2012-04-13	104	171.665	48.1809	107.455	207.047	74.8201	46.6407	58.7826	143.601	41.516	170.887	91.5266	199.675	78.3343	39.7234	81.1385	102.217	58.1843	153.833	124.665	68.0612	18.4672	103.603	85.5762	191.45	173.494	143.555	97.9229	65.6123	92.38	68.3776	64.8876	131.677	101.488	132.996	73.3447	27.9121	62.2045	53.2989	105.372	313.552	350.272	194.528	232.093	175.951	132.865	144.206	63.3039	204.998
2012-04-14	105	175.38	52.0973	118.098	214.776	77.8726	49.2933	59.6949	143.632	46.7426	181.143	99.2959	208.156	80.8504	43.7275	86.5307	105.054	58.1843	160.066	130.682	70.4602	21.1357	106.572	90.5342	195.669	176.697	146.621	101.632	68.4454	95.2586	71.6144	71.9871	138.91	104.109	134.671	79.65	30.6463	62.7257	57.4612	107.183	324.125	357.001	202.344	233.822	179.448	138.191	149.971	67.5019	209.13
2012-04-15	106	181.573	54.8572	129.04	220.223	79.8521	52.5311	60.0182	143.844	50.93	193.374	105.695	217.462	84.1629	46.9717	91.2456	107.694	58.1843	167.477	136.851	72.988	22.9293	109.3	94.7706	201.384	180.547	148.277	108.517	70.8377	98.9774	73.203	78.4805	145.157	108.632	137.819	87.7301	32.3111	63.0979	60.7247	112.649	332.044	363.94	210.038	234.434	182.86	141.765	156.059	71.6879	210.979
2012-04-16	107	187.241	57.7728	137.238	224.02	81.7992	56.9779	60.4277	144.217	55.4906	203.875	110.983	225.676	88.6188	51.5548	97.5189	111.723	58.1843	174.232	142.85	74.1156	25.3156	113.364	98.5103	206.984	184.374	150.943	116.992	72.5848	102.936	74.5906	85.1986	147.816	114.089	142.592	94.6244	36.2605	63.7239	67.0073	121.161	336.93	371.022	214.593	234.672	187.034	147.603	160.256	77.9426	214.523
2012-04-17	108	192.94	61.3684	142.715	229.951	84.3397	60.0281	60.8265	145.58	59.9076	213.328	116.439	232.51	93.2451	55.703	107.356	115.656	58.1843	182.445	148.503	74.8795	28.1266	117.869	103.224	211.343	189.229	155.097	125.556	75.1698	106.302	76.0832	92.4728	150.037	119.255	148.306	99.4889	39.5785	66.3205	73.2411	128.676	339.948	376.01	215.893	236.078	192.54	152.238	162.803	85.8039	219.493
2012-04-18	109	198.206	65.0503	150.187	236.448	87.7236	61.432	63.3235	149.156	64.9331	219.395	121.726	240.232	100.896	58.991	117.596	119.328	58.6316	185.814	156.793	75.5964	31.2182	122.469	106.641	214.685	195.239	159.199	131.814	77.0561	109.54	78.5466	97.5514	152.809	124.799	155.776	103.788	44.502	68.8415	76.7893	133.117	343.214	381.102	216.516	237.835	198.087	155.393	165.401	94.6009	222.519
2012-04-19	110	204.404	68.3169	157.708	240.064	91.4172	65.9173	67.5113	152.256	67.8385	220.964	128.015	246.243	106.194	62.2608	126.424	125.072	59.0229	188.484	165.535	77.6485	34.0923	129.853	110.286	217.525	199.563	163.561	135.719	79.863	112.449	83.1541	100.88	157.254	129.526	162.361	107.319	49.629	70.4165	79.6141	135.352	346.507	386.513	217.27	241.645	202.182	158.262	169.12	102.858	224.735
2012-04-20	111	211.597	70.2389	163.052	244.569	96.2018	71.6227	71.4679	155.844	71.2871	223.635	135.502	250.049	112.441	67.381	136.064	130.792	59.344	191.878	175.368	79.668	37.712	138.525	114.697	219.951	206.645	168.096	140.902	84.0901	114.696	86.9991	102.602	163.064	133.274	168.277	111.694	53.9854	70.8317	81.4789	137.355	351.851	394.995	217.941	245.256	205.196	162.542	171.218	112.879	226.99
2012-04-21	112	218.846	73.6536	171.248	251.952	99.6293	74.5586	73.8919	160.486	74.8603	228.111	141.959	254.948	118.497	71.2131	146.068	138.155	61.5416	195.029	186.916	83.5018	41.1394	145.707	119.425	223.823	213.081	174.344	143.931	89.1825	117.378	90.8901	106.715	167.397	136.843	176.592	116.403	56.7146	71.2247	83.3053	139.167	357.317	403.82	219.174	247.801	210.455	167.715	175.176	120.554	229.445
2012-04-22	113	228.084	77.4366	179.217	260.809	102.86	75.8129	78.6133	165.134	78.5973	231.693	149.409	260.899	126.792	74.4908	153.293	144.551	64.3774	197.172	197.338	86.1222	45.2104	149.771	124.91	229.627	219.391	181.023	147.006	95.7837	124.12	94.4398	111.561	167.8	141.779	181.997	123.618	61.4668	72.6456	87.114	140.003	363.46	411.79	221.452	248.96	219.169	175.154	179.212	132.718	233.616
2012-04-23	114	237.073	83.1123	189.154	269.342	108.022	77.4825	83.3609	170.315	81.4187	235.494	154.688	268.032	134.834	76.6468	158.026	151.685	66.6598	199.918	207.088	90.7796	48.3873	152.133	128.897	234.095	225.345	188.585	150.908	100.904	132.089	97.9385	116.968	168.219	148.396	188.099	130.272	64.4052	77.2686	93.9514	140.658	367.276	420	225.355	250.747	228.627	183.99	189.677	141.689	235.763
2012-04-24	115	243.335	91.0078	198.888	277.954	111.355	79.473	87.818	174.039	84.3879	240.348	158.608	277.155	142.543	79.3981	162.631	157.9	71.1296	203.406	218.082	95.3418	53.6115	153.245	130.257	237.187	229.487	196.273	156.123	104.128	136.436	100.884	122.814	169.575	155.7	194.744	139.226	66.6164	83.3017	102.681	141.752	371.022	428.617	230.561	253.527	239.934	193.682	199.587	147.804	237.874
2012-04-25	116	249.773	99.7764	207.837	287.298	113.492	82.3635	91.1834	179.691	88.4994	248.261	162.414	286.807	149.72	83.661	165.591	161.494	74.9047	207.521	228.263	100.116	59.2566	154.052	131.776	240.457	233.017	202.42	160.582	108.386	136.913	107.013	127.688	172.279	162.685	202.195	148.145	67.8523	88.3988	110.274	142.232	375.734	437.379	234.678	257.412	251.206	202.856	207.379	152.324	241.847
2012-04-26	117	255.323	108.883	215.471	293.578	116.522	84.9646	95.0458	187.206	91.9423	257.077	164.875	296.214	156.944	90.5273	170.888	165.019	79.6599	213.642	238.582	106.773	64.1019	154.709	138.341	243.15	236.326	210.101	162.544	111.936	137.38	113.558	134.925	175.489	169.777	209.95	154.547	69.3965	94.3584	114.067	144.261	385.111	446.031	237.518	265.962	264.405	212.312	212.186	157.091	245.433
2012-04-27	118	261.097	119.916	222.388	299.833	120.289	88.5612	99.2223	195.385	95.9498	267.085	166.456	305.772	163.596	97.8696	179.118	169.096	85.8477	220.964	248.749	113.08	67.1592	156.2	141.343	246.797	240.698	216.683	163.095	118.769	138.412	118.706	141.143	179.369	176.247	217.756	158.545	70.2548	101.484	118.626	147.455	393.763	453.299	242.796	273.036	280.084	223.225	214.436	163.53	251.122
2012-04-28	119	266.645	128.049	232.965	306.647	124.49	92.4488	102.165	203.921	98.6723	277.284	169.406	311.936	169.086	103.586	187.848	176.904	92.3141	229.575	256.461	120.343	71.1922	159.397	143.836	251.47	246.446	223.51	163.985	126.26	140.232	124.653	147.285	182.154	183.2	221.531	164.02	73.4231	110.001	129.608	152.457	400.585	460.087	248.252	280.262	292.892	234.565	215.321	171.81	256.756
2012-04-29	120	271.776	135.149	242.785	316.346	129.588	101.587	106.435	214.083	103.138	288.626	174.529	316.899	172.324	110.036	195.841	184.469	100.986	237.283	263.814	125.679	74.6293	160.669	146.874	255.416	252.856	231.098	165.218	132.975	143.155	129.276	152.885	185.134	186.738	227.186	172.951	76.1268	118.868	143.31	158.56	408.143	468.498	252.108	286.997	301.505	247.063	217.188	176.848	262.663
2012-04-30	121	278.099	144.311	251.914	326.276	133.222	109.898	110.922	220.393	112.584	299.513	181.629	323.322	174.381	116.653	203.22	192.885	111.335	242.029	272.516	129.951	79.5276	163.944	152.967	261.916	259.949	243.448	169.274	140.83	145.805	133.677	159.667	187.609	191.217	232.073	182.932	77.9188	125.857	155.68	165.506	414.566	482.524	258.101	294.16	311.728	256.433	219.997	181.378	269.584
2012-05-01	122	285.6	153.558	259.48	337.968	138.333	116.004	115.44	224.851	120.749	311.362	187.287	328.772	177.801	123.221	210.87	198.483	123.276	246.225	281.121	133.271	84.1704	168.981	164.37	267.484	267.029	253.002	172.081	150.453	148.579	137.768	166.295	188.934	196.323	237.325	192.064	80.4997	134.945	168.623	173.2	421.646	496.318	263.382	302.75	322.216	262.535	223.766	186.93	278.797
2012-05-02	123	298.467	159.655	266.47	350.442	143.87	121.415	121.286	229.82	128.703	323.257	191.074	335.328	181.376	128.217	218.635	202.834	133.38	248.835	290.275	135.649	89.4754	176.491	175.276	276.026	274.695	260.215	174.914	158.604	152.391	141.24	171.245	190.854	201.522	243.085	202.693	83.483	146.955	179.958	182.774	431.121	510.058	267.969	311.994	334.137	268.101	230.579	193.29	291.02
2012-05-03	124	310.821	167.163	273.43	361.792	151.507	127.643	129.07	236.018	133.627	333.386	195.561	342.399	185.209	133.564	226.184	208.621	144.639	250.43	297.162	138.621	95.0191	184.064	186.08	283.899	281.357	266.958	181.109	164.969	157.402	145.623	176.05	192.675	206.073	248.03	211.344	85.8988	158.088	188.208	193.62	442.159	526.682	272.794	319.98	346.393	273.826	241.323	200.547	298.547
2012-05-04	125	321.897	174.521	282.028	371.165	160.378	133.511	138.923	240.486	139.29	342.105	202.032	352.254	188.607	140.508	233.237	214.618	155.091	253.227	304.416	143.234	99.9798	191.056	197.472	291.231	285.545	273.826	186.746	173.849	164.017	149.82	181.515	195.935	211.622	253.632	220.8	88.3224	169.681	193.54	203.135	453.337	541.288	277.59	327.929	356.175	281.419	252.184	207.497	303.586
2012-05-05	126	333.181	180.176	291.336	379.504	169.446	141.936	149.386	243.017	145.055	349.591	210.617	361.181	192.711	148.576	239.54	220.707	161.609	257.907	310.982	148.643	105.66	198.478	208.449	300.592	288.983	280.883	192.768	186.212	170.873	153.795	189.777	200.623	218.53	259.933	230.486	91.9767	181.835	199.698	211.91	462.982	557.34	283.989	338.49	363.124	287.627	262.851	212.361	307.613
2012-05-06	127	344.792	185.676	300.549	385.583	180.071	150.131	160.586	246.331	150.611	356.915	219.307	370.059	199.553	156.93	247.425	227.039	164.209	261.362	320.543	156.841	113.034	207.962	216.571	310.235	293.23	289.819	199.951	200.024	178.712	158.096	197.905	207.799	226.289	267.506	239.321	98.8668	194.215	207.958	221.208	471.278	572.661	289.28	348.784	372.767	295.792	273.081	216.481	314.618
2012-05-07	128	355.733	190.758	308.145	388.577	190.856	155.637	170.999	249.291	154.772	364.147	227.195	379.405	205.996	163.903	257.059	232.928	167.904	265.074	327.708	165.244	121.033	218.699	225.248	320.272	299.15	299.221	208.205	210.175	184.112	163.743	205.808	215.664	234.073	276.184	245.507	106.526	207.793	215.545	230.778	479.297	587.345	294.213	359.103	385.327	305.389	279.714	222.013	321.396
2012-05-08	129	366.231	196.075	314.34	392.126	201.829	161.335	181.17	251.391	160.969	371.005	236.921	387.947	212.336	172.687	266.177	239.782	174.47	272.271	334.72	174.007	127.869	229.58	232.934	329.419	305.269	310.97	217.11	216.889	191.037	168.242	213.221	224.185	241.553	284.52	251.185	114.465	220.055	223.01	240.687	489.916	599.154	300.883	368.637	397.958	316.137	284.304	227.379	328.478
2012-05-09	130	378.719	201.22	321.359	395.901	212.229	168.131	191.465	257.85	170.482	379.041	246.452	394.504	218.838	181.178	276.731	246.505	180.4	280.554	340.396	182.639	136.341	241.338	238.93	337.737	311.95	323.894	228.2	224.295	197.215	175.015	220.506	234.318	249.916	293.307	255.749	121.282	231.505	230.045	248.869	498.788	612.565	307.499	374.945	410.044	326.415	289.441	232.28	333.835
2012-05-10	131	391.419	207.13	331.072	401.56	222.893	177.055	200.832	266.419	181.028	388.34	257.234	400.664	226.608	194.12	287.514	254.858	187.856	289.503	346.956	193.741	146.462	254.582	245.175	345.51	318.933	338.115	241.584	231.936	200.02	180.364	228.075	248.299	256.815	303.088	259.043	128.32	241.348	237.336	255.543	507.344	626.789	316.51	381.32	421.366	338.58	294.629	237.634	340.316
2012-05-11	132	406.055	213.052	342.542	409.765	234.47	183.362	210.602	275.45	189.249	398.816	268.823	406.766	233.789	206.239	296.897	265.346	194.527	299.751	356.854	203.776	157.7	269.096	250.549	354.298	325.591	350.376	254.599	240.849	202.48	187.093	234.591	262.325	263.934	311.542	263.743	137.517	251.507	242.732	264.388	515.225	638.142	326.564	387.84	433.412	350.944	298.759	244.569	349.041
2012-05-12	133	420.697	222.059	355.427	418.175	243.23	188.824	221.049	283.962	197.502	411.053	280.884	414.554	240.712	217.321	306.969	273.927	202.134	311.364	365.776	212.616	167.98	282.585	258.647	361.627	332.545	361.828	264.958	249.527	205.742	194.111	241.528	273.981	273.481	320.386	270.091	147.245	261.051	246.721	275.229	522.634	645.661	337.164	394.46	446.339	362.332	302.02	256.234	359.866
2012-05-13	134	435.902	230.766	365.848	425.323	248.667	193.893	231.902	295.014	204.859	424.249	293.201	423.58	248.707	227.344	319.749	283.458	209.73	323.542	373.991	221.656	179.184	294.799	264.861	369.241	338.73	370.667	275.215	259.702	209.463	203.098	246.972	283.62	284.336	330.249	278.234	156.695	271.363	253.445	287.704	532.603	654.773	346.595	405.179	457.742	370.032	306.271	270.619	370.239
2012-05-14	135	448.872	237.466	373.136	435.106	254.8	202.654	242.763	306.602	212.513	437.952	306.002	430.825	256.071	237.273	331.399	291.926	220.507	335.101	382.13	230.532	190.213	305.2	271.189	378.312	345.95	381.509	283.719	269.206	214.429	216.485	256.284	293.993	292.726	339.919	286.874	168.797	280.993	260.524	301.08	541.144	664.29	355.7	416.173	470.173	380.125	309.894	284.228	380.404
2012-05-15	136	455.548	244.131	378.602	446.014	260.619	210.011	253.109	319.137	219.713	452.678	320.365	439.258	265.895	247.959	341.154	296.886	232.207	344.71	389.425	240.656	198.401	316.957	276.438	386.353	354.528	393.629	294.632	278.104	219.789	230.043	267.033	305.356	302.603	349.593	297.475	179.133	291.445	266.467	311.713	552.092	676.904	361.328	429.983	486.188	390.664	313.651	291.56	392.379
2012-05-16	137	462.884	250.334	384.499	456.97	269.034	217.323	263.35	334.344	228.4	466.531	335.681	447.765	275.771	258.89	350.59	302.855	244.287	351.121	396.098	251.117	206.157	328.822	283.221	393.494	364.12	406.152	306.378	286.629	226.019	245.055	280.505	316.912	312.556	359.97	308.979	189.445	301.082	274.012	321.753	565.231	686.795	367.149	445.122	499.952	399.985	318.745	296.318	402.765
2012-05-17	138	469.984	258.341	391.374	471.671	278.21	223.576	273.054	347.705	236.608	477.602	349.601	457.215	284.466	269.282	358.903	308.863	256.344	359.688	400.419	258.722	216.14	343.355	289.767	399.42	375.443	420.166	319.557	295.971	233.18	261.064	294.48	328.723	325.101	373.168	322.761	198.419	311.793	281.624	334.029	577.294	693.777	372.345	456.168	511.992	407.532	324.695	299.249	412.818
2012-05-18	139	478.712	269.762	397.271	485.71	287.339	230.356	281.061	359.861	243.979	485.439	363.069	467.093	292.86	278.716	366.521	315.57	270.236	368.504	403.971	266.655	226.554	359.234	296.946	405.338	391.016	433.293	332.932	305.529	241.264	273.542	307.656	341.448	336.128	386.172	336.664	206.591	322.257	289.459	343.425	589.4	700.788	377.739	469.451	524.786	415.323	331.791	303.752	424.684
2012-05-19	140	489.574	281.208	400.201	500.118	298.356	238.168	289.319	373.552	252.213	493.054	377.163	477.017	301.481	286.773	376.154	322.126	285.921	374.95	406.487	273.539	238.129	371.916	304.254	411.247	404.44	447.479	346.607	314.047	250.972	285.219	317.838	355.158	342.43	398.482	349.036	217.48	333.65	298.465	352.442	602.491	708.45	385.431	485.064	537.757	422.439	339.016	309.362	433.852
2012-05-20	141	501.561	293.095	405.94	516.7	309.368	246.223	298.11	385.904	261.162	503.527	389.28	484.271	311.368	295.061	388.137	328.486	296.922	383.671	410.939	280.682	247.902	383.22	314.089	420.736	413.947	462.481	358.892	323.199	263.911	295.329	323.418	367.577	348.498	408.911	362.614	229.111	347.635	306.365	361.191	614.396	716.469	395.657	502.618	553.096	430.758	346.338	315.496	439.448
2012-05-21	142	512.525	304.28	413.287	533.195	323.431	254.145	307.773	396.383	273.116	512.148	398.05	493.266	321.357	303.71	399.653	334.902	306.328	393.417	414.894	288.091	257.508	392.063	324.587	430.76	423.079	474.131	370.36	333.532	277.031	305.031	326.991	382.628	356.05	420.683	377.012	238.051	361.122	314.64	369.733	624.101	726.669	407.385	519.233	569.716	438.8	354.501	324.02	445.029
2012-05-22	143	524.552	312.335	423.807	548.961	335.124	259.702	317.582	407.255	283.774	521.558	406.746	502.737	330.355	314.607	411.428	340.518	316.349	404.427	420.557	295.088	265.928	398.474	332.492	442.491	432.111	482.443	380.323	343.629	291.022	316.113	332.461	398.576	364.789	432.49	392.812	248.269	373.793	325.777	377.671	635.136	734.816	418.409	534.308	584.932	446.903	360.307	333.457	451.258
2012-05-23	144	535.903	320.855	436.689	564.754	347.198	265.017	329.531	416.96	293.995	531.484	417.315	512.991	339.741	326.807	424.27	346.538	327.334	414.99	428.067	304.432	273.336	402.612	343.71	454.662	441.51	491.834	391.259	355.623	304.74	328.763	340.636	414.002	372.371	443.53	407.132	254.641	385.419	338.285	385.925	650.452	744.692	425.55	549.733	600.103	457.131	366.722	342.074	457.532
2012-05-24	145	545.814	326.877	446.859	576.207	359.535	270.116	343.307	424.418	302.886	541.499	430.414	524.256	348.017	339.955	438.385	353.803	336.904	425.299	436.271	314.007	282.219	405.838	356.663	466.955	452.446	500.464	403.237	368.558	316.809	341.82	347.925	429.481	382.57	455.184	418.661	262.597	396.051	349.714	395.497	666.87	755.696	432.47	565.559	618.108	466.583	374.923	351.457	465.239
2012-05-25	146	556.592	332.616	456.769	585.307	373.701	277.03	357.55	430.705	317.811	552.633	441.763	535.828	357.41	354.834	452.317	362.276	346.567	436.312	444.07	322.187	293.481	409.933	368.744	477.308	462.336	509.743	417.006	376.57	328.37	354.799	355.091	442.179	394.119	467.458	430.755	272.191	408.115	359.738	407.814	683.771	764.4	440.014	579.757	627.982	478.199	384.852	361.673	473.907
2012-05-26	147	569.24	340.785	467.232	596.715	389.924	283.231	371.033	437.601	335.71	564.368	452.51	546.349	365.826	370.741	465.123	373.637	355.853	446.725	452.498	331.381	306.552	415.089	377.174	487.676	473.668	520.455	429.885	385.058	341.749	365.289	361.976	454.744	408.148	477.884	443.3	285.842	421.428	369.977	421.221	699.346	771.332	446.452	593.401	635.623	487.285	396.479	371.102	482.127
2012-05-27	148	579.721	350.427	475.698	608.039	406.849	291.195	383.304	444.373	352.456	573.414	465.181	556.278	373.636	386.005	479.111	385.487	365.164	456.6	461.176	342.418	318.408	424.262	387.119	499.281	483.203	531.211	437.127	396.467	357.915	378.006	370.904	466.803	422.696	489.18	456.191	301.992	433.464	376.611	435.753	710.792	777.993	456.665	608.855	645.579	494.913	410.39	380.367	490.565
2012-05-28	149	591.173	358.315	485.34	616.01	423.626	302.027	398.662	452.934	365.452	582.085	475.814	565.641	383.021	400.918	493.997	395.814	373.96	468.535	472.579	355.176	329.363	435.48	397.758	512.736	492.267	542.343	442.958	409.53	373.72	391.095	381.97	478.373	437.177	500.71	468.414	318.93	444.495	383.343	451.226	721.601	786.612	467.674	624.714	655.483	502.991	425.623	389.201	499.156
2012-05-29	150	603.736	363.333	493.856	622.962	441.574	311.909	414.997	462.536	377.105	591.259	485.896	574.911	392.111	415.877	507.981	405.055	383.412	481.682	483.894	370.311	339.985	450.585	407.845	526.467	502.024	549.611	449.162	416.296	389.229	404.4	394.93	490.621	450.247	512.396	481.115	336.648	454.79	389.46	468.162	733.471	795.524	481.005	639.585	667.237	511.777	441.515	397.692	507.459
2012-05-30	151	615.175	371.235	502.323	632.376	459.837	321.961	429.847	474.513	389.247	601.035	498.229	588.197	400.705	432.113	522.843	412.42	392.914	494.378	497.316	382.814	351.67	467.199	418.117	541.359	511.711	554.169	456.743	421.456	407.244	419.691	407.365	503.298	464.698	522.783	494.452	351.513	465.056	395.918	485.389	744.209	806.81	493.22	655.025	677.545	520.647	457.747	409.043	514.993
2012-05-31	152	624.655	381.219	512.685	643.138	476	332.672	444.362	487.188	401.47	613.774	513.588	602.76	408.216	446.079	535.021	421.33	403.284	508.401	511.088	392.876	362.451	482.951	428.535	556.721	521.879	559.806	465.911	428.119	424.454	436.707	418.612	517.225	482.083	533.212	508.57	364.233	476.138	404.497	499.52	753.275	819.357	504.717	672.4	688.537	531.434	475.543	419.374	522.941
2012-06-01	153	633.988	395.845	524.77	653.086	487.316	343.849	460.606	500.166	413.702	627.441	528.359	617.88	415.474	458.665	544.876	432.821	415.289	523.045	524.545	402.411	373.91	499.156	437.838	571.378	531.908	565.772	477.27	437.69	442.87	453.969	429.905	532.663	499.738	545.518	523.969	378.463	487.556	414.057	509.673	761.774	832.282	512.912	691.143	700.434	543	491.973	431.687	534.111
2012-06-02	154	647.586	409.277	537.926	663.675	499.204	356.087	475.146	512.729	428.262	639.467	543.093	633.297	422.431	472.877	554.238	444.953	426.141	537.826	539.989	411.794	385.379	516.855	447.764	585.109	543.574	573.238	487.48	448.657	459.113	472.189	444.931	548.735	517.251	557.604	539.349	393.667	502.048	423.668	519.232	772.172	845.058	520.636	707.912	711.928	556.457	508.406	443.679	547.325
2012-06-03	155	664.273	421.289	551.264	675.595	510.96	369.558	489.114	529.346	442.556	651.699	559.22	649.807	430.178	486.741	564.742	455.997	436.864	552.777	555.249	419.647	397.19	534.131	458.612	599.742	555.835	581.28	498.764	460.051	476.858	486.877	460.617	562.695	535.744	570.614	555.391	406.3	514.276	432.153	530.512	781.18	859.859	528.987	723.992	721.581	568.998	523.823	454.832	560.646
2012-06-04	156	682.319	435.315	562.253	686.747	524.366	385.071	501.552	542.897	458.087	665.314	577.453	667.923	441.128	498.989	573.879	466.971	449.043	567.096	571.207	427.348	410.021	549.209	471.983	613.32	567.299	589.966	511.205	472.512	495.324	500.79	479.327	576.601	555.9	581.862	572.493	420.05	525.195	443.129	542.988	791.1	874.812	536.837	740.518	734.144	581.319	538.051	467.136	572.449
2012-06-05	157	701.635	449.477	575.07	699.081	539.39	401.253	515.112	552.605	470.332	680.51	595.994	686.511	450.79	512.268	585.702	482.289	462.416	579.88	588.749	436.284	424.543	562.395	488.096	626.578	579.684	599.752	523.671	483.193	512.687	517.314	497.408	590.495	577.384	590.314	589.637	432.957	538.337	454.535	554.994	803.353	888.871	546.689	757.471	748.29	592.79	553.777	481.882	586.043
2012-06-06	158	719.547	460.49	589.941	710.899	551.314	416.686	529.107	563.931	479.757	697.081	614.408	705.724	462.11	528.522	600.585	496.149	476.175	591.771	604.91	445.537	440.622	575.006	505.488	640.866	592.486	611.235	535.285	493.642	532.011	533.827	515.758	604.695	593.261	599.68	604.762	442.921	552.711	466.852	568.275	815.676	901.675	555.857	775.68	762.522	604.509	569.091	496.856	601.016
2012-06-07	159	737.817	468.323	604.001	723.724	561.662	427.025	542.989	573.659	493.654	716.279	633.378	725.167	475.862	543.587	614.405	509.254	489.565	603.657	618.367	458.512	457.722	590.188	523.042	657.022	603.747	624.521	549.36	503.978	550.462	553.41	533.883	617.67	603.756	612.034	619.899	451.502	564.002	479.862	582.963	827.251	913.046	566.174	794.048	775.187	616.901	583.533	512.249	616.319
2012-06-08	160	758.878	476.698	615.289	738.715	571.805	433.371	560.651	585.319	508.285	733.889	650.784	743.385	492.161	560.368	625.603	521.279	502.496	614.453	631.414	473.366	475.78	603.688	538.065	673.89	614.696	638.825	560.484	516.313	566.162	572.733	551.089	630.761	616.118	626.04	633.638	461.068	574.666	492.187	598.159	839.659	925.744	575.904	811.732	787.238	630.178	597.785	527.456	631.737
2012-06-09	161	774.91	487.672	625.598	754.37	584.931	441.061	581.243	597.59	520.96	749.268	666.263	761.961	505.869	575.562	638.866	533.201	515.461	625.074	643.787	487.422	492.926	612.922	552.453	690.098	625.535	654.354	571.791	528.571	579.059	585.371	569.221	645.597	624.224	640.563	642.796	471.363	586.275	503.242	615.64	851.261	938.079	586.666	826.446	800.953	641.326	611.276	542.833	647.624
2012-06-10	162	785.872	499.837	635.948	770.328	599.39	450.155	599.307	612.566	529.111	762.598	682.497	778.908	517.763	592.518	652.96	549.092	530.831	635.77	655.617	503.273	509.934	622.682	565.515	704.5	636.133	669.934	584.437	542.064	591.592	597.695	587.918	660.034	632.479	652.946	650.294	482.163	599.615	515.027	629.746	863.083	951.725	597.711	840.997	818.056	652.925	624.289	557.622	664.229
2012-06-11	163	795.881	511.466	647.46	785.544	615.456	459.67	617.261	627.645	538.054	776.666	697.098	793.975	528.606	608.691	668.27	564.711	546.444	646.054	667.381	519.349	527.406	634.618	578.459	715.953	646.981	683.541	596.465	560.429	603.828	612.86	607.801	672.631	642.702	664.887	658.886	493.309	613.068	526.966	641.079	876.177	966.88	609.49	855.402	832.04	665.063	637.917	573.887	681.448
2012-06-12	164	807.657	523.381	660.337	799.895	630.517	470.069	633.831	642.71	548.578	791.721	711.695	810.57	538.843	623.246	683.513	579.147	563.183	656.943	683.206	535.033	538.337	646.388	592.997	728.088	657.952	701.956	608.991	578.412	614.371	628.759	622.233	682.867	652.702	678.772	670.294	503.997	627.889	537.861	655.415	890.994	981.919	621.56	869.632	842.004	679.526	649.275	591.006	698.586
2012-06-13	165	820.504	534.96	674.57	817.179	643.727	479.647	648.544	657.436	558.988	808.082	726.618	826.845	549.053	635.519	699.33	591.816	580.085	668.127	701.493	553.094	551.072	658.766	610.49	744.201	673.754	717.574	622.695	596.011	626.783	643.588	633.728	690.888	659.897	694.267	681.939	513.644	642.716	549.464	672.323	905.779	995.621	633.672	886.349	852.072	695.019	661.19	604.736	716.407
2012-06-14	166	833.745	547.464	688.115	835.256	655.751	490.694	663.136	672.478	569.671	821.29	742.267	842.452	562.851	647.126	716.86	605.373	595.907	679.578	720.979	570.438	563.545	671.718	625.681	757.717	688.854	729.682	637.876	615.633	639.026	656.711	649.145	700.082	666.953	709.605	695.181	525.874	657.607	559.369	685.648	917.888	1008.68	645.301	903.908	861.494	711.456	676.31	617.172	734.291
2012-06-15	167	849.723	563.79	702.707	852.977	667.665	501.851	675.492	688.971	582.007	834.687	756.895	856.797	578.342	659.87	734.774	620.739	614.227	694.108	740.226	587.194	578.873	684.007	639.483	769.29	705.528	742.841	650.56	636.092	650.391	670.556	664.57	712.287	676.006	724.686	707.43	536.825	674.73	568.555	698.354	929.463	1021.4	656.965	921.724	871.72	723.223	691.432	629.003	751.251
2012-06-16	168	865.526	578.036	714.737	869.989	680.946	512.297	686.486	705.864	595.643	843.958	771.205	869.38	592.623	672.263	748.362	636.648	634.671	710.398	758.201	603.495	594.161	695.632	654.268	780.532	722.412	754.815	663.804	654.081	662.599	685.834	680.449	723.401	686.458	738.675	720.898	550.142	692.68	577.669	712.022	942.497	1035.39	668.975	938.267	882.261	731.773	705.325	643.533	765.545
2012-06-17	169	880.576	593.15	726.681	888.841	696.354	521.998	697.867	724.646	610.826	856.279	785.628	883.727	607.959	687.027	760.592	653.354	654.757	725.9	776.017	620.31	609.865	707.741	669.629	791.75	738.535	768.105	677.68	671.001	671.571	700.778	696.814	735.749	697.345	752.934	735.423	563.228	711.402	586.892	727.461	959.285	1046.54	681.403	951.924	894.37	740.469	719.148	657.961	776.871
2012-06-18	170	895.934	607.505	741.386	906.574	712.422	532.433	710.114	739.724	627.128	871.464	802.29	899.064	623.15	703.585	774.055	668.588	674.064	740.402	797.858	637.938	628.217	719.374	684.594	804.543	753.616	781.899	690.021	687.578	683.451	714.734	712.196	747.721	708.649	767.609	751.06	577.431	730.36	597.01	744.584	975.531	1057.84	691.112	968.054	905.96	750.602	731.768	671.179	789.328
2012-06-19	171	912.794	622.705	755.344	924.793	730.012	544.634	724.448	751.371	639.992	884.242	817.23	913.044	638.424	719.974	788.737	682.609	693.644	756.094	818.532	655.549	648.847	730.521	699.344	817.472	770.093	796.739	702.186	705.097	697.555	729.572	727.911	759.124	721.918	784.553	768.225	593.065	749.393	606.399	762.596	991.887	1071.2	702.768	984.592	918.315	763.289	744.326	682.006	802.155
2012-06-20	172	927.562	636.409	767.794	940.561	750.017	557.605	738.901	762.453	652.065	896.358	830.946	926.615	654.048	734.801	803.898	698.503	712.488	772.882	837.721	674.868	670.624	741.52	712.879	831.257	787.098	813.337	714.309	720.397	712.674	746.396	742.677	770.696	735.719	802.034	785.334	608.831	764.243	617.07	778.956	1010.39	1085.73	715.197	1001.7	932.202	776.923	759.274	693.636	815.757
2012-06-21	173	943.866	650.111	779.905	958.215	770.136	569.565	751.63	773.423	663.353	907.87	845.114	940.123	668.228	749.605	818.259	713.381	730.832	787.927	855.365	694.852	689.835	754.419	725.632	846.688	803.115	830.911	726.745	733.555	727.878	764.315	756.782	782.429	746.7	816.682	801.867	624.378	777.956	630.229	797.005	1029.3	1102.21	726.82	1017.25	944.415	790.345	775.095	705.326	829.031
2012-06-22	174	960.667	665.753	791.275	977.768	789.012	585.559	764.857	783.783	676.04	919.744	861.351	953.474	682.81	762.921	832.415	728.669	748.143	801.673	870.473	712.977	707.1	767.632	738.945	863.783	819.127	847.993	741.122	747.153	742.944	782.808	770.427	795.025	757.106	828.477	815.752	641.477	790.47	644.338	814.936	1049.2	1117.91	738.638	1029.63	956.007	804.385	787.108	717.462	843.075
2012-06-23	175	975.709	682.265	803.621	997.951	804.442	602.491	779.229	795.625	689.813	933.036	879.386	967.047	697.7	777.104	844.187	744.958	765.787	813.145	886.429	729.658	722.865	782.069	750.797	883.424	834.874	863.771	755.966	761.101	757.814	801.582	782.855	809.205	768.994	844.04	828.132	659.482	803.92	657.406	834.293	1068.42	1133.98	752.654	1043.25	967.154	816.012	801.546	730.579	857.633
2012-06-24	176	989.924	699.548	816.431	1015.89	818.517	619.232	794.211	807.113	703.887	947.669	897.867	980.581	711.079	790.99	857.43	759.89	782.479	825.604	903.554	747.864	739.064	797.033	762.996	903.86	850.408	882.621	772.818	777.088	772.803	820.822	796.96	822.752	781.485	861.129	840.379	677.949	818.993	669.941	853.26	1085.25	1148.78	766.124	1058.9	979.255	828.98	819.825	744.035	872.45
2012-06-25	177	1004.51	717.801	830.095	1036.17	832.41	636.699	808.514	818.553	718.557	964.302	917.312	994.149	724.587	805.639	873.052	774.155	799.509	838.816	918.821	763.934	755.161	810.019	777.023	925.411	865.635	897.089	792.767	792.878	787.252	839.401	810.579	835.852	795.181	874.914	852.254	696.839	835.965	682.327	872.639	1100.31	1165.56	779.961	1074.03	990.918	842.391	838.821	758.232	886.409
2012-06-26	178	1021.24	733.233	844.028	1056.99	847.324	651.923	820.301	831.752	734.093	983.708	934.427	1009.26	738.092	819.498	889.672	791.202	816.27	854.937	934.426	778.532	771.143	825.596	793.798	946.825	879.925	914.162	813.876	808.126	802.24	854.312	823.15	847.809	809.648	888.176	864.714	714.973	856.024	694.493	892.715	1119.17	1181.77	792.392	1091.1	1004.89	857.344	857.144	771.872	900.426
2012-06-27	179	1038.66	749.756	859.335	1075.21	860.547	665.444	832.09	845.4	750.779	1003.28	948.615	1023.63	750.28	832.487	906.714	805.113	831.959	870.704	949.627	797.365	788.155	842.299	813.13	967.219	893.659	927.073	834.907	821.708	815.609	867.771	836.821	861.448	822.787	902.612	876.784	729.94	876.028	707.029	913.843	1138.58	1198.07	806.076	1109.86	1018.55	874.438	873.249	786.506	913.991
2012-06-28	180	1055.2	764.52	875.246	1094.48	874.051	680.048	843.663	859.456	769.407	1022.08	962.877	1037.57	763.105	847.173	922.489	818.404	848.149	884.343	962.941	816.612	805.394	857.222	834.027	987.311	907.198	938.213	853.926	834.926	828.04	882.439	849.682	875.41	837.111	915.104	888.84	744.306	893.891	721.089	934.662	1157.48	1214.1	817.717	1129.17	1032.64	892.647	889.141	801.033	929.69
2012-06-29	181	1072.03	776.968	891.524	1116.49	888.622	696.056	855.32	873.266	786.588	1035.32	976.01	1052.53	775.513	862.512	936.374	833.091	865.091	898.271	977.385	835.095	823.833	870.828	855.947	1005.01	921.853	950.242	870.457	847.615	841.553	897.272	863.362	890.728	848.675	928.121	901.006	758.095	910.582	736.349	955.526	1171.53	1230.48	829.31	1146.21	1046.57	911.232	904.711	815.781	947.169
2012-06-30	182	1088.57	790.094	907.055	1137.69	904.97	713.21	867.216	888.494	806.698	1047.8	988.753	1069.31	789.603	879.246	949.301	846.709	882.198	912.923	992.412	854.093	842.443	886.053	876.424	1023.93	937.385	962.161	889.377	860.965	856.574	909.996	877.837	903.976	858.685	941.596	914.006	771.491	929.008	750.744	975.942	1185.55	1246.1	842.578	1165.13	1060.95	927.484	917.504	830.458	965.65
2012-07-01	183	1103.31	805.495	923.493	1158.81	918.63	729.907	881.139	904.238	827.683	1063.82	1001.56	1086.85	805.267	896.651	962.312	858.875	899.542	927.637	1009.78	871.195	857.365	902.58	897.306	1043.01	953.135	977.306	905.292	874.934	871.587	921.934	893.207	916.862	870.168	954.731	927.521	784.534	949.502	766.022	994.766	1199.13	1261.15	855.245	1182.02	1077.81	943.509	928.95	843.268	987.271
2012-07-02	184	1117.84	821.775	942.224	1179.97	933.193	747.11	896.55	920.266	847.091	1079.28	1015.22	1106.3	820.057	913.184	975.38	870.664	916.695	942.446	1029.78	887.124	871.494	919.803	916.983	1063.11	970.155	995.642	923.317	886.235	886.788	934.124	908.283	931.758	883.221	968.53	940.539	797.282	968.958	781.147	1014.08	1213.41	1276.57	871.368	1195.09	1094.73	959.022	942.022	855.834	1007.53
2012-07-03	185	1130.84	836.996	962.298	1201.28	948.505	761.46	912.319	935.992	867.114	1094.71	1028.53	1124.38	832.902	931.721	989.196	881.589	932.826	957.874	1049.15	901.546	885.992	938.313	933.329	1083.71	986.203	1013.94	941.601	899.096	901.345	946.397	923.037	945.815	895.996	983.333	953.909	811.452	987.425	795.445	1032.88	1228.79	1291.44	888.573	1207.67	1110.39	977.185	955.999	867.546	1025.45
2012-07-04	186	1144.33	850.146	978.926	1221.32	964.254	778.162	929.67	950.409	887.271	1111.32	1043.41	1138.98	843.894	950.416	1002.18	893.567	948.915	972.994	1067.52	916.518	900.838	956.986	949.184	1104.85	1000.97	1028.99	956.863	916.957	916.866	959.447	937.77	960.526	910.506	997.654	968.025	827.963	1006.38	809.906	1050.31	1247.61	1305.59	907.215	1220.57	1125.89	993.952	969.002	879.127	1045.36
2012-07-05	187	1159.28	861.449	994.522	1237.14	980.457	794.051	946.943	965.583	905.598	1130.62	1058	1151.28	854.655	969.349	1014.51	906.533	964.531	987.232	1083.71	933.077	915.6	975.429	965.749	1126.26	1013.91	1043.18	971.413	933.913	931.564	974.825	953.289	975.778	924.603	1013.74	980.786	845.921	1024.52	824.898	1069.2	1268.49	1319.06	927.375	1235.56	1140.98	1008.84	982.713	893.188	1064
2012-07-06	188	1173.06	872.63	1011.38	1251.27	995.861	811.596	963.134	980.446	920.92	1151.46	1072.15	1164.54	866.689	989.032	1026.56	918.432	980.629	1002.21	1100.31	949.256	930.443	994.609	985.452	1148.46	1026.26	1062.23	987.39	949.391	945.253	989.381	968.263	991.581	938.68	1030.5	994.243	863.865	1040.61	843.214	1087.44	1288.5	1334.34	948.608	1251.08	1154.37	1025.15	995.557	906.149	1082.62
2012-07-07	189	1186.68	884.965	1029.99	1264.94	1011.44	831.046	979.232	995.527	934.609	1170.81	1086.81	1178.06	879.776	1004.53	1037.91	929.961	995.827	1019.04	1115.19	964.105	947.719	1012.65	1005.51	1171.4	1038.47	1080.87	1003.66	964.033	959.773	1003.73	983.853	1007.97	952.587	1048.85	1009.03	881.681	1057.42	861.548	1104.67	1309.57	1349.15	970.441	1267.72	1167.37	1043.57	1012.9	919.897	1102.05
2012-07-08	190	1203.57	900.616	1048.05	1280.68	1027.4	849.816	993.278	1009.73	950.069	1190.91	1102.01	1192.13	893.478	1018.87	1050.18	942.312	1012.26	1035.64	1128.49	979.683	964.625	1033.56	1022.66	1193.55	1053.07	1097.77	1018.11	979.758	973.626	1018.11	999.773	1025.81	967.898	1068.5	1024.61	897.163	1072.97	879.102	1121.93	1331.64	1363.61	991.881	1283.55	1182.06	1061.27	1030.78	933.128	1120.16
2012-07-09	191	1218.78	915.332	1066.62	1296.43	1043.78	867.858	1010.35	1025.04	969.702	1213.1	1117.48	1206.32	909.36	1033.61	1064.34	954.117	1029.03	1052.46	1142.4	993.343	983.186	1053.17	1038.65	1213.38	1068.49	1114.27	1031.75	996.47	986.761	1033.32	1015.55	1044.15	985.046	1090.7	1042.07	912.903	1086.63	893.378	1138.42	1353	1379.11	1012.37	1301.56	1197.53	1080.37	1045.51	945.856	1135.23
2012-07-10	192	1234.93	930.83	1086.22	1312.49	1061.61	887.76	1028.38	1039.71	988.636	1233.36	1131.73	1220.85	926.281	1048.32	1077.54	966.586	1046.04	1070.84	1155.19	1008.13	1001.5	1071.84	1055.96	1229.77	1084.35	1131.08	1047.01	1013.29	1002	1048.35	1032.42	1061.93	1002.92	1113.09	1061.01	929.712	1099.7	907.844	1155.56	1367.88	1393.39	1030.49	1319.52	1214.86	1100.64	1058.89	958.504	1150.72
2012-07-11	193	1248.98	948.838	1106.33	1327.75	1081.78	908.826	1045	1054.96	1004.54	1250.44	1146.84	1235.21	940.504	1062.94	1090.28	979.06	1062.26	1088.43	1167.05	1022.52	1016.43	1089.62	1072.93	1245.7	1100.25	1149.39	1064.29	1030.94	1014.9	1062.98	1049.74	1081.31	1021.33	1136.41	1079.62	946.566	1113.47	921.584	1173.35	1384.63	1408.66	1046.93	1337.94	1229.25	1122.01	1074.21	974.316	1165.9
2012-07-12	194	1263.05	969.631	1125.07	1342.88	1100.87	930.176	1061.68	1071.14	1021	1269.27	1164.29	1249.94	951.985	1075.75	1103.75	990.607	1078.8	1104.19	1179.45	1037.95	1030.19	1108.32	1091.67	1263.16	1115.75	1167.78	1080.36	1048.18	1029.59	1078.8	1065.99	1100.63	1040.53	1159.29	1097.33	964.038	1126.57	935.307	1190.14	1401.22	1424.29	1064.4	1354.21	1244.59	1144.25	1091.82	989.548	1180.92
2012-07-13	195	1277.45	988.046	1139.77	1359.02	1118.95	952.686	1077.36	1087.93	1038.32	1289.22	1179.89	1264.8	964.524	1089.59	1119.61	1004.03	1093.72	1119.24	1192.09	1052.36	1044.73	1123.03	1110.16	1281.16	1130.14	1184.99	1095.26	1061.16	1045.09	1094.66	1081.36	1118.5	1059.09	1177.82	1114.38	981.721	1137.55	949.071	1206.77	1417.89	1438.94	1081.79	1372.26	1259.22	1166.98	1110.18	1006.28	1196.58
2012-07-14	196	1292.36	1005.29	1154.79	1375.25	1137.18	975.643	1093.75	1105.77	1055.88	1305.39	1195.75	1281.39	977.367	1104.13	1135.81	1019.35	1108.22	1133.16	1204.51	1067.17	1059.47	1135.42	1128.39	1299.52	1143.83	1200.83	1111.55	1071.15	1059.65	1111.5	1096.1	1133.7	1076.78	1194.04	1130.42	1000.16	1152.63	963.017	1222.7	1431.8	1453.04	1097.88	1387.78	1275.26	1191.02	1128.84	1022.44	1212.46
2012-07-15	197	1307.82	1021.87	1169.07	1391.58	1152.6	999.417	1109.65	1124.28	1071.27	1320.5	1212.21	1297.99	990.344	1119.47	1153.4	1034.39	1123.54	1147.28	1217.66	1085.32	1072.78	1148.09	1146.05	1318.49	1158.79	1216.48	1129.72	1080.16	1072.52	1127.14	1112.06	1148.07	1094.18	1212.04	1147.29	1019.47	1168.83	977.702	1241.31	1444.95	1468.24	1114.03	1402.31	1291.12	1214.52	1145.98	1037.57	1229.4
2012-07-16	198	1323.56	1039.26	1183.09	1407.64	1167.61	1021	1125.65	1143.9	1085.8	1335.67	1230.52	1314.94	1004.57	1135.67	1171.29	1047.55	1137.95	1163.42	1231.41	1104.6	1084.46	1161.57	1164.13	1338.07	1172.81	1233.88	1149.15	1091.46	1084.07	1141.52	1126.28	1163	1114.95	1228.66	1163.08	1035.55	1187.59	991.794	1259.34	1457.3	1483.49	1130.32	1417.56	1308.02	1234.05	1161.49	1051.09	1245.87
2012-07-17	199	1340.36	1056.44	1196.2	1424.32	1181.8	1043.18	1141.32	1161.85	1099.25	1351.99	1248.44	1332.28	1018.89	1151.27	1190.16	1060.21	1152.55	1179.75	1245.36	1123.8	1097.96	1173.68	1184.5	1357.39	1188.94	1250.26	1168.48	1103.02	1095.41	1156.66	1141.13	1176.95	1134.61	1244.06	1179.87	1050.36	1205.1	1005.92	1277.06	1469.05	1498.98	1146.67	1433.21	1325.76	1251.26	1176.56	1064.21	1261.65
2012-07-18	200	1356.79	1071.95	1209.7	1440.34	1195.74	1062.26	1156.91	1181.28	1111.74	1368.87	1264.19	1349.03	1034.12	1166.82	1208.27	1073.81	1168.43	1197.45	1259.55	1140.83	1112.76	1188.07	1204.91	1376.22	1205.21	1267.81	1188.9	1113.66	1108.34	1171.99	1156.69	1191.76	1152.28	1260.21	1195.49	1066.49	1222.42	1021.25	1293.63	1481.17	1513.82	1162.41	1449.81	1342.57	1267.92	1193.2	1075.57	1277.31
2012-07-19	201	1373.4	1084.76	1223.76	1457.09	1210.33	1078.52	1173.65	1200.21	1125.73	1386.2	1280.35	1365.1	1049.39	1182.6	1227.15	1089.18	1186.69	1215.58	1274.1	1156.6	1127.57	1202.38	1224.54	1392.55	1221.08	1285.58	1207.83	1125.35	1121.7	1186.05	1171.92	1206.46	1171.16	1276.5	1211.28	1083.58	1238.15	1037.06	1312.17	1494.36	1527.63	1177.91	1467.28	1358.78	1285.16	1210.16	1088.38	1293.79
2012-07-20	202	1390.17	1097.48	1237.31	1473.41	1225.57	1096.64	1189.19	1219.93	1139.2	1406.14	1295.72	1381.21	1066.15	1198.92	1245.93	1105	1204.98	1234.24	1289.64	1172.5	1142.57	1216.22	1245.69	1408.94	1237.53	1304.48	1227.37	1139.18	1135.18	1200.23	1186.05	1222.31	1191.5	1288.89	1227.97	1098.45	1253.82	1053.8	1329.27	1508.97	1543.24	1193.67	1486.08	1375.04	1305	1226.28	1102.5	1312.36
2012-07-21	203	1407.74	1110.63	1251.08	1489.96	1240.69	1116.1	1204.52	1239.88	1153.42	1423.64	1310.95	1397	1082.73	1213.99	1262.3	1121.75	1224.34	1251.14	1304.31	1190.18	1155.47	1229.26	1266.09	1425.93	1254.43	1324.06	1246.21	1153.61	1149.23	1213.29	1201.47	1238.26	1209.09	1301.41	1242.94	1113.95	1269.61	1071.66	1347.02	1524.42	1560.44	1209.3	1505.32	1390.73	1323.87	1245.78	1116.29	1331.22
2012-07-22	204	1425.45	1124.74	1263.54	1508.81	1255.58	1134.6	1219.43	1260.18	1168.44	1442.68	1325.48	1411.51	1100.06	1229.8	1278.27	1139.29	1244.98	1266.9	1317.46	1209.93	1168.58	1242.58	1283.65	1442.67	1269.46	1343.73	1264.61	1167.68	1164.04	1227.73	1218.57	1254.3	1224.81	1316.31	1257.76	1128.7	1285.63	1089.93	1362.83	1540.48	1575.54	1224.89	1526.61	1407.22	1343.32	1262.55	1130.97	1350.86
2012-07-23	205	1443.32	1140.72	1276.61	1527.59	1269.7	1152.45	1232.8	1280.76	1184.39	1462.12	1340.71	1425.93	1116.09	1247.06	1294.78	1156.29	1265.64	1283.16	1330.85	1230.54	1183	1257.42	1303.31	1458.69	1286.25	1360.47	1282.3	1181.96	1178.83	1243.17	1235.88	1271.44	1243	1334.1	1271.83	1141.9	1301.97	1109.46	1378.98	1559.65	1589.74	1241.28	1545.3	1422.57	1364.48	1277.7	1148.19	1370.77
2012-07-24	206	1461.2	1157.29	1290.22	1543.93	1284.35	1169.5	1246.33	1300.04	1199.11	1481.85	1355.32	1442.04	1130.53	1264.33	1310.93	1171	1284.87	1298.57	1345.3	1252.22	1196.58	1272.76	1323.2	1475.13	1299.98	1378.12	1300.21	1195.64	1194.85	1257.53	1253.57	1288.91	1261.83	1351.71	1286.97	1153.92	1317.67	1128.16	1396	1579.47	1605.53	1258.13	1563.59	1438.67	1383.67	1292.54	1166.2	1389.95
2012-07-25	207	1478.17	1174.09	1303.72	1560.91	1299.65	1186.07	1260.05	1318.54	1212.55	1502.67	1370.56	1457.03	1143.89	1283.36	1327.11	1185.63	1304.26	1314.34	1360.72	1270.95	1212.17	1292.3	1344.06	1491.09	1313.15	1393.52	1317.56	1210.5	1211.79	1272.23	1272.37	1305.62	1282.43	1370.67	1303.24	1168.52	1333.06	1143.52	1414.12	1600.19	1621.07	1274.83	1583.63	1455.22	1402.62	1307.83	1183.24	1408.25
2012-07-26	208	1493.92	1192.22	1318.64	1579.85	1315.03	1203.56	1276.01	1336.21	1226.14	1523.58	1387.68	1471.05	1157.71	1299.56	1343.71	1200.54	1322.28	1329.43	1375.43	1287.3	1227.45	1310.75	1362.59	1506.84	1325.67	1408.56	1335.94	1224.27	1227.92	1287.17	1291.06	1322.89	1299.71	1389.85	1318.47	1185.64	1349.76	1156.83	1430.73	1620.21	1636.14	1291.24	1603.3	1469.5	1423.7	1323.4	1201.72	1426.39
2012-07-27	209	1508.21	1210.61	1334.48	1597.54	1331.37	1221.44	1289.29	1352.1	1239.42	1542.75	1403.69	1485.62	1170.68	1313.38	1359.54	1215.23	1337.54	1346.32	1391.89	1303.84	1242.75	1328.52	1378.54	1526.15	1338.43	1427.12	1353.32	1238.93	1243.87	1302.77	1310.3	1338.44	1315.61	1408.26	1330.64	1201.55	1366.55	1169.76	1447.28	1640.61	1653.48	1309.16	1620.77	1483.98	1447.31	1341.14	1219.51	1445.28
2012-07-28	210	1521.82	1228.79	1349.39	1612.23	1346.15	1239.84	1304.31	1368.88	1255.35	1563.54	1420.35	1499.57	1184.06	1327.37	1376.71	1227.52	1352.56	1365.6	1409.4	1322.53	1257.23	1345.1	1394.36	1544.37	1352.24	1446.22	1368.99	1254.16	1262.93	1318.24	1330.21	1354.68	1332.02	1427.51	1346.08	1217.52	1384.78	1183.35	1462.25	1658.42	1674.31	1327.24	1635.43	1498.2	1471.89	1359.28	1235.12	1462.39
2012-07-29	211	1536.85	1245.7	1364.49	1627.21	1359.96	1257.12	1319.73	1385.14	1270.42	1583.45	1438.5	1515.08	1198.16	1341.28	1392.83	1240	1368.2	1382.84	1427.42	1343.48	1272.62	1363.25	1411.83	1561.52	1366.39	1465.39	1382.78	1269.47	1282.46	1333.56	1349.85	1371.4	1349.2	1442.46	1363.04	1233.46	1403.39	1195.53	1476.8	1674.63	1691.85	1345.49	1651.68	1512.73	1496.5	1379.39	1249.92	1479.8
2012-07-30	212	1552.71	1261.35	1380.59	1643.04	1373.78	1275.87	1335.65	1402.19	1287.09	1600.3	1457.08	1530.72	1212.84	1357.72	1405.96	1253.89	1382.12	1399.46	1445.05	1364.69	1288.03	1380.68	1430.42	1580.11	1380.25	1484.2	1396.12	1285.12	1302.71	1348.41	1369.84	1387.14	1368.21	1459.32	1379.99	1250.24	1421.74	1208.61	1491.41	1692.37	1709.54	1365.23	1668.19	1527.03	1517.89	1400.19	1264.56	1497.95
2012-07-31	213	1568.68	1275.97	1395.62	1656.88	1388.98	1297.92	1350.16	1421.07	1302.72	1616.76	1476.6	1544.93	1228.09	1376.11	1419.62	1267.57	1396.43	1416.58	1464.1	1386.07	1304.56	1398.27	1450.44	1598.93	1394.04	1503.87	1407.82	1300.51	1323.6	1364.11	1389.56	1405.63	1388.2	1475.29	1397.44	1266.56	1437.88	1221.72	1505.91	1709.45	1726.75	1384.68	1684.28	1542.28	1539.18	1420.14	1278.46	1515.72
2012-08-01	214	1585.28	1291.95	1411.93	1670.07	1404.08	1319.87	1364.28	1438.06	1317.97	1633.52	1495.63	1560.71	1242.8	1396.74	1432.85	1280.94	1410.78	1436.28	1482.18	1407.13	1321.89	1415.5	1468.61	1617.13	1408	1522.13	1420.34	1317.07	1345.15	1380.57	1409.31	1421.26	1408.51	1492.88	1416.13	1283.13	1455.14	1234.71	1521.12	1723.66	1744.53	1404.49	1699.85	1556.91	1561.14	1440.14	1294.32	1534.18
2012-08-02	215	1601.76	1309.7	1428.3	1683.78	1419.06	1338.35	1378.49	1452.96	1332.19	1650.19	1514.77	1576.57	1256.41	1416.21	1443.98	1293.3	1426.63	1455.39	1498.28	1427.73	1338.79	1432.72	1485.89	1635.27	1421.32	1540	1434.04	1333.41	1366.74	1395.09	1428.28	1436.2	1429.19	1512.02	1434.08	1298.54	1470.74	1247.59	1534.1	1738.86	1763.42	1424.42	1716.16	1571.72	1582.23	1459.59	1310.01	1552.71
2012-08-03	216	1618.67	1327.41	1446.37	1697.88	1435.24	1353	1392.3	1467.36	1346.13	1667.1	1533.12	1591.76	1270.23	1434.3	1456.98	1305.3	1441.21	1476.68	1514.23	1445.89	1355.1	1450.68	1503.3	1654.18	1435.51	1559.82	1448.64	1349.79	1387.2	1409.51	1446.79	1451.37	1450.81	1528.11	1451.7	1313.41	1488.66	1260.21	1546.34	1752.51	1783.34	1444.9	1733.75	1586.53	1603.92	1478.87	1324.91	1572.2
2012-08-04	217	1636.3	1345.73	1464.51	1712.62	1450.96	1369.26	1405.59	1483.2	1359.7	1685.1	1547.87	1604.66	1284.54	1452.27	1470.87	1318.4	1455.98	1495.18	1532.26	1462.27	1371.47	1469.35	1519.43	1672.59	1450.34	1582.02	1461.89	1367	1405.75	1423.04	1465.14	1468.52	1472.42	1543.07	1469.3	1327.78	1506.48	1273.39	1560.21	1767.42	1803.78	1465.61	1751.7	1601.84	1625.42	1495.53	1340.33	1590.76
2012-08-05	218	1653.13	1363.9	1480.98	1726.25	1466.29	1387.82	1420.13	1499.75	1373.46	1702.83	1561.86	1619.24	1297.91	1469.34	1485.31	1331.73	1471.06	1511.19	1550.05	1480.82	1387.07	1487.89	1533.94	1687.77	1464.59	1604.77	1475.92	1384.45	1422.36	1435.99	1483.82	1486.67	1495.8	1560.05	1487.46	1340.99	1524.69	1285.89	1574.89	1782.55	1822.95	1485.26	1768.07	1617.92	1647.69	1512.1	1356.29	1609.06
2012-08-06	219	1669.43	1384.16	1498.16	1740.85	1482.43	1405.21	1435.42	1518.17	1388.57	1722.13	1576.21	1633.69	1311.36	1486.81	1500.4	1345.98	1485.26	1526.64	1568.49	1500.61	1404.62	1505.88	1550.79	1704.27	1478.78	1629.45	1490.06	1400.79	1437.68	1450.02	1500.61	1505.38	1518.26	1578.05	1506.23	1355.78	1541.12	1298.32	1591.09	1798.67	1837.89	1503.81	1785.83	1632.16	1669	1532.65	1371.8	1627.31
2012-08-07	220	1684.94	1402.5	1513.7	1755.7	1498.71	1420.9	1449.86	1533.61	1402.26	1741.08	1591.01	1647.98	1324.87	1504.51	1516.03	1360.21	1499.36	1541.05	1588.24	1521.44	1420.13	1523.2	1568.78	1722.62	1492.46	1654.79	1505.03	1414.7	1452.33	1463.94	1516.59	1522.94	1539.9	1595.43	1522.97	1369.65	1556.31	1311.23	1607.74	1815.69	1852.37	1522.82	1802.73	1646.73	1686.73	1549.45	1387.37	1646.22
2012-08-08	221	1700.86	1421.35	1528.51	1770.27	1515.05	1436.93	1463.66	1547.06	1415.76	1758.4	1605.99	1663.35	1337.97	1521.73	1533.58	1374.04	1515.2	1553.81	1606.34	1541.07	1433.95	1538.55	1587.51	1736.42	1506.29	1679.77	1521.51	1429.15	1466.87	1478.8	1530.04	1538.64	1562.54	1614.67	1538.7	1383.82	1571.39	1322.81	1624.34	1832.16	1866.19	1540.72	1818.75	1661.96	1703.45	1562.46	1404.14	1665.58
2012-08-09	222	1717.19	1441.05	1543.87	1785.92	1529.77	1454.32	1476.71	1561.5	1428.93	1775.98	1622.22	1678.33	1351.89	1539.67	1550.55	1386.66	1530.48	1567.84	1624.19	1557.97	1449.71	1552.99	1606.42	1749.83	1520.13	1703.33	1538.65	1443.96	1481.59	1494.59	1542.5	1553.72	1582.84	1635.55	1554.47	1398.99	1586.9	1332.92	1640.76	1848.71	1881.03	1558.18	1833.39	1677.5	1720.88	1577.24	1419.65	1685.93
2012-08-10	223	1734.08	1457.71	1559.65	1802.43	1545.99	1473.01	1489.52	1576.26	1443.3	1793.43	1639.02	1692.99	1364.84	1554.9	1567.47	1399.75	1545.85	1583.4	1642.9	1574.35	1465.17	1568.41	1623.83	1763.41	1535.41	1725.65	1556.38	1459.49	1496.04	1508.3	1554.5	1569.3	1600.22	1655.97	1571.56	1413.67	1602.72	1343.85	1657.16	1864.94	1894.82	1574.98	1853.13	1692.46	1738.52	1594.72	1435.89	1707.43
2012-08-11	224	1752.34	1472.6	1576.36	1819.88	1560.37	1492.09	1502.91	1594.02	1458.43	1811.35	1653.12	1707.68	1378.09	1569.19	1584.19	1412.62	1560.47	1600.04	1661.36	1591.57	1480.57	1583.13	1638.14	1779.53	1550.21	1749.25	1573.76	1474.83	1511.25	1522.55	1568.04	1587.14	1616.66	1676.24	1586.63	1429.54	1616.68	1355.45	1672.88	1882.37	1910.84	1591.84	1872.43	1706.29	1755.77	1611.5	1453.22	1727.27
2012-08-12	225	1770.85	1487.15	1591.92	1837.35	1574.88	1510.03	1515.6	1611.86	1474.14	1830.25	1667.04	1722.58	1393.28	1585.02	1598.96	1424.55	1574.86	1617.14	1677.23	1609.33	1495.51	1596.91	1653.51	1795.4	1565.8	1768.03	1590.96	1489.06	1524.59	1537.21	1582.23	1605.36	1633.89	1692.8	1602.85	1443.95	1630.91	1367.67	1688.94	1899.34	1926.47	1606.37	1888.87	1720.24	1773.28	1629.97	1471.06	1747.18
2012-08-13	226	1788.79	1503.58	1609.86	1856.2	1590.43	1528.08	1528.79	1628.79	1489.76	1850.22	1683.25	1736.59	1407.8	1599.85	1611.91	1436.86	1589.13	1633.12	1689.96	1627.37	1510.04	1611.32	1668.97	1811.52	1579.88	1783.12	1607.25	1503.12	1536.96	1551.06	1598.69	1624.19	1651.54	1704.92	1618.92	1458.74	1643.27	1381.31	1704.76	1915.15	1944.17	1620.57	1903.52	1734.32	1790.32	1649.93	1488.8	1767.72
2012-08-14	227	1806	1518.6	1626.7	1875.19	1606.18	1547.09	1542.2	1643.81	1505.4	1871.4	1697.82	1749.93	1420.2	1614.64	1624.23	1448.49	1604.29	1649.16	1704.05	1646.59	1524.12	1626.01	1684.55	1829.48	1594.05	1802.11	1623.72	1517.72	1549.74	1565.85	1615.61	1642.96	1665.98	1717.36	1634.54	1473.88	1656.37	1394	1721.38	1930.68	1961.54	1635.12	1917.69	1748.03	1806.78	1669.52	1507.68	1785.69
2012-08-15	228	1822	1533.18	1641.54	1894.47	1621.08	1566.88	1554.68	1658.54	1520.76	1891.43	1712.29	1763.66	1431.17	1630.01	1638.42	1461.01	1617.58	1665.23	1718.51	1665.15	1538.97	1640.69	1701.72	1847.9	1607.52	1820.5	1640.05	1531.48	1561.98	1582.74	1632.28	1660.88	1679.38	1733.94	1649.08	1490.63	1669.5	1405.48	1737.22	1946.52	1979.36	1650.72	1931.94	1760.52	1823.18	1687.25	1527.25	1801.35
2012-08-16	229	1839.74	1546.81	1655.58	1911.72	1636.3	1587.63	1567.5	1674.06	1535.83	1910.35	1726.21	1777	1442.44	1645.1	1652.39	1475.88	1630.34	1681.33	1731.95	1682.13	1553.61	1654.42	1718.6	1866.96	1625	1837.07	1657.13	1545.9	1578.84	1598.9	1649.01	1675.46	1692.98	1751.9	1662.59	1504.54	1683.05	1416.92	1752.52	1965.01	1996.94	1665.94	1947.36	1776.83	1838.58	1704.57	1544.72	1818.05
2012-08-17	230	1857.32	1560.49	1668.03	1928.62	1651.05	1608.05	1581.11	1690.99	1551	1929.4	1740.51	1790.02	1454.95	1660.16	1665.07	1489.82	1645.05	1697.51	1745.11	1698.81	1567.71	1668.59	1734.5	1886.08	1640.9	1853.59	1674.78	1561.84	1594.77	1617.72	1665.15	1687.84	1707.27	1767.65	1675.61	1519.94	1695.57	1429.5	1768.15	1982.48	2014.47	1681.83	1962.68	1790.57	1853.19	1724.99	1562.41	1838.66
2012-08-18	231	1876.97	1575.04	1681.61	1945.27	1664.9	1627.89	1594.91	1708.44	1566.18	1948.54	1754.63	1802.35	1468.69	1675.25	1679.81	1505.09	1661.2	1712.23	1759.21	1716.05	1583.32	1683.5	1749.33	1904.05	1656.51	1867.49	1692.88	1576.36	1610.25	1636.16	1679.53	1700.65	1722.6	1781.16	1689.36	1536.47	1708.64	1442.82	1782.34	1997.74	2029.64	1696.44	1977.3	1802.21	1869.52	1746.7	1580.4	1858.88
2012-08-19	232	1894.81	1589.96	1693.7	1960.35	1678.88	1647.82	1608.89	1726.41	1580.91	1968.38	1767.59	1815.96	1481.7	1690.12	1695.93	1520.11	1677.17	1725.7	1773.49	1734.11	1598.26	1699.28	1763.74	1919.88	1671.25	1882.06	1710.65	1588.37	1625.93	1653.29	1693.54	1715.79	1738.2	1797.81	1704.61	1552.41	1721.12	1458.04	1795.66	2013.63	2044.47	1712.14	1991.73	1814.72	1883.79	1767.45	1599.86	1879.7
2012-08-20	233	1911.08	1606.23	1706.01	1975.39	1693.12	1668.09	1623.52	1743.72	1594.8	1989.83	1781.37	1830.02	1496.11	1703.74	1712.79	1536.79	1692.23	1739.22	1786.43	1752.01	1614.02	1715.86	1779.34	1934.2	1685.24	1899.04	1727.85	1598.72	1642.5	1669.95	1707.89	1728.7	1751.35	1814.17	1722.62	1569.45	1733.94	1472.64	1812.04	2029.21	2058.71	1728.21	2007.05	1827.78	1897.12	1785.03	1619.45	1900.97
2012-08-21	234	1927.5	1621.5	1719.19	1989.18	1706.08	1687.91	1636.96	1759.1	1607.72	2011.51	1795.76	1844.07	1509.94	1718.02	1725.4	1551.88	1707.47	1752.48	1800.6	1767.73	1629.79	1732.52	1795.53	1946.41	1698.54	1916.74	1740.44	1609.04	1659.63	1686.07	1722.02	1741.26	1763.73	1832.22	1740.97	1584.73	1747.31	1487.34	1827.11	2049.62	2075.53	1743.68	2020.54	1841.27	1911.41	1802.52	1639.12	1921.91
2012-08-22	235	1944.46	1638.88	1732.32	2005.63	1720.23	1706.65	1649.41	1771.81	1621.06	2033.14	1809.71	1857.03	1523.41	1731.99	1736.92	1567.37	1719.81	1766.59	1816.5	1783.61	1645.33	1745.36	1809.51	1956.5	1713.32	1932.85	1755.77	1620.46	1676.74	1700.9	1735.12	1754.17	1777.32	1850.43	1760.09	1599.68	1758.65	1504.41	1841.51	2066.77	2091.25	1760.31	2033.86	1852.95	1926.51	1822.56	1658.72	1942.59
2012-08-23	236	1960.34	1655.04	1746.88	2020.67	1735.1	1724.13	1660.99	1783.93	1635.07	2055.38	1824.81	1869.91	1536.3	1745.92	1749.72	1584.02	1732.29	1782.23	1833.54	1798.77	1660.95	1757.3	1823.14	1968.32	1729.4	1949.59	1773.14	1632.16	1692.79	1714.07	1749.62	1767.19	1790.87	1868.81	1778.75	1614	1769.67	1519.55	1855.81	2082.52	2107.15	1778.09	2048.51	1864.45	1941.67	1843.71	1677.57	1962.47
2012-08-24	237	1974.18	1671.48	1760.98	2035.19	1750.18	1741.37	1673.45	1796.87	1650.02	2075.12	1840.16	1883.26	1547.69	1760.55	1764.55	1600.91	1744.12	1797.74	1851.85	1813.12	1675.65	1770.81	1835.61	1980.23	1745.66	1965.81	1791.74	1644.84	1706.13	1726.97	1762.57	1779.26	1804.75	1884.2	1794.92	1626.48	1779.71	1532.25	1868.77	2096.14	2119.58	1794.99	2063.14	1874.5	1956.35	1862.58	1697.39	1981
2012-08-25	238	1987.29	1687.24	1773.19	2051.15	1765.44	1758.37	1685.4	1810.27	1664.3	2094.52	1855.07	1895.08	1560.81	1775.39	1779.18	1616.35	1756.5	1813.51	1870.75	1828.36	1689.47	1786.38	1846.4	1990.36	1762.1	1981.3	1808.36	1658.16	1718.36	1739.65	1775.13	1791.17	1817.52	1896.49	1805.72	1641.36	1789.38	1543.05	1882.32	2106.49	2131.99	1809.56	2076.92	1886.3	1970.66	1879.31	1716.85	2000.57
2012-08-26	239	2002.41	1703.31	1785.38	2065.74	1780.66	1776.64	1697.56	1823.62	1679.21	2111.13	1870.1	1907.55	1574.7	1788.26	1792.1	1631.63	1768.77	1828.25	1888.37	1843.02	1703.16	1801.74	1858.84	2001.55	1778.89	1996.22	1824.31	1673.91	1730.64	1752.96	1788.08	1803.22	1831.39	1914.45	1815.18	1654.78	1798.76	1556.12	1896.7	2116.74	2143.97	1825.02	2090.96	1896.83	1985.99	1894.01	1734.3	2022.56
2012-08-27	240	2017.67	1721.14	1796.35	2080.71	1796.57	1796.18	1711.44	1836.78	1694.01	2124.51	1887.11	1923.03	1586.29	1802.85	1811.06	1643.72	1782.13	1843.35	1904.56	1857.83	1716.07	1814.8	1871.85	2013.63	1796.49	2013.49	1839.35	1688.77	1741.37	1766.24	1800.03	1813.49	1845.11	1931.68	1826.54	1668.98	1807.44	1570.97	1910.72	2126.1	2156.09	1840.54	2104.67	1906.8	2002.64	1907.36	1751.9	2043.89
2012-08-28	241	2034.44	1738.06	1809.32	2095.23	1811.43	1815.72	1723.3	1850.46	1708.77	2134.68	1902.9	1937.7	1598.81	1817.35	1827.51	1656.75	1795.48	1859.11	1920.87	1872.55	1730.49	1828.22	1884.66	2028.07	1812.94	2031.25	1855.3	1701.73	1752.78	1778.42	1812.29	1825.38	1858.59	1947.94	1841.66	1683.08	1819.95	1583.12	1926	2135.81	2173.02	1854.79	2120.84	1917.63	2016.78	1917.54	1768.33	2065.72
2012-08-29	242	2048.64	1754.78	1821.52	2108.73	1825.68	1833.47	1734.96	1863.62	1723.3	2143.76	1917.48	1952.73	1611.1	1829.73	1840.49	1670.16	1807.85	1874.17	1936.5	1887.95	1746.75	1841.93	1898.35	2042.62	1828.86	2048.81	1873.25	1714.78	1763.2	1792.27	1825.98	1836.27	1871.4	1961.26	1857.64	1698.91	1831.1	1594.62	1941.06	2146.54	2190.24	1868.19	2136.71	1928.46	2029.06	1927.27	1786.75	2087.07
2012-08-30	243	2062.78	1773.02	1833.24	2121.34	1838.72	1852.89	1747.19	1876.18	1737.63	2154.47	1928.66	1968.7	1623.11	1843.88	1852.2	1682.94	1821.59	1888.87	1952.48	1903	1763.34	1854.08	1911.35	2056.91	1843.29	2064.23	1892.2	1729.47	1772.54	1807.58	1837.16	1847.98	1884.37	1976.23	1872.8	1712.16	1840.42	1604.96	1954.97	2159.35	2207.27	1883.74	2151.47	1940.63	2041.46	1938.16	1804.38	2107.88
2012-08-31	244	2077	1792.4	1845.62	2132.91	1851.93	1872.98	1759.38	1888.04	1753.86	2164.51	1937.44	1986.07	1634.99	1856.86	1864.03	1694.92	1833.68	1902.77	1968.33	1917.73	1779.93	1866.34	1923.06	2071.81	1857.91	2079.52	1908.05	1745.6	1782.31	1821.25	1848.73	1857.6	1899.3	1993.51	1888.38	1726.29	1850.21	1615.72	1968.59	2173.11	2223.99	1899.79	2164.89	1952.17	2053.56	1951.12	1820.58	2128.38
2012-09-01	245	2089.4	1810.67	1860.1	2145.51	1863.97	1891.2	1771.26	1900.35	1769.44	2176.47	1948.33	2003.07	1645.96	1871.01	1875.1	1706.6	1846.49	1916.31	1987.52	1932.04	1797.01	1877.78	1933.73	2085.71	1873.91	2097.56	1920.4	1760.77	1793.92	1833.92	1860.23	1869.2	1912.41	2009	1901.26	1740.09	1861.47	1625.89	1982.67	2186.29	2239.5	1917.41	2177.84	1961.83	2066.51	1963.77	1836.06	2146.67
2012-09-02	246	2101.62	1825.66	1873.63	2158.64	1880.59	1907.53	1784.37	1912.49	1783.34	2190.38	1959.47	2018.51	1655.43	1887.12	1887.12	1719.42	1860.4	1930.07	2004.82	1945.12	1811.77	1891.83	1945.03	2100.48	1890.83	2114.23	1931.58	1776.32	1805.35	1847.41	1873.16	1881.56	1924.36	2027.87	1912.35	1752.74	1873.23	1637.65	1998.02	2199.24	2252.97	1934.27	2191.4	1974.03	2080.72	1977.72	1850.65	2165.89
2012-09-03	247	2114.11	1841.07	1886.07	2173.57	1898.04	1924.82	1797.61	1924.87	1798.3	2203.59	1970.75	2031.94	1666.68	1903.65	1899.15	1730.62	1873.97	1943.86	2020.55	1958.46	1824.04	1905.55	1959.12	2114.71	1906.48	2131.6	1941.82	1792.48	1816.15	1863.41	1888.28	1894.07	1935.6	2046.03	1923.34	1764.56	1884.58	1649.8	2013.59	2212.45	2266.09	1951.76	2204.49	1984.37	2095.45	1991.94	1865.83	2184.58
2012-09-04	248	2127.01	1855.57	1896.13	2186.63	1914.65	1940.52	1810.2	1938.02	1815.57	2217.3	1981.28	2042.35	1678.98	1918.97	1912.44	1746.09	1887.85	1958.87	2039.11	1969.92	1836.5	1917.64	1969.43	2127.01	1920.7	2147.37	1950.65	1807.24	1828.28	1877.85	1903.66	1906.55	1944.87	2061.7	1933.74	1778.07	1894.51	1661.23	2027.68	2224.34	2277.29	1968.1	2217.28	1992.86	2108.51	2005.81	1878.04	2201.78
2012-09-05	249	2140.35	1873.01	1906.7	2197.03	1929.17	1955.72	1821.91	1949.92	1832.69	2229.34	1993.1	2054.08	1691.53	1931.9	1926.16	1760.62	1902.08	1974.15	2058.41	1983.12	1848.67	1928.89	1980.68	2141.41	1933.09	2161.39	1960.14	1819.34	1840.12	1890.44	1916.3	1919.79	1953.49	2075.12	1943.2	1789.09	1905.28	1674.79	2040.19	2237.13	2287.81	1979.91	2227.31	2002.02	2120.31	2019.71	1888.32	2218.39
2012-09-06	250	2155.06	1891.28	1914.99	2206.48	1941.61	1972.45	1832.56	1962.23	1848.93	2243.93	2003.25	2065.51	1703.9	1945.07	1939.17	1775.47	1914.94	1989.12	2078	1997.31	1859.79	1939.81	1994.69	2154.52	1947.06	2174.76	1972.43	1833.48	1852.44	1903.91	1929.69	1935	1961.68	2087.41	1951.79	1799.37	1915.78	1688.33	2052.84	2251.95	2298.28	1988.01	2236.7	2012.69	2132.39	2034.76	1897.6	2234.1
2012-09-07	251	2167.98	1907.81	1924.95	2217.86	1954.39	1989.98	1844.82	1974.15	1865.3	2259.35	2011.64	2076.27	1714.51	1958.93	1954.32	1789.59	1929.98	2002.81	2097.28	2010.08	1868.01	1950.88	2008.38	2169.22	1960.96	2184.45	1985.71	1846.14	1863.87	1918	1944.37	1946.93	1969.82	2096.71	1963.96	1809.86	1925.09	1700.79	2066.28	2266.37	2309.62	1994.98	2245.58	2020.93	2144.54	2048.61	1908.32	2248.26
2012-09-08	252	2180.92	1919.98	1934.53	2230.63	1968.33	2008.25	1856.54	1989.86	1882.13	2274.5	2021.15	2088.52	1726.19	1971.47	1968.5	1802.03	1942.98	2014.61	2115.36	2025.21	1876.91	1962.2	2022.61	2181.48	1974.39	2194.61	1995.41	1856.33	1874.67	1932.31	1961.47	1960.35	1982.16	2106.9	1975.92	1819.11	1932.72	1713.41	2079.49	2278.76	2321.29	2003.94	2256.39	2030.19	2156.5	2062.67	1918.94	2263.05
2012-09-09	253	2192.41	1930.83	1944.86	2241.04	1983.14	2027.26	1868.57	2002.47	1895.85	2288.45	2031.32	2098.78	1736.71	1984.14	1978.69	1814.77	1951.4	2026.99	2132.11	2040.11	1889.02	1973.33	2033.49	2195.18	1988.26	2208.48	2002.76	1866.44	1885.38	1945.99	1976.17	1975.47	1994.66	2116.27	1988.41	1830.92	1942.3	1725.81	2093.7	2290.45	2332.35	2014.68	2267.89	2040.5	2169.73	2075.57	1928.11	2275.32
2012-09-10	254	2204.38	1941.56	1953.75	2250.49	1998.77	2044.4	1879.22	2015.39	1907.45	2303.69	2044.9	2110.35	1747.91	1997.17	1987.27	1826.04	1959.28	2039.11	2147.18	2054.87	1904.19	1985.28	2049.43	2204.74	2001.62	2224.11	2015.07	1874.69	1897.31	1958.55	1988.57	1988.67	2005.86	2129.09	1999.66	1842.06	1951.27	1736.33	2108.47	2300.46	2344.94	2026.31	2281.37	2050.51	2183.52	2086.66	1934.15	2287.8
2012-09-11	255	2216.49	1954.98	1963.89	2259.66	2012.96	2061.26	1889.63	2028.5	1920.2	2318.17	2057.88	2122.29	1759.83	2009.11	1994.98	1836.11	1970.19	2051.42	2161.01	2071.13	1917.53	1996.04	2062.2	2212.99	2012.65	2238.44	2026.91	1881.73	1908.26	1971.56	2000.05	2000.54	2018.54	2142.23	2010.68	1852.57	1959.88	1748.19	2122.35	2308.94	2354.68	2036.8	2294.46	2060.62	2195.99	2098.11	1940.8	2299.01
2012-09-12	256	2228.55	1969.2	1973.05	2268.96	2026.58	2078.02	1899.7	2041.6	1931.05	2333.71	2071.33	2136.44	1768.34	2020.78	2003.07	1846.43	1982.91	2063.36	2172.53	2088.19	1930.91	2005.5	2073.2	2221.36	2026.37	2252.72	2037.17	1888.59	1919.5	1982.64	2012.86	2011.48	2029.14	2154.65	2020.93	1862.78	1967.75	1759.51	2134.35	2319.53	2363.3	2045.59	2306.87	2069.29	2209.14	2110.54	1946.75	2311.59
2012-09-13	257	2241	1984.84	1980.37	2278.45	2039.42	2090.32	1910.2	2052.83	1943.88	2346.96	2085.35	2148.79	1778.18	2031.15	2011.01	1856.6	1995.7	2074.98	2180.9	2104.9	1942.45	2012.55	2082.99	2228.28	2037.31	2265.94	2049.46	1895.94	1928.15	1994.47	2025.17	2021.25	2040.09	2167.99	2030.11	1873.33	1975.9	1770.56	2144.91	2331.75	2374.34	2055.4	2317.75	2077.19	2221.89	2122.88	1957.65	2324.18
2012-09-14	258	2253.32	2001.69	1987.49	2286.68	2051.89	2101.62	1920.66	2063.61	1957.32	2358.52	2100.13	2160.67	1787.16	2044.06	2020.25	1867.58	2007.04	2086.64	2188.69	2117.42	1954.31	2017.98	2091.81	2237.88	2048.86	2278.11	2062.59	1903.95	1938.83	2004.45	2037.05	2029.72	2050.74	2180.7	2040.55	1885.47	1983.68	1781.52	2156.07	2342.73	2385.64	2065.88	2327.72	2084.1	2235.65	2135.72	1965.77	2335.1
2012-09-15	259	2267.49	2016.04	1994.14	2296.34	2064.14	2113.31	1931.29	2075.42	1969.14	2370.55	2113.27	2174.58	1793.97	2056.54	2034.13	1877.15	2018.89	2098.62	2195.69	2130.63	1966.23	2024.47	2100.92	2248.46	2060.43	2290.65	2073.62	1911.83	1949.84	2011.28	2049.69	2039.7	2064.56	2192.38	2050.8	1896.32	1992.44	1792.78	2166.25	2354.55	2395.82	2080.08	2339.55	2091.39	2247.49	2147.23	1975.21	2345.48
2012-09-16	260	2281.31	2029.9	2003.89	2306.96	2075.86	2126.56	1940.41	2086.87	1980.49	2378.8	2126.78	2189.69	1802.79	2071.82	2047.93	1887.86	2028.17	2110.26	2203.65	2142.85	1979.5	2030.98	2112.19	2259.52	2072.69	2303.33	2080.91	1918.21	1960.79	2018.34	2060.79	2046.67	2078.88	2206.46	2061.93	1907.7	2000.54	1801.91	2178.44	2365.25	2406.25	2092.71	2351.46	2097.42	2261.17	2158.44	1984.18	2359.4
2012-09-17	261	2294.14	2040.97	2015.51	2318.17	2087.1	2139.89	1947.99	2097.22	1991.42	2388.17	2140.16	2207.19	1813.33	2085.35	2058.7	1901.86	2039.19	2121.58	2213.41	2152.76	1994.02	2039.19	2122.55	2267.08	2086.6	2318.52	2089.6	1925.31	1973.13	2028.28	2071.98	2053.26	2091.18	2217.98	2072.14	1917.44	2008.07	1808.26	2188.27	2376.03	2416.19	2103.75	2362.42	2104.68	2273.82	2168.28	1993.36	2373.05
2012-09-18	262	2308.09	2051.11	2025.46	2329.98	2097.16	2152.08	1956.28	2107.75	2003.28	2397.48	2153.87	2222.1	1821.89	2097.73	2068.1	1913.22	2047.33	2133.84	2221.94	2161.17	2007.12	2049.75	2132.56	2275.79	2100.04	2334.02	2099.42	1932.74	1984.26	2041.18	2083.89	2060.85	2104.63	2230.59	2082.07	1926.31	2015.34	1814.92	2199.22	2387.95	2426.9	2112.33	2371.35	2110.56	2283.78	2176.42	2001.91	2382.47
2012-09-19	263	2320.16	2059.56	2033.09	2341.64	2106.61	2162.59	1964.93	2115.61	2012.94	2409.91	2167.19	2233.85	1829.82	2105.98	2077.66	1925.77	2055.3	2145.54	2228.44	2170.64	2021.35	2061.12	2142.63	2284.71	2110.06	2347.77	2108.24	1942.33	1992.9	2053.64	2095.85	2068.41	2118.43	2244.43	2090.77	1934.84	2024.68	1824.98	2212.74	2402.89	2436.15	2125.02	2382.24	2117.58	2293.14	2184.45	2011.09	2390.35
2012-09-20	264	2332.11	2066.39	2038.9	2353.38	2114.45	2173.1	1976.32	2122.96	2022.96	2421.12	2181.15	2244.27	1838.32	2113.94	2086.3	1934.74	2069.74	2159.25	2239.09	2178.12	2031.23	2073.04	2152.41	2295.46	2121.1	2359.84	2115.8	1952.25	1999.41	2063.02	2107.99	2077.67	2131.44	2257.41	2101.1	1946.52	2035.93	1832.76	2227.37	2417.85	2446.36	2136.81	2392.88	2124.68	2304.85	2194.62	2018.72	2397.25
2012-09-21	265	2343.02	2072.56	2043.62	2364.02	2123.87	2184.33	1986.83	2130.36	2035.82	2433.84	2195.35	2254.12	1847.81	2122.96	2094.48	1947.8	2081.12	2172.12	2250.67	2183.6	2041.25	2083.74	2163.48	2306.67	2129.63	2371.89	2123.76	1963.34	2007.33	2073.23	2120.77	2088.18	2146.49	2268.31	2110.07	1956.47	2045.65	1839.99	2238.65	2433.61	2454.2	2146.31	2404.43	2134.21	2315.66	2204.05	2023.99	2407.22
2012-09-22	266	2353.63	2080.69	2049.7	2375.22	2132.41	2194.55	1996.61	2138.65	2046.15	2445.25	2209.59	2266.03	1856.65	2132.46	2102	1962.48	2089.58	2183.89	2262.16	2192.27	2049.12	2097.74	2174.69	2314.92	2140.82	2382.11	2131.43	1972.03	2014.86	2082.53	2132.55	2100.16	2158.76	2277.78	2121.97	1964.26	2055.03	1848.94	2248.56	2448.18	2462.85	2157	2416.29	2146.75	2326.29	2214.58	2032.14	2418.4
2012-09-23	267	2363.26	2091.77	2053.67	2386.53	2140.61	2204.71	2006.64	2146.55	2056.77	2454.4	2223.11	2276.6	1865.1	2144.29	2111.21	1975.13	2098.35	2195.11	2271.53	2201.16	2056.65	2109.27	2182.73	2321.75	2150.82	2395.07	2140.38	1979	2021.15	2089.48	2142.75	2112.65	2167.56	2287.39	2132.98	1971.05	2061.78	1861.01	2261.07	2462.22	2469.59	2168.14	2429.94	2156.62	2339.14	2227.32	2039.74	2426.99
2012-09-24	268	2372.25	2102.95	2059.07	2398.22	2148.08	2215.41	2016.82	2152.11	2066.92	2462.85	2235.93	2287.33	1872.39	2155.92	2123.73	1987.38	2108.89	2205.65	2278.18	2210.51	2063.46	2120.39	2190.57	2328.8	2161.3	2407.4	2148.49	1986.92	2025.69	2097.52	2153.94	2123.84	2174.93	2296.62	2143.4	1977.37	2067.5	1869.98	2272.52	2476.28	2476.47	2179.12	2442.46	2164.55	2352.77	2238.62	2046.5	2435.9
2012-09-25	269	2380.65	2113.21	2066.96	2409.39	2158.54	2228.16	2028.75	2156.65	2078.19	2469.66	2247.76	2298.25	1883.17	2168.89	2136.15	1998.86	2116.49	2214.12	2283.05	2224.54	2069.15	2130.92	2199.12	2335.72	2171.92	2419.22	2156.15	1993.7	2033.89	2106.25	2166.17	2136.46	2185.6	2303.34	2152.76	1983.34	2073.01	1879.08	2284.4	2487.7	2483.64	2192.41	2454.34	2172.87	2361.79	2251.03	2052.78	2449.24
2012-09-26	270	2391.18	2124.16	2076.32	2420.46	2169.49	2241.15	2040.39	2160.09	2087.76	2476.1	2256.66	2309.28	1893.72	2180.28	2145.63	2010.46	2123.26	2224.76	2287.75	2236.09	2074.34	2139.68	2206.49	2340.26	2179.87	2432.67	2164.18	2000.75	2042.47	2115.66	2176.22	2149.4	2196.39	2314.61	2162.4	1989.17	2076.9	1888.2	2294.69	2500.43	2489.72	2203.47	2465.87	2180.54	2370.94	2263.64	2059.82	2460.45
2012-09-27	271	2401.06	2136.56	2086.72	2430.63	2176.75	2250.89	2052.12	2164.61	2095.59	2482.81	2263.97	2318.18	1903.36	2189.75	2156.68	2024.04	2128.13	2234.78	2294.22	2245.76	2078.95	2146.38	2211.46	2344.91	2188.35	2443.24	2171.27	2007.61	2048.67	2126.26	2186.45	2161.32	2207.9	2328.22	2171.58	1996.53	2080.54	1895.09	2306.08	2513	2494.91	2212.47	2476.66	2187.97	2380.54	2274	2066.79	2469.23
2012-09-28	272	2412.1	2149.64	2096.06	2441.88	2181.09	2258.85	2064.16	2170.45	2103.13	2488.58	2270.67	2328.62	1912.57	2199.19	2168.35	2036.95	2133.01	2243.5	2303.3	2252.59	2083.87	2153.06	2216.81	2350.71	2197.79	2454.29	2178.56	2015.1	2056.41	2134.8	2195.92	2174.66	2218.55	2337.28	2178.87	2004.6	2086.18	1901.84	2317.25	2522.95	2502.16	2220.43	2484.82	2193.96	2389.33	2282.11	2076.82	2476.93
2012-09-29	273	2422.68	2162.33	2103.89	2454.03	2187.86	2267.48	2077.73	2175.6	2114.74	2495.59	2276.37	2342.05	1921.96	2206.48	2180.36	2048.33	2137.2	2252.4	2313.86	2261.82	2093.69	2161.79	2221.6	2360.84	2208.17	2463.92	2183.02	2024.95	2063.73	2142.55	2206.15	2188.07	2228.68	2343.07	2185.09	2009.71	2097.88	1909.48	2328.25	2529.1	2513.09	2228.42	2492.83	2199.85	2396.16	2288.32	2084.88	2484.28
2012-09-30	274	2432.91	2173	2109.91	2465.69	2193.68	2281.56	2090.77	2179.58	2125.81	2507.12	2281.09	2354.3	1931.2	2213.5	2189.19	2059.97	2146.36	2261.27	2323.92	2269.69	2102.9	2170.4	2226.28	2369.65	2216.65	2471.53	2186.98	2034.79	2069.67	2148.54	2217.29	2199.84	2239.14	2347.5	2192.45	2014.69	2105.15	1915.91	2337.73	2536.27	2521.39	2239	2501.01	2205.83	2403.55	2293.74	2095.6	2493.12
2012-10-01	275	2442.46	2183.12	2116.71	2478.94	2200.22	2292.92	2102.68	2183.16	2138.2	2517.16	2285.92	2366.4	1941.8	2220.32	2195.01	2069.83	2153.76	2273.92	2334.65	2276.08	2112.74	2182.1	2231.09	2375.71	2223.41	2483.81	2191.7	2042.84	2073.47	2153.43	2226.5	2212.43	2250.26	2352.04	2202.46	2027.57	2117.33	1922.46	2345.11	2542.05	2528.59	2249.4	2508.56	2211.45	2410.85	2298.43	2106.22	2498.97
2012-10-02	276	2454.33	2193.28	2123.24	2492.91	2205.87	2301.38	2112.8	2188.65	2150.57	2526.55	2291.78	2376.43	1953.86	2227.35	2203.76	2077.68	2163.58	2286.29	2344.2	2281.18	2121.76	2193.21	2237.83	2387.78	2230.54	2494.95	2196.31	2047.78	2077.92	2157.38	2236.07	2223.82	2261.34	2357.57	2214.53	2041.13	2128.96	1929.41	2354.51	2549.47	2534.32	2257.84	2514.95	2218.67	2415.58	2304.5	2114.22	2506.21
2012-10-03	277	2464.8	2201.5	2128.89	2504.51	2211.63	2312.01	2119.7	2196.04	2163.8	2535.3	2298.78	2387.24	1965.85	2235.53	2210.41	2086.15	2174.07	2296.79	2353.43	2285.34	2129.78	2201.99	2245.28	2398.37	2239.74	2504.85	2203.1	2050.89	2086.18	2161.54	2243.91	2234.79	2272.1	2364.98	2227.18	2053.8	2136.46	1936.42	2363.98	2556.49	2544.91	2263.29	2520.88	2225.88	2420.65	2315.01	2121.68	2513.64
2012-10-04	278	2472.93	2210.44	2133.33	2514.83	2219.66	2322.39	2128.23	2201.59	2176.38	2543.36	2307.69	2397.93	1977.75	2242.68	2218.82	2096.6	2185.02	2308.34	2362.2	2294.61	2136.59	2207.94	2254.17	2411.29	2246.96	2515.23	2211.57	2054.76	2094.67	2166.1	2250.31	2245.64	2281.37	2375.87	2237.78	2067.86	2142.68	1942.74	2372.17	2563.92	2555.42	2273.82	2528.47	2235.13	2423.51	2325.68	2132.06	2522.54
2012-10-05	279	2480.44	2218.91	2137.49	2522.98	2226.04	2329.97	2134.37	2206.69	2188.17	2552.78	2317.24	2410.14	1987.32	2250.65	2227.03	2105	2192.61	2319.07	2365.91	2302.47	2143.88	2212.64	2266.21	2422.05	2253.64	2525.3	2219.77	2062.92	2101.88	2169.67	2259.01	2255.96	2291.46	2388.82	2247.82	2080.18	2146.71	1949.99	2380.23	2572.53	2565.03	2282.63	2536.71	2246.93	2427.05	2338.88	2139.47	2528.81
2012-10-06	280	2492.2	2226.68	2141.33	2529	2231.67	2340.1	2139.09	2212.1	2200.39	2562.94	2328.03	2422.29	1995.92	2255.79	2235.22	2114.9	2196.75	2328.25	2367.93	2308.02	2154.11	2220.38	2275.61	2431.38	2261.44	2536.38	2228.12	2070.52	2107.82	2173.4	2267.55	2265.34	2301.59	2396.85	2259.25	2090.56	2151.91	1959.22	2389.95	2581.4	2573.95	2292.54	2542.48	2257.55	2431.2	2350.91	2149.14	2534.18
2012-10-07	281	2504.35	2235.28	2146.21	2533.07	2236.94	2351.02	2143.6	2221.74	2211.86	2572	2336.06	2434.58	2006.44	2261.44	2243.77	2126.55	2202.64	2336.75	2370.14	2316.94	2166.2	2234.3	2285.77	2439.45	2267.87	2544.85	2239.2	2075.2	2117.14	2178.52	2276.88	2274.02	2310.58	2402.59	2269.84	2099.04	2158.63	1969.25	2398.47	2589.25	2580.88	2300.32	2549.15	2268.44	2441.04	2361.46	2160.58	2543.04
2012-10-08	282	2515.96	2243.53	2148.37	2538.34	2241.7	2360.43	2147.35	2229.61	2220.93	2578.91	2344.19	2444.94	2017.42	2267.87	2254.05	2134.54	2212.21	2346.57	2375.96	2328.47	2177.65	2244.37	2296.24	2447.71	2274.38	2551.1	2249.69	2081.28	2127.21	2183.94	2285.22	2282.72	2319.47	2408.85	2278.24	2109.15	2163.09	1978.91	2406.47	2594.43	2586.18	2309.06	2558.51	2278.76	2451.05	2372.79	2172.48	2554.16
2012-10-09	283	2526.12	2252.21	2152.93	2545.26	2245.81	2371.33	2150.66	2238.9	2231.89	2585.83	2353.97	2456.9	2027.1	2277.09	2263.22	2139.78	2219.33	2354.45	2379.82	2341.37	2187.43	2252.23	2305.8	2455.06	2280.97	2554.37	2258.29	2088.83	2137.07	2191.15	2294.54	2289.94	2327.83	2412.41	2288.26	2118.04	2166.51	1988.64	2413.31	2600.83	2593.77	2319.45	2566.52	2287.47	2459.71	2388.13	2182.68	2561.58
2012-10-10	284	2535.2	2260.76	2157.43	2556.53	2254.18	2385.62	2155.94	2248.18	2241.85	2592.86	2364.79	2469.83	2035.29	2284.66	2272.51	2145.48	2222.88	2362.02	2382.11	2352.43	2196.53	2260.48	2314.76	2458.11	2285.55	2556.92	2264.34	2099.05	2147.29	2200.8	2302.14	2299.67	2333.65	2416.37	2298.03	2126.28	2175.03	1998.35	2420.76	2606.82	2604.12	2327.53	2570.44	2297.35	2466.32	2401.94	2190.78	2569.14
2012-10-11	285	2543.3	2268.28	2161.62	2569.1	2262.35	2398.36	2165.02	2257.35	2253.76	2599.37	2374.87	2484.52	2042.99	2290.3	2280.95	2148.41	2226.02	2369.54	2385.3	2360.04	2206.14	2273.49	2322.83	2458.6	2288.85	2560.38	2271.6	2109.24	2157.61	2213.18	2308.02	2307.34	2338.73	2423.77	2307.89	2133.96	2183.86	2008.87	2425.09	2611.75	2612.14	2335.48	2575.14	2306.12	2472.99	2413.42	2195.49	2576.27
2012-10-12	286	2550.83	2273.54	2165.24	2578.81	2271.23	2409.68	2174.46	2267.06	2262.87	2605.17	2383.55	2496.58	2047.19	2298.62	2287.84	2152.55	2231.91	2380.2	2392.01	2366.71	2213.4	2283.51	2329.26	2460.52	2292.39	2565.78	2279.68	2115.81	2166.23	2223.63	2315.34	2313.4	2343.85	2429.96	2314.88	2141.49	2190.13	2019.01	2428.58	2615.31	2618.75	2343.65	2576.3	2314.3	2481.45	2422.47	2203.66	2581.32
2012-10-13	287	2555.77	2282.76	2169.1	2587.96	2281.33	2422.16	2182.61	2275.3	2270.21	2610.85	2391.99	2506.97	2052.53	2303.98	2294.98	2161.88	2235.62	2390.76	2402.1	2372.78	2220.35	2288.45	2336.39	2463.23	2296.54	2570.76	2285.38	2125.14	2177.59	2231.25	2322.08	2319.08	2351.01	2437.57	2319.91	2145.9	2198.07	2028.22	2436.27	2622.93	2627.35	2352.92	2577.16	2322.22	2490.61	2433.3	2211.52	2584.07
2012-10-14	288	2562.23	2291.52	2171.85	2596.88	2291.28	2434.52	2189.58	2283.28	2276.71	2615.58	2397.7	2518.81	2058.4	2309.46	2303.84	2169.66	2240.03	2401.58	2411.87	2381.26	2224.47	2290.86	2343.49	2466.98	2301.04	2575.2	2288.85	2131.37	2186.12	2239.35	2327.49	2324.6	2358.97	2447.92	2326.43	2152.88	2204.02	2036.04	2445.27	2629.87	2636.01	2362.07	2581.99	2325.16	2500.34	2439.8	2218.25	2587.03
2012-10-15	289	2570.44	2299.33	2176.93	2604.68	2296.57	2442.41	2193.96	2288.02	2283.22	2620.51	2402.17	2530.17	2060.96	2312.82	2311.33	2178.96	2247.21	2412.61	2417.19	2390.11	2231.81	2293.15	2351.35	2469.4	2302.74	2583.56	2292.09	2136.61	2192.3	2248.53	2332.69	2329.85	2365.31	2457.46	2332.57	2158.26	2211.76	2044.48	2452.3	2634	2646.4	2370.65	2585.74	2327	2508.38	2447.19	2226.49	2589.03
2012-10-16	290	2579.65	2306.08	2182.72	2611.34	2300.03	2445.03	2199.1	2296.42	2289.54	2628.5	2405.93	2539.2	2064.99	2317.15	2315.91	2187.76	2255.91	2421.02	2421.58	2401.11	2240.29	2296.71	2359.11	2471.5	2304.5	2591.87	2296.11	2143.78	2197.32	2256.73	2335.93	2333.87	2369.45	2466.62	2336.45	2168.59	2220.9	2054.93	2457.83	2637.93	2657.5	2380.1	2589.35	2329	2510.47	2458.19	2234.48	2592.23
2012-10-17	291	2587.65	2313.6	2187.45	2618.57	2303.24	2447.05	2205.65	2303.09	2292.98	2635.06	2408.89	2548.36	2070.89	2323.91	2322.94	2194.16	2264.31	2424.2	2427.73	2412.87	2249.55	2302.34	2367.43	2472.19	2308.11	2598.67	2300.11	2150.45	2205.17	2262.69	2340.53	2338.9	2371.91	2475.06	2345.04	2172.91	2227.18	2064.94	2463.36	2645.21	2668.07	2389.76	2591.01	2330.47	2512.28	2470.24	2244.01	2595.36
2012-10-18	292	2594.6	2319.83	2189.6	2627.59	2304.43	2449.15	2214.86	2309.49	2297.71	2640.1	2413.34	2557.51	2080.35	2329.75	2329.34	2200.58	2273.8	2425.6	2430.92	2422.54	2257.87	2308.84	2370.92	2472.5	2311.25	2604.45	2303.51	2158.73	2210.56	2268.13	2350.48	2341.23	2373.85	2483.88	2353.07	2178.12	2231.36	2072.35	2470.31	2651.33	2675.1	2396.55	2592.83	2333.19	2514.13	2480.73	2253.02	2604.03
2012-10-19	293	2599.98	2324.56	2191.59	2636.25	2306.01	2450.5	2223.29	2317.34	2300.14	2649.5	2417.68	2568.43	2088.26	2338.43	2334.54	2206.77	2282.25	2429.03	2433.82	2431.23	2266.4	2317.26	2372.87	2473.48	2314.87	2607.79	2307.42	2165.56	2217.67	2273.57	2358.63	2343.22	2376.12	2492.77	2362.63	2184.58	2238.43	2079.95	2477.58	2659.18	2682.01	2401.19	2596.88	2340.48	2515.53	2491.85	2259.61	2613.31
2012-10-20	294	2608.23	2332.16	2194.05	2644.26	2310.9	2455	2228.83	2323.73	2302.04	2657.45	2423.4	2580.14	2094.09	2345.96	2342.51	2212	2290.26	2433.64	2436.79	2437.66	2273.96	2327.19	2374.76	2474.38	2321.3	2610.47	2312.24	2171.8	2225.36	2282.46	2363.52	2349.51	2382.68	2499.08	2372.38	2191.31	2244.49	2087.69	2483.41	2669.36	2685.55	2401.97	2601.54	2346.56	2517.87	2500.4	2265.79	2616.96
2012-10-21	295	2615.03	2339.67	2195.75	2653.27	2318.43	2464.17	2234.74	2329.01	2304.35	2665.51	2427.61	2591.44	2102.76	2354.23	2350.11	2218.81	2299.33	2441.49	2446.04	2444.82	2279.81	2335.77	2376.15	2475.16	2326.14	2613.88	2317.29	2180.25	2228.53	2288.82	2366.1	2355.29	2390.42	2503.69	2380.59	2199.18	2248.2	2094.98	2486.59	2679.18	2688.07	2402.79	2604.91	2350.35	2521.6	2504.74	2270.69	2619.48
2012-10-22	296	2618.2	2347.97	2198.83	2662.74	2326.24	2469.3	2245.63	2335.9	2308.97	2670.43	2431.03	2602.05	2109.86	2363.11	2355.75	2225.17	2306.46	2449.88	2456	2450.2	2283.26	2343.1	2377.43	2475.27	2333.46	2617.98	2321.55	2189.53	2230.55	2291.62	2367.93	2358.4	2396.09	2509.07	2385.44	2205.08	2251.41	2102.62	2490.46	2690.19	2690.88	2406.08	2608	2351.9	2526.62	2508.06	2275.59	2622.24
2012-10-23	297	2620.76	2353.85	2201.75	2670.74	2331.95	2471.03	2254.66	2342.3	2315.43	2671.41	2433.82	2611.1	2115.93	2368.42	2362.97	2231.77	2314.24	2454.78	2462.93	2452.69	2284.1	2347.84	2379.78	2475.85	2338.63	2622.73	2327.64	2200.09	2232.45	2295.01	2369.13	2360.89	2405.12	2516.1	2391.34	2210.43	2254.21	2109.17	2495.34	2701.21	2694.35	2408.46	2610.76	2352.78	2533.26	2516.04	2281.08	2622.94
2012-10-24	298	2623.28	2357.55	2204.65	2678.46	2337.62	2472.33	2263.97	2348.82	2323.43	2673.62	2436.76	2620.23	2123.01	2374.95	2370.15	2237.73	2320.77	2461.42	2464.45	2457.35	2286.87	2352.16	2383.61	2477.55	2340.99	2630.41	2333.03	2210.23	2238.71	2297.52	2373.4	2363.34	2412.92	2521.61	2397.45	2214.05	2257.39	2116.45	2496.61	2710.67	2696.46	2412.14	2612.95	2355.47	2541.21	2524.38	2286.39	2623.36
2012-10-25	299	2625.89	2365.62	2209.13	2687.93	2347.29	2475.04	2271.06	2353.56	2331.95	2679.92	2440.02	2629.38	2130.14	2382.54	2375.56	2242.1	2324.1	2468.08	2465.26	2464.55	2293.1	2358.46	2387.77	2485.58	2344.9	2639.63	2338.27	2220.26	2243.85	2300.21	2375.72	2365.31	2418.42	2523.28	2403.4	2219	2260.76	2122.06	2496.99	2720.27	2697.43	2417.29	2615.69	2359.99	2549.12	2532.73	2291.67	2623.71
2012-10-26	300	2628.32	2372.24	2213.26	2697.3	2353.61	2478.18	2274.85	2359.66	2337.27	2684.32	2442.86	2637.52	2139.02	2390.18	2378.13	2245.42	2325.59	2476.24	2470.15	2473.49	2296.69	2364.4	2395.62	2492.94	2348.18	2650.05	2343.17	2228.79	2247.74	2300.91	2375.85	2367.14	2424.45	2532.15	2411.75	2222.85	2266.73	2126.14	2497.82	2729.75	2699.72	2423.18	2617.07	2366.86	2555.54	2541.97	2295.87	2623.9
2012-10-27	301	2630.28	2378.92	2216.5	2707.5	2357.12	2480.59	2276.26	2368.8	2344.66	2692.5	2445.19	2646.29	2143.38	2398.07	2381.86	2252.91	2327.01	2485.31	2473.71	2479.36	2298.42	2369.44	2400.21	2496.84	2350.62	2659.47	2347.35	2237.18	2250.93	2301.54	2377.09	2370.72	2429.58	2542.36	2418.59	2224.77	2273.7	2130.07	2502.05	2735.61	2705.61	2429.05	2617.71	2374.13	2562.37	2552.44	2303.07	2624.52
2012-10-28	302	2633.44	2384.29	2221.87	2717.88	2360.16	2481.4	2277.35	2377.83	2352.32	2702.96	2446.87	2655.62	2146.72	2405.06	2385.18	2263.92	2328.03	2492.76	2477.66	2483.49	2299.33	2376.88	2405.78	2503.2	2354.34	2667.78	2350.36	2246.6	2259.16	2302.87	2381.5	2374.94	2435.89	2547.35	2424.17	2226.92	2280.01	2136.5	2509.59	2741.53	2712.76	2434.81	2618.26	2379.42	2568.6	2561.34	2311.04	2625.53
2012-10-29	303	2636.8	2390.16	2230.21	2726.48	2367.61	2482.09	2278.34	2385.34	2360.1	2711.63	2448.45	2664.28	2151.9	2411.12	2386.6	2273.62	2328.77	2501.09	2485.56	2489.78	2301.1	2380.34	2411.31	2507.54	2357.51	2676.57	2352.92	2253.92	2263.68	2304.65	2384.84	2379.29	2441.5	2549.04	2429.06	2229.61	2287.75	2141.21	2511	2749.59	2719.41	2439.95	2618.69	2381.75	2573.89	2565.45	2319.96	2629.08
2012-10-30	304	2641.22	2395.56	2237.41	2733.95	2377.17	2482.43	2278.77	2391.17	2367.71	2720.02	2449.45	2671.01	2156.53	2415.18	2388.62	2282.04	2329.8	2509.15	2491.59	2493.91	2303.41	2385.81	2418.15	2510.89	2361.51	2683.4	2355.23	2261.21	2265.96	2305.2	2385.92	2383.73	2447.69	2554.69	2437.84	2236.62	2294.18	2145.78	2511	2757.35	2725.53	2444.43	2618.69	2383.32	2578.9	2568.17	2324.72	2632.75
2012-10-31	305	2646.69	2401.91	2242.57	2739.59	2385.13	2482.43	2279.35	2394.47	2373.67	2728.11	2449.92	2676.49	2163.16	2417.97	2391.1	2289.67	2331.67	2514.69	2494.88	2496.18	2304.62	2390.37	2425.53	2511.85	2366.25	2688.15	2356.67	2269.3	2271.51	2305.34	2385.96	2386.96	2455.64	2562.55	2447.61	2240.64	2299.62	2149.25	2511.07	2763.72	2729.74	2448.17	2619.19	2386.11	2584.11	2569.92	2326.06	2637.83
2012-11-01	306	2652.7	2408.11	2245.53	2744.21	2390.84	2483.18	2282.04	2402.23	2379.01	2734.36	2450.47	2681.31	2168.12	2420.92	2393.69	2296.15	2334.37	2518.46	2496.09	2500.36	2305.43	2396.49	2433.01	2512.87	2371.21	2695.23	2356.79	2277.66	2280.09	2305.64	2386.24	2388.42	2462.56	2567.85	2454.48	2241.29	2304.41	2153.37	2511.96	2769	2732.01	2451.59	2621.58	2386.9	2591.43	2570.52	2330.84	2646.01
2012-11-02	307	2658.24	2413.31	2245.93	2749.16	2394.88	2487.02	2282.28	2410.06	2383.71	2740.16	2453.65	2687.9	2170.64	2426	2398.13	2302.45	2334.88	2524.74	2497.51	2503.77	2305.98	2403.86	2438.94	2515.86	2374.94	2702.42	2357.2	2284.9	2287.16	2305.98	2386.93	2390.54	2471.22	2575.52	2464.05	2243.7	2306.97	2156.22	2512.18	2774.11	2732.84	2457.57	2627	2388.65	2597.04	2570.89	2337.44	2649.3
2012-11-03	308	2662.9	2415.95	2245.93	2754.43	2397.86	2488.76	2282.68	2416.01	2390	2746.58	2460.28	2696.23	2175.8	2431.19	2401.57	2306.64	2335.4	2532.13	2499.14	2506.21	2306.09	2413.73	2444.6	2517.81	2377.44	2710.14	2360.58	2291.05	2295.11	2306.2	2387.32	2390.98	2477.76	2578.78	2471.66	2245.25	2307.92	2160.06	2513.02	2780.24	2733.62	2465.27	2633.23	2389.64	2599.33	2570.98	2347.55	2649.62
2012-11-04	309	2666.04	2417.05	2246.01	2758.67	2399.38	2491.05	2285.28	2422.67	2396.38	2752.62	2467.6	2700.81	2182.46	2434.93	2405.97	2310.31	2337.27	2538.97	2499.48	2507.36	2306.61	2419.89	2449.78	2522.65	2379.35	2717.37	2364.48	2297.88	2302.95	2308.87	2387.77	2394.18	2480.84	2584.13	2477.99	2247	2310.46	2163.83	2514.37	2786.84	2735.29	2471.53	2637.51	2391.97	2602.81	2570.98	2355.97	2649.82
2012-11-05	310	2668.64	2418.34	2248.6	2764.16	2404.94	2495.4	2287.34	2431.02	2402.77	2755.77	2475.27	2703.01	2189.93	2438.5	2407.24	2313.35	2343.02	2544.54	2499.57	2507.64	2307.11	2422.51	2454.21	2527.45	2380.32	2724.21	2369.22	2303.81	2308.89	2313.96	2388.91	2398.61	2481.17	2590.24	2483.18	2250.93	2312.02	2169.83	2517.03	2791.45	2736.63	2475.9	2638.85	2394.01	2606.95	2571.03	2363.96	2650.62
2012-11-06	311	2669.73	2421.61	2249.38	2768.26	2410.85	2499.27	2287.73	2439.63	2409.49	2756.3	2480.97	2705.49	2196.81	2441.82	2409.51	2317.88	2348.66	2552.61	2499.68	2508.3	2307.12	2423.33	2457.95	2532.95	2380.45	2731.83	2374.96	2308.83	2317.68	2318.22	2390.52	2400.73	2481.84	2598.14	2487.62	2256.07	2315.26	2175.5	2518.68	2796.84	2740.97	2479.15	2642.3	2395.91	2610.79	2573.05	2370.65	2653.11
2012-11-07	312	2670.5	2425.98	2249.38	2773.76	2413.2	2503.02	2287.73	2446.31	2414.93	2756.64	2483.13	2707.62	2202.08	2446.78	2410.56	2320.73	2352.92	2558.91	2499.72	2511.44	2307.14	2423.4	2464.74	2535.28	2381.07	2735.91	2379.84	2316.38	2323.47	2321.01	2391.74	2401.15	2482.98	2606.09	2491.35	2258.66	2317	2178.67	2519.4	2804.15	2745.08	2481.68	2647.23	2397.78	2615.49	2573.31	2374.82	2655.73
2012-11-08	313	2670.74	2431.98	2249.49	2782.06	2413.37	2507.1	2288.19	2451.3	2420.71	2757.3	2484.77	2714.29	2207.46	2453.02	2410.78	2322.44	2357.44	2564.22	2499.92	2514.84	2307.23	2424.59	2470.16	2538.29	2381.16	2737.01	2387.09	2324.76	2330.59	2322.85	2392.45	2401.29	2484.5	2613.15	2497.18	2259.96	2322.92	2179.03	2519.41	2809.22	2750.8	2485.42	2647.88	2400.56	2620.17	2573.75	2376.53	2661.78
2012-11-09	314	2671.43	2437.25	2249.59	2788.48	2414.06	2513.33	2290.22	2453.03	2425.55	2759.11	2486.98	2721.05	2211.45	2459.04	2413.09	2324.65	2363.45	2567.49	2500.44	2519.35	2308.36	2425.24	2476.92	2546.24	2383.44	2738.84	2393.59	2331.5	2338.81	2324.11	2393.03	2401.56	2489.83	2617.52	2501.47	2262.76	2328.26	2179.03	2519.63	2814.3	2754.13	2487.62	2648.86	2403.73	2622.59	2575.88	2378.46	2665.67
2012-11-10	315	2674.37	2439.5	2249.59	2793.71	2415.76	2520.89	2290.73	2454.02	2428.31	2764.36	2487.88	2728.04	2213.56	2462.28	2417.11	2325.52	2368.43	2570.17	2501.64	2523.72	2308.47	2425.24	2483.83	2549.24	2389.4	2741.09	2399.47	2336.28	2347.29	2324.45	2393.03	2402.25	2498.27	2618.84	2504.41	2267.74	2334.9	2179.25	2520.44	2820.41	2756.19	2488.33	2650.84	2407.69	2623.09	2577.63	2379.54	2671.54
2012-11-11	316	2679.65	2440.53	2249.72	2800.12	2418.83	2529.03	2290.75	2455.92	2429.94	2770.12	2489.62	2735.01	2214.59	2462.79	2419.96	2325.6	2369.9	2573.37	2502.44	2527.55	2308.47	2427.83	2488.89	2550.49	2395.02	2743.51	2405.35	2343.7	2353.19	2325.34	2393.04	2405.45	2506.88	2619.32	2507.52	2269.01	2343.54	2180.06	2524.38	2827.35	2757.73	2489.56	2655.17	2410.3	2623.11	2577.91	2380.03	2677.34
2012-11-12	317	2683.08	2442.94	2251.12	2806.56	2424.3	2536.28	2290.75	2456.09	2433.1	2775.7	2493.95	2739.48	2216.18	2465.52	2421.63	2325.6	2370.21	2577.92	2502.46	2533.26	2308.78	2430.64	2493.49	2550.98	2400.78	2748.29	2411.72	2351.58	2356.72	2328.01	2393.26	2407.06	2514.27	2619.36	2511.31	2269.81	2349.49	2182.44	2528.23	2835.81	2758.71	2493.17	2658.63	2412.81	2623.11	2577.96	2381.77	2683.09
2012-11-13	318	2687.54	2444.9	2252.71	2809.6	2426.74	2541.65	2291.06	2456.75	2437.15	2780.41	2497.34	2741.08	2217.89	2470.44	2424.84	2325.6	2371.35	2579.8	2502.51	2538.67	2310.25	2431.14	2496.56	2551.56	2405.95	2753.24	2415.91	2356.04	2362.74	2330.53	2393.3	2408.39	2521.18	2619.36	2514.26	2270.34	2350.43	2186.87	2531.7	2840.73	2761.36	2497.56	2660.7	2416.72	2623.2	2578.96	2383.08	2688.01
2012-11-14	319	2691.03	2445.33	2254.6	2810.85	2428.71	2544.41	2292.77	2457.78	2442.01	2785.58	2499.97	2741.69	2220.55	2475.5	2429.64	2325.6	2375.16	2582.26	2502.56	2542.64	2312.49	2432.69	2498.83	2551.56	2410.72	2757.96	2417.68	2358.5	2369.47	2331.58	2394.17	2408.82	2525.56	2620.3	2516.16	2270.36	2352.46	2190.82	2533.26	2844.25	2766.15	2500.72	2661.47	2420.08	2625.08	2579.9	2383.17	2692.01
2012-11-15	320	2692.68	2445.39	2255.87	2811.66	2429.6	2545.36	2293.93	2458.28	2446.43	2790.12	2502.52	2744.64	2224.74	2479.99	2435.52	2325.6	2377.56	2587.38	2502.56	2545.76	2313.85	2435.36	2499.37	2551.57	2417.76	2762.68	2417.95	2362.54	2377.25	2332.15	2394.75	2409.01	2527.75	2622.03	2517.4	2270.42	2356.19	2193.05	2533.72	2847.41	2770.48	2502.06	2661.94	2421.15	2631.32	2582.86	2384.97	2695.18
2012-11-16	321	2693.47	2446.72	2256.95	2811.94	2429.6	2546.75	2296.01	2459.16	2449.94	2792.69	2507.2	2746.45	2225.98	2483.11	2440.95	2325.6	2378.22	2590.64	2502.56	2550.08	2314.3	2439.57	2500.06	2551.91	2423.59	2766.38	2418.99	2364.5	2383.9	2334.68	2398.22	2409.35	2530.63	2622.57	2518.32	2270.6	2361.36	2196.7	2535.61	2848.51	2775.84	2502.44	2662.16	2421.26	2634.32	2583.27	2390.38	2696.32
2012-11-17	322	2693.52	2451.89	2257.59	2814.7	2429.77	2548.57	2297.83	2459.26	2452.93	2793.12	2511.88	2748.3	2225.98	2484.02	2443.37	2325.6	2378.9	2591.94	2502.56	2553.58	2314.52	2440.16	2500.23	2552	2428.72	2770.97	2419.69	2364.86	2387.45	2338.7	2401.73	2410.88	2533.18	2622.57	2519.11	2270.63	2364.97	2201.88	2538.49	2850.3	2780.21	2502.45	2662.67	2421.96	2635.12	2583.27	2395.13	2698.34
2012-11-18	323	2693.52	2458.62	2257.65	2817.83	2429.78	2552.11	2297.84	2459.66	2456.98	2793.12	2514.9	2750.75	2226.25	2485.28	2444.26	2325.6	2379.54	2596.84	2502.59	2557.44	2314.97	2440.16	2500.24	2552	2433.95	2774.27	2419.86	2364.88	2393.5	2340.84	2407.7	2414.21	2533.88	2623.95	2519.87	2270.71	2369.92	2205.1	2538.98	2851.66	2782.04	2503.18	2665.29	2423.66	2635.6	2583.27	2398.05	2699.23
2012-11-19	324	2693.52	2464.31	2257.65	2822.38	2429.78	2554.01	2297.84	2460.68	2457.58	2793.58	2515.65	2751.55	2226.67	2488.76	2444.81	2325.6	2379.71	2598.28	2502.7	2559.01	2317.93	2440.16	2500.25	2552.67	2438.72	2775.44	2421.02	2364.88	2402.68	2344.38	2408.97	2417.84	2536.52	2625.57	2520.63	2270.77	2374.76	2207.57	2538.98	2852.71	2782.48	2503.71	2667.67	2424.63	2635.72	2583.27	2402.26	2699.79
2012-11-20	325	2693.52	2471.21	2257.84	2823.26	2429.78	2556.65	2297.84	2463.33	2460.29	2796.93	2515.65	2752.83	2226.76	2489.05	2445.18	2325.6	2380.91	2600.79	2503.16	2560.2	2322.59	2440.16	2500.76	2552.93	2442.08	2775.88	2421.97	2365.04	2407.64	2347.32	2409.31	2419.96	2540.33	2629.78	2522.19	2270.81	2378.15	2210.39	2538.98	2854.28	2782.51	2503.71	2668.99	2424.65	2638.81	2583.27	2404.92	2701.07
2012-11-21	326	2694.1	2477.97	2259.59	2823.91	2429.78	2557.52	2297.84	2465.75	2461.66	2801.86	2515.65	2757.29	2226.98	2489.82	2446.09	2325.6	2382.78	2606.92	2504.08	2560.84	2326.29	2440.32	2503.33	2553.13	2442.93	2775.88	2425.52	2366.8	2411.12	2348.69	2413.82	2424.18	2541.28	2630.38	2523.48	2270.85	2379.8	2212.72	2538.98	2854.45	2782.54	2503.87	2669.11	2424.65	2642.8	2583.81	2408.67	2703.29
2012-11-22	327	2696.37	2484.78	2261.47	2823.91	2429.78	2560.46	2297.84	2466.91	2464.95	2806.22	2515.66	2760.02	2227.06	2490.38	2446.43	2325.6	2383.46	2611.49	2506.09	2561.09	2329.93	2440.34	2506.53	2556.31	2443.11	2775.88	2426.55	2368.52	2418.49	2351.39	2420.09	2425.66	2545.04	2630.38	2525.27	2271.02	2382.79	2214.88	2539.07	2854.56	2782.54	2506.54	2669.12	2424.76	2646.4	2584.49	2410.32	2704.51
2012-11-23	328	2700.09	2490.15	2263.17	2823.91	2429.84	2563.44	2297.84	2467.35	2468.72	2810.88	2516.88	2760.72	2227.06	2490.38	2448.41	2325.6	2383.65	2615.42	2509.85	2561.27	2332.75	2440.34	2508.51	2559.6	2443.25	2776.02	2426.74	2368.83	2424.38	2358.41	2428.2	2427.61	2551.08	2630.38	2528.28	2271.05	2387.61	2217.43	2539.37	2854.56	2782.62	2511.31	2669.12	2425.2	2654.73	2585.95	2411.61	2705.7
2012-11-24	329	2704.82	2493.5	2264.81	2824.04	2430.09	2563.83	2297.84	2469.26	2470.98	2815.82	2520.82	2762.9	2227.06	2490.38	2451.21	2325.6	2384.38	2616.89	2514.31	2561.28	2335.86	2440.34	2508.88	2559.8	2444.21	2776.99	2426.74	2370.29	2426.51	2362.59	2431.57	2431.17	2557.35	2631.25	2530.95	2271.05	2392.23	2219.1	2540.3	2854.56	2783.73	2517.63	2671.06	2425.5	2662.31	2591.04	2411.98	2705.79
2012-11-25	330	2707.02	2497.29	2265.41	2824.34	2430.78	2563.83	2298.58	2470.88	2475.63	2821.53	2526.15	2766.15	2227.17	2490.62	2453.72	2325.64	2384.42	2619.73	2516.97	2561.28	2341.17	2440.74	2508.89	2559.8	2447.4	2778.07	2426.74	2371.71	2426.71	2365.09	2431.58	2431.77	2561.88	2634.74	2534.52	2271.05	2399.41	2219.47	2542.25	2854.56	2784.47	2523.61	2673.14	2425.54	2664.53	2597.03	2412.11	2705.79
2012-11-26	331	2707.19	2498.25	2265.59	2824.36	2432.18	2565.43	2299.08	2473.32	2478.07	2826.96	2531.44	2769.32	2228.68	2491.63	2454.88	2326.15	2384.76	2621.44	2519.87	2561.28	2343.77	2441.55	2509.45	2559.8	2451.89	2779.65	2428.62	2371.83	2426.71	2370.06	2431.58	2431.77	2566.83	2637.97	2536.85	2271.05	2408.22	2219.76	2542.73	2854.59	2784.58	2527.9	2677.29	2425.58	2665.66	2600.99	2412.46	2705.8
2012-11-27	332	2708.1	2501.63	2265.59	2825.61	2434.08	2568.1	2299.08	2475.21	2478.55	2831.41	2535.72	2770.47	2230.59	2493.05	2457.1	2326.62	2386.4	2622.59	2525.14	2561.41	2344.69	2445.41	2510.83	2559.8	2455.14	2781.85	2432.69	2371.83	2426.8	2372.82	2431.58	2431.85	2571.32	2638.63	2536.99	2271.05	2414.39	2220.25	2542.73	2854.72	2784.63	2532.53	2679.63	2425.61	2668.14	2602.14	2412.59	2705.8
2012-11-28	333	2710.38	2506.6	2265.59	2830.91	2435.82	2568.48	2299.08	2475.86	2480.66	2835.81	2538.26	2770.47	2231.39	2494.86	2457.69	2326.71	2390.66	2622.91	2528.86	2561.63	2345.95	2450.09	2515.63	2559.8	2457.67	2784.67	2434.52	2372.42	2427	2373.13	2431.68	2433.38	2574.87	2638.63	2539.3	2271.06	2420.65	2220.72	2542.73	2854.83	2784.88	2537.91	2681.24	2425.62	2673	2602.17	2412.59	2705.8
2012-11-29	334	2711.84	2507.54	2265.59	2836.21	2438.87	2568.48	2299.08	2475.86	2482.89	2840.2	2539.03	2771.36	2231.39	2497.62	2457.9	2326.71	2392.97	2624.08	2530.76	2561.63	2346.38	2452.83	2519.69	2559.8	2459	2786.73	2439.27	2373.39	2427	2376.81	2431.68	2434.57	2576.74	2638.63	2544.11	2271.08	2427.4	2220.93	2542.73	2854.84	2785.71	2542.47	2683.11	2425.62	2676.27	2602.34	2412.61	2705.93
2012-11-30	335	2711.93	2509.18	2265.59	2840.94	2441	2569.73	2299.08	2475.86	2485.21	2844.51	2539.39	2773.83	2231.39	2499.99	2458.03	2327.12	2393.42	2624.9	2531.67	2561.63	2346.38	2454.49	2523.37	2559.8	2459.24	2788.31	2443.01	2373.52	2427	2381.46	2431.68	2434.93	2577.34	2638.63	2549.03	2271.08	2431.41	2221	2542.73	2855.25	2785.71	2545.65	2685.5	2425.62	2676.97	2602.36	2412.87	2706.27
2012-12-01	336	2713.45	2513.27	2265.59	2846.45	2442.87	2573.31	2299.78	2476.32	2485.23	2848.43	2543.53	2774.61	2231.39	2501.68	2458.17	2327.63	2394.44	2629.84	2531.81	2561.63	2346.43	2455.93	2528.08	2559.8	2459.24	2789.5	2444.86	2373.53	2427.15	2383.28	2432.43	2435.17	2580.43	2638.63	2552.66	2271.08	2437.95	2221.03	2542.73	2855.6	2786.55	2550.04	2690.49	2425.64	2677.92	2602.4	2413.36	2707.98
2012-12-02	337	2714.24	2513.63	2265.79	2853.55	2446.79	2576.46	2302.32	2476.84	2485.23	2851.91	2549.89	2774.63	2232.18	2502.43	2458.17	2327.66	2397.43	2634.44	2531.81	2561.83	2347.72	2456.47	2533.52	2559.8	2460.7	2791.52	2445.53	2374.06	2427.33	2389.37	2434.09	2435.23	2581.63	2638.71	2556.15	2271.08	2441.12	2221.28	2542.73	2856.53	2788.74	2551.8	2696.34	2425.93	2679.43	2602.4	2414.65	2708.65
2012-12-03	338	2714.82	2513.63	2266	2863.73	2453.44	2578.87	2303.97	2477.26	2485.57	2854.05	2555.23	2775.01	2234.41	2502.68	2458.64	2327.74	2401.89	2638.14	2531.82	2561.94	2348.46	2456.49	2539.63	2560.52	2464.29	2795.62	2446.32	2374.11	2427.33	2395.74	2434.14	2437.3	2582.67	2640.27	2559.76	2271.7	2445.24	2221.55	2542.73	2859.81	2794.57	2552.74	2701.98	2426.8	2679.76	2602.52	2416.97	2708.65
2012-12-04	339	2714.93	2514.46	2266	2872.83	2459.08	2580	2304.14	2479.06	2488.25	2854.64	2559.24	2775.29	2235.74	2502.96	2459.08	2328.47	2405.18	2641.17	2532.26	2561.94	2348.46	2458.55	2544.34	2560.85	2466.66	2798.74	2448.72	2374.11	2427.33	2399.9	2434.14	2439.41	2582.96	2642.78	2562.55	2274.31	2453.61	2221.87	2542.73	2861.53	2796.46	2553.87	2705.84	2429.78	2681.99	2602.53	2420.02	2708.65
2012-12-05	340	2714.94	2518.38	2266	2877.5	2462.39	2580.6	2304.36	2481.1	2489.41	2854.64	2562.54	2776.96	2236.9	2503.51	2459.08	2328.84	2407.04	2644	2533.54	2561.94	2348.98	2461.54	2548.81	2560.85	2469.29	2800.28	2450.75	2374.33	2427.33	2405.36	2434.14	2439.41	2583.7	2646.89	2565.07	2275.3	2459.14	2221.88	2542.91	2861.59	2796.52	2554.07	2707.48	2433.03	2685.48	2602.53	2423.71	2708.65
2012-12-06	341	2714.95	2521.36	2266.58	2877.68	2464.14	2584.68	2304.43	2481.95	2489.41	2854.64	2563.69	2779.92	2239.37	2503.88	2459.08	2329.04	2409.44	2644.02	2534.5	2561.94	2351.98	2463.86	2554.62	2560.85	2470.05	2801.09	2452.61	2374.58	2427.33	2409.58	2434.14	2439.41	2586.24	2649.24	2568.06	2275.34	2463.13	2221.91	2542.92	2863.26	2797.61	2554.41	2709.56	2435.33	2689.43	2602.53	2426.66	2709.46
2012-12-07	342	2714.95	2521.88	2266.78	2878.48	2464.72	2585.92	2304.43	2484.41	2489.41	2854.64	2563.7	2780.51	2240.65	2504.13	2460.21	2329.05	2410.93	2644.02	2535.32	2561.94	2354.36	2466.77	2560.97	2560.85	2470.27	2802.28	2454.45	2374.62	2427.33	2410.81	2434.14	2439.41	2586.78	2649.24	2570.75	2275.34	2463.38	2221.91	2542.92	2864.18	2802.11	2554.6	2710.7	2439.31	2692.46	2602.56	2427.39	2709.89
2012-12-08	343	2714.95	2522.95	2267.2	2878.85	2464.84	2586.27	2304.43	2484.96	2489.86	2854.64	2563.71	2780.51	2241.14	2504.6	2464.67	2329.05	2411.8	2644.02	2535.32	2561.94	2355.03	2467.76	2565.06	2560.85	2471.85	2804.1	2456.93	2375.21	2427.33	2410.81	2434.21	2439.41	2586.78	2649.89	2575.64	2275.34	2465.07	2221.91	2543.62	2864.18	2804.45	2555.04	2711.24	2441.81	2695.52	2602.92	2428.35	2711.98
2012-12-09	344	2715.03	2526.71	2267.53	2879.57	2465.12	2586.27	2304.64	2484.96	2490.46	2854.64	2563.71	2780.51	2243.82	2504.7	2471.07	2329.1	2412.41	2644.02	2535.32	2561.94	2358.61	2467.77	2567.92	2560.85	2476.04	2805.28	2458.21	2375.92	2427.35	2410.81	2436.7	2439.41	2587.44	2650.8	2580.04	2275.34	2468.82	2222.48	2544.61	2864.18	2805.04	2555.24	2711.52	2442.02	2699.63	2603.23	2431.7	2714.54
2012-12-10	345	2715.66	2527.34	2269.41	2881.05	2467.51	2586.27	2305.07	2484.96	2490.46	2854.64	2563.71	2780.52	2245.27	2504.82	2478.02	2329.72	2413.36	2644.02	2535.32	2562.23	2363.05	2467.79	2570.01	2561.78	2479.19	2806.35	2458.76	2376.05	2427.35	2410.81	2438.21	2439.41	2589.68	2650.8	2582.2	2275.34	2473.41	2224.47	2544.61	2864.29	2805.29	2555.92	2712.23	2442.02	2702.91	2603.89	2434.82	2718.23
2012-12-11	346	2717.89	2527.34	2271.29	2882.44	2469.42	2586.27	2307.8	2484.96	2490.46	2854.64	2563.77	2780.56	2245.55	2504.83	2481.76	2330.06	2413.93	2644.02	2535.32	2562.27	2365.14	2467.93	2572.65	2564.27	2480.93	2807.25	2458.81	2376.2	2427.35	2410.81	2438.45	2439.41	2592.27	2650.8	2583.91	2275.34	2474.93	2225.03	2544.64	2864.3	2805.75	2558.29	2715.56	2442.41	2707.39	2604.48	2436.14	2721.67
2012-12-12	347	2720	2527.62	2272.54	2884.66	2471.56	2586.27	2310.03	2484.96	2490.46	2854.64	2564.27	2780.56	2246.62	2504.84	2484.72	2330.06	2414.23	2644.02	2535.32	2562.28	2366.72	2467.93	2575.15	2564.89	2481.33	2810.56	2459.03	2377.06	2427.47	2410.81	2438.96	2439.41	2592.71	2650.8	2584.14	2275.34	2475.12	2225.41	2544.64	2864.3	2805.96	2559.56	2716.73	2442.75	2708.09	2604.61	2436.54	2723.48
2012-12-13	348	2721.57	2529.18	2273.43	2887.66	2474.24	2586.27	2312.54	2484.96	2490.46	2854.64	2564.31	2780.56	2247.46	2504.84	2489.17	2330.06	2414.42	2644.02	2535.38	2562.3	2369.93	2468.2	2579.97	2565.26	2481.43	2811.34	2459.03	2379.07	2427.49	2410.81	2442.49	2439.41	2592.71	2650.81	2584.29	2276.31	2475.57	2226.2	2545.46	2864.3	2805.98	2564.21	2716.77	2442.75	2708.09	2604.77	2437.06	2723.87
2012-12-14	349	2722.46	2530.88	2273.51	2890.66	2476.54	2586.27	2314.2	2484.96	2490.46	2854.64	2564.31	2780.56	2247.46	2505.35	2491.88	2330.06	2414.42	2644.62	2535.38	2562.3	2372.14	2469.24	2586.29	2565.63	2482.02	2812.14	2459.03	2380.83	2427.49	2410.81	2445.57	2439.41	2592.71	2651.03	2584.35	2277.22	2475.91	2226.5	2546.09	2864.3	2806.03	2567.83	2717.55	2442.75	2708.1	2604.98	2437.06	2723.97
2012-12-15	350	2724.19	2535.34	2273.51	2892.96	2479.63	2586.27	2317.21	2484.96	2490.46	2854.65	2564.74	2780.56	2247.64	2505.42	2492.22	2330.06	2414.42	2648.49	2535.44	2562.3	2372.44	2470.8	2590.53	2565.67	2484.16	2816.16	2459.03	2383.11	2427.49	2410.81	2447.74	2439.41	2593.24	2651.08	2584.37	2277.22	2476.03	2226.62	2546.09	2864.3	2806.2	2568.86	2722.78	2442.8	2708.1	2605.33	2437.06	2723.99
2012-12-16	351	2728.37	2537.81	2273.51	2894.88	2481.95	2586.27	2322.7	2485.6	2490.46	2854.69	2565.8	2780.56	2247.78	2505.44	2492.43	2330.06	2414.42	2650.34	2535.66	2562.3	2372.97	2475.21	2596.57	2565.67	2485.42	2818.73	2459.05	2385.56	2427.49	2410.81	2448.25	2439.41	2594.71	2651.11	2584.37	2277.22	2476.23	2226.62	2546.57	2864.3	2806.38	2569.96	2728.36	2443.49	2708.35	2605.34	2437.06	2723.99
2012-12-17	352	2732.12	2538.11	2273.54	2895.61	2483.43	2586.27	2329.24	2486.25	2491.01	2854.98	2568.58	2780.8	2247.78	2505.44	2492.86	2330.06	2414.61	2650.34	2536.2	2562.3	2374.58	2479.3	2601.26	2565.8	2486.79	2818.73	2459.05	2389.83	2427.49	2410.82	2448.57	2439.41	2594.89	2651.12	2584.37	2277.22	2476.35	2226.62	2547.23	2864.31	2806.62	2570.85	2731.39	2444.37	2708.61	2605.37	2437.06	2723.99
2012-12-18	353	2733.37	2540.63	2273.54	2896.05	2487.17	2586.28	2334.67	2486.55	2491.93	2857.04	2571.66	2781.1	2247.78	2505.44	2492.92	2330.11	2417.51	2650.34	2536.72	2562.3	2376.27	2482.76	2603.52	2565.8	2487.34	2818.73	2459.05	2391.19	2427.5	2410.82	2449.63	2439.41	2594.89	2651.12	2584.37	2277.22	2476.4	2226.78	2547.23	2866.17	2806.94	2574.06	2733.13	2444.74	2709.38	2605.37	2437.06	2723.99
2012-12-19	354	2733.41	2545.75	2273.54	2896.25	2493.24	2586.28	2337.74	2486.84	2492.03	2860.06	2573.2	2781.91	2247.78	2505.44	2492.92	2330.57	2419.48	2650.34	2537	2562.3	2377.68	2486.07	2604.5	2565.8	2487.39	2818.73	2459.05	2391.83	2427.9	2410.82	2450.29	2439.41	2595.37	2651.15	2585.29	2277.23	2476.53	2227.31	2547.24	2868.94	2807.31	2575.77	2736.62	2448.61	2711.5	2605.37	2437.06	2723.99
2012-12-20	355	2733.41	2550.54	2273.54	2896.26	2497.84	2586.28	2338.85	2489.01	2493.14	2862.65	2574.77	2783.39	2247.78	2505.44	2492.92	2331.33	2419.52	2650.34	2537	2562.3	2382.12	2487.89	2607.99	2565.8	2488.65	2819.33	2459.05	2393.37	2427.9	2410.82	2450.62	2439.41	2596.2	2651.51	2587.54	2277.23	2476.53	2227.51	2547.24	2869.27	2807.33	2577.89	2737.34	2451.55	2714.07	2605.37	2437.06	2723.99
2012-12-21	356	2733.44	2553.6	2273.54	2896.26	2499.07	2586.28	2339.59	2494.67	2495.5	2866.88	2575.34	2783.43	2247.78	2505.44	2492.92	2331.38	2419.52	2650.34	2537.45	2562.3	2382.78	2493.41	2610.86	2565.98	2493.83	2822.28	2459.05	2393.37	2427.9	2410.82	2451.33	2439.41	2598.24	2651.96	2589.52	2278.43	2476.53	2227.86	2547.85	2870.31	2807.33	2578.94	2737.34	2451.97	2715.12	2605.37	2437.06	2724
2012-12-22	357	2733.45	2556.01	2273.54	2896.26	2499.4	2586.28	2339.83	2499.08	2498.1	2869.38	2575.65	2783.43	2247.78	2505.44	2493.06	2331.38	2419.52	2650.34	2537.83	2562.3	2382.8	2497.68	2613.08	2566.22	2501.2	2826.59	2459.06	2393.89	2427.9	2410.82	2451.89	2439.41	2601.12	2652.82	2589.83	2282.68	2476.53	2227.92	2549.12	2871.7	2807.33	2578.95	2737.34	2452.46	2715.23	2605.37	2437.06	2724
2012-12-23	358	2733.45	2559.44	2273.54	2896.32	2499.79	2586.28	2339.83	2502.75	2500.55	2870.57	2575.9	2783.43	2247.78	2505.63	2493.24	2331.38	2419.62	2650.34	2538.27	2562.3	2382.8	2498.29	2614.21	2566.25	2506.36	2830.31	2459.06	2394.62	2427.9	2411.61	2452.75	2439.41	2601.98	2654.51	2590.75	2285.39	2476.53	2228.02	2550.27	2872.1	2808.23	2580.56	2737.34	2452.66	2715.88	2605.37	2437.06	2724
2012-12-24	359	2733.56	2562.33	2273.58	2897.39	2499.95	2586.44	2339.83	2504.21	2501.74	2873.04	2576.57	2783.43	2247.78	2506.87	2494.1	2331.41	2420.29	2650.34	2538.84	2562.3	2382.8	2502.17	2614.78	2566.25	2511.25	2831.85	2459.06	2397.28	2427.9	2413.77	2453.58	2439.41	2602.68	2655.16	2593.4	2287.38	2476.53	2228.34	2550.34	2872.89	2811.4	2581.24	2737.34	2452.72	2719.21	2605.37	2437.06	2724.01
2012-12-25	360	2733.65	2567.82	2274.4	2899.22	2499.95	2587.06	2339.83	2505.36	2502.09	2875.39	2578.94	2783.43	2247.79	2506.96	2494.56	2331.6	2420.57	2650.34	2539.27	2562.3	2382.8	2505.3	2615.28	2566.29	2515.07	2831.99	2459.06	2398.3	2427.9	2414.61	2454.59	2439.41	2603.79	2655.16	2594.68	2288.84	2476.53	2228.98	2550.34	2875.7	2812.56	2581.24	2737.67	2452.79	2722.1	2605.37	2437.06	2724.71
2012-12-26	361	2733.65	2571.78	2275.79	2900.1	2499.95	2587.75	2339.83	2508.16	2502.11	2876.6	2581.03	2783.43	2247.79	2507.79	2494.56	2332.08	2420.57	2650.34	2539.43	2562.3	2382.8	2510.57	2615.73	2566.78	2518.72	2831.99	2459.06	2399.59	2427.9	2415	2455.47	2439.41	2606.83	2655.96	2594.86	2289.01	2476.53	2231.82	2550.56	2878.69	2813.91	2581.59	2738.85	2452.8	2723.64	2605.37	2437.06	2726.32
2012-12-27	362	2733.65	2573.64	2276.69	2900.67	2500.13	2590.25	2339.83	2513.35	2502.16	2878.96	2583.53	2783.43	2247.79	2509.96	2494.56	2332.33	2420.57	2650.34	2539.43	2562.32	2382.8	2513.8	2617.07	2568.72	2520.82	2834.51	2459.06	2400.37	2427.9	2415.59	2455.72	2439.41	2609.11	2656.52	2594.86	2289.01	2476.53	2234.4	2551.9	2880.85	2816.75	2581.94	2738.96	2452.8	2724.67	2605.37	2437.06	2726.52
2012-12-28	363	2733.65	2575.54	2276.92	2900.84	2500.45	2593.66	2339.83	2517.89	2502.17	2881.13	2585.07	2783.43	2247.79	2511.26	2494.56	2332.34	2420.57	2650.61	2539.43	2562.65	2382.8	2514.1	2618.32	2572.23	2520.92	2840.79	2459.06	2400.38	2427.9	2416.7	2456.77	2439.41	2609.79	2660.01	2594.86	2289.01	2476.53	2234.77	2552.68	2881.3	2818.75	2582.64	2739.33	2452.8	2724.92	2605.37	2437.06	2726.52
2012-12-29	364	2733.65	2578.03	2276.97	2900.84	2500.51	2597.24	2339.83	2518.31	2502.37	2883.01	2585.91	2783.43	2247.79	2513.77	2494.56	2332.34	2420.98	2650.87	2539.43	2562.89	2382.8	2514.1	2619.27	2574.16	2521	2843.98	2459.06	2400.38	2427.9	2417.49	2460.88	2439.41	2609.8	2662.25	2594.86	2289.01	2476.61	2236.46	2557	2881.33	2820.21	2586.61	2740.47	2452.99	2727.47	2605.37	2437.07	2726.99
2012-12-30	365	2733.65	2579.45	2276.97	2900.84	2500.51	2598.5	2339.83	2518.33	2502.75	2885.06	2586.35	2783.64	2247.79	2516.6	2494.57	2332.34	2421.82	2650.87	2539.43	2562.89	2382.8	2514.1	2620.19	2578.07	2521	2847.49	2459.07	2400.41	2427.9	2417.87	2465.27	2439.42	2609.81	2664.45	2594.86	2289.01	2476.61	2239.24	2560.05	2881.33	2822	2588.26	2740.48	2453.48	2732.02	2605.37	2437.07	2727.45
2012-12-31	366	2733.65	2582.36	2276.97	2900.84	2500.51	2598.61	2339.83	2518.33	2504.09	2886.74	2586.43	2785.26	2247.79	2520.27	2495.4	2332.34	2422.18	2650.87	2539.43	2562.89	2382.8	2514.1	2621.86	2580.09	2521	2852.02	2459.07	2400.41	2427.9	2417.98	2468.79	2439.42	2611.19	2665.77	2594.86	2289.01	2476.61	2239.42	2563.24	2881.34	2822.66	2588.43	2740.67	2453.59	2734.53	2605.37	2437.07	2728.5
[truncated: 13 more columns]

## Sheet: T0=1
Day		1950	1951	1952	1953	1954	1955	1956	1957	1958	1959	1960	1961	1962	1963	1964	1965	1966	1967	1968	1969	1970	1971	1972	1973	1974	1975	1976	1977	1978	1979	1980	1981	1982	1983	1984	1985	1986	1987	1988	1989	1990	1991	1992	1993	1994	1995	1996	1997
2012-01-01	1	0.00113702	0	2.6826	0	0.0043359	0	0	0	0	0.600925	2.94729	0.0108365	0.41503	0	2.40546	0.946377	0	0.591132	0	0	0	0	0	0.188904	0.260724	0.0107246	0.291012	0.0115597	0.734374	0	0.0106769	0.974591	0	2.34846	3.89529	0	0	0	2.07917	0.195542	0	0.020626	2.30583	0.0416051	0	0.489629	0	0
2012-01-02	2	0.267667	0	3.19883	0	0.811466	0	0	0	0	1.22125	6.22863	0.0999585	0.41503	0	2.8373	1.34298	0	0.860663	0	0	0	0	0	0.380382	0.512319	0.952481	0.291012	0.0556388	2.87006	0	0.0106769	0.974591	0	4.03316	5.26368	0	0	0	5.46728	1.3799	0	0.641923	6.09621	0.0434913	0	0.492808	0	0
2012-01-03	3	0.288663	0	3.19928	0	2.03057	0	0.576998	0	0	1.78209	8.09022	0.44148	0.41503	0	3.42246	1.34298	0	0.937264	0	0	0	0	0	1.85425	0.512622	4.88275	0.291012	0.136986	3.06522	0	0.0106769	0.974591	0	4.18225	6.04594	0	0	0	9.14048	4.48916	0	2.62626	12.5372	0.0434913	0	0.492808	0	0
2012-01-04	4	0.288663	0.0017409	3.19928	0	2.03057	0	1.68396	0.143652	0	1.99585	8.66028	0.805161	0.415635	0	4.38734	1.36002	0	0.937264	0	0.00181659	0	0.061031	0	2.29329	0.574947	7.14229	0.291012	0.201153	3.06522	0	0.0106769	0.974591	0	5.54353	6.56388	0	0	0	11.4659	6.39259	0	3.21973	16.1447	0.0444753	0.00158952	0.492808	0	0
2012-01-05	5	0.288663	0.0017409	3.19928	0	2.03057	0	2.08213	2.2134	0	1.99585	10.553	1.07561	1.13328	0	4.89645	1.45325	0	0.937264	0	0.00401164	0	0.0895286	0	5.99381	0.670226	9.45403	0.291012	0.213756	3.06522	0	0.0106769	0.974591	0	6.86916	6.56388	0	0	0	12.2961	8.74655	0	5.02275	16.4833	0.0481841	0.0479957	0.492808	0	0
2012-01-06	6	0.288663	0.0017409	3.64136	0	2.05778	0	3.17645	4.02893	0	1.99585	11.9906	1.12669	2.15656	0	4.89645	1.45325	0	0.937264	0	0.00401164	0	0.0895286	0	9.96003	0.935153	12.6855	0.291012	0.34693	3.19864	0	0.0106769	0.974591	0	11.1657	6.77302	0	0	0	12.3865	9.27721	0.000759119	6.64635	16.4833	1.34048	0.327577	0.495381	0	0
2012-01-07	7	0.288663	0.0017409	7.427	0	2.05778	0.0222548	4.36533	4.47517	0	1.99585	12.0897	1.1671	2.15656	0	4.89645	1.45325	0	0.937264	0	0.00401164	0	0.0895286	0	10.8858	1.11967	12.6855	0.466061	0.692291	4.51574	0.140701	0.0106769	0.974591	0	15.4282	7.04753	0	0	0	12.5589	9.39571	0.256622	7.69632	17.7629	2.20513	0.878402	0.495381	0.00394312	0
2012-01-08	8	0.288663	0.0017409	9.89288	0	2.05778	0.0233902	4.49613	7.33232	0	1.99585	12.0897	1.1671	2.97034	0	4.89645	1.47032	0	0.937264	0	0.00401164	0	2.12155	0	11.8725	1.11967	12.6855	3.48334	0.692291	6.68153	0.711906	0.0106769	0.974591	0	17.3248	7.27043	0	0	0	12.5589	10.1977	1.52463	8.47822	21.3596	2.66234	1.84609	0.495381	0.0049271	0
2012-01-09	9	0.288663	0.0017409	12.8278	0	2.09402	0.0233902	4.49613	13.0762	0	1.99585	12.0897	1.1671	4.20943	0	4.89645	1.47032	0	0.937264	0	0.00401164	0	5.13076	0	12.3326	1.11967	13.2256	4.80928	0.692291	7.25892	0.825274	0.0106769	2.37596	0	18.9719	7.27043	0	0	0	12.5589	13.4663	3.1733	9.71984	22.1147	4.09001	1.92686	0.699581	0.0467961	0
2012-01-10	10	0.288663	0.0017409	13.6333	0	2.09402	0.0233902	4.49613	14.9147	0	1.99668	12.0897	1.26452	5.23946	0	4.89645	1.47032	0	0.937264	0	0.00401164	0	9.40407	0	15.93	1.1593	14.9629	4.80928	0.694335	7.892	0.825274	0.0106769	2.87063	0	20.9809	7.27043	0	0	0	13.4934	16.7289	5.31901	11.1405	22.3865	6.66252	1.92701	0.97132	0.106629	0
2012-01-11	11	0.288663	0.0017409	13.7876	0	2.09402	0.155481	4.49613	15.4314	0.00218564	2.00263	12.0897	1.27583	6.21216	0	4.89645	1.47504	0	0.937264	0	0.00401164	0	12.8484	0	17.599	1.1593	15.0093	4.81838	0.729323	7.99342	0.825274	0.0106769	2.87063	0	23.8261	7.60898	0	0	0	14.8743	17.0941	8.6929	11.855	25.9495	9.62326	1.92701	1.01623	0.148628	0
2012-01-12	12	0.288663	0.231318	13.8122	0	2.09402	0.155481	4.69902	15.4314	0.0983515	2.00263	12.0897	1.27583	8.67526	0	4.8966	2.96866	0	0.937264	0	0.00401164	0	13.419	0	17.789	1.1593	15.7482	4.81838	0.750442	7.99342	0.825274	0.0106769	3.24963	0	29.5437	9.23407	0	0.0342197	0	15.3016	18.5057	10.0196	12.0208	28.8132	10.3909	2.1201	1.01623	0.150441	0
2012-01-13	13	0.340304	0.47454	13.8122	0.6695	2.37058	0.155481	5.01362	15.4314	0.136389	2.00263	12.0897	1.56669	9.57823	0	4.8972	4.65997	0	1.05274	0	0.00401164	0	13.4415	0	17.8222	1.30459	19.3096	4.81838	0.967498	7.99342	0.825274	0.236172	3.2688	0	34.1561	10.4028	0	0.0706179	0	16.1794	21.284	12.3701	12.0208	28.8453	12.8026	4.34634	1.01623	0.415558	1.18525
2012-01-14	14	1.03892	0.769213	13.8134	2.41975	3.20015	0.155481	5.04857	15.4314	0.251459	2.00263	12.0897	1.60971	9.73326	0	4.8972	6.66421	0	1.23647	0	0.00401164	0	13.4417	0	17.895	1.75688	22.9482	4.81838	1.00246	8.41243	0.825274	0.879394	3.2688	0.214865	35.2599	11.4405	0	0.0712196	0	16.5857	23.0592	12.6675	12.0208	31.4727	14.2778	6.83103	1.60527	0.829684	3.74548
2012-01-15	15	1.20667	0.955512	14.6552	3.37141	4.34777	0.155481	5.04857	15.4314	0.394772	2.00263	12.0897	2.79904	9.73326	0	4.8972	8.43904	0	1.23647	0	0.0136336	0	13.4417	0	18.186	3.10308	27.696	4.81838	1.00778	8.61421	0.825274	0.903238	3.2824	0.377449	35.2599	11.4501	0	0.0712196	0	18.057	28.5013	14.2333	12.0208	35.4988	15.8477	7.3777	2.36025	0.878883	6.37521
2012-01-16	16	1.49149	0.958006	16.5844	4.14061	5.11002	0.155481	5.04857	15.7196	1.3937	2.00263	12.0897	3.18693	10.0975	0	4.8972	9.70713	0	1.32304	0	0.194734	0	13.4417	0	18.213	4.61685	32.6375	4.81838	1.00876	8.95925	0.825274	0.903238	3.2824	0.377449	35.2599	11.456	0	0.0712196	0	18.5152	34.0116	17.1098	12.0208	37.9219	19.1205	7.3777	3.07754	0.878883	7.74836
2012-01-17	17	1.49149	0.958006	16.7052	4.77233	5.2772	0.155481	5.07898	16.1275	2.47442	2.00263	12.0897	3.18693	12.0289	0	5.00934	11.0246	0	1.74831	0	0.797967	0	13.4417	0	18.231	4.69991	35.9138	4.81838	1.00876	9.07325	0.825274	0.903238	3.2824	0.377449	35.2599	11.638	0	0.0712196	0	18.516	38.737	19.7213	12.0208	38.7452	23.5489	7.3777	4.74772	0.880775	7.75388
2012-01-18	18	1.49149	1.22095	16.8252	6.74949	5.2772	0.155481	5.35436	16.1317	2.49384	2.00263	12.0897	3.18693	15.1366	0	5.00934	12.5332	0	2.03951	0	0.927661	0	14.1612	0	18.2415	5.05715	37.2913	4.81838	1.00876	9.24867	0.825274	0.903238	3.2824	0.377449	35.5898	11.7686	0	0.0712196	0	18.6349	39.7509	22.1168	12.155	38.7452	27.5429	7.3777	5.8336	0.880775	7.78359
2012-01-19	19	1.49149	1.97292	16.8326	6.84695	5.27826	0.155481	5.35436	16.1393	2.5376	2.00263	12.0897	3.18693	16.6773	0.137314	5.00934	13.2074	0	2.6435	0	0.927661	0	14.7479	0	18.2424	7.20481	37.8869	5.39933	1.00876	9.42627	0.825274	0.903238	3.2824	0.377449	35.5898	11.7686	0	0.0712196	0	19.3494	42.0562	22.3568	12.6621	38.7452	28.9583	7.38925	6.26471	0.880775	8.83
2012-01-20	20	1.50869	2.17399	16.8326	7.25335	5.44793	0.155481	5.35436	17.049	2.5376	2.00263	12.0897	3.18693	17.0046	0.137314	5.19082	13.4213	0	2.95214	0.284203	0.927661	0	15.5429	0.0510181	18.2424	7.5436	38.0691	7.3874	1.00876	9.62596	0.825274	0.905206	3.2824	0.377449	35.5898	11.7686	0	0.0712196	0	19.9783	46.7196	24.1547	13.309	38.7452	29.9616	7.84175	6.29206	0.880775	8.93361
2012-01-21	21	2.31463	2.17399	16.8326	7.7373	5.44793	0.155481	5.80703	21.7534	2.5376	2.31887	12.0897	3.18693	17.0592	0.137314	7.44206	13.5385	0	2.95214	1.24188	0.927661	0	16.5602	0.103826	18.3981	8.1183	39.3146	8.06531	1.00876	9.62596	0.825274	0.905206	3.2824	0.377449	37.3594	11.7686	0	0.483362	0	20.9281	49.465	25.0472	14.4523	38.7509	33.3664	11.2234	6.29267	0.880775	9.36243
2012-01-22	22	2.50406	2.17399	16.8326	7.7373	5.44793	0.155481	5.80703	24.6467	2.5376	2.49085	12.0897	3.18693	17.6147	0.137314	9.2294	13.6743	0	2.95214	1.51997	0.927661	0	17.0283	0.229244	18.6248	8.65964	41.8468	8.06531	1.00876	9.62596	0.825274	0.905206	3.28593	0.377449	38.2242	11.7686	0	0.820954	0	22.0152	51.1663	26.1048	14.6229	39.0739	37.2939	14.2064	6.47774	0.880775	9.82489
2012-01-23	23	2.79309	2.17399	16.8326	7.7373	5.44793	0.155481	5.80703	25.7955	2.5379	3.63344	13.1888	3.18693	18.1287	0.137314	9.99671	13.7846	0	2.95214	1.59591	0.927661	0	17.611	0.69304	18.8901	8.66138	44.0847	8.06531	1.00876	9.62596	0.825274	0.905206	3.39038	0.377449	40.2956	11.7686	0.00181659	0.99596	0	22.2429	51.6851	29.2506	15.8681	39.1223	38.7437	15.0916	6.57732	0.880775	9.89265
2012-01-24	24	2.97944	2.17399	16.8326	7.7373	5.44793	0.382965	5.80703	26.2358	2.54393	3.63344	15.2074	3.18693	18.1757	0.137314	11.1125	13.7862	0	2.95214	1.64418	0.927661	0	19.8718	0.92027	19.1868	9.28278	45.6909	8.06531	1.00876	9.62596	0.825274	0.905206	4.85339	0.377449	40.6566	11.7686	0.00181659	0.996037	0	22.26	54.832	32.1268	16.5335	39.1223	38.7696	15.196	6.59827	0.880775	9.89363
2012-01-25	25	2.9805	2.17399	16.8326	7.7373	5.44793	2.95915	5.80703	26.2843	2.54393	3.63344	16.7407	3.18693	18.1757	0.137314	11.3968	13.7882	0	2.95214	1.64418	0.927661	0	23.2846	0.92027	20.0568	10.0127	46.1964	8.06531	1.00876	9.62596	0.825274	0.905206	5.55954	0.377449	42.7109	11.7686	0.00181659	0.996037	0.409822	22.321	58.9947	33.2368	17.554	39.1223	38.7699	15.196	6.60618	0.880775	9.89363
2012-01-26	26	2.9805	2.17399	16.8326	7.7373	5.44793	4.50331	5.80703	26.3864	2.54393	3.63344	17.9526	3.18693	18.1757	0.138229	11.3968	13.7882	0	2.95214	1.64418	0.927661	0	25.8969	0.92027	21.8175	11.1241	46.9857	8.06531	1.20399	9.62596	0.825274	0.905206	5.55954	0.377449	46.6497	11.7686	0.00181659	0.996037	0.409822	22.321	59.9621	33.9917	18.6219	39.4365	38.7699	15.196	6.60618	0.880775	10.1102
2012-01-27	27	2.9805	2.17399	16.8326	8.04769	5.44793	5.49673	5.80703	26.9132	2.56739	3.9437	18.3081	3.18693	18.1757	0.138229	11.3968	13.7882	0	2.95214	1.64418	1.16576	0	26.8042	0.92027	23.0097	12.3783	48.2822	8.06531	1.63677	9.62596	0.825274	0.905206	5.69282	0.377449	51.5443	11.7686	0.00181659	0.996037	0.409822	22.321	62.3153	34.1917	18.9712	40.7555	38.7699	15.4921	6.60618	0.880775	10.4022
2012-01-28	28	2.9805	2.17399	16.8326	8.72155	5.44793	5.62907	5.80703	26.9991	3.686	3.94492	18.3081	3.74556	18.1757	0.138229	11.3968	13.7882	0	2.95214	1.65382	1.47996	0	26.8534	0.92027	23.1007	13.0078	49.4045	8.06531	1.63897	9.629	0.825274	0.905206	6.27937	0.377449	54.4796	11.7686	0.00181659	0.996037	0.409822	22.321	66.8898	34.6803	19.5328	43.6597	38.7699	15.5535	6.60618	0.880775	10.9016
2012-01-29	29	2.9805	2.17399	16.8326	8.93239	5.44793	6.78528	5.80703	28.1876	4.65535	3.94515	18.3081	4.43588	18.1757	0.138229	11.6978	13.7902	0	2.95214	1.8642	1.94676	0	26.8534	0.92027	23.1018	13.8061	50.0205	8.06531	1.63897	9.80765	0.825274	0.905206	6.76527	0.377449	54.9393	11.7686	0.00181659	0.996037	0.409822	22.321	70.2195	36.848	19.7453	47.1953	38.7699	15.5535	6.60618	0.881977	12.5421
2012-01-30	30	2.9805	2.17399	16.8326	8.93239	5.44793	8.43238	5.80703	29.555	4.78194	3.98924	18.3081	6.15932	18.1757	0.138229	12.931	13.7902	0.625868	2.95214	3.01869	2.31961	0	26.8534	0.92027	23.1272	14.8412	50.154	8.06531	1.6466	10.2253	0.825274	0.905206	9.01521	0.377449	55.0796	11.7905	0.00181659	0.996867	0.409822	22.321	75.6182	38.5774	19.7453	50.1906	38.7699	15.5633	6.60618	0.881977	13.9414
2012-01-31	31	2.9805	2.17399	16.8326	9.26823	5.44793	10.7455	5.80703	29.5676	5.41995	3.99443	18.3081	7.13334	18.1757	0.138229	13.8656	13.7902	1.73811	2.95214	3.99198	3.20791	0	27.0131	0.92027	23.194	15.6573	50.3288	8.06531	1.6466	10.5398	0.825274	0.905206	11.7307	0.377449	55.0796	11.8099	0.00181659	0.996867	0.942702	22.321	77.6342	41.5755	19.7453	50.6973	39.1734	15.7234	6.60618	0.881977	14.9032
2012-02-01	32	2.9805	2.17399	16.8326	9.59206	5.44793	11.8844	5.80703	30.0483	6.65404	3.99443	18.3081	8.04886	18.1757	0.138229	14.1403	13.7902	1.79524	2.95214	5.45141	3.28207	0	27.1093	0.92027	23.5969	16.5584	51.2366	8.06531	1.6466	10.5398	0.825274	0.905206	15.4939	0.377449	55.0971	11.8189	0.00310995	0.996867	1.03844	22.6081	79.9774	45.2828	19.7453	50.7098	40.795	15.7234	7.44128	0.881977	14.9147
2012-02-02	33	2.9805	2.17399	17.0101	9.59206	5.44793	13.1353	5.80703	32.0557	8.29092	4.05633	18.3081	8.22746	18.1757	0.138229	14.2733	13.7902	1.79524	2.95214	6.12142	3.28207	0	27.1093	0.92027	24.1735	16.7696	52.2046	8.06531	1.6466	10.5398	0.825274	0.905206	17.7891	0.377449	55.0971	11.8383	0.00310995	0.996867	1.07777	22.9748	83.5316	48.0307	19.7453	50.9362	41.472	15.7234	8.46002	0.881977	14.9276
2012-02-03	34	2.9805	2.17399	17.3237	9.59206	5.44793	13.3863	5.80703	33.9928	9.31347	4.36859	18.3081	8.24554	18.1757	0.138229	14.7061	13.9299	1.79524	2.95214	6.19554	3.28207	0	27.3462	0.92027	26.1995	18.2226	52.9367	8.06531	1.6466	10.5398	0.825274	0.905206	19.9436	0.377449	55.0971	11.8875	0.00310995	0.996867	1.09276	24.1897	89.3979	50.7294	19.7453	52.1023	44.7193	15.7234	8.81994	0.881977	14.9637
2012-02-04	35	3.09789	2.17399	17.3527	9.59206	5.44793	13.9516	5.80703	34.7311	9.63325	4.54643	18.3081	8.24554	18.8027	0.138229	15.5154	13.9736	1.79524	3.34378	6.20802	3.28207	0	28.203	0.92027	27.2093	20.3506	53.492	8.06531	1.6466	10.5398	0.825274	0.905206	20.1018	0.377449	55.0971	12.2332	0.00310995	0.996867	1.59368	25.4655	94.578	53.1801	19.7524	52.2994	50.9714	15.7234	11.0542	0.881977	15.3108
2012-02-05	36	3.41944	2.17399	17.3527	9.59206	5.44793	14.5604	5.80703	38.4696	9.63325	4.88578	18.3081	8.24554	19.0717	0.138229	15.6237	14.0304	1.79524	3.46748	6.23038	3.28207	0	30.1955	0.92027	30.3534	21.531	53.7522	8.06531	1.842	10.5398	0.825274	0.905206	20.1018	0.377449	55.0981	12.9775	0.00310995	0.996867	3.05342	27.2664	98.9091	57.6524	19.7524	52.2994	53.9184	15.7234	12.3128	0.881977	15.5504
2012-02-06	37	3.66964	2.19661	17.3929	9.59206	5.44793	15.2432	5.80703	41.6969	9.63325	4.88578	18.3081	8.38415	19.1769	0.138229	15.6237	15.0322	1.79524	6.0133	6.25652	3.77911	0	31.9294	0.92027	32.2608	21.5505	54.0016	8.06531	1.87251	10.5398	0.825274	0.905206	20.1018	0.377449	55.0987	13.2646	0.00310995	0.996867	4.48919	28.0434	103.841	63.7291	19.7524	52.2994	54.1988	15.7234	14.4464	0.881977	16.165
2012-02-07	38	3.90054	2.38692	18.374	9.59206	5.44793	15.3809	5.80703	43.6227	9.63325	4.88578	18.315	9.95341	19.5634	0.138229	15.7915	16.1039	1.79524	7.10601	6.25652	4.02292	0	32.1009	0.920422	34.6839	21.5547	54.4493	8.06531	1.87251	10.5398	0.825274	0.905206	20.9783	0.377449	55.0987	13.3112	0.00310995	0.996867	4.61273	28.5577	111.32	66.6745	19.7524	53.6713	54.5271	15.7234	15.3953	0.881977	18.6701
2012-02-08	39	4.02469	2.42512	18.6097	9.59206	5.44793	15.3809	5.80703	43.8761	9.63325	4.88578	18.4171	10.3866	20.5957	0.138229	18.3908	16.1039	1.79524	7.11304	6.25652	4.02292	0	32.7865	1.09444	35.2845	21.5547	54.5322	8.06531	1.87251	10.5398	0.825274	0.905206	22.1214	0.377449	55.0987	13.3159	0.00310995	0.996867	4.61273	28.8378	115.579	70.3992	19.7524	56.1631	57.2518	15.7234	15.3953	0.881977	21.6555
2012-02-09	40	4.24297	2.87024	18.6097	9.59206	5.44793	15.3809	5.80703	43.8773	9.63325	4.88578	18.576	10.3867	20.8772	0.138229	19.756	16.1039	1.79524	7.11304	6.25652	4.02292	0	32.7865	1.30599	35.4585	21.5547	55.2507	8.06531	1.87251	10.5398	0.825274	0.905206	22.456	0.377449	55.0987	13.3159	0.00310995	0.996867	4.61273	29.0609	116.525	72.4333	19.7524	57.378	59.6831	15.7234	15.3953	0.881977	23.1942
2012-02-10	41	4.31131	3.44763	18.6097	9.59206	5.44793	15.3809	5.80703	43.8952	9.63325	4.88578	18.8485	10.4939	23.2407	0.138229	19.9126	16.1299	1.79524	7.11447	6.25652	4.02292	0	32.8094	1.30599	35.4585	21.7298	55.2938	8.19812	1.87251	10.5398	0.825274	0.905206	22.456	0.939362	55.0987	13.3159	0.00310995	0.996867	4.61273	30.0219	117.044	76.6311	19.7524	58.7955	60.8132	15.7234	15.3953	0.881977	25.6166
2012-02-11	42	4.31154	3.58481	18.6097	9.59206	5.44793	15.3809	5.80703	43.8965	9.63325	4.88578	18.8485	12.089	25.1395	0.138229	19.9126	16.5816	1.79524	7.12391	6.25652	4.02292	0	33.439	1.30599	35.4835	23.7892	55.4266	8.35509	1.87251	10.5398	0.825274	0.905206	22.456	1.45152	55.0987	13.3173	0.00310995	0.996867	4.7616	31.5204	119.166	79.3603	19.7524	60.8268	61.3147	15.7234	15.3953	0.881977	27.7691
2012-02-12	43	4.31154	3.68207	18.6097	9.59206	5.44793	15.3809	5.80703	43.8965	10.0737	4.88578	18.8485	12.6131	25.3193	0.138229	19.9126	16.9291	1.79524	7.13605	6.25652	4.02292	0	34.605	1.3084	35.6094	28.4646	55.4281	8.37054	1.87251	10.5398	0.825274	0.905206	22.456	2.0376	55.0987	13.3173	0.00310995	0.996867	4.98153	32.9574	122.049	80.8834	19.7524	62.2461	61.5792	15.7234	15.9559	0.881977	29.9714
2012-02-13	44	4.31154	3.68207	18.6097	9.59206	5.44793	15.3809	5.80703	43.9332	11.6022	4.88578	18.8485	12.8453	25.3505	0.138229	19.9126	17.4712	1.79524	7.13605	6.25652	4.02292	0	36.602	1.3675	36.2786	31.0299	55.4282	8.37054	1.87251	10.5398	0.825274	0.905206	22.456	2.44776	55.0987	13.3356	0.00310995	1.04928	4.98682	33.4493	123.585	82.8411	19.7524	63.8591	61.8868	15.7234	18.2589	0.881977	30.1536
2012-02-14	45	4.31154	3.68207	18.6097	9.59206	5.44793	15.3809	5.80703	44.0637	12.5895	4.88578	18.8485	15.3203	25.3505	0.138229	19.9126	17.4712	1.79524	7.13605	6.25652	4.02292	0	38.0438	1.4919	37.1176	31.5221	55.4282	8.37054	1.87251	10.5398	0.825274	1.01796	22.456	2.45283	55.0987	13.3356	0.00310995	1.04928	5.16874	33.8995	124.488	83.3993	19.7524	65.8209	62.2216	15.7234	20.1543	0.881977	30.1536
2012-02-15	46	4.31154	3.68207	18.6097	9.59206	5.44793	15.3809	5.80703	44.2179	13.6882	5.61357	18.8485	18.0624	25.3505	0.138229	19.9126	17.4712	1.79524	7.13605	6.25652	4.02292	0	38.5043	1.66924	37.2566	31.8801	55.4282	8.37054	1.87251	10.5398	0.825274	1.81418	22.456	2.52751	55.2158	13.3434	0.00310995	1.04928	5.16874	35.0642	125.669	83.5624	19.7524	65.9804	62.6385	15.7234	21.8975	1.15638	30.1536
2012-02-16	47	4.31154	3.68207	18.6784	9.5926	5.44793	15.3809	5.80703	44.2787	13.7711	5.98849	18.8491	19.4739	25.9532	0.138229	19.9126	17.4712	1.79524	7.13605	6.25652	4.02292	0	39.4321	1.78587	37.324	32.3183	55.4358	8.67199	1.87251	10.5398	0.825274	2.58771	22.456	2.52751	55.3845	13.3434	0.00310995	1.04928	5.16874	35.4465	126.889	83.5941	19.7524	65.9804	64.1632	15.7234	23.6866	1.57932	30.1536
2012-02-17	48	6.37387	3.68207	18.6784	10.2149	5.44793	15.3809	5.80703	44.2787	13.7711	8.27257	18.8491	22.3139	26.1173	0.138229	19.9126	17.4712	1.79524	7.13605	6.25652	4.02292	0	39.4854	1.97527	37.5946	32.9431	55.4358	8.75491	1.87251	10.5398	0.825274	2.94688	22.6303	2.52751	55.6029	13.3434	0.00310995	1.04928	5.16874	35.6519	127.535	83.6621	19.7524	65.9804	64.5777	15.7234	25.2373	1.57932	30.1536
2012-02-18	49	8.81534	3.74245	18.6784	11.0431	5.44793	15.3809	5.80703	44.3005	13.7711	9.97927	18.8491	25.7953	26.1173	0.138229	19.9126	17.4741	1.79524	7.13605	6.25652	4.02292	0	39.4882	1.97805	37.7097	33.1645	55.9237	8.88374	1.87251	10.5398	0.825274	2.95304	22.6303	2.52751	55.7476	13.3434	0.00310995	1.04928	5.16874	35.6577	128.048	84.9699	19.7524	66.0015	64.7345	15.7234	25.8766	1.57932	30.1536
2012-02-19	50	10.3728	4.23879	18.6853	11.9664	5.44793	15.3809	5.80703	44.3178	13.7711	12.0944	18.8491	28.2228	26.5704	0.138229	19.9126	17.4741	1.79524	7.13613	6.25652	4.02292	0	39.4882	1.98912	37.9918	33.2311	56.7538	8.94007	1.87251	10.5398	0.825274	2.95304	22.6303	2.52751	56.1697	13.3434	0.00310995	1.04928	5.16874	35.6577	131.317	87.7815	19.7524	66.0323	65.1634	15.7234	26.5804	1.57932	30.2002
2012-02-20	51	11.0811	4.82357	19.0714	11.9724	5.44793	15.3809	5.80703	44.3178	13.7711	13.6011	18.9077	30.569	28.3925	0.138229	19.9126	17.4741	1.79524	7.66948	6.25652	4.02292	0	39.5102	1.98912	39.9131	33.2311	57.3936	8.94007	1.87251	10.5398	0.830314	2.95304	22.6303	2.52751	56.1754	13.3434	0.00310995	1.04928	5.16874	35.6577	133.573	94.3546	20.0867	66.1258	65.1634	15.7234	28.9983	1.57932	30.3662
2012-02-21	52	11.3765	5.03591	20.962	13.518	5.44793	15.3809	5.80703	44.3178	13.7711	13.6901	19.573	33.9631	28.5084	0.138229	20.0644	18.3476	1.82056	8.314	6.25652	4.02292	0	39.6449	1.99032	42.5674	34.017	58.7688	8.94007	1.87296	10.5398	0.830314	2.95304	22.6303	2.52751	56.1754	13.3434	0.00310995	1.04928	5.23049	35.6577	135.088	101.819	21.5344	66.4344	65.1634	15.7234	29.8746	1.57932	31.7022
2012-02-22	53	12.0831	5.14898	21.515	14.9633	5.44793	15.3809	5.80703	44.3178	13.7711	13.6926	19.8508	34.8365	28.5084	0.138229	20.0644	18.4122	1.85836	8.81933	6.25652	4.02315	0	39.7745	2.02072	42.8443	37.1318	60.5768	8.94007	1.87296	10.5398	0.830314	2.95304	22.6303	2.52751	56.9527	13.3434	0.00310995	1.04928	5.23109	35.6577	136.262	107.924	22.8795	67.0712	65.1634	15.7234	30.8108	1.57932	33.2799
2012-02-23	54	12.7007	5.32814	21.7771	15.1696	5.44793	15.3809	5.80703	44.3178	13.7711	13.8207	19.8508	35.0485	28.708	0.138229	20.0644	18.4122	1.85836	9.36766	6.25652	4.02315	0	39.7941	2.54962	42.8443	39.0977	61.0773	8.94007	1.87296	10.5398	0.830314	2.95304	22.6303	2.52751	57.435	13.3434	0.00310995	1.04928	5.23109	35.6577	136.976	115.987	24.0369	71.4144	65.1634	15.7234	32.9883	1.57932	37.4902
2012-02-24	55	12.7619	5.32814	21.8404	15.1696	5.44793	15.3809	5.80703	44.3178	13.7711	15.8972	19.8508	35.255	28.7478	0.138229	20.0644	18.4122	2.23571	9.54523	6.25652	4.02315	0	40.4527	3.03711	42.8443	39.9761	62.5491	9.23873	1.87296	10.5398	1.15455	2.95304	22.6303	2.52751	57.7951	13.3434	0.0103508	1.04928	5.23109	35.6577	137.969	123.958	28.1705	72.416	65.1634	15.7234	34.5402	1.57932	42.2842
2012-02-25	56	12.7619	5.34007	22.0854	15.9032	5.44793	15.3809	5.80703	44.3178	13.7711	17.7322	19.8508	35.6545	28.7478	0.138229	20.0644	18.4122	2.32678	9.5453	6.25652	4.02315	0	40.6215	3.15255	42.8443	40.4892	63.1961	13.0961	1.87296	10.8165	1.74482	2.95304	22.6594	2.52751	58.1665	13.3434	0.0104259	1.04928	5.23109	35.6577	138.631	129.069	31.9416	76.6779	65.1634	15.7234	34.9841	1.57932	45.4664
2012-02-26	57	12.7619	5.34007	23.8328	19.6753	5.44793	15.3809	5.80703	44.3178	13.7711	22.435	19.8508	36.4734	28.7478	0.138229	20.0644	18.4122	2.33935	9.5453	6.73448	4.02315	0	40.6215	3.16933	42.8443	41.1587	63.9934	18.8951	1.87296	10.9575	2.39274	2.95304	22.6594	2.52969	58.3145	13.3434	0.0104259	1.04928	5.23109	35.6577	141.469	131.955	32.7109	77.7573	65.1634	15.7234	35.2462	1.98013	48.2925
2012-02-27	58	12.7619	5.34007	26.1413	23.0928	5.44793	15.3809	5.83904	44.3178	13.7711	26.8856	19.8508	40.2588	28.7478	0.138229	20.0732	18.4122	2.6176	9.7367	7.91532	4.02315	0	40.6215	3.16933	42.8443	41.4439	65.1341	21.4901	1.87296	11.0937	3.41554	2.95304	22.6595	2.52969	58.3145	13.3434	0.0507332	1.04928	5.23109	35.6577	144.546	133.921	32.7109	80.9784	65.174	15.7234	35.3628	2.37518	50.0743
2012-02-28	59	12.7623	5.34007	27.445	25.648	5.44793	15.3809	5.89599	44.3178	13.7711	30.8147	19.8508	42.7942	28.7478	0.435847	20.0865	18.4122	3.91861	10.6126	8.48366	4.02315	0	40.6215	3.16933	42.9584	41.857	67.1933	22.4257	1.87296	11.329	3.76591	2.9961	22.6595	2.52969	58.3145	13.3434	0.0507332	1.04928	5.23109	35.6606	145.968	134.73	32.7109	85.1616	65.1745	15.7234	38.4378	2.63755	50.8541
2012-02-29	60	NA	NA	27.813	NA	NA	NA	6.97335	NA	NA	NA	19.8508	NA	NA	NA	20.0874	NA	NA	NA	9.37107	NA	NA	NA	3.16933	NA	NA	NA	24.1793	NA	NA	NA	3.59302	NA	NA	NA	13.7541	NA	NA	NA	35.6655	NA	NA	NA	87.5469	NA	NA	NA	3.40435	NA
2012-03-01	61	12.7623	5.34007	27.8503	27.7648	5.47266	15.3809	8.40873	44.3178	13.8108	35.3492	19.8508	45.3175	28.755	0.748345	20.1177	18.4122	4.26223	12.1511	10.0732	4.02315	0.264234	40.6215	3.16933	43.7852	42.5948	69.5237	26.7582	1.95348	11.8381	3.94073	4.69922	22.6629	3.16225	58.3145	14.1592	0.0507332	1.04928	5.23109	35.6655	147.416	135.201	32.7109	90.7682	65.1745	15.7234	41.9957	3.8866	55.6266
2012-03-02	62	12.7623	5.35068	27.8503	29.8874	5.47953	15.4635	8.78326	44.4722	13.8111	37.2686	19.9169	47.9593	28.755	0.748345	20.4724	18.4122	4.26284	13.8896	10.1061	4.02315	0.276741	40.6215	3.16933	44.1897	42.7926	69.9598	28.5122	2.23879	11.8915	4.12198	4.88807	22.6629	5.04851	58.3145	14.1592	0.0507332	1.04928	5.23109	35.6655	148.569	135.617	32.7127	95.7919	65.1745	15.7234	43.3944	4.03087	61.296
2012-03-03	63	12.992	5.35196	27.8503	31.9297	5.48195	15.979	8.80467	44.65	13.8111	39.7437	20.4512	51.6344	28.755	1.39932	20.4822	18.4122	5.9126	15.3791	10.1061	4.02315	0.276741	40.6215	3.16933	44.4732	42.9039	70.1633	28.9172	2.23879	11.9389	6.05462	4.88807	22.6629	5.84215	58.6051	14.1592	0.0507332	1.75433	5.23109	35.6655	148.982	136.054	32.7236	98.6113	65.1745	15.7234	44.5155	4.12693	66.488
2012-03-04	64	15.4224	5.42924	27.8608	32.4264	5.52548	16.206	9.38925	45.6411	14.0459	40.9999	20.7971	55.1033	28.755	2.32639	20.4822	18.4122	7.41485	16.3196	10.1488	4.02315	0.301635	40.6215	3.17964	45.8302	43.2564	72.8155	29.1684	2.47169	12.0508	7.8826	4.88807	22.6629	6.78312	59.0497	14.3143	0.0507332	1.77625	5.23109	35.6861	149.909	138.353	32.9747	101.518	65.2646	15.7234	45.7039	4.38215	70.496
2012-03-05	65	20.0505	5.47822	27.8608	33.6624	6.06039	16.206	9.40958	45.9223	16.7588	43.7371	21.3111	59.2166	28.755	2.51239	20.4822	18.4122	7.81198	18.3486	10.764	4.05491	0.308251	40.6215	3.18085	48.8383	43.5803	75.9316	29.1684	3.22076	12.1285	10.1411	5.24229	22.6629	6.7987	60.4929	16.5246	0.0507332	1.94356	5.23109	36.0179	152.674	141.379	33.1236	103.672	65.4682	16.1171	46.724	5.26985	73.6589
2012-03-06	66	25.3113	5.47822	27.9341	36.0508	6.3511	16.206	9.40958	45.9459	17.1314	46.735	21.3831	64.4829	28.755	3.34176	20.4822	18.4122	8.39688	21.2892	10.8952	5.12962	0.363372	40.6215	3.18536	49.8366	44.4277	78.1298	29.1684	3.49403	12.2234	13.2591	6.55112	22.6629	6.81631	60.849	18.3263	0.14285	3.82751	5.23109	36.3373	154.802	144.06	33.4769	107.756	66.5364	17.3971	47.2129	5.56642	77.5392
2012-03-07	67	29.3258	5.47822	28.1488	37.8777	6.80427	16.217	9.40958	45.9459	17.1314	50.5792	21.3831	70.336	28.755	6.02061	20.85	18.4122	9.99925	26.4077	10.8952	5.54154	0.481019	40.9192	3.18536	50.7261	44.7433	80.7188	29.1684	4.29082	12.5952	13.8481	6.65501	22.6629	7.6923	61.3712	19.5628	0.14285	4.94702	5.23109	36.4669	157.387	145.387	34.2484	112.475	66.574	18.7216	49.1824	6.11636	80.3248
2012-03-08	68	30.0861	5.47822	28.6291	38.7297	7.24859	16.217	9.40958	45.9459	17.1314	52.2846	21.3831	74.2047	28.755	6.61599	21.2114	18.4122	13.1699	29.8407	11.614	5.54154	0.481019	42.0256	3.18536	51.7284	44.7433	82.8783	29.1684	6.82586	12.6683	14.6172	6.65501	23.7162	8.35089	62.0459	19.7207	0.14285	7.20794	5.23109	36.4669	158.857	149.755	35.1184	116.191	66.8424	20.4921	50.5553	7.62709	85.608
2012-03-09	69	30.618	5.47822	29.4228	41.8476	8.04277	16.217	9.40958	46.0455	17.1314	52.9876	21.3857	81.0825	28.8247	6.61599	24.7674	18.5483	14.645	33.3746	11.922	5.54154	0.493869	42.4321	3.18536	52.7169	44.9177	85.1849	29.1684	8.48922	12.7587	15.3019	6.65501	26.7588	8.96344	63.4553	19.7542	0.14285	7.79213	5.23109	36.4669	159.604	152.58	35.6286	119.514	67.4213	24.6812	50.9742	8.4924	89.8572
2012-03-10	70	31.0687	5.47822	30.8366	42.8041	8.34217	16.2227	9.53827	46.8628	17.1314	54.7182	21.4131	87.6675	28.8247	6.61599	27.5781	19.0654	15.097	37.2115	11.922	5.54154	0.646973	42.4321	3.18536	55.0346	45.4635	86.7434	29.1684	10.4462	13.8337	15.9338	6.65501	27.7132	9.4058	63.6815	19.7984	0.14285	7.79213	5.28888	36.4746	161.695	153.479	35.9265	123.263	68.2119	27.4231	51.9099	8.97998	93.1738
2012-03-11	71	31.4882	5.47822	31.9414	43.9584	8.39645	16.7115	10.0607	48.0457	17.1314	56.7774	21.4141	93.3219	28.8247	6.61599	29.5135	19.8277	15.3368	41.6774	11.922	5.54154	0.646973	42.4321	3.18536	57.135	46.1977	87.8462	29.1684	13.4634	15.3678	16.2545	6.65501	27.7274	9.70785	63.6815	19.8265	0.80023	7.80054	5.58492	36.7968	165.587	154.388	38.0276	126.669	68.6588	29.9391	52.2839	9.08642	98.4496
2012-03-12	72	31.4882	5.47822	32.9102	44.5594	8.4093	17.2398	10.9257	50.6579	17.1314	58.9937	21.5578	97.5596	28.8247	6.61599	30.1001	20.2214	15.3627	44.0249	11.922	5.54154	0.650204	42.5514	3.5367	59.2258	46.2656	88.757	29.1684	15.6425	16.4377	16.3703	6.65516	27.7274	10.4	64.0045	20.4286	1.6866	7.80054	5.8871	36.7968	168.473	158.154	40.5864	127.86	69.4885	32.0341	54.0766	9.23143	102.316
2012-03-13	73	31.4882	5.47822	33.0234	47.7468	8.58676	18.6358	12.091	54.2311	17.1314	60.0882	21.7652	100.302	28.8247	6.61599	30.1152	21.057	15.3627	47.209	13.3651	5.54154	0.723451	42.5514	5.46182	62.8058	46.5434	89.9458	29.1684	17.6874	17.3623	16.3751	6.65516	27.7274	10.8421	65.6315	20.8373	2.50828	7.8013	5.89071	36.7968	169.928	158.996	40.9698	129.193	70.385	33.0225	56.3468	9.46236	106.815
2012-03-14	74	31.4935	5.47822	33.3327	51.1243	8.59948	19.8946	12.5695	56.1769	17.1314	60.546	21.8748	103.136	28.8247	6.61599	30.1152	22.7964	15.3627	49.1513	14.1142	5.54154	0.724428	43.3242	6.44534	64.6577	47.3999	91.4147	29.1684	18.3534	18.9386	16.3751	6.69138	27.7274	11.2658	67.5639	21.4103	3.71061	7.8013	5.89071	36.7968	173.487	159.694	42.7814	129.456	73.3936	33.502	56.7987	9.77503	109.037
2012-03-15	75	31.9615	5.47822	35.2861	53.1888	9.22865	21.9545	12.5695	56.875	17.1314	60.6127	21.8757	106.857	28.8247	6.61599	30.1167	23.9933	15.3627	52.7555	14.1142	5.54154	1.1233	43.4211	7.31252	66.7102	48.3558	92.143	29.1684	19.3373	19.148	16.3751	7.04615	27.7274	12.5889	70.8533	21.4265	4.10629	7.82062	5.89071	36.7968	176.204	163.723	44.0442	129.842	78.6942	34.9504	56.7987	9.80883	109.84
2012-03-16	76	32.7528	5.47822	37.5107	53.6591	10.3444	23.4161	12.5695	56.875	17.1615	61.2433	21.8757	111.699	29.0002	6.81756	30.3579	25.5071	16.3892	56.5135	14.1142	5.54154	1.73333	43.5152	9.36979	70.5852	49.3653	92.231	29.1684	21.4501	19.148	16.3751	7.39644	27.7274	15.2897	72.938	21.4265	4.3661	7.82062	5.89071	36.7968	177.373	171.287	44.4593	131.429	84.4447	36.5473	57.0048	9.93428	110.231
2012-03-17	77	35.128	5.47822	37.8803	55.2572	10.7183	23.4161	12.8181	56.875	17.189	63.457	21.8757	117.469	29.5082	6.85681	30.3742	27.7824	20.0256	57.5995	14.8805	5.54154	2.1858	44.0194	12.1019	72.6526	49.9357	92.231	29.2733	23.8695	19.148	16.3751	7.39644	27.8021	17.146	74.9842	21.4265	4.3661	8.81861	5.89071	36.7968	179.099	180.498	45.2861	132.041	89.5767	37.4112	58.5661	9.93511	110.45
2012-03-18	78	41.1053	5.47822	38.2508	57.8708	11.4953	23.4161	13.1294	56.875	17.1938	66.3591	22.7864	120.266	29.5217	6.85681	30.3742	29.6635	21.088	59.0131	16.4333	5.55559	3.56098	44.523	13.2627	73.1634	50.5649	92.3648	29.3035	26.8459	19.148	16.3751	7.39644	28.1538	17.8674	77.2331	21.4265	4.3661	10.388	5.89266	36.7968	180.572	190.396	47.305	137.04	94.4441	38.0686	60.5704	9.93511	110.87
2012-03-19	79	49.1975	5.47822	38.3198	60.325	11.7921	23.4161	13.1294	56.875	17.1938	69.6023	23.6444	120.457	29.6178	6.85681	30.3742	30.614	21.8265	59.834	16.9498	5.76111	4.0146	44.9154	14.6193	74.4859	50.9848	93.6468	29.3138	28.1718	19.148	16.3751	7.39644	28.1664	18.0288	79.8834	21.4739	4.61007	12.0302	5.93528	37.3102	185.13	199.681	50.7786	141.942	98.0294	38.1797	62.8951	10.4359	110.881
2012-03-20	80	55.2588	5.47822	38.3198	62.8044	12.1532	23.4161	13.6477	56.875	17.1938	72.43	24.9725	121.119	29.7011	6.85681	30.3879	31.1069	24.1174	61.2474	18.0206	5.76111	4.36571	45.1372	16.7638	78.5948	52.0276	94.3316	29.3138	28.6992	19.148	16.5094	7.39644	28.2907	18.0394	80.9958	21.8097	4.61007	14.1221	6.07004	38.013	188.756	206.094	55.472	145.368	102.728	38.6899	64.0607	11.439	111.074
2012-03-21	81	58.8091	5.48019	38.3198	66.745	13.0337	23.4161	14.2472	57.1632	17.1938	76.2113	26.4674	121.413	30.0018	6.85681	30.3904	31.5162	26.004	66.5905	21.6053	5.76111	4.55185	45.21	19.8596	82.3557	52.4081	95.4155	29.3138	29.181	19.148	16.5136	7.39644	28.4025	18.2288	81.1363	21.9056	4.61585	15.1489	6.52986	38.6414	192.93	210.702	58.7752	149.124	108.624	39.2054	65.6499	11.5121	111.074
2012-03-22	82	61.4434	5.48645	38.3198	73.3301	15.8957	23.4161	14.5711	57.1839	17.1938	80.696	28.5518	122.115	30.3112	7.17294	30.5634	32.3238	26.6504	71.7414	24.1438	5.76111	4.57855	45.2114	24.2604	87.3537	54.0011	96.7064	29.3138	30.02	19.148	16.7295	7.39644	32.1341	18.5806	81.4421	22.1219	4.67101	16.702	6.90922	38.7546	196.473	217.633	61.6462	152.831	112.675	39.8514	67.7191	11.5121	111.074
2012-03-23	83	63.4717	5.63291	38.3198	77.0288	23.3386	23.6673	15.0532	57.1839	17.2235	84.8536	31.6407	126.444	30.3157	7.2268	30.6898	33.0348	27.2646	73.6608	25.7145	5.96321	4.60874	45.2114	26.7336	94.4671	55.2005	98.1285	29.3138	32.3618	19.148	17.3899	7.39644	36.2743	19.7055	81.5923	22.1219	5.07515	17.6525	7.08377	38.9879	198.961	223.486	63.1844	156.643	116.911	41.7844	72.8229	12.1621	111.406
2012-03-24	84	65.7812	5.78404	38.3198	83.7711	27.0611	23.6673	15.4222	57.2043	17.7661	89.3495	34.0477	129.933	30.6474	7.79888	31.2141	33.6541	27.7897	74.0966	29.5877	6.10663	5.02512	45.6208	29.0337	100.713	56.3673	99.4571	29.3138	35.6085	19.5343	18.0017	7.41651	37.4188	21.5551	82.1517	22.1219	5.33443	18.933	7.43128	39.2881	200.343	230.824	63.5101	157.926	119.595	44.1601	78.1718	12.95	111.604
2012-03-25	85	68.5918	6.4012	38.3198	92.1821	27.1119	23.8355	15.8945	57.7007	18.1409	94.0153	36.4276	133.262	31.3241	8.11042	32.1018	33.8196	27.793	74.5901	36.4399	6.25417	5.43166	47.3544	30.4206	107.405	58.6901	100.62	29.3799	38.3791	21.1451	19.0417	7.62709	39.1254	26.6462	82.8634	22.2001	5.50233	19.3475	7.72987	39.3863	203.114	235.536	67.0135	158.838	121.488	45.835	81.1993	14.0654	112.237
2012-03-26	86	71.5305	6.91899	38.3198	99.838	27.1826	23.8355	16.6856	59.3493	18.1409	98.6467	38.7257	137.976	31.9305	8.22189	32.7794	34.5327	27.793	78.4051	41.8639	6.88133	5.55258	49.5977	31.0548	113.479	61.6608	101.063	29.5837	39.8232	21.8143	19.74	7.69122	39.6514	32.0171	83.3003	22.2001	6.065	21.2436	7.80975	39.7386	206.591	238.502	70.8562	159.971	122.398	45.9851	83.711	14.7646	112.678
2012-03-27	87	76.2347	7.24614	38.3198	105.335	27.6837	23.8355	18.0037	63.0801	18.2843	103.465	40.3281	140.618	32.616	8.22189	33.827	35.2638	27.8575	82.4973	46.3166	7.41143	5.63988	50.0059	33.5627	117.172	64.5053	101.39	31.693	40.0126	23.1395	21.9551	7.69122	39.9061	37.4131	84.2268	22.2001	6.19715	23.0951	9.3434	40.6684	209.108	241.266	73.9221	161.459	123.302	46.9657	84.1899	15.7913	117.573
2012-03-28	88	78.6206	7.24614	38.3198	108.055	28.5815	23.8378	20.8735	66.554	18.3317	105.634	42.192	142.916	32.9251	8.23365	34.2924	36.1445	27.9757	85.8307	54.0949	8.08667	5.64867	50.0059	34.3808	119.304	67.8324	101.857	36.63	40.0149	25.9209	22.8007	7.7562	40.2623	40.7052	85.1065	22.2001	6.25047	26.956	12.3277	42.1254	214.799	244.258	76.034	161.834	123.918	48.8153	84.5378	16.17	121.515
2012-03-29	89	81.4986	7.25194	38.3198	113.214	28.8691	23.8378	25.0915	67.9192	18.4365	106.053	43.3707	144.127	33.2197	8.23723	35.0831	41.9853	28.1807	88.1108	60.5908	8.71061	5.6558	50.6627	35.2818	123.604	71.2081	101.874	40.3205	40.0149	30.2422	23.7077	7.93768	41.6253	41.9094	85.2554	22.4548	6.25047	29.3405	14.2285	43.3361	221.168	248.176	80.1835	162.485	124.311	51.1829	85.3797	16.2964	124.665
2012-03-30	90	84.0891	7.73442	38.6639	118.238	29.1757	24.1523	29.5226	69.7904	18.4936	106.331	44.3703	144.727	33.345	8.23851	35.9165	47.7729	28.5181	90.6838	69.6608	9.52021	5.69234	51.4011	36.2962	127.736	74.2885	102.045	42.5287	40.5532	35.35	24.7497	8.53754	42.4632	43.8283	85.9353	24.4007	6.95697	31.5262	17.6769	44.4027	224.457	255.307	83.1147	162.881	124.529	55.9858	86.4682	16.3391	128.271
2012-03-31	91	88.5479	8.61827	38.6965	120.095	29.8185	24.635	33.0667	73.987	19.0367	107.633	45.0005	145.5	33.623	8.26572	36.7296	51.0965	29.1796	92.711	73.8074	10.1725	5.69234	51.8468	38.135	131.756	78.3958	102.735	45.1618	41.228	39.2768	25.8237	9.29127	45.8547	48.8346	87.9467	24.9675	7.64133	32.3266	20.3769	45.9223	226.978	263.139	85.2168	163.714	125.971	60.0273	87.3463	16.4809	136.065
2012-04-01	92	95.0699	9.16605	38.6965	121.015	30.307	25.3226	36.0388	79.4968	19.0398	110.139	46.4331	146.635	36.0284	8.57619	37.9855	54.744	31.0264	94.5032	77.0185	10.3973	5.69234	54.8964	38.9272	135.208	82.5358	103.13	47.6064	41.258	42.4427	26.493	10.7046	48.9636	54.879	90.0803	25.2346	8.96298	33.6976	21.6807	49.3001	227.785	271.754	90.2804	164.724	127.817	64.0351	91.5643	16.9332	144.047
2012-04-02	93	99.7058	9.3115	38.9117	123.327	30.7453	26.3955	40.0877	85.5611	19.3934	115.624	48.374	147.8	38.0578	8.85019	39.6766	57.3856	33.027	96.2925	79.1439	10.7069	5.69234	57.9222	39.8583	138.435	86.7322	103.179	49.6695	43.2551	44.3436	26.7682	11.3148	52.448	58.1768	91.1758	25.4861	11.4021	35.1657	22.3605	52.1665	227.888	276.771	96.8133	166.687	130.314	69.6337	95.1879	17.3881	150.934
2012-04-03	94	104.324	9.9913	40.049	130.525	31.0829	28.2666	42.3421	92.9887	19.9769	120.532	48.9824	149.086	39.7094	9.53034	41.7155	58.5411	35.9311	97.7559	83.8435	12.41	5.69234	59.9046	41.0063	140.223	91.2186	103.234	52.2969	45.9526	45.6594	27.1894	12.2932	56.4144	61.9381	91.8881	25.9215	14.1713	37.9767	24.4735	54.3908	227.951	282.955	104.157	171.099	132.634	73.5285	97.4777	18.8888	156.317
2012-04-04	95	108.781	11.714	42.1014	138.762	33.4773	29.6025	42.7725	101.413	20.4724	125.354	49.8945	149.942	42.8088	10.3835	43.065	63.6244	38.828	98.6915	86.3955	17.1641	5.69429	60.5168	43.18	141.907	96.7394	103.689	53.0707	47.3228	47.3346	29.2472	15.1165	60.341	67.9231	93.2408	26.7771	15.2638	39.9073	27.0217	58.0189	228.612	285.565	109.857	172.831	134.414	76.95	99.4294	21.2292	158.966
2012-04-05	96	112.153	14.252	46.4285	145.871	38.6986	30.1478	43.0429	109.986	20.9092	128.065	51.3659	150.875	44.3889	10.7108	44.233	68.9739	40.7669	100.725	88.8774	21.2786	5.78112	61.2842	43.9405	145.183	103.003	104.502	54.8388	47.9904	48.0199	29.8748	17.7612	64.6554	71.1043	93.7578	29.2365	16.0433	40.9173	29.4918	62.4483	229.62	287.067	115.872	173.024	135.474	79.4695	101.169	24.3714	160.222
2012-04-06	97	116.056	16.3647	50.3997	149.245	42.2467	30.6411	43.1489	115.68	21.5589	131.681	53.3584	151.988	45.2874	11.8863	45.798	73.0889	41.3499	102.812	90.7806	27.4347	6.00519	61.7451	48.5117	148.273	110.789	105.005	57.656	49.4483	49.1065	31.5841	23.8882	71.0804	74.2948	95.4207	31.5963	16.0627	41.5372	31.9851	67.1964	231.342	289.61	122.321	173.377	137.959	83.467	102.979	28.7557	161.174
2012-04-07	98	120.847	18.2213	54.8687	153.175	44.3369	30.7367	43.5039	118.384	22.4917	133.641	57.513	154.553	47.1748	15.1021	47.4539	75.2069	43.9951	105.352	91.6389	32.5902	7.29248	62.8596	50.8466	151.209	119.111	105.273	59.4878	49.5315	53.6485	33.1928	28.3721	76.3192	78.3939	97.319	35.2406	16.0802	42.1119	34.9823	72.8359	233.302	290.308	128.139	175.28	140.48	85.9314	103.461	33.9512	162.512
2012-04-08	99	125.378	21.8646	60.3405	157.436	45.1779	30.8947	44.2824	122.136	23.2357	136.088	60.9583	157.087	48.5048	19.3058	49.9767	75.3081	45.2425	110.079	92.5317	35.9062	8.25946	65.2271	52.3972	153.263	128.774	107.555	61.055	49.5315	57.0951	34.5331	31.1135	80.901	81.5273	99.5799	40.2676	16.2922	44.1358	36.2161	76.7078	237.458	291.754	133.828	178.262	141.47	89.7511	104.523	39.3308	163.545
2012-04-09	100	130.775	25.5435	64.9398	160.412	47.155	30.9221	45.3918	123.317	23.9019	141.01	64.5278	159.265	50.0174	22.9252	51.2011	75.7507	46.0614	113.222	93.5482	41.9073	9.02203	68.0525	54.348	155.011	135.284	109.67	62.5065	49.5672	61.5046	36.9894	33.4168	87.7349	81.8618	101.653	44.3361	16.4438	47.0225	36.7457	77.852	241.23	295.851	138.361	181.419	142.269	93.3366	105.958	45.7251	166.617
2012-04-10	101	136.479	27.829	70.3537	162.804	50.8023	31.1203	46.5586	123.602	24.5877	143.825	67.3703	161.642	52.4203	25.1678	52.9568	76.4917	46.0614	115.96	94.9498	48.0827	9.48059	71.7603	56.6325	156.821	139.474	111.503	68.2576	49.5821	65.9499	39.2103	36.7393	93.7641	82.845	105.703	47.675	17.0267	47.5234	37.8429	78.6168	246.275	299.41	143.894	184.684	143.675	97.6367	107.599	49.2597	171.386
2012-04-11	102	140.165	30.3024	74.6547	166.406	54.8876	31.7897	47.0068	123.605	25.5556	144.723	69.1562	164.612	55.3239	27.1845	57.3993	78.4825	46.0614	118.971	97.2516	53.3815	9.6948	75.2777	60.6917	157.825	142.624	112.879	74.3143	50.0129	70.1988	43.0043	41.5316	101.192	83.8329	108.472	51.5642	18.1223	48.0059	38.5704	79.2407	252.16	301.9	151.646	190.464	145.111	102.482	110.269	49.6285	174.558
2012-04-12	103	145.304	33.6405	82.1988	173.706	57.1066	32.7934	47.4128	123.613	27.5944	144.979	71.618	167.177	58.6596	28.8827	61.3941	81.5401	46.0614	123.624	102.091	55.7414	10.8509	79.5672	64.9109	158.815	143.926	114.353	79.2155	50.8521	72.4657	49.2699	48.4993	108.107	84.4973	109.261	54.5487	19.2178	49.0901	40.4805	80.6263	261.568	305.982	158.858	195.064	146.562	107.82	113.386	50.729	175.139
2012-04-13	104	150.072	37.0754	91.6545	182.494	60.6027	35.8513	47.8331	123.613	31.3248	146.981	75.3754	171.94	62.1086	32.8878	66.7477	84.4168	46.0614	128.959	108.15	57.8272	12.4433	82.3566	70.16	161.003	145.899	115.892	83.5759	51.3086	74.627	54.8403	54.7353	114.356	85.4067	110.039	58.4982	20.912	49.5774	42.8587	81.9939	271.613	311.073	167.974	199.626	148.784	113.44	117.517	52.8681	179.494
2012-04-14	105	153.304	40.5349	101.798	189.723	63.2801	38.1284	48.6204	123.613	36.089	156.737	82.6447	179.921	64.2487	36.5169	71.7389	86.7542	46.0614	134.81	113.667	59.8212	14.7368	84.9505	74.6181	164.828	148.727	118.582	86.8526	53.7667	77.1306	57.6638	61.3906	121.089	87.6529	111.381	64.3035	23.2189	49.9711	46.6353	83.4351	281.687	317.301	175.289	200.974	151.906	118.266	122.802	56.6911	183.251
2012-04-15	106	159.072	42.9193	112.24	194.693	64.8846	40.9912	48.8385	123.722	39.7764	168.468	88.5434	188.727	67.1863	39.386	76.0353	89.0188	46.0614	141.721	119.409	61.974	16.2034	87.3042	78.408	170.042	152.095	119.893	93.2383	55.784	80.4743	58.9151	67.496	126.837	91.7968	114.154	71.8837	24.4808	50.2183	49.5238	88.447	289.105	323.74	182.486	201.444	154.943	121.34	128.389	60.5021	184.733
2012-04-16	107	164.304	45.4599	119.937	198.085	66.4567	45.0629	49.1231	123.97	43.9347	178.469	93.3704	196.441	71.2672	43.4692	81.8086	92.6115	46.0614	147.975	125.017	62.7255	18.1012	90.8689	81.6476	175.15	155.547	122.18	101.213	57.1579	84.0516	60.1321	73.7776	129.108	96.7531	118.552	78.2779	28.0236	50.7193	55.3807	96.4597	293.503	330.323	186.585	201.557	158.742	126.761	132.087	66.3818	187.902
2012-04-17	108	169.503	48.6179	125.019	203.635	68.6223	47.7381	49.3969	124.963	47.9703	187.422	98.3694	202.864	75.4779	47.2424	91.1456	96.044	46.0614	155.688	130.295	63.2303	20.4122	94.8733	85.8615	179.009	160.021	125.959	109.277	59.3678	87.0426	61.2497	80.5518	130.954	101.419	123.805	82.7441	30.9666	52.9409	61.1145	103.474	296.089	334.843	187.549	202.837	163.748	130.896	134.243	73.7803	192.498
2012-04-18	109	174.269	51.9249	131.991	209.632	71.6312	48.8203	51.5189	128.15	52.5982	192.997	103.281	210.087	82.6283	50.1554	100.886	99.2165	46.3838	158.682	138.085	63.7495	23.0176	98.9735	88.7788	181.851	165.535	129.686	115.035	60.8792	89.9058	63.3381	85.1775	133.351	106.464	130.774	86.6683	35.4329	55.0059	64.2808	107.511	298.958	339.475	188.048	204.227	168.795	133.676	136.466	82.1001	195.148
2012-04-19	110	179.967	54.7151	139.012	212.874	74.9498	52.9306	55.3317	130.856	55.1279	194.192	109.179	215.597	87.4264	52.9953	109.213	104.461	46.6519	160.977	146.328	65.4266	25.3918	105.857	92.0484	184.191	169.484	133.673	118.565	63.3111	92.4398	67.5706	88.0555	137.309	110.729	136.859	89.8238	40.1016	56.2059	66.7307	109.371	301.869	344.508	188.676	207.539	172.436	136.17	139.709	89.8598	196.989
2012-04-20	111	186.7	56.2621	143.855	217.004	79.3594	58.2587	58.9133	134.037	58.1988	196.487	116.238	219.029	93.1747	57.6154	118.354	109.68	46.8462	163.974	155.66	67.0157	28.5576	114.03	96.0848	186.221	176.066	137.833	123.335	67.0381	94.3113	70.9677	89.3526	142.744	114.103	142.284	93.6989	43.958	56.429	68.2186	110.882	306.791	352.49	189.222	210.675	175.075	140.074	141.432	99.3808	198.869
2012-04-21	112	193.481	59.3018	151.552	223.886	82.4119	60.8196	60.9623	138.304	61.272	200.589	122.195	223.552	98.8544	60.9476	127.858	116.543	48.6688	166.703	166.709	70.3495	31.5882	120.711	100.312	189.593	182.002	143.581	125.989	71.6306	96.5626	74.3737	93.0912	146.691	117.297	150.099	97.9086	46.1871	56.5969	69.6701	112.302	311.789	360.814	190.329	212.846	179.848	144.82	144.994	106.594	200.95
2012-04-22	113	202.22	62.7098	159.02	232.243	85.268	61.7554	65.3087	142.577	64.5905	203.796	129.196	229.107	106.65	63.7253	134.583	122.439	51.1296	168.471	176.63	72.542	35.2843	124.4	105.327	194.932	187.812	149.803	128.597	77.7317	102.809	77.4266	97.5621	146.972	121.844	155.004	104.623	50.5644	57.6428	73.0544	112.902	317.432	368.285	192.232	213.771	188.062	151.759	148.655	118.258	204.711
2012-04-23	114	210.709	67.9968	168.458	240.297	90.0547	63.0877	69.6813	147.308	67.037	207.222	134.094	235.779	114.191	65.426	138.861	129.073	53.0369	170.842	185.88	76.8118	37.9611	126.386	108.873	198.974	193.266	156.864	132.125	82.3561	110.278	80.4317	102.594	147.266	127.961	160.606	110.898	53.1277	61.8624	79.3945	113.408	320.794	375.995	195.76	215.224	197.021	160.095	158.62	126.73	206.494
2012-04-24	115	216.471	75.3923	177.692	248.41	93.0124	64.7032	73.7634	150.534	69.6311	211.701	137.55	244.402	121.446	67.8023	143.073	134.788	57.0067	173.955	196.375	80.999	42.6853	127.374	109.89	201.576	196.93	164.053	136.919	85.0925	114.25	82.8775	108	148.465	134.765	166.751	119.352	54.9652	67.3955	87.6244	114.289	324.161	384.112	200.591	217.629	207.828	169.287	168.03	132.345	208.232
2012-04-25	116	222.409	83.6609	186.141	257.254	94.7745	67.2187	76.7538	155.78	73.3677	219.114	140.905	253.554	128.208	71.6902	145.659	137.882	60.2819	177.695	206.055	85.3979	47.8305	128.048	111.076	204.471	200.086	169.699	140.878	88.9761	114.586	88.5064	112.374	150.794	141.348	173.702	127.771	55.9376	71.9927	94.7168	114.633	328.499	392.376	204.332	221.033	218.6	177.961	175.322	136.374	211.823
2012-04-26	117	227.459	92.268	193.275	263.034	97.43	69.4448	80.1162	162.795	76.4355	227.429	142.988	262.461	134.932	78.1816	150.581	140.908	64.5371	183.441	215.874	91.5549	52.1758	128.579	117.141	206.755	203.019	176.881	142.464	92.142	114.928	94.5514	119.11	153.629	147.94	180.957	133.673	57.1136	77.4523	98.135	116.287	337.376	400.527	206.797	229.084	231.299	186.917	179.628	140.642	215.034
2012-04-27	118	232.763	102.801	199.692	268.807	100.821	72.6664	83.7927	170.475	79.943	236.938	144.19	271.519	141.085	85.0371	158.311	144.484	70.2351	190.271	225.542	97.3626	54.7893	129.744	119.731	210.027	207.017	182.963	142.847	98.4753	115.827	99.2145	124.828	157.134	153.987	188.263	137.296	57.7957	84.0783	102.319	119.106	345.528	407.295	211.651	235.658	246.478	197.33	181.438	146.681	220.348
2012-04-28	119	237.811	110.434	209.769	275.15	104.647	76.1786	86.326	178.546	82.1655	246.637	146.675	277.183	146.075	90.2536	166.54	151.793	76.3231	198.382	232.753	104.125	58.4222	132.566	121.849	214.226	212.389	189.29	143.464	105.466	117.31	104.663	130.47	159.544	160.441	191.57	142.396	60.4777	92.0945	112.801	123.732	351.85	413.583	216.657	242.383	258.785	208.17	181.95	154.461	225.606
2012-04-29	120	242.442	117.033	219.088	284.349	109.27	84.8166	90.2218	188.209	86.2317	257.479	151.364	281.771	148.922	96.2036	174.033	158.857	84.4955	205.59	239.609	109.067	61.3599	133.479	124.512	217.672	218.422	196.378	144.488	111.682	119.857	108.785	135.571	162.149	163.58	196.724	150.894	62.7521	100.462	126.003	129.461	358.908	421.494	220.138	248.619	266.898	220.168	183.443	158.999	231.013
2012-04-30	121	248.265	125.695	227.718	293.779	112.456	92.6275	94.333	194.018	95.1772	267.865	158.015	287.697	150.606	102.321	180.913	166.774	94.3441	209.869	247.81	112.843	65.7582	136.379	130.105	223.673	225.031	208.227	148.17	119.037	122.132	112.686	141.853	164.207	167.559	201.112	160.374	64.0783	106.951	137.873	135.907	364.94	435.02	225.631	255.281	276.621	229.038	185.877	163.126	237.434
2012-05-01	122	255.266	134.443	234.784	304.971	117.164	98.2338	98.4632	198.039	102.843	279.215	163.175	292.721	153.651	108.389	188.063	171.997	105.785	213.61	255.916	115.677	69.9692	141.041	141.008	228.759	231.612	217.282	150.602	128.16	124.531	116.299	147.981	165.164	172.165	205.863	169.006	66.1592	115.539	150.316	143.101	371.521	448.314	230.412	263.371	286.61	234.64	189.27	168.303	246.176
2012-05-02	123	267.633	140.04	241.274	316.945	122.321	103.144	103.856	202.621	110.296	290.61	166.462	298.812	156.851	112.885	195.327	175.972	115.389	215.83	264.569	117.632	74.8992	148.051	151.414	236.802	238.779	223.995	153.049	135.811	127.969	119.386	152.541	166.633	176.864	211.166	179.135	68.6831	127.049	161.151	152.175	380.496	461.554	234.499	272.115	298.031	239.757	195.608	174.219	257.899
2012-05-03	124	279.487	147.072	247.734	327.795	129.458	108.873	111.14	208.318	114.732	300.238	170.45	305.383	160.253	117.732	202.377	181.385	126.148	217.05	270.956	120.137	79.9845	155.124	161.718	244.175	244.941	230.238	158.744	141.675	132.604	123.27	156.878	168.079	180.917	215.732	187.286	70.6009	137.682	168.901	162.521	391.034	477.678	238.824	279.601	309.787	245.107	205.852	180.976	264.926
2012-05-04	125	290.063	153.93	255.831	336.668	137.829	114.241	120.493	212.286	119.895	308.458	176.509	314.738	163.276	124.283	208.93	186.888	136.1	219.435	277.71	124.293	84.4452	161.616	172.61	251.006	248.677	236.606	163.881	150.056	138.83	127.001	161.95	170.964	185.966	220.834	196.243	72.5321	148.775	173.733	171.535	401.712	491.784	243.12	287.051	319.069	252.2	216.213	187.426	269.564
2012-05-05	126	300.847	159.085	264.64	344.508	146.397	122.166	130.456	214.319	125.199	315.444	184.593	323.165	167.004	131.851	214.733	192.476	142.118	223.655	283.776	129.201	89.6249	168.587	183.087	259.868	251.739	243.274	169.402	161.918	145.187	130.602	169.713	175.225	192.373	226.651	205.428	75.6976	160.429	179.505	179.81	410.857	507.337	249.019	297.112	325.549	258.032	226.381	191.79	273.106
2012-05-06	127	311.958	164.092	273.353	350.086	156.522	129.861	141.156	217.248	130.376	322.268	192.783	331.543	173.346	139.705	222.118	198.383	144.275	226.619	292.837	136.899	96.6022	177.571	190.709	269.011	255.608	251.71	176.086	175.23	152.525	134.519	177.346	181.9	199.632	233.736	213.764	82.0877	172.309	187.266	188.609	418.653	522.157	253.824	306.905	334.692	265.757	236.11	195.41	279.61
2012-05-07	128	322.398	168.8	280.449	352.705	166.807	134.867	151.069	219.833	134.038	329	200.171	340.389	179.29	146.178	231.251	203.896	147.501	229.832	299.503	144.803	104.101	187.808	198.885	278.547	261.098	260.612	183.84	184.881	157.474	139.67	184.75	189.267	206.919	241.913	219.494	89.2465	185.386	194.353	197.679	426.172	536.341	258.381	316.724	346.752	274.853	242.243	200.462	285.889
2012-05-08	129	332.397	173.616	286.144	355.879	177.28	140.07	160.74	221.533	139.735	335.428	209.398	348.432	185.129	154.462	239.87	210.361	153.567	236.528	306.015	153.066	110.437	198.189	206.072	287.195	266.717	271.861	192.245	191.095	163.902	143.671	191.663	197.287	213.899	249.749	224.672	96.6857	197.149	201.332	207.088	436.291	547.65	264.676	325.758	358.883	285.102	246.411	205.452	292.471
2012-05-09	130	344.384	178.29	292.788	359.28	187.181	146.366	170.535	227.492	148.748	342.994	218.429	354.488	191.132	162.46	249.924	216.584	159.038	244.311	311.194	161.198	118.409	209.447	211.605	295.012	272.941	284.285	202.835	198.001	169.58	149.944	198.448	206.92	221.762	258.037	228.76	103.003	208.099	207.866	214.77	444.663	560.561	270.793	331.566	370.469	294.88	251.12	209.978	297.338
2012-05-10	131	356.585	183.765	302.006	364.563	197.344	154.79	179.402	235.561	158.794	351.792	228.71	360.149	198.401	174.902	260.207	224.436	165.994	252.76	317.293	171.799	128.03	222.191	217.351	302.286	279.479	298.006	215.719	205.142	171.989	154.793	205.517	220.401	228.161	267.318	231.679	109.541	217.442	214.657	220.945	452.719	574.285	279.303	337.442	381.291	306.545	255.84	214.832	303.319
2012-05-11	132	370.721	189.291	312.977	372.269	208.421	160.601	188.672	244.092	166.524	361.768	239.799	365.75	205.083	186.521	269.09	234.424	172.165	262.508	326.69	181.335	138.768	236.205	222.349	310.573	285.662	309.767	228.234	213.556	174.074	161.024	211.532	233.928	234.78	275.272	236.004	118.237	227.101	219.553	229.291	460.1	585.138	288.857	343.462	392.837	318.409	259.526	221.268	311.543
2012-05-12	133	384.863	197.799	325.361	380.178	216.681	165.563	198.619	252.103	174.277	373.505	251.361	373.038	211.505	197.103	278.661	242.506	179.272	273.621	335.112	189.675	148.548	249.194	229.956	317.402	292.116	320.719	238.093	221.733	176.835	167.546	218.019	245.084	243.827	283.615	241.977	127.466	236.145	223.059	239.631	467.009	592.201	298.957	349.606	405.264	329.297	262.39	232.433	321.869
2012-05-13	134	399.567	206.006	335.282	386.826	221.714	170.138	208.972	262.656	181.134	386.202	263.178	381.564	219	206.626	290.941	251.536	186.368	285.299	342.828	198.215	159.252	260.908	235.673	324.516	297.901	329.058	247.85	231.409	180.056	176.034	223.088	254.223	254.182	292.978	249.667	136.416	245.957	229.283	251.606	476.478	600.812	307.888	359.825	416.166	336.496	266.242	246.317	331.742
2012-05-14	135	412.038	212.205	342.071	396.11	227.471	178.399	219.333	273.744	188.294	399.405	275.479	388.309	225.865	216.055	302.091	259.505	196.645	296.358	350.466	206.591	169.781	270.809	241.501	333.087	304.622	339.4	255.853	240.412	184.648	188.92	231.902	264.095	262.072	302.149	257.823	148.017	255.087	235.862	264.482	484.519	609.83	316.494	370.318	428.097	346.089	269.391	259.426	341.406
2012-05-15	136	418.214	218.37	347.14	406.517	232.842	185.256	229.178	285.779	194.994	413.631	289.341	396.243	235.188	226.241	311.347	264.047	207.844	305.467	357.262	216.215	177.469	282.066	246.345	340.628	312.704	351.02	266.266	248.811	189.507	201.979	242.15	274.959	271.449	311.323	267.924	157.854	265.039	241.315	274.616	494.967	621.944	321.621	383.629	443.612	356.128	272.716	266.259	352.882
2012-05-16	137	425.055	224.074	352.538	416.973	240.757	192.068	238.919	300.486	203.18	426.984	304.158	404.249	244.565	236.672	320.283	269.515	219.424	311.378	363.435	226.176	184.725	293.431	252.739	347.269	321.796	363.043	277.513	256.835	195.237	216.49	255.123	286.015	280.902	321.2	278.928	167.666	274.176	248.36	284.156	507.606	631.334	326.942	398.267	456.876	364.949	277.31	270.517	362.768
2012-05-17	138	431.654	231.672	358.913	431.174	249.433	197.82	248.123	313.347	210.889	437.555	317.578	413.199	252.759	246.564	328.096	275.023	230.982	319.445	367.256	233.281	194.208	307.464	258.792	352.696	332.619	376.557	290.192	265.677	201.898	232	268.597	297.325	292.947	333.897	292.21	176.14	284.387	255.472	295.931	519.169	637.817	331.638	408.814	468.417	371.997	282.852	273.066	372.321
2012-05-18	139	439.882	242.594	364.309	444.713	258.063	204.101	255.631	325.003	217.76	444.892	330.546	422.577	260.654	255.498	335.213	281.23	244.374	327.761	370.382	240.714	204.122	322.843	265.471	358.113	347.692	389.184	303.067	274.736	209.482	243.977	281.273	309.551	303.474	346.402	305.613	183.814	294.351	262.806	304.827	530.775	644.327	336.566	421.597	480.711	379.287	289.449	277.135	383.687
2012-05-19	140	450.245	253.54	366.843	458.621	268.58	211.413	263.389	338.194	225.494	452.014	344.139	432.001	268.775	263.055	344.347	287.286	259.559	333.707	372.484	247.098	215.197	335.025	272.279	363.522	360.616	402.87	316.242	282.753	218.691	255.155	290.956	322.76	309.276	358.211	317.485	194.204	305.244	271.313	313.345	543.366	651.489	343.763	436.71	493.182	385.911	296.174	282.245	392.355
2012-05-20	141	461.732	264.927	372.192	474.703	279.091	218.968	271.679	350.046	233.943	461.987	355.756	438.755	278.162	270.843	355.83	293.147	270.059	341.928	376.436	253.741	224.47	345.829	281.615	372.511	369.622	417.372	328.026	291.406	231.129	264.765	296.035	334.68	314.844	368.141	330.563	205.334	318.729	278.713	321.593	554.771	659.033	353.49	453.764	508.021	393.73	303.017	287.879	397.47
2012-05-21	142	472.196	275.611	379.145	490.699	292.654	226.39	280.842	360.025	245.397	470.108	364.027	447.251	287.65	278.992	366.846	299.063	278.965	351.174	380.012	260.65	233.576	354.172	291.613	382.035	378.254	428.522	338.995	301.238	243.749	273.966	299.149	349.23	321.896	379.413	344.461	213.774	331.715	286.488	329.636	563.976	668.733	364.717	469.879	524.141	401.272	310.68	295.903	402.623
2012-05-22	143	483.723	283.217	389.165	505.964	303.848	231.447	290.152	370.396	255.555	479.019	372.222	456.221	296.149	289.389	378.121	304.302	288.487	361.684	385.209	267.146	241.496	360.083	299.017	393.266	386.786	436.334	348.457	310.836	257.24	284.548	304.242	364.678	330.135	390.72	359.76	223.492	343.887	297.125	337.074	574.511	676.381	375.242	484.454	538.856	408.877	315.985	304.84	408.412
2012-05-23	144	494.574	291.237	401.547	521.257	315.421	236.262	301.601	379.602	265.276	488.444	382.292	465.975	305.035	301.089	390.462	309.936	298.972	371.747	392.219	275.99	248.404	363.814	309.735	404.937	395.685	445.225	358.893	322.329	270.459	296.699	311.917	379.604	337.217	401.26	373.581	229.364	355.013	309.133	344.827	589.327	685.757	381.882	499.379	553.527	418.605	321.9	312.974	414.217
2012-05-24	145	503.985	296.759	411.217	532.21	327.258	240.861	314.877	386.56	273.667	497.959	394.891	476.74	312.811	313.737	404.078	316.795	308.042	381.556	399.922	285.066	256.787	366.664	322.188	416.73	406.122	453.355	370.372	334.764	282.027	309.256	318.707	394.583	346.915	412.414	384.61	236.82	365.145	320.062	353.9	605.245	696.261	388.303	514.705	571.032	427.557	329.602	321.856	421.425
2012-05-25	146	514.263	302.118	420.627	540.81	340.925	247.275	328.62	392.383	288.091	508.594	405.739	487.812	321.703	328.116	417.509	324.771	317.205	392.069	407.222	292.746	267.549	370.259	333.769	426.584	415.512	462.134	383.641	342.276	293.089	321.734	325.373	406.781	357.964	424.187	396.203	245.915	376.709	329.586	365.716	621.646	704.465	395.346	528.402	580.407	438.673	339.03	331.573	429.593
2012-05-26	147	526.411	309.786	430.59	551.718	356.648	252.976	341.603	398.779	305.49	519.829	415.986	497.833	329.62	343.523	429.816	335.631	325.991	401.982	415.15	301.44	280.12	374.916	341.7	436.451	426.344	472.346	396.02	350.267	305.968	331.724	331.757	418.847	371.493	434.114	408.249	259.066	389.522	339.325	378.624	636.721	710.896	401.346	541.546	587.548	447.259	350.158	340.502	437.313
2012-05-27	148	536.392	318.929	438.556	562.542	373.072	260.504	353.373	405.155	321.737	528.374	428.158	507.262	336.929	358.287	443.303	346.981	334.801	411.357	423.327	311.977	291.476	383.589	351.145	447.556	435.378	482.601	402.762	361.176	321.633	343.942	340.186	430.405	385.541	444.909	420.64	274.715	401.058	345.459	392.656	647.667	717.058	411.059	556.501	597.003	454.387	363.569	349.267	445.251
2012-05-28	149	547.343	326.317	447.698	570.013	389.35	270.836	368.232	413.216	334.233	536.546	438.29	516.125	345.814	372.7	457.69	356.808	343.098	422.792	434.231	324.235	301.931	394.307	361.283	460.511	443.942	493.234	408.093	373.739	336.938	356.531	350.751	441.476	399.523	455.94	432.363	291.153	411.589	351.691	407.629	657.976	725.178	421.569	571.859	606.408	461.965	378.302	357.601	453.343
2012-05-29	150	559.407	330.869	455.714	576.465	406.798	280.219	384.067	422.318	345.385	545.219	447.873	524.895	354.404	387.159	471.174	365.549	352.049	435.439	445.046	338.87	312.053	408.912	370.87	473.742	453.199	500.002	413.797	380.005	351.947	369.335	363.211	453.223	412.093	467.125	444.564	308.372	421.384	357.308	424.064	669.346	733.589	434.399	586.231	617.661	470.251	393.694	365.592	461.146
2012-05-30	151	570.345	338.275	463.681	585.379	424.56	289.771	398.417	433.795	357.027	554.495	459.705	537.682	362.498	402.894	485.536	372.434	361.052	447.635	457.967	350.873	323.238	425.025	380.643	488.134	462.387	504.064	420.877	384.668	369.462	384.126	375.147	465.4	426.043	477.013	457.401	322.736	431.15	363.265	440.791	679.584	744.376	446.114	601.171	627.47	478.621	409.426	376.443	468.181
2012-05-31	152	579.325	347.76	473.543	595.641	440.224	299.982	412.431	445.97	368.751	566.734	474.565	551.745	369.509	416.361	497.213	380.844	370.922	461.158	471.24	360.435	333.519	440.277	390.561	502.996	472.054	509.201	429.546	390.832	386.173	400.643	385.893	478.828	442.929	486.941	471.019	334.956	441.732	371.345	454.422	688.15	756.423	457.111	618.046	637.961	488.908	426.722	386.274	475.696
2012-06-01	153	588.159	361.885	485.128	605.089	451.04	310.658	428.175	458.448	380.483	579.901	488.835	566.364	376.267	428.447	506.568	391.835	382.426	475.302	484.197	369.469	344.478	455.983	399.364	517.154	481.584	514.696	440.405	399.903	404.089	417.404	396.687	493.765	460.084	498.747	485.918	348.686	452.65	380.405	464.076	696.149	768.848	464.806	636.289	649.359	499.974	442.652	398.086	486.366
2012-06-02	154	601.256	374.817	497.784	615.178	462.428	322.396	442.216	470.51	394.543	591.427	503.07	581.281	382.724	442.159	515.43	403.467	392.779	489.583	499.14	378.352	355.448	473.181	408.79	530.384	492.749	521.661	450.115	410.37	419.831	435.125	411.213	509.338	477.096	510.334	500.798	363.391	466.642	389.516	473.134	706.047	781.123	472.03	652.557	660.352	512.93	458.585	409.579	499.079
2012-06-03	155	617.444	386.329	510.622	626.598	473.683	335.367	455.684	486.628	408.337	603.159	518.696	597.291	389.997	455.523	525.435	414.011	403.001	504.034	513.9	385.705	366.759	489.957	419.137	544.518	504.51	529.203	460.899	421.264	437.076	449.312	426.398	522.798	495.089	522.844	516.34	375.524	478.37	397.501	483.914	714.555	795.425	479.881	668.138	669.506	524.972	473.502	420.231	511.9
2012-06-04	156	634.99	399.855	521.111	637.25	486.589	350.38	467.622	499.679	423.368	616.274	536.429	614.907	400.448	467.271	534.071	424.485	414.681	517.853	529.359	392.906	379.089	504.535	432.008	557.595	515.474	537.389	472.839	433.225	455.043	462.725	444.608	536.204	514.746	533.592	532.942	388.774	488.789	407.976	495.891	723.975	809.877	487.231	684.163	681.568	536.792	487.229	432.036	523.203
2012-06-05	157	653.806	413.518	533.428	649.084	501.113	366.062	480.682	508.887	435.112	630.97	554.471	632.995	409.61	480.05	545.395	439.303	427.554	530.137	546.401	401.343	393.111	517.222	447.621	570.353	527.36	546.675	484.806	443.406	471.906	478.749	462.189	549.598	535.73	541.544	549.586	401.18	501.431	418.883	507.396	735.728	823.437	496.583	700.617	695.215	547.764	502.456	446.282	536.297
2012-06-06	158	671.217	424.03	547.8	660.402	512.537	380.995	494.177	519.712	444.038	647.041	572.384	651.708	420.429	495.804	559.777	452.663	440.812	541.528	562.062	410.096	408.69	529.333	464.513	584.141	539.662	557.658	495.919	453.355	490.729	494.763	480.04	563.297	551.107	550.41	564.211	410.645	515.305	430.699	520.178	747.551	835.741	505.251	718.325	708.946	558.983	517.27	460.756	550.77
2012-06-07	159	688.988	431.363	561.359	672.727	522.385	390.834	507.559	528.941	457.435	665.739	590.854	670.651	433.681	510.369	573.098	465.268	453.702	552.914	575.019	422.571	425.291	544.015	481.567	599.797	550.423	570.444	509.495	463.191	508.681	513.845	497.664	575.773	561.102	562.264	578.848	418.725	526.096	443.209	534.365	758.626	846.611	515.068	736.194	721.112	570.875	531.212	475.649	565.573
2012-06-08	160	709.548	439.243	572.147	687.218	532.029	396.719	524.721	540.1	471.565	682.849	607.761	688.369	449.481	526.65	583.795	476.793	466.133	563.21	587.566	436.925	442.848	557.015	496.09	616.166	560.871	584.249	520.118	475.026	523.88	532.669	514.371	588.363	572.964	575.77	592.087	427.791	536.26	455.035	549.061	770.534	858.809	524.298	753.378	732.662	583.652	544.964	490.356	580.491
2012-06-09	161	725.08	449.717	581.956	702.373	544.655	403.908	544.813	551.872	483.741	697.728	622.739	706.446	462.688	541.344	596.558	488.215	478.599	573.331	599.438	450.48	459.494	565.749	509.979	631.874	571.211	599.277	530.926	486.784	536.278	544.806	532.003	602.7	580.57	589.793	600.745	437.586	547.369	465.59	566.042	781.636	870.644	534.56	767.592	745.878	594.3	557.955	505.233	595.878
2012-06-10	162	735.543	461.383	591.806	717.831	558.614	412.503	562.377	566.348	491.392	710.558	638.473	722.892	474.083	557.799	610.152	503.606	493.469	583.527	610.769	465.832	476.002	575.008	522.54	645.775	581.309	614.357	543.072	499.778	548.31	556.63	550.199	616.636	588.325	601.675	607.743	447.886	560.208	476.875	579.649	792.958	883.79	545.105	781.643	762.481	605.399	570.468	519.522	611.984
2012-06-11	163	745.052	472.512	602.818	732.547	574.18	421.518	579.831	580.927	499.835	724.126	652.575	737.459	484.425	573.473	624.962	518.725	508.581	593.311	622.033	481.408	492.974	586.444	534.984	656.728	591.657	627.464	554.6	517.642	560.046	571.295	569.583	628.733	598.047	613.117	615.834	458.532	573.162	488.314	590.482	805.552	898.446	556.384	795.547	775.965	617.037	583.596	535.286	628.702
2012-06-12	164	756.327	483.926	615.195	746.398	588.74	431.417	595.9	595.492	509.859	738.681	666.672	753.554	494.162	587.528	639.706	532.661	524.821	603.7	637.357	496.592	503.405	597.714	549.022	668.363	602.127	645.379	566.626	535.125	570.09	586.694	583.514	638.47	607.548	626.502	626.743	468.721	587.483	498.709	604.317	819.869	912.985	567.954	809.278	785.429	631	594.454	551.906	645.34
2012-06-13	165	768.675	495.005	628.928	763.182	601.451	440.495	610.114	609.717	519.769	754.543	681.094	769.329	503.872	599.301	655.022	544.83	541.222	614.384	655.145	514.152	515.64	609.592	566.015	683.976	617.43	660.497	579.83	552.224	582.001	601.023	594.509	645.991	614.242	641.496	637.888	477.868	601.81	509.812	620.725	834.154	926.186	579.566	825.494	794.996	645.993	605.868	565.136	662.662
2012-06-14	166	781.416	507.009	641.973	780.759	612.974	451.042	624.205	624.26	529.951	767.25	696.243	784.436	517.17	610.408	672.053	557.887	556.545	625.335	674.131	530.996	527.613	622.044	580.706	696.992	632.03	672.106	594.51	571.346	593.744	613.646	609.426	654.685	620.798	656.335	650.63	489.598	616.201	519.217	633.55	845.763	938.748	590.695	842.554	803.918	661.93	620.489	577.072	680.046
2012-06-15	167	796.894	522.836	656.065	797.98	624.389	461.699	636.061	640.253	541.787	780.147	710.372	798.281	532.162	622.652	689.467	572.753	574.365	639.365	692.877	547.252	542.441	633.833	594.009	708.066	648.203	684.764	606.695	591.305	604.609	626.992	624.351	666.389	629.352	670.916	662.379	500.048	632.824	527.903	645.756	856.838	950.963	601.859	859.87	813.644	673.197	635.111	588.403	696.506
2012-06-16	168	812.197	536.581	667.595	814.492	637.17	471.645	646.555	656.646	554.924	788.918	724.181	810.365	545.943	634.545	702.555	588.162	594.309	655.155	710.353	563.054	557.229	644.959	608.294	718.807	664.587	696.238	619.439	608.794	616.318	641.769	639.731	677.003	639.303	684.404	675.347	512.866	650.274	536.517	658.925	869.372	964.451	613.369	875.912	823.685	681.247	648.504	602.433	710.299
2012-06-17	169	826.747	551.195	679.039	832.844	652.077	480.846	657.436	674.928	569.606	800.739	738.105	824.211	560.778	648.808	714.284	604.368	613.895	670.157	727.669	579.369	572.433	656.567	623.154	729.525	680.211	709.029	632.815	625.214	624.789	656.214	655.595	688.852	649.691	698.163	689.372	525.452	668.496	545.24	673.864	885.66	975.11	625.297	889.07	835.294	689.443	661.826	616.36	721.125
2012-06-18	170	841.605	565.051	693.244	850.077	667.646	490.781	669.184	689.506	585.409	815.425	754.267	839.048	575.47	664.867	727.247	619.102	632.702	684.159	749.01	596.496	590.285	667.701	637.619	741.819	694.792	722.322	644.656	641.291	636.169	669.669	670.478	700.323	660.495	712.339	704.509	539.154	686.954	554.858	690.487	901.406	985.905	634.507	904.699	846.384	699.076	673.946	629.078	733.082
2012-06-19	171	857.965	579.751	706.702	867.796	684.736	502.481	683.017	700.653	597.773	827.702	768.706	852.528	590.243	680.755	741.43	632.623	651.782	699.351	769.184	613.607	610.415	678.348	651.869	754.247	710.768	736.662	656.321	658.31	649.773	684.007	685.693	711.227	673.264	728.783	721.174	554.288	705.487	563.747	707.999	917.262	998.764	645.662	920.738	858.239	711.263	686.005	639.406	745.409
2012-06-20	172	872.232	592.954	718.652	883.064	704.241	514.953	696.97	711.235	609.346	839.319	781.923	865.599	605.368	695.083	756.09	648.017	670.126	715.639	787.872	632.427	631.692	688.847	664.904	767.533	727.274	752.76	667.943	673.111	664.392	700.331	699.959	722.298	686.565	745.763	737.783	569.555	719.836	573.918	723.858	935.262	1012.8	657.591	937.344	871.627	724.397	700.452	650.535	758.511
2012-06-21	173	888.036	606.156	730.263	900.218	723.86	526.413	709.199	721.705	620.134	850.33	795.591	878.607	619.048	709.387	769.951	662.395	687.97	730.184	805.017	651.911	650.404	701.246	677.157	782.463	742.79	769.834	679.88	685.768	679.097	717.751	713.563	733.532	697.046	759.912	753.816	584.601	733.049	586.577	741.408	953.673	1028.77	668.714	952.399	883.34	737.319	715.773	661.726	771.285
2012-06-22	174	904.337	621.299	741.133	919.271	742.236	541.907	721.927	731.565	632.32	861.704	811.327	891.458	633.13	722.203	783.608	677.183	704.78	743.43	819.625	669.536	667.168	713.958	689.97	799.059	758.302	786.416	693.756	698.866	693.663	735.743	726.708	745.628	706.952	771.207	767.201	601.2	745.064	600.186	758.838	973.076	1043.98	680.032	964.273	894.432	750.859	727.286	673.362	784.829
2012-06-23	175	918.879	637.311	752.979	938.954	757.166	558.339	735.799	742.907	645.594	874.496	828.862	904.531	647.52	735.886	794.88	692.972	721.925	754.402	835.081	685.717	682.434	727.895	701.322	818.199	773.55	801.694	708.1	712.315	708.032	754.018	738.637	759.308	718.34	786.27	779.081	618.706	758.014	612.754	777.696	991.8	1059.55	693.548	977.394	905.079	761.986	741.225	685.979	798.887
2012-06-24	176	932.595	654.094	765.289	956.389	770.74	574.58	750.281	753.895	659.168	888.63	846.843	917.566	660.399	749.272	807.623	707.404	738.116	766.361	851.705	703.422	698.132	742.36	713.021	838.136	788.583	820.044	724.453	727.801	722.521	772.757	752.241	772.354	730.33	802.859	790.827	636.673	772.587	624.789	796.162	1008.13	1073.84	706.518	992.548	916.679	774.454	759.004	698.935	813.205
2012-06-25	177	946.68	671.847	778.453	976.17	784.134	591.547	764.084	764.835	673.338	904.762	865.789	930.633	673.406	763.421	822.745	721.169	754.647	779.073	866.473	718.993	713.729	754.846	726.548	859.187	803.31	834.013	743.902	743.091	736.471	790.836	765.36	784.954	743.527	816.144	802.203	655.063	789.058	636.674	815.041	1022.69	1090.12	719.855	1007.17	927.843	787.365	777.5	712.632	826.663
2012-06-26	178	962.911	686.778	791.886	996.489	798.547	606.271	775.371	777.534	688.374	923.669	882.404	945.244	686.412	776.78	838.864	737.715	770.907	794.694	881.577	733.091	729.211	769.922	742.823	880.1	817.101	850.586	764.511	757.839	750.959	805.247	777.431	796.412	757.493	828.906	814.163	672.697	808.617	648.341	834.617	1041.04	1105.84	731.786	1023.75	941.31	801.818	795.323	725.772	840.18
2012-06-27	179	979.834	702.802	806.693	1014.21	811.27	619.291	786.659	790.682	704.56	942.739	896.092	959.117	698.1	789.269	855.407	751.127	786.096	809.961	896.279	751.424	745.723	786.125	761.656	899.994	830.334	862.997	785.041	770.921	763.827	818.207	790.603	809.551	770.133	842.842	825.733	687.164	828.122	660.377	855.246	1059.96	1121.64	744.97	1042.01	954.478	818.412	810.928	739.906	853.245
2012-06-28	180	995.869	717.066	822.105	1032.98	824.275	633.396	797.732	804.238	722.687	961.039	909.853	972.556	710.425	803.454	870.682	763.918	801.786	823.1	909.093	770.171	762.462	800.548	782.052	919.587	843.374	873.637	803.561	783.639	775.758	832.374	802.964	823.012	783.957	854.834	837.289	701.03	845.485	673.937	875.564	1078.36	1137.16	756.111	1060.81	968.063	836.121	826.32	753.932	868.444
2012-06-29	181	1012.2	729.014	837.882	1054.49	838.345	648.903	808.89	817.548	739.368	973.784	922.486	987.012	722.332	818.294	884.066	778.105	818.229	836.528	923.036	788.154	780.401	813.654	803.472	936.786	857.529	885.165	819.592	795.828	788.771	846.707	816.144	837.831	795.021	867.35	848.955	714.318	861.676	688.697	895.929	1091.9	1153.05	767.204	1077.36	981.499	854.206	841.39	768.181	885.423
2012-06-30	182	1028.24	741.64	852.913	1075.2	854.193	665.558	820.285	832.275	758.979	985.763	934.73	1003.29	735.922	834.528	896.493	791.223	834.836	850.68	937.564	806.651	798.511	828.379	823.449	955.203	872.561	896.585	838.012	808.679	803.292	858.931	830.118	850.579	804.531	880.326	861.455	727.215	879.602	702.592	915.845	1105.42	1168.17	779.972	1095.77	995.378	869.958	853.683	782.358	903.404
2012-07-01	183	1042.48	756.541	868.851	1095.82	867.353	681.754	833.708	847.52	779.464	1001.28	947.034	1020.34	751.086	851.433	909.005	802.889	851.679	864.894	954.435	823.254	812.933	844.407	843.832	973.785	887.811	911.229	853.427	822.148	817.805	870.37	844.989	862.964	815.514	892.96	874.47	739.758	899.596	717.369	934.169	1118.5	1182.72	792.139	1112.16	1011.73	885.483	864.629	794.667	924.526
2012-07-02	184	1056.51	772.321	887.082	1116.47	881.416	698.458	848.619	863.048	798.372	1016.24	960.192	1039.29	765.377	867.466	921.572	814.178	868.333	879.203	973.936	838.682	826.562	861.129	863.008	993.384	904.331	929.065	870.951	832.948	832.506	882.06	859.564	877.361	828.066	906.26	886.988	752.006	918.552	731.995	952.986	1132.29	1197.63	807.762	1124.73	1028.15	900.496	877.201	806.734	944.288
2012-07-03	185	1069.01	787.042	906.656	1137.29	896.228	712.308	863.888	878.274	817.895	1031.17	973.008	1056.86	777.721	885.503	934.889	824.603	883.964	894.131	992.804	852.605	840.56	879.14	878.854	1013.48	919.879	946.861	888.735	845.309	846.563	893.832	873.818	890.917	840.342	920.563	899.858	765.676	936.519	745.793	971.279	1147.16	1212	824.467	1136.81	1043.31	918.159	890.678	817.946	961.708
2012-07-04	186	1082	799.692	922.784	1156.83	911.478	728.51	880.74	892.191	837.551	1047.28	987.383	1070.96	788.213	903.698	947.371	836.081	899.553	908.751	1010.68	867.077	854.906	897.312	894.209	1034.13	934.148	961.418	903.498	862.671	861.584	906.382	888.052	905.129	854.352	934.384	913.474	781.687	954.972	759.754	988.217	1165.49	1225.66	842.609	1149.22	1058.31	934.426	903.181	829.026	981.118
2012-07-05	187	1096.45	810.495	937.881	1172.15	927.181	743.898	897.513	906.865	855.378	1066.08	1001.47	1082.76	798.474	922.131	959.198	848.547	914.669	922.489	1026.36	883.136	869.168	915.256	910.274	1055.04	946.589	975.1	917.548	879.126	875.782	921.26	903.071	919.881	867.949	949.965	925.735	799.144	972.618	774.245	1006.6	1185.86	1238.62	862.269	1163.7	1072.91	948.81	916.392	842.588	999.252
2012-07-06	188	1109.73	821.176	954.235	1185.77	942.085	760.944	913.203	921.228	870.201	1086.42	1015.12	1095.52	810.008	941.314	970.748	859.946	930.267	936.971	1042.46	898.815	883.511	933.935	929.477	1076.74	958.436	993.653	933.025	894.104	888.971	935.316	917.545	935.184	881.526	966.225	938.692	816.588	988.203	792.061	1024.34	1205.37	1253.4	883.002	1178.72	1085.79	964.624	928.736	855.049	1017.37
2012-07-07	189	1122.85	833.011	972.352	1198.95	957.163	779.894	928.802	935.809	883.389	1105.27	1029.29	1108.54	822.596	956.316	981.603	870.975	944.965	953.299	1056.84	913.164	900.287	951.482	949.039	1099.18	970.146	1011.79	948.792	908.247	902.991	949.164	932.635	951.077	894.933	984.081	952.978	833.904	1004.51	809.896	1041.07	1225.94	1267.72	904.335	1194.86	1098.3	982.539	945.581	868.297	1036.31
2012-07-08	190	1139.24	848.162	989.911	1214.19	972.628	798.164	942.347	949.514	898.35	1124.87	1043.99	1122.11	835.797	970.148	993.377	882.826	960.901	969.396	1069.64	928.242	916.694	971.883	965.682	1120.83	984.245	1028.19	962.749	923.472	916.345	963.046	948.054	968.411	909.744	1003.23	968.062	848.886	1019.56	826.949	1057.84	1247.52	1281.68	925.275	1210.19	1112.49	999.743	962.956	881.028	1053.91
2012-07-09	191	1153.95	862.378	1007.98	1229.44	988.501	815.706	958.916	964.324	917.482	1146.56	1058.95	1135.8	851.179	984.393	1007.04	894.131	977.172	985.72	1083.05	941.402	934.755	990.994	981.177	1140.16	999.17	1044.19	975.885	939.683	928.979	977.758	963.333	986.253	926.392	1024.93	985.016	864.126	1032.73	840.726	1073.82	1268.37	1296.68	945.266	1227.71	1127.45	1018.34	977.188	893.256	1068.49
2012-07-10	192	1169.6	877.376	1027.08	1244.99	1005.83	835.107	976.452	978.494	935.917	1166.32	1072.71	1149.83	867.6	998.598	1019.73	906.1	993.674	1003.59	1095.35	955.687	952.567	1009.17	997.986	1156.04	1014.53	1060.5	990.64	955.998	943.716	992.285	979.704	1003.54	943.764	1046.82	1003.46	880.435	1045.29	854.692	1090.47	1282.75	1310.46	962.889	1245.17	1144.28	1038.11	990.073	905.404	1083.48
2012-07-11	193	1183.16	894.883	1046.69	1259.75	1025.5	855.674	992.57	993.245	951.316	1182.9	1087.32	1163.69	881.324	1012.72	1031.98	918.074	1009.4	1020.69	1106.7	969.584	966.999	1026.45	1014.46	1171.48	1029.93	1078.31	1007.43	973.156	956.118	1006.42	996.524	1022.41	961.674	1069.64	1021.56	896.79	1058.57	867.931	1107.75	1299	1325.23	978.819	1263.09	1158.18	1058.98	1004.89	920.715	1098.15
2012-07-12	194	1196.72	915.177	1064.93	1274.38	1044.09	876.524	1008.75	1008.92	967.285	1201.23	1104.27	1177.93	892.305	1025.03	1044.94	929.121	1025.43	1035.95	1118.6	984.507	980.255	1044.64	1032.7	1188.44	1044.92	1096.2	1022.99	989.894	970.31	1021.74	1012.28	1041.23	980.377	1092.02	1038.77	913.761	1071.16	881.155	1124.05	1315.1	1340.36	995.79	1278.86	1173.02	1080.73	1022	935.448	1112.67
2012-07-13	195	1210.63	933.091	1079.13	1290.03	1061.68	898.534	1023.93	1025.21	984.105	1220.68	1119.37	1192.28	904.343	1038.37	1060.31	942.045	1039.85	1050.5	1130.74	998.419	994.297	1058.85	1050.69	1205.93	1058.82	1112.91	1037.4	1002.38	985.306	1037.09	1027.14	1058.6	998.433	1110.05	1055.32	930.944	1081.64	894.418	1140.17	1331.26	1354.5	1012.68	1296.41	1187.14	1102.95	1039.85	951.684	1127.84
2012-07-14	196	1225.03	949.84	1093.65	1305.75	1079.4	920.991	1039.82	1042.55	1001.16	1236.35	1134.73	1208.38	916.687	1052.41	1076.01	956.862	1053.86	1063.92	1142.66	1012.73	1008.54	1070.74	1068.41	1223.8	1072	1128.25	1053.19	1011.87	999.368	1053.44	1041.38	1073.31	1015.62	1125.77	1070.87	948.887	1096.22	907.865	1155.6	1344.67	1368.11	1028.28	1311.43	1202.69	1126.5	1058.01	967.342	1143.21
2012-07-15	197	1240	965.915	1107.43	1321.58	1094.33	944.265	1055.22	1060.56	1016.05	1250.96	1150.68	1224.47	929.163	1067.25	1093.09	971.399	1068.68	1077.54	1155.32	1030.38	1021.35	1082.91	1085.57	1242.27	1086.47	1143.41	1070.86	1020.37	1011.73	1068.58	1056.84	1087.17	1032.52	1143.27	1087.24	967.691	1111.92	922.05	1173.71	1357.33	1382.81	1043.93	1325.45	1218.04	1149.5	1074.66	981.973	1159.65
2012-07-16	198	1255.23	982.805	1120.95	1337.14	1108.83	965.343	1070.72	1079.68	1030.08	1265.63	1168.49	1240.92	942.885	1082.95	1110.49	984.061	1082.58	1093.18	1168.56	1049.16	1032.53	1095.89	1103.16	1261.34	1099.99	1160.31	1089.79	1031.17	1022.79	1082.46	1070.57	1101.6	1052.8	1159.39	1102.53	983.27	1130.18	935.642	1191.24	1369.17	1397.56	1059.72	1340.2	1234.45	1168.53	1089.67	994.988	1175.63
2012-07-17	199	1271.53	999.485	1133.55	1353.33	1122.52	987.031	1085.89	1097.13	1043.03	1281.45	1185.92	1257.77	956.706	1098.05	1128.85	996.223	1096.68	1109	1182.01	1067.85	1045.53	1107.51	1123.03	1280.16	1115.61	1176.19	1108.61	1042.23	1033.63	1097.1	1084.91	1115.05	1071.96	1174.29	1118.82	997.587	1147.2	949.267	1208.46	1380.43	1412.55	1075.56	1355.35	1251.69	1185.23	1104.23	1007.61	1190.91
2012-07-18	200	1287.46	1014.5	1146.55	1368.85	1135.96	1005.61	1100.98	1116.07	1055.02	1297.83	1201.17	1274.01	971.442	1113.11	1146.46	1009.32	1112.07	1126.21	1195.7	1084.39	1059.82	1121.4	1142.94	1298.49	1131.38	1193.23	1128.53	1052.37	1046.06	1111.93	1099.97	1129.36	1089.13	1189.94	1133.94	1013.22	1164.01	964.095	1224.53	1392.04	1426.88	1090.8	1371.46	1267.99	1201.39	1120.38	1018.47	1206.06
2012-07-19	201	1303.57	1026.81	1160.12	1385.09	1150.05	1021.37	1117.22	1134.5	1068.51	1314.66	1216.83	1289.58	986.211	1128.38	1164.84	1024.2	1129.82	1143.84	1209.75	1099.66	1074.14	1135.21	1162.06	1314.32	1146.75	1210.5	1146.96	1063.57	1058.92	1125.48	1114.7	1143.57	1107.51	1205.73	1149.23	1029.8	1179.24	979.409	1242.57	1404.74	1440.2	1105.8	1388.43	1283.7	1218.13	1136.84	1030.78	1222.05
2012-07-20	202	1319.85	1039.02	1173.16	1400.92	1164.79	1038.99	1132.26	1153.71	1081.48	1334.1	1231.7	1305.19	1002.47	1144.21	1183.12	1039.52	1147.62	1162	1224.8	1115.06	1088.64	1148.54	1182.71	1330.21	1162.7	1228.9	1166.01	1076.9	1071.9	1139.16	1128.33	1158.91	1127.35	1217.62	1165.42	1044.17	1194.41	995.651	1259.17	1418.85	1455.3	1121.06	1406.72	1299.46	1237.48	1152.46	1044.4	1240.12
2012-07-21	203	1336.91	1051.67	1186.44	1416.96	1179.41	1057.95	1147.09	1173.16	1095.2	1351.1	1246.43	1320.48	1018.55	1158.78	1199	1055.76	1166.48	1178.4	1238.96	1132.24	1101.04	1161.08	1202.61	1346.71	1179.11	1247.98	1184.34	1090.83	1085.45	1151.73	1143.25	1174.36	1144.44	1229.64	1179.88	1059.17	1209.7	1013.01	1276.42	1433.79	1472	1136.2	1425.47	1314.66	1255.84	1171.46	1057.69	1258.48
2012-07-22	204	1354.12	1065.29	1198.4	1435.31	1193.81	1075.95	1161.5	1192.96	1109.72	1369.64	1260.46	1334.49	1035.38	1174.08	1214.47	1072.81	1186.61	1193.65	1251.61	1151.49	1113.64	1173.91	1219.68	1362.94	1193.63	1267.16	1202.24	1104.39	1099.76	1165.67	1159.85	1189.91	1159.66	1244.04	1194.21	1073.43	1225.22	1030.78	1291.73	1449.35	1486.6	1151.28	1446.26	1330.65	1274.79	1187.73	1071.87	1277.61
2012-07-23	205	1371.49	1080.77	1210.97	1453.6	1207.43	1093.29	1174.37	1213.05	1125.17	1388.58	1275.19	1348.42	1050.91	1190.84	1230.47	1089.3	1206.78	1209.42	1264.5	1171.6	1127.56	1188.24	1238.83	1378.46	1209.92	1283.39	1219.43	1118.18	1114.05	1180.6	1176.66	1206.54	1177.35	1261.33	1207.78	1086.12	1241.06	1049.8	1307.38	1468.02	1500.3	1167.18	1464.45	1345.5	1295.46	1202.38	1088.59	1297.02
2012-07-24	206	1388.87	1096.83	1224.08	1469.43	1221.57	1109.85	1187.4	1231.82	1139.39	1407.81	1289.29	1364.02	1064.85	1207.62	1246.12	1103.52	1225.51	1224.33	1278.45	1192.78	1140.65	1203.09	1258.23	1394.41	1223.16	1300.54	1236.84	1131.36	1129.57	1194.47	1193.86	1223.52	1195.68	1278.44	1222.42	1097.65	1256.27	1068.01	1323.9	1487.34	1515.6	1183.52	1482.24	1361.09	1314.15	1216.71	1106.1	1315.71
2012-07-25	207	1405.34	1113.13	1237.08	1485.91	1236.37	1125.91	1200.62	1249.82	1152.33	1428.13	1304.03	1378.51	1077.71	1226.14	1261.8	1117.65	1244.4	1239.6	1293.37	1211.01	1155.74	1222.13	1278.58	1409.86	1235.83	1315.45	1253.7	1145.71	1146.01	1208.67	1212.15	1239.72	1215.77	1296.9	1238.19	1111.75	1271.15	1082.87	1341.52	1507.57	1530.64	1199.73	1501.78	1377.15	1332.6	1231.51	1122.64	1333.5
2012-07-26	208	1420.59	1130.77	1251.5	1504.35	1251.25	1142.91	1216.07	1266.99	1165.42	1448.54	1320.66	1392.04	1091.03	1241.84	1277.9	1132.05	1261.92	1254.18	1307.58	1226.86	1170.52	1240.08	1296.61	1425.11	1247.85	1329.98	1271.57	1158.99	1161.63	1223.1	1230.34	1256.5	1232.56	1315.58	1252.91	1128.37	1287.35	1095.68	1357.63	1527.08	1545.21	1215.63	1520.95	1390.92	1353.17	1246.58	1140.62	1351.15
2012-07-27	209	1434.39	1148.66	1266.84	1521.54	1267.09	1160.29	1228.86	1282.38	1178.21	1467.21	1336.16	1406.11	1103.5	1255.17	1293.23	1146.24	1276.67	1270.57	1323.54	1242.9	1185.32	1257.35	1312.07	1443.93	1260.11	1348.04	1288.46	1173.14	1177.09	1238.21	1249.08	1271.55	1247.96	1333.49	1264.59	1143.78	1303.65	1108.11	1373.68	1546.99	1562.04	1233.05	1537.91	1404.91	1376.29	1263.82	1157.91	1369.53
2012-07-28	210	1447.49	1166.33	1281.25	1535.74	1281.38	1178.18	1243.38	1298.66	1193.63	1487.5	1352.33	1419.55	1116.38	1268.65	1309.9	1158.03	1291.19	1289.35	1340.55	1261.09	1199.29	1273.43	1327.38	1461.64	1273.41	1366.65	1303.63	1187.87	1195.65	1253.18	1268.5	1287.28	1263.87	1352.24	1279.53	1159.25	1321.37	1121.19	1388.16	1564.3	1582.38	1250.63	1552.08	1418.63	1400.37	1281.46	1173.02	1386.15
2012-07-29	211	1462.02	1182.75	1295.85	1550.22	1294.68	1194.97	1258.3	1314.42	1208.2	1506.91	1369.97	1434.56	1129.98	1282.06	1325.52	1170.02	1306.34	1306.1	1358.07	1281.54	1214.19	1291.08	1344.35	1478.29	1287.07	1385.31	1316.91	1202.69	1214.68	1267.99	1287.63	1303.51	1280.55	1366.69	1295.99	1174.69	1339.49	1132.87	1402.21	1580.01	1599.41	1268.39	1567.82	1432.65	1424.48	1301.07	1187.32	1403.05
2012-07-30	212	1477.38	1197.9	1311.45	1565.54	1308.01	1213.21	1273.72	1330.97	1224.37	1523.26	1388.06	1449.71	1144.16	1298	1338.15	1183.4	1319.76	1322.22	1375.2	1302.25	1229.1	1308	1362.45	1496.39	1300.42	1403.62	1329.76	1217.84	1234.43	1282.35	1307.12	1318.74	1299.06	1383.05	1312.43	1190.97	1357.33	1145.46	1416.32	1597.24	1616.61	1287.62	1583.84	1446.45	1445.36	1321.36	1201.46	1420.71
2012-07-31	213	1492.85	1212.01	1325.98	1578.88	1322.7	1234.76	1287.72	1349.35	1239.5	1539.22	1407.07	1463.41	1158.91	1315.9	1351.31	1196.59	1333.57	1338.84	1393.76	1323.13	1245.13	1325.1	1381.97	1514.7	1313.71	1422.8	1340.95	1232.72	1254.82	1297.55	1326.34	1336.73	1318.54	1398.52	1329.39	1206.78	1372.98	1158.07	1430.31	1613.82	1633.31	1306.58	1599.42	1461.2	1466.15	1340.82	1214.86	1437.97
2012-08-01	214	1508.95	1227.49	1341.79	1591.57	1337.31	1256.22	1301.34	1365.84	1254.25	1555.48	1425.61	1478.69	1173.12	1336.03	1364.04	1209.46	1347.41	1358.03	1411.33	1343.69	1261.96	1341.82	1399.63	1532.41	1327.18	1440.55	1352.98	1248.78	1275.87	1313.51	1345.6	1351.86	1338.36	1415.61	1347.58	1222.85	1389.73	1170.55	1445.03	1627.53	1650.6	1325.88	1614.5	1475.33	1487.61	1360.32	1230.22	1455.93
2012-08-02	215	1524.93	1244.75	1357.65	1604.78	1351.79	1274.2	1315.06	1380.25	1267.97	1571.65	1444.25	1494.05	1186.23	1354.99	1374.67	1221.31	1362.76	1376.65	1426.93	1363.79	1278.35	1358.55	1416.41	1550.04	1340	1457.93	1366.17	1264.62	1296.96	1327.53	1364.06	1366.3	1358.53	1434.25	1365.03	1237.77	1404.83	1182.94	1457.5	1642.23	1668.99	1345.32	1630.3	1489.65	1508.21	1379.26	1245.41	1473.96
2012-08-03	216	1541.35	1261.95	1375.22	1618.38	1367.46	1288.35	1328.37	1394.15	1281.41	1588.06	1462.1	1508.74	1199.55	1372.58	1387.17	1232.81	1376.84	1397.43	1442.38	1381.44	1294.17	1376.01	1433.33	1568.45	1353.69	1477.24	1380.27	1280.51	1316.92	1341.45	1382.07	1380.97	1379.65	1449.84	1382.15	1252.13	1422.26	1195.05	1469.24	1655.39	1688.41	1365.3	1647.39	1503.95	1529.4	1398.05	1259.81	1492.96
2012-08-04	217	1558.47	1279.78	1392.87	1632.63	1382.69	1304.11	1341.16	1409.48	1294.49	1605.56	1476.35	1521.14	1213.36	1390.05	1400.56	1245.41	1391.12	1415.43	1459.91	1397.33	1310.04	1394.18	1448.96	1586.37	1368.02	1498.94	1393.02	1297.21	1334.97	1354.47	1399.92	1397.63	1400.77	1464.3	1399.25	1266	1439.57	1207.74	1482.61	1669.79	1708.35	1385.5	1664.84	1518.76	1550.39	1414.21	1274.73	1511.02
2012-08-05	218	1574.8	1297.44	1408.83	1645.75	1397.51	1322.16	1355.2	1425.53	1307.74	1622.79	1489.83	1535.22	1226.23	1406.62	1414.5	1258.24	1405.69	1430.95	1477.2	1415.37	1325.14	1412.22	1462.96	1601.04	1381.76	1521.19	1406.55	1314.16	1351.07	1366.93	1418.11	1415.28	1423.65	1480.78	1416.91	1278.71	1457.29	1219.73	1496.8	1684.43	1727.02	1404.65	1680.72	1534.34	1572.17	1430.28	1290.19	1528.82
2012-08-06	219	1590.6	1317.21	1425.52	1659.85	1413.16	1339.05	1369.99	1443.45	1322.35	1641.59	1503.69	1549.17	1239.18	1423.59	1429.1	1272	1419.4	1445.9	1495.14	1434.67	1342.19	1429.71	1479.32	1617.05	1395.45	1545.37	1420.2	1330	1365.9	1380.46	1434.39	1433.48	1445.6	1498.28	1435.18	1293.01	1473.22	1231.67	1512.5	1700.04	1741.45	1422.71	1697.98	1548.09	1592.98	1450.33	1305.2	1546.56
2012-08-07	220	1605.61	1335.05	1440.56	1674.2	1428.94	1354.25	1383.93	1458.39	1335.54	1660.04	1517.99	1562.97	1252.19	1440.8	1444.22	1285.72	1432.99	1459.81	1514.39	1455	1357.2	1446.53	1496.8	1634.89	1408.64	1570.22	1434.67	1343.41	1380.05	1393.87	1449.87	1450.54	1466.74	1515.16	1451.42	1306.38	1487.9	1244.08	1528.64	1716.56	1755.43	1441.21	1714.37	1562.15	1610.2	1466.63	1320.27	1564.98
2012-08-08	221	1621.03	1353.4	1454.87	1688.27	1444.77	1369.78	1397.23	1471.34	1348.54	1676.86	1532.46	1577.83	1264.79	1457.51	1461.28	1299.06	1448.34	1472.06	1531.99	1474.13	1370.52	1461.37	1515.03	1648.19	1421.97	1594.69	1450.65	1357.37	1394.09	1408.24	1462.82	1465.74	1488.89	1533.9	1466.65	1320.05	1502.49	1255.16	1544.74	1732.53	1768.75	1458.61	1729.9	1576.89	1626.42	1479.14	1336.54	1583.83
2012-08-09	222	1636.86	1372.6	1469.73	1703.42	1459	1386.67	1409.78	1485.28	1361.21	1693.94	1548.2	1592.31	1278.21	1474.95	1477.75	1311.18	1463.11	1485.6	1549.34	1490.52	1385.78	1475.31	1533.44	1661.11	1435.3	1617.76	1467.29	1371.67	1408.3	1423.52	1474.78	1480.33	1508.68	1554.28	1481.92	1334.71	1517.49	1264.77	1560.66	1748.58	1783.09	1475.58	1744.03	1591.92	1643.35	1493.42	1351.55	1603.68
2012-08-10	223	1653.25	1388.75	1485.01	1719.44	1474.72	1404.86	1422.09	1499.54	1375.08	1710.89	1564.5	1606.47	1290.66	1489.68	1494.16	1323.76	1477.99	1500.65	1567.55	1506.41	1400.73	1490.24	1550.35	1674.18	1450.09	1639.58	1484.51	1386.7	1422.26	1436.74	1486.28	1495.4	1525.56	1574.2	1498.51	1348.9	1532.81	1275.2	1576.56	1764.31	1796.39	1491.87	1763.28	1606.38	1660.49	1510.4	1367.29	1624.68
2012-08-11	224	1671.01	1403.15	1501.22	1736.39	1488.6	1423.44	1434.98	1516.8	1389.71	1728.31	1578.1	1620.66	1303.41	1503.47	1510.38	1336.13	1492.11	1516.8	1585.51	1523.13	1415.64	1504.45	1564.16	1689.8	1464.38	1662.67	1501.4	1401.55	1436.97	1450.49	1499.32	1512.74	1541.51	1593.97	1513.08	1364.27	1546.27	1286.3	1591.78	1781.25	1811.9	1508.23	1782.07	1619.71	1677.24	1526.68	1384.12	1644.02
2012-08-12	225	1689.02	1417.19	1516.28	1753.35	1502.6	1440.87	1447.17	1534.14	1404.92	1746.71	1591.52	1635.06	1318.1	1518.81	1524.65	1347.56	1506	1533.4	1600.88	1540.39	1430.08	1517.74	1579.03	1705.17	1479.48	1680.96	1518.09	1415.27	1449.81	1464.64	1513.01	1530.46	1558.23	1610.03	1528.8	1378.18	1560	1298.01	1607.34	1797.71	1827.03	1522.27	1798.02	1633.16	1694.25	1544.65	1401.46	1663.43
2012-08-13	226	1706.46	1433.13	1533.71	1771.7	1517.65	1458.43	1459.86	1550.57	1420.04	1766.18	1607.23	1648.58	1332.12	1533.13	1537.1	1359.37	1519.77	1548.88	1613.11	1557.93	1444.11	1531.65	1593.99	1720.79	1493.06	1695.54	1533.88	1428.83	1461.68	1477.99	1528.97	1548.79	1575.39	1621.65	1544.36	1392.46	1571.86	1311.16	1622.66	1813.02	1844.24	1535.97	1812.17	1646.75	1710.8	1564.11	1418.7	1683.47
2012-08-14	227	1723.17	1447.65	1550.06	1790.19	1532.9	1476.94	1472.77	1565.09	1435.18	1786.86	1621.29	1661.42	1344.02	1547.42	1548.92	1370.51	1534.42	1564.42	1626.7	1576.65	1457.69	1545.84	1609.07	1738.25	1506.72	1714.04	1549.85	1442.94	1473.95	1492.28	1545.39	1567.06	1589.32	1633.59	1559.49	1407.11	1584.47	1323.35	1638.79	1828.05	1861.11	1550.01	1825.84	1659.95	1726.76	1583.19	1437.08	1700.94
2012-08-15	228	1738.67	1461.73	1564.4	1808.98	1547.3	1496.23	1484.75	1579.32	1450.05	1806.39	1635.26	1674.64	1354.49	1562.29	1562.62	1382.52	1547.21	1579.99	1640.66	1594.71	1472.04	1560.02	1625.74	1756.17	1519.7	1731.92	1565.69	1456.2	1485.7	1508.67	1561.57	1584.48	1602.22	1649.67	1573.53	1423.35	1597.09	1334.33	1654.12	1843.39	1878.43	1565.11	1839.59	1671.94	1742.65	1600.43	1456.15	1716.1
2012-08-16	229	1755.91	1474.85	1577.94	1825.73	1562.02	1516.48	1497.07	1594.34	1464.61	1824.81	1648.69	1687.48	1365.26	1576.88	1576.08	1396.89	1559.48	1595.58	1653.61	1611.19	1486.18	1573.25	1642.13	1774.73	1536.68	1747.99	1582.26	1470.11	1502.05	1524.34	1577.79	1598.56	1615.32	1667.13	1586.54	1436.76	1610.15	1345.27	1668.92	1861.38	1895.5	1579.83	1854.5	1687.75	1757.56	1617.24	1473.12	1732.3
2012-08-17	230	1772.99	1488.03	1589.89	1842.12	1576.28	1536.39	1510.18	1610.77	1479.28	1843.36	1662.48	1700.01	1377.27	1591.44	1588.26	1410.33	1573.68	1611.27	1666.26	1627.37	1499.78	1586.92	1657.53	1793.36	1552.07	1764.01	1599.42	1485.55	1517.49	1542.66	1593.43	1610.45	1629.12	1682.38	1599.05	1451.66	1622.16	1357.35	1684.05	1878.36	1912.53	1595.22	1869.33	1701	1771.66	1637.17	1490.31	1752.41
2012-08-18	231	1792.14	1502.09	1602.97	1858.27	1589.63	1555.74	1523.47	1627.73	1493.96	1862	1676.11	1711.84	1390.51	1606.03	1602.5	1425.1	1589.33	1625.49	1679.87	1644.11	1514.88	1601.33	1671.86	1810.83	1567.18	1777.41	1617.01	1499.58	1532.47	1560.6	1607.31	1622.76	1643.95	1695.39	1612.31	1467.69	1634.73	1370.17	1697.75	1893.12	1927.2	1609.34	1883.45	1712.13	1787.5	1658.38	1507.8	1772.13
2012-08-19	232	1809.48	1516.5	1614.56	1872.85	1603.1	1575.17	1536.96	1645.19	1508.19	1881.34	1688.56	1724.94	1403.02	1620.4	1618.12	1439.62	1604.81	1638.46	1693.64	1661.67	1529.32	1616.6	1685.76	1826.16	1581.43	1791.48	1634.28	1511.08	1547.65	1577.22	1620.83	1637.39	1659.05	1711.54	1627.06	1483.13	1646.72	1384.89	1710.56	1908.51	1941.54	1624.53	1897.37	1724.14	1801.26	1678.63	1526.76	1792.45
2012-08-20	233	1825.25	1532.28	1626.37	1887.4	1616.85	1594.93	1551.09	1662	1521.58	1902.29	1701.85	1738.51	1416.93	1633.52	1634.48	1455.8	1619.37	1651.47	1706.08	1679.07	1544.59	1632.69	1700.87	1839.97	1594.91	1807.97	1650.98	1520.93	1563.72	1593.38	1634.67	1649.81	1671.69	1727.4	1644.57	1499.67	1659.03	1398.99	1726.44	1923.59	1955.27	1640.1	1912.2	1736.71	1814.1	1695.7	1545.85	1813.23
2012-08-21	234	1841.17	1547.04	1639.05	1900.69	1629.3	1614.26	1564.03	1676.88	1534	1923.48	1715.74	1752.06	1430.26	1647.31	1646.59	1470.4	1634.11	1664.24	1719.75	1694.29	1559.85	1648.85	1716.56	1851.68	1607.72	1825.16	1663.07	1530.75	1580.35	1609.01	1648.3	1661.86	1683.58	1744.95	1662.42	1514.45	1671.9	1413.19	1741.01	1943.49	1971.59	1655.08	1925.19	1749.69	1827.88	1712.7	1565.02	1833.67
2012-08-22	235	1857.63	1563.93	1651.68	1916.64	1642.95	1632.5	1575.98	1689.09	1546.84	1944.6	1729.18	1764.52	1443.23	1660.77	1657.61	1485.38	1645.95	1677.85	1735.15	1709.67	1574.9	1661.19	1730.04	1861.28	1622	1840.77	1677.9	1541.68	1596.96	1623.34	1660.9	1674.28	1696.66	1762.66	1681.04	1528.9	1682.74	1429.75	1754.91	1960.14	1986.81	1671.2	1938.01	1760.88	1842.48	1732.24	1584.12	1853.85
2012-08-23	236	1873.01	1579.59	1665.74	1931.17	1657.33	1649.48	1587.06	1700.71	1560.35	1966.34	1743.79	1776.89	1455.62	1674.2	1669.92	1501.54	1657.93	1692.99	1751.69	1724.33	1590.02	1672.62	1743.16	1872.59	1637.58	1857.01	1694.78	1552.87	1612.51	1636.01	1674.9	1686.79	1709.72	1780.54	1699.2	1542.72	1693.26	1444.4	1768.71	1975.39	2002.21	1688.48	1952.16	1771.87	1857.14	1752.89	1602.47	1873.23
2012-08-24	237	1886.35	1595.53	1679.34	1945.2	1671.91	1666.21	1599.02	1713.15	1574.8	1985.58	1758.64	1789.75	1466.51	1688.34	1684.25	1517.92	1669.26	1707.99	1769.5	1738.18	1604.21	1685.63	1755.14	1884	1653.34	1872.73	1712.88	1565.06	1625.34	1648.41	1687.35	1698.37	1723.09	1795.43	1714.87	1554.71	1702.8	1456.6	1781.18	1988.52	2014.14	1704.89	1966.29	1781.42	1871.33	1771.26	1621.79	1891.25
2012-08-25	238	1898.96	1610.79	1691.04	1960.65	1686.67	1682.72	1610.47	1726.05	1588.58	2004.48	1773.04	1801.07	1479.13	1702.67	1698.38	1532.86	1681.14	1723.27	1787.9	1752.92	1617.54	1700.71	1765.42	1893.64	1669.27	1887.72	1729	1577.87	1637.08	1660.58	1699.41	1709.77	1735.37	1807.22	1725.16	1569.08	1711.97	1466.89	1794.22	1998.36	2026.06	1718.95	1979.56	1792.73	1885.13	1787.49	1640.75	1910.33
2012-08-26	239	1913.58	1626.36	1702.73	1974.74	1701.39	1700.48	1622.13	1738.91	1603	2020.59	1787.57	1813.03	1492.52	1715.04	1710.79	1547.64	1692.91	1737.51	1805.02	1767.08	1630.73	1715.57	1777.37	1904.33	1685.57	1902.14	1744.44	1593.12	1648.86	1673.4	1711.86	1721.32	1748.73	1824.68	1734.13	1582	1720.85	1479.47	1808.1	2008.11	2037.53	1733.91	1993.11	1802.76	1899.96	1801.69	1657.7	1931.81
2012-08-27	240	1928.34	1643.69	1713.21	1989.22	1716.79	1719.53	1635.51	1751.56	1617.29	2033.47	1804.08	1828.01	1503.61	1729.13	1729.25	1559.23	1705.76	1752.11	1820.71	1781.38	1643.13	1728.13	1789.88	1915.9	1702.67	1918.92	1758.98	1607.48	1659.09	1686.17	1723.31	1731.09	1761.95	1841.41	1744.99	1595.7	1729.04	1493.82	1821.62	2016.97	2049.16	1748.93	2006.32	1812.22	1916.12	1814.54	1674.8	1952.64
2012-08-28	241	1944.61	1660.1	1725.68	2003.23	1731.16	1738.57	1646.87	1764.74	1631.55	2043.14	1819.38	1842.19	1515.63	1743.13	1745.2	1571.77	1718.61	1767.37	1836.52	1795.61	1657.06	1741.05	1802.19	1929.85	1718.61	1936.17	1774.43	1619.94	1670	1697.86	1735.07	1742.48	1774.93	1857.17	1759.61	1609.3	1741.04	1505.46	1836.41	2026.18	2065.59	1762.69	2021.99	1822.56	1929.76	1824.22	1690.73	1973.97
2012-08-29	242	1958.31	1676.32	1737.38	2016.23	1744.91	1755.81	1658.03	1777.41	1645.58	2051.72	1833.46	1856.72	1527.42	1755.02	1757.68	1584.67	1730.48	1781.93	1851.65	1810.51	1672.81	1754.26	1815.37	1943.89	1734.04	1953.23	1791.89	1632.5	1679.92	1711.21	1748.26	1752.88	1787.24	1869.99	1775.08	1624.63	1751.7	1516.46	1850.97	2036.41	2082.31	1775.59	2037.36	1832.88	1941.53	1833.45	1708.64	1994.82
2012-08-30	243	1971.95	1694.06	1748.6	2028.35	1757.44	1774.73	1669.76	1789.46	1659.41	2061.93	1844.14	1872.18	1538.93	1768.66	1768.89	1596.95	1743.73	1796.13	1867.13	1825.06	1688.91	1765.91	1827.88	1957.68	1747.96	1968.15	1810.34	1646.68	1688.76	1726.02	1758.94	1764.08	1799.71	1884.46	1789.75	1637.38	1760.51	1526.31	1864.37	2048.73	2098.83	1790.64	2051.61	1844.56	1953.43	1843.84	1725.78	2015.13
2012-08-31	244	1985.67	1712.95	1760.48	2039.41	1770.15	1794.33	1681.45	1800.82	1675.14	2071.47	1852.42	1889.06	1550.31	1781.14	1780.22	1608.43	1755.31	1809.53	1882.48	1839.29	1705	1777.67	1839.09	1972.09	1762.08	1982.95	1825.69	1662.31	1698.03	1739.19	1770.01	1773.2	1814.14	1901.24	1804.83	1651.02	1769.8	1536.57	1877.49	2061.98	2115.06	1806.18	2064.54	1855.59	1965.03	1856.3	1741.48	2035.14
2012-09-01	245	1997.57	1730.71	1774.46	2051.51	1781.69	1812.05	1692.83	1812.63	1690.22	2082.93	1862.8	1905.56	1560.78	1794.8	1790.8	1619.61	1767.63	1822.57	1901.18	1853.1	1721.58	1788.61	1849.25	1985.48	1777.59	2000.49	1837.53	1676.98	1709.13	1751.36	1781.01	1784.31	1826.76	1916.23	1817.21	1664.31	1780.57	1546.24	1891.07	2074.66	2130.07	1823.3	2076.98	1864.76	1977.48	1868.45	1756.46	2052.92
2012-09-02	246	2009.29	1745.21	1787.49	2064.14	1797.82	1827.88	1705.44	1824.27	1703.62	2096.34	1873.44	1920.5	1569.75	1810.4	1802.31	1631.93	1781.04	1835.82	1917.97	1865.68	1735.84	1802.16	1860.06	1999.75	1794.01	2016.65	1848.21	1692.03	1720.07	1764.34	1793.44	1796.16	1838.21	1934.6	1827.8	1676.46	1791.83	1557.5	1905.92	2087.12	2143.04	1839.66	2090.04	1876.45	1991.19	1881.9	1770.55	2071.65
2012-09-03	247	2021.28	1760.12	1799.43	2078.57	1814.77	1844.67	1718.18	1836.15	1718.08	2109.05	1884.22	1933.42	1580.5	1826.43	1813.84	1642.64	1794.11	1849.12	1933.2	1878.52	1747.61	1815.38	1873.64	2013.48	1809.15	2033.53	1857.95	1707.7	1730.37	1779.84	1808.06	1808.17	1848.94	1952.26	1838.29	1687.78	1802.67	1569.15	1920.99	2099.82	2155.66	1856.65	2102.64	1886.3	2005.43	1895.61	1785.23	2089.83
2012-09-04	248	2033.69	1774.11	1808.99	2091.13	1830.88	1859.87	1730.27	1848.8	1734.85	2122.26	1894.26	1943.33	1592.3	1841.25	1826.64	1657.6	1807.49	1863.63	1951.27	1889.48	1759.56	1826.96	1883.45	2025.29	1822.88	2048.79	1866.29	1721.95	1742	1793.78	1822.94	1820.15	1857.71	1967.43	1848.19	1700.79	1812.1	1580.08	1934.58	2111.21	2166.36	1872.49	2114.93	1894.28	2017.98	1908.99	1796.94	2106.53
2012-09-05	249	2046.52	1791.06	1819.06	2101.03	1844.89	1874.57	1741.48	1860.21	1751.47	2133.8	1905.57	1954.56	1604.34	1853.68	1839.86	1671.64	1821.21	1878.4	1970.06	1902.18	1771.24	1837.72	1894.21	2039.19	1834.76	2062.32	1875.27	1733.56	1753.34	1805.88	1835.08	1832.89	1865.84	1980.35	1857.15	1711.31	1822.38	1593.13	1946.59	2123.51	2176.38	1883.8	2124.46	1902.95	2029.29	1922.38	1806.72	2122.64
2012-09-06	250	2060.73	1808.82	1826.85	2109.98	1856.83	1890.8	1751.63	1872.01	1767.22	2147.89	1915.22	1965.49	1616.22	1866.36	1852.36	1685.99	1833.57	1892.88	1989.15	1915.86	1781.86	1848.13	1907.72	2051.8	1848.24	2075.19	1887.06	1747.19	1765.16	1818.84	1847.97	1847.6	1873.53	1992.14	1865.26	1721.09	1832.38	1606.18	1958.74	2137.83	2186.34	1891.4	2133.34	1913.12	2040.87	1936.94	1815.5	2137.85
2012-09-07	251	2073.15	1824.85	1836.31	2120.86	1869.12	1907.83	1763.39	1883.43	1783.08	2162.81	1923.12	1975.75	1626.33	1879.71	1867.01	1699.6	1848.11	1906.07	2007.93	1928.14	1789.58	1858.71	1920.9	2065.99	1861.64	2084.38	1899.84	1759.35	1776.09	1832.44	1862.15	1859.03	1881.16	2000.94	1876.93	1731.08	1841.18	1618.14	1971.68	2151.75	2197.19	1897.88	2141.73	1920.85	2052.52	1950.29	1825.71	2151.52
2012-09-08	252	2085.6	1836.52	1845.39	2133.14	1882.56	1925.6	1774.61	1898.65	1799.41	2177.46	1932.12	1987.51	1637.51	1891.75	1880.69	1711.54	1860.62	1917.37	2025.51	1942.77	1797.98	1869.53	1934.64	2077.76	1874.57	2094.03	1909.05	1769.04	1786.39	1846.24	1878.75	1871.95	1893.01	2010.63	1888.39	1739.83	1848.31	1630.25	1984.39	2163.63	2208.35	1906.33	2152.03	1929.61	2063.98	1963.85	1835.84	2165.8
2012-09-09	253	2096.58	1846.88	1855.22	2143.04	1896.86	1944.11	1786.14	1910.75	1812.63	2190.91	1941.79	1997.26	1647.53	1903.93	1890.38	1723.78	1868.53	1929.24	2041.77	1957.16	1809.59	1880.16	1945.01	2090.96	1887.94	2107.4	1915.89	1778.66	1796.6	1859.43	1892.95	1886.57	1905	2019.5	1900.38	1751.15	1857.39	1642.16	1998.1	2174.82	2218.92	1916.58	2163.03	1939.43	2076.7	1976.25	1844.51	2177.57
2012-09-10	254	2108.05	1857.11	1863.61	2152	1911.99	1960.75	1796.29	1923.18	1823.73	2205.65	1954.88	2008.34	1658.23	1916.45	1898.47	1734.55	1875.92	1940.87	2056.34	1971.42	1824.26	1891.6	1960.46	2100.01	1900.8	2122.54	1927.71	1786.4	1808.03	1871.48	1904.85	1899.27	1915.71	2031.82	1911.13	1761.78	1865.87	1652.18	2012.38	2184.34	2231	1927.7	2176.02	1948.94	2089.99	1986.84	1850.05	2189.55
2012-09-11	255	2119.66	1870.03	1873.25	2160.67	1925.69	1977.11	1806.2	1935.78	1835.98	2219.63	1967.36	2019.78	1669.65	1927.89	1905.7	1744.12	1886.33	1952.67	2069.66	1987.19	1837.09	1901.87	1972.72	2107.76	1911.32	2136.37	1939.04	1792.94	1818.48	1884	1915.83	1910.64	1927.88	2044.46	1921.64	1771.79	1873.98	1663.54	2025.76	2192.34	2240.24	1937.69	2188.61	1958.54	2101.96	1997.79	1856.24	2200.26
2012-09-12	256	2131.22	1883.75	1881.91	2169.46	1938.8	1993.37	1815.77	1948.38	1846.33	2234.67	1980.3	2033.43	1677.66	1939.06	1913.29	1753.94	1898.55	1964.11	2080.68	2003.75	1849.98	1910.83	1983.23	2115.64	1924.55	2150.15	1948.8	1799.3	1829.22	1894.58	1928.14	1921.08	1937.99	2056.38	1931.4	1781.51	1881.34	1674.36	2037.26	2202.43	2248.37	1945.99	2200.52	1966.71	2114.61	2009.72	1861.71	2212.34
2012-09-13	257	2143.17	1898.88	1888.78	2178.45	1951.15	2005.17	1825.77	1959.11	1858.66	2247.42	1993.82	2045.27	1687	1948.93	1920.73	1763.62	1910.84	1975.24	2088.55	2019.96	1861.02	1917.38	1992.51	2122.06	1934.99	2162.86	1960.59	1806.15	1837.37	1905.91	1939.95	1930.36	1948.43	2069.22	1940.08	1791.56	1889	1684.9	2047.31	2214.16	2258.9	1955.29	2210.9	1974.11	2126.87	2021.56	1872.11	2224.43
2012-09-14	258	2154.99	1915.23	1895.41	2186.18	1963.12	2015.97	1835.73	1969.39	1871.6	2258.48	2008.11	2056.65	1695.48	1961.34	1929.47	1774.1	1921.68	1986.39	2095.84	2031.98	1872.38	1922.3	2000.83	2131.16	1946.03	2174.54	1973.23	1813.67	1847.55	1915.39	1951.34	1938.32	1958.59	2081.43	1950.02	1803.19	1896.28	1695.37	2057.97	2224.63	2269.71	1965.27	2220.37	1980.52	2140.12	2033.9	1879.73	2234.86
2012-09-15	259	2168.66	1929.09	1901.56	2195.34	1974.86	2027.16	1845.86	1980.7	1882.92	2270.01	2020.75	2070.06	1701.79	1973.32	1942.85	1783.16	1933.02	1997.88	2102.34	2044.69	1883.8	1928.31	2009.45	2141.24	1957.1	2186.57	1983.75	1821.04	1858.06	1921.72	1963.47	1947.8	1971.91	2092.61	1959.77	1813.55	1904.53	1706.13	2067.65	2235.95	2279.38	1978.98	2231.69	1987.32	2151.46	2044.91	1888.67	2244.74
2012-09-16	260	2181.99	1942.45	1910.81	2205.47	1986.08	2039.91	1854.48	1991.65	1893.77	2277.76	2033.75	2084.67	1710.12	1988.1	1956.15	1793.37	1941.81	2009.01	2109.81	2056.4	1896.57	1934.4	2020.22	2151.8	1968.87	2198.75	1990.54	1826.93	1868.51	1928.28	1974.07	1954.27	1985.73	2106.19	1970.4	1824.42	1912.14	1714.75	2079.35	2246.15	2289.32	1991.1	2243.1	1992.84	2164.65	2055.62	1897.14	2258.16
2012-09-17	261	2194.31	1953.01	1921.92	2216.17	1996.82	2052.74	1861.56	2001.5	1904.2	2286.63	2046.64	2101.67	1720.15	2001.14	1966.42	1806.87	1952.33	2019.84	2119.07	2065.82	1910.59	1942.11	2030.08	2158.86	1982.28	2213.44	1998.74	1833.53	1880.35	1937.72	1984.76	1960.37	1997.53	2117.21	1980.11	1833.67	1919.16	1720.68	2088.67	2256.43	2298.76	2001.64	2253.57	1999.61	2176.79	2064.95	1905.81	2271.3
2012-09-18	262	2207.76	1962.66	1931.38	2227.48	2006.38	2064.43	1869.35	2011.53	1915.56	2295.44	2059.84	2116.08	1728.21	2013.01	1975.32	1817.73	1959.97	2031.6	2127.09	2073.73	1923.18	1952.17	2039.58	2167.07	1995.22	2228.44	2008.05	1840.45	1890.98	1950.11	1996.18	1967.45	2010.47	2129.32	1989.53	1842.04	1925.93	1726.84	2099.12	2267.85	2308.96	2009.72	2262	2005.08	2186.25	2072.6	1913.9	2280.22
2012-09-19	263	2219.33	1970.6	1938.51	2238.64	2015.33	2074.44	1877.5	2018.89	1924.72	2307.37	2072.67	2127.33	1735.64	2020.76	1984.39	1829.79	1967.44	2042.79	2133.15	2082.7	1936.92	1963.04	2049.16	2175.49	2004.73	2241.69	2016.37	1849.55	1899.12	1962.08	2007.63	1974.52	2023.78	2142.66	1997.74	1850.06	1934.77	1736.4	2112.14	2282.29	2317.71	2021.91	2272.39	2011.64	2195.11	2080.14	1922.58	2287.6
2012-09-20	264	2230.78	1976.94	1943.84	2249.89	2022.67	2084.44	1888.39	2025.74	1934.24	2318.08	2086.13	2137.26	1743.64	2028.26	1992.52	1838.26	1981.38	2056.01	2143.29	2089.67	1946.3	1974.46	2058.44	2185.74	2015.28	2253.26	2023.44	1858.96	1905.13	1970.96	2019.28	1983.27	2036.29	2155.14	2007.57	1861.24	1945.52	1743.68	2126.27	2296.75	2327.43	2033.2	2282.53	2018.3	2206.33	2089.81	1929.7	2294
2012-09-21	265	2241.19	1982.63	1948.15	2260.03	2031.59	2095.18	1898.4	2032.64	1946.6	2330.3	2099.83	2146.6	1752.63	2036.78	2000.2	1850.81	1992.26	2068.38	2154.37	2094.66	1955.82	1984.66	2069.01	2196.45	2023.3	2264.81	2030.9	1869.55	1912.55	1980.66	2031.55	1993.28	2050.83	2165.54	2016.04	1870.69	1954.74	1750.42	2137.06	2312.01	2334.77	2042.21	2293.58	2027.33	2216.63	2098.74	1934.58	2303.47
2012-09-22	266	2251.3	1990.27	1953.73	2270.72	2039.63	2104.9	1907.68	2040.43	1956.43	2341.21	2113.56	2158.01	1760.97	2045.79	2007.22	1864.99	2000.22	2079.65	2165.36	2102.82	1963.19	1998.16	2079.71	2204.2	2033.99	2274.54	2038.07	1877.75	1919.57	1989.47	2042.83	2004.77	2062.61	2174.51	2027.44	1877.99	1963.62	1758.86	2146.47	2326.08	2342.91	2052.39	2304.93	2039.37	2226.77	2108.76	1942.24	2314.16
2012-09-23	267	2260.43	2000.84	1957.3	2281.53	2047.34	2114.56	1917.21	2047.83	1966.55	2349.86	2126.59	2168.08	1768.92	2057.11	2015.93	1877.14	2008.49	2090.37	2174.24	2111.22	1970.22	2009.19	2087.26	2210.53	2043.5	2286.99	2046.52	1884.21	1925.37	1995.92	2052.53	2016.75	2070.91	2183.62	2037.95	1884.27	1969.88	1770.44	2158.48	2339.62	2349.16	2063.03	2318.09	2048.74	2239.12	2121	1949.34	2322.25
2012-09-24	268	2268.92	2011.52	1962.2	2292.72	2054.31	2124.76	1926.89	2052.89	1976.2	2357.81	2138.91	2178.32	1775.71	2068.24	2027.95	1888.9	2018.53	2100.41	2180.38	2120.07	1976.53	2019.81	2094.59	2217.08	2053.48	2298.83	2054.12	1891.63	1929.45	2003.46	2063.23	2027.45	2077.82	2192.35	2047.87	1890.11	1975.19	1778.91	2169.42	2353.18	2355.54	2073.51	2330.1	2056.17	2252.24	2131.81	1955.71	2330.67
2012-09-25	269	2276.82	2021.28	1969.6	2303.4	2064.26	2137.01	1938.32	2056.93	1986.97	2364.12	2150.23	2188.73	1785.99	2080.71	2039.87	1899.87	2025.62	2108.38	2184.76	2133.6	1981.72	2029.84	2102.65	2223.49	2063.6	2310.14	2061.28	1897.92	1937.15	2011.69	2074.95	2039.57	2087.99	2198.57	2056.73	1895.63	1980.21	1787.5	2180.81	2364.1	2362.2	2086.3	2341.49	2063.98	2260.76	2143.72	1961.59	2343.51
2012-09-26	270	2286.85	2031.73	1978.46	2313.96	2074.71	2149.5	1949.46	2060	1996.04	2370.07	2158.63	2199.26	1796.04	2091.61	2048.85	1910.97	2031.89	2118.52	2188.95	2144.64	1986.42	2038.1	2109.52	2227.54	2071.05	2323.09	2068.82	1904.48	1945.23	2020.6	2084.5	2052.01	2098.28	2209.34	2065.87	1901.04	1983.72	1796.12	2190.59	2376.33	2367.79	2096.87	2352.51	2071.15	2269.41	2155.82	1968.18	2354.22
2012-09-27	271	2296.23	2043.63	1988.35	2323.64	2081.48	2158.73	1960.69	2064.1	2003.37	2376.28	2165.44	2207.66	1805.18	2100.58	2059.4	1924.05	2036.36	2128.04	2194.98	2153.81	1990.62	2044.3	2113.98	2231.69	2079.03	2333.16	2075.41	1910.85	1950.93	2030.7	2094.24	2063.43	2109.29	2222.45	2074.55	1907.9	1986.98	1802.52	2201.48	2388.4	2372.54	2105.37	2362.8	2078.08	2278.51	2165.69	1974.71	2362.5
2012-09-28	272	2306.77	2056.22	1997.19	2334.39	2085.32	2166.2	1972.23	2069.45	2010.42	2381.55	2171.64	2217.6	1813.89	2109.51	2070.57	1936.46	2040.74	2136.25	2203.56	2160.15	1995.15	2050.48	2118.83	2236.99	2087.97	2343.71	2082.2	1917.84	1958.17	2038.74	2103.2	2076.27	2119.44	2231.01	2081.34	1915.47	1992.16	1808.77	2212.15	2397.85	2379.29	2112.83	2370.47	2083.64	2286.8	2173.3	1984.24	2369.72
2012-09-29	273	2316.85	2068.4	2004.52	2346.03	2091.59	2174.33	1985.3	2074.09	2021.52	2388.06	2176.85	2230.53	1822.78	2116.31	2082.08	1947.34	2044.56	2144.65	2213.62	2168.88	2004.48	2058.71	2123.16	2246.62	2097.85	2352.84	2086.2	1927.19	1964.99	2045.99	2112.93	2089.17	2129.07	2236.32	2087.06	1920.09	2003.35	1815.91	2222.65	2403.54	2389.72	2120.31	2377.98	2089.12	2293.13	2179.01	1991.8	2376.58
2012-09-30	274	2326.59	2078.58	2010.1	2357.2	2096.9	2187.91	1997.84	2077.58	2032.09	2399.09	2181.07	2242.29	1831.52	2122.82	2090.41	1958.48	2053.22	2153.03	2223.18	2176.25	2013.19	2066.82	2127.4	2254.93	2105.83	2359.95	2089.77	1936.53	1970.43	2051.49	2123.57	2100.44	2139.04	2240.31	2093.92	1924.58	2010.13	1821.85	2231.63	2410.2	2397.53	2130.4	2385.66	2094.64	2300.02	2183.93	2002.02	2384.92
2012-10-01	275	2335.63	2088.19	2016.4	2369.94	2102.95	2198.76	2009.25	2080.69	2043.98	2408.63	2185.49	2253.88	1841.62	2129.15	2095.82	1967.84	2060.11	2165.18	2233.41	2182.14	2022.52	2078.02	2131.82	2260.49	2112.09	2371.73	2094.07	1944.08	1973.83	2055.93	2132.28	2112.53	2149.65	2244.39	2103.43	1936.96	2021.8	1827.93	2238.51	2415.55	2404.23	2140.29	2392.71	2099.76	2306.83	2188.12	2012.14	2390.27
2012-10-02	276	2347	2097.85	2022.43	2383.41	2108.1	2206.72	2018.87	2085.75	2055.85	2417.52	2190.93	2263.41	1853.18	2135.68	2104.07	1975.19	2069.44	2177.05	2242.46	2186.74	2031.04	2088.63	2138.07	2272.06	2118.72	2382.37	2098.3	1948.52	1977.87	2059.51	2141.36	2123.43	2160.23	2249.42	2115	1950.02	2032.93	1834.38	2247.41	2422.46	2409.48	2148.24	2398.6	2106.48	2311.11	2193.74	2019.64	2397.01
2012-10-03	277	2356.97	2105.57	2027.57	2394.52	2113.43	2216.86	2025.27	2092.64	2068.58	2425.77	2197.44	2273.72	1864.67	2143.36	2110.22	1983.16	2079.43	2187.05	2251.19	2190.51	2038.57	2096.91	2145.01	2282.15	2127.41	2391.78	2104.59	1951.23	1985.63	2063.28	2148.7	2133.89	2170.49	2256.33	2127.15	1962.19	2039.93	1840.91	2256.39	2428.99	2419.57	2153.21	2404.03	2113.19	2315.68	2203.75	2026.62	2403.94
2012-10-04	278	2364.61	2114.01	2031.52	2404.34	2120.97	2226.74	2033.3	2097.69	2080.67	2433.32	2205.85	2283.91	1876.08	2150	2118.13	1993.11	2089.88	2198.1	2259.46	2199.27	2044.88	2102.36	2153.41	2294.57	2134.14	2401.65	2112.56	1954.66	1993.62	2067.41	2154.61	2144.25	2179.26	2266.72	2137.25	1975.75	2045.65	1846.74	2264.07	2435.92	2429.58	2163.24	2411.12	2121.94	2318.16	2213.92	2036.5	2412.34
2012-10-05	279	2371.62	2121.98	2035.17	2411.99	2126.84	2233.82	2038.94	2102.29	2091.95	2442.25	2214.9	2295.63	1885.14	2157.47	2125.84	2001.01	2096.97	2208.33	2262.76	2206.64	2051.67	2106.61	2164.94	2304.82	2140.32	2411.22	2120.26	1962.31	2000.33	2070.59	2162.82	2154.07	2188.86	2279.17	2146.79	1987.57	2049.3	1853.48	2271.63	2444.03	2438.69	2171.55	2418.85	2133.24	2321.32	2226.63	2043.41	2418.1
2012-10-06	280	2382.87	2129.25	2038.52	2417.51	2131.97	2243.45	2043.16	2107.24	2103.68	2451.91	2225.19	2307.27	1893.24	2162.12	2133.53	2010.41	2100.74	2217.01	2264.41	2211.8	2061.4	2113.85	2173.84	2313.66	2147.62	2421.8	2128.11	1969.41	2005.77	2073.95	2170.85	2162.94	2198.48	2286.7	2157.72	1997.45	2054	1862.22	2280.86	2452.4	2447.11	2180.95	2424.13	2143.36	2325.1	2238.15	2052.59	2423.04
[truncated: 86 more rows]
[truncated: 13 more columns]

## Sheet: T0=1.5
Day		1950	1951	1952	1953	1954	1955	1956	1957	1958	1959	1960	1961	1962	1963	1964	1965	1966	1967	1968	1969	1970	1971	1972	1973	1974	1975	1976	1977	1978	1979	1980	1981	1982	1983	1984	1985	1986	1987	1988	1989	1990	1991	1992	1993	1994	1995	1996	1997
[truncated: 366 more rows]
[truncated: 13 more columns]

## Sheet: T0=2
Day		1950	1951	1952	1953	1954	1955	1956	1957	1958	1959	1960	1961	1962	1963	1964	1965	1966	1967	1968	1969	1970	1971	1972	1973	1974	1975	1976	1977	1978	1979	1980	1981	1982	1983	1984	1985	1986	1987	1988	1989	1990	1991	1992	1993	1994	1995	1996	1997
[truncated: 366 more rows]
[truncated: 13 more columns]

[truncated: 16 more sheets: T0=2.5, T0=3, T0=3.5, T0=4, T0=4.5, T0=5, T0=5.5, T0=6, T0=6.5, T0=7, T0=7.5, T0=8, T0=8.5, T0=9, T0=9.5, T0=10]
